# Supplementary material for: Variation in Gene Expression between Two Sorghum bicolor Lines Differing in Innate Immunity Response
Source: Plants (Basel). 2021 Jul 27;10(8):1536. doi: 10.3390/plants10081536 (PMC8399927; doi:10.3390/plants10081536)
Supplement: Supplementary file 1 [file plants-10-01536-s001.zip]

Archive with 20 entries (20 files):
- Table S1 qRT-PCR primers.pdf
- Table S10_ GO_BTx623_flg22_Down.xlsx
- Table S11_ GO_SC155_flg22_Down.xlsx
- Table S12_ GO_BTx623_chitin_down.xlsx
- Table S13_ GO_SC155_chitin_Down.xlsx
- Table S14_GO_KEGG_Core_sets_DEGs.xlsx
- Table S15_GO_KEGG_Co-regulated_DEGs.xlsx
- Table S16_KEGG_flg22_BTx623_Up.xlsx
- Table S17_KEGG_flg22_SC155_Up.xlsx
- Table S18_KEGG_BTx623_chitin _Up.xlsx
- Table S19_KEGG_chitin_SC155_Up.xlsx
- Table S20_KEGG_BTx623_flg22_down.xlsx
- Table S2_BTx623_flg22_gene_exp_diff.xlsx
- Table S3_BTx623_chitin_gene_exp_diff.xlsx
- Table S4_SC155-14E_flg22_gene_exp_diff.xlsx
- Table S5_SC155-14E_chitin_gene_exp_diff.xlsx
- Table S6_ GO_BTx623_flg22_Up.xlsx
- Table S7_ GO_SC155_flg22_Up.xlsx
- Table S8_ GO_BTx623_chitin_Up.xlsx
- Table S9_ GO_SC155_chitin_Up.xlsx
