# Supplementary material for: Variation in Gene Expression between Two Sorghum bicolor Lines Differing in Innate Immunity Response
Source: Plants (Basel). 2021 Jul 27;10(8):1536. doi: 10.3390/plants10081536 (PMC8399927; doi:10.3390/plants10081536)
Supplement: Supplementary file 1 [file plants-10-01536-s001.zip › Table S10_ GO_BTx623_flg22_Down.xlsx]

## Sheet: chemical homeostasis
Sup_tab_5_ GO terms of biological process enriched genes of flg22 down-regulated BTx623 DEGs
Sobic.001G035800
Sobic.001G087700
Sobic.001G195800
Sobic.001G339400
Sobic.001G505100
Sobic.001G523300
Sobic.001G528300
Sobic.002G065000
Sobic.002G125000
Sobic.002G125200
Sobic.002G125300
Sobic.002G125700
Sobic.002G396100
Sobic.002G408100
Sobic.003G048200
Sobic.003G196400
Sobic.003G403900
Sobic.003G411600
Sobic.003G439000
Sobic.004G130600
Sobic.004G155900
Sobic.004G164200
Sobic.004G288700
Sobic.006G176700
Sobic.007G002000
Sobic.007G105500
Sobic.008G032800
Sobic.008G190500
Sobic.009G045600
Sobic.009G074300
Sobic.010G080100
Sobic.010G109200
Sobic.010G250900

## Sheet: single-organism metabolic pro..
Sobic.001G011700
Sobic.001G012200
Sobic.001G018000
Sobic.001G042000
Sobic.001G048400
Sobic.001G104600
Sobic.001G121900
Sobic.001G125900
Sobic.001G132600
Sobic.001G134500
Sobic.001G158900
Sobic.001G175600
Sobic.001G176000
Sobic.001G192100
Sobic.001G206200
Sobic.001G221300
Sobic.001G222700
Sobic.001G254600
Sobic.001G255300
Sobic.001G263900
Sobic.001G274600
Sobic.001G289500
Sobic.001G304700
Sobic.001G317300
Sobic.001G317400
Sobic.001G336500
Sobic.001G345100
Sobic.001G359200
Sobic.001G360700
Sobic.001G363700
Sobic.001G364200
Sobic.001G368400
Sobic.001G370000
Sobic.001G384200
Sobic.001G391300
Sobic.001G411100
Sobic.001G444400
Sobic.001G453200
Sobic.001G479200
Sobic.001G479800
Sobic.001G499600
Sobic.002G000600
Sobic.002G030900
Sobic.002G039600
Sobic.002G065000
Sobic.002G079100
Sobic.002G085400
Sobic.002G119600
Sobic.002G128600
Sobic.002G134100
Sobic.002G167000
Sobic.002G173500
Sobic.002G188500
Sobic.002G190300
Sobic.002G235900
Sobic.002G237900
Sobic.002G242000
Sobic.002G252000
Sobic.002G256100
Sobic.002G273600
Sobic.002G277900
Sobic.002G278000
Sobic.002G295100
Sobic.002G347900
Sobic.002G353300
Sobic.002G357000
Sobic.002G374600
Sobic.002G375900
Sobic.002G396100
Sobic.003G007800
Sobic.003G017800
Sobic.003G031900
Sobic.003G038000
Sobic.003G048200
Sobic.003G074500
Sobic.003G074600
Sobic.003G076800
Sobic.003G132100
Sobic.003G146500
Sobic.003G158900
Sobic.003G173700
Sobic.003G178700
Sobic.003G183300
Sobic.003G185900
Sobic.003G187000
Sobic.003G193700
Sobic.003G197400
Sobic.003G211200
Sobic.003G222500
Sobic.003G266500
Sobic.003G266600
Sobic.003G277600
Sobic.003G288200
Sobic.003G324000
Sobic.003G357600
Sobic.003G359100
Sobic.003G377800
Sobic.003G385500
Sobic.003G385900
Sobic.003G394100
Sobic.003G402500
Sobic.003G413800
Sobic.003G427500
Sobic.003G431700
Sobic.003G433900
Sobic.003G435800
Sobic.003G439000
Sobic.004G016400
Sobic.004G024600
Sobic.004G040600
Sobic.004G074000
Sobic.004G114800
Sobic.004G170200
Sobic.004G178100
Sobic.004G238600
Sobic.004G243400
Sobic.004G274800
Sobic.004G298600
Sobic.004G300800
Sobic.004G303200
Sobic.004G309300
Sobic.004G310100
Sobic.005G003200
Sobic.005G011200
Sobic.005G034000
Sobic.005G056400
Sobic.005G061700
Sobic.005G063300
Sobic.005G068700
Sobic.005G128100
Sobic.005G166900
Sobic.005G186100
Sobic.005G202500
Sobic.006G001000
Sobic.006G016900
Sobic.006G027500
Sobic.006G028400
Sobic.006G049200
Sobic.006G057300
Sobic.006G069300
Sobic.006G073500
Sobic.006G077400
Sobic.006G080900
Sobic.006G093100
Sobic.006G100900
Sobic.006G116000
Sobic.006G133600
Sobic.006G134900
Sobic.006G136500
Sobic.006G148800
Sobic.006G157800
Sobic.006G162200
Sobic.006G165800
Sobic.006G188200
Sobic.006G198300
Sobic.006G211000
Sobic.006G222700
Sobic.006G234100
Sobic.006G235600
Sobic.006G264900
Sobic.006G270200
Sobic.006G272900
Sobic.007G001100
Sobic.007G003400
Sobic.007G004600
Sobic.007G004700
Sobic.007G027200
Sobic.007G028200
Sobic.007G029300
Sobic.007G058100
Sobic.007G068300
Sobic.007G094600
Sobic.007G095000
Sobic.007G101500
Sobic.007G105500
Sobic.007G140700
Sobic.007G141200
Sobic.007G152600
Sobic.007G153900
Sobic.007G161500
Sobic.007G161600
Sobic.007G166300
Sobic.007G166900
Sobic.007G168000
Sobic.007G169100
Sobic.007G170800
Sobic.007G178500
Sobic.007G198300
Sobic.007G213000
Sobic.007G221000
Sobic.007G223500
Sobic.007G223600
Sobic.008G009600
Sobic.008G012400
Sobic.008G025700
Sobic.008G057500
Sobic.008G066100
Sobic.008G072600
Sobic.008G078900
Sobic.008G080400
Sobic.008G082900
Sobic.008G112300
Sobic.008G114700
Sobic.008G149000
Sobic.008G171300
Sobic.008G190500
Sobic.009G014600
Sobic.009G032600
Sobic.009G033400
Sobic.009G034600
Sobic.009G048900
Sobic.009G054900
Sobic.009G056700
Sobic.009G072200
Sobic.009G074300
Sobic.009G104800
Sobic.009G113700
Sobic.009G113800
Sobic.009G123300
Sobic.009G125900
Sobic.009G127500
Sobic.009G154700
Sobic.009G183700
Sobic.009G196800
Sobic.009G205900
Sobic.009G206000
Sobic.009G206400
Sobic.009G209200
Sobic.009G218900
Sobic.009G239900
Sobic.010G000500
Sobic.010G003100
Sobic.010G005500
Sobic.010G019700
Sobic.010G022100
Sobic.010G059800
Sobic.010G060166
Sobic.010G067100
Sobic.010G072900
Sobic.010G092900
Sobic.010G101400
Sobic.010G128700
Sobic.010G135300
Sobic.010G160033
Sobic.010G161800
Sobic.010G171900
Sobic.010G179500
Sobic.010G179800
Sobic.010G181500
Sobic.010G188300
Sobic.010G198000
Sobic.010G214100
Sobic.010G214700
Sobic.010G235000
Sobic.010G255500
Sobic.010G258700
Sobic.010G276400

## Sheet: photosynthesis, light reaction
Sobic.001G382100
Sobic.002G242000
Sobic.002G288300
Sobic.002G338000
Sobic.003G185900
Sobic.003G209900
Sobic.003G431700
Sobic.003G439000
Sobic.004G012900
Sobic.004G023400
Sobic.004G056900
Sobic.004G114800
Sobic.004G308700
Sobic.005G087000
Sobic.006G073500
Sobic.006G093100
Sobic.006G103400
Sobic.007G004600
Sobic.007G161500
Sobic.007G223500
Sobic.008G172700
Sobic.009G130700
Sobic.010G092900

## Sheet: response to light stimulus
Sobic.001G158900
Sobic.001G382100
Sobic.001G391300
Sobic.001G438000
Sobic.001G453200
Sobic.001G454000
Sobic.001G468700
Sobic.002G035500
Sobic.002G233800
Sobic.002G273300
Sobic.002G278000
Sobic.002G288300
Sobic.002G292200
Sobic.002G338000
Sobic.003G048200
Sobic.003G149100
Sobic.003G191700
Sobic.003G203000
Sobic.003G209900
Sobic.003G264700
Sobic.003G370000
Sobic.004G056900
Sobic.004G208400
Sobic.004G211200
Sobic.004G251500
Sobic.004G308700
Sobic.005G003200
Sobic.005G087000
Sobic.005G128100
Sobic.005G231600
Sobic.006G085300
Sobic.006G222700
Sobic.007G004600
Sobic.007G053800
Sobic.007G058100
Sobic.007G101500
Sobic.007G105500
Sobic.007G153900
Sobic.007G161500
Sobic.008G073200
Sobic.009G163900
Sobic.010G092900
Sobic.010G181200
Sobic.010G181500
Sobic.010G214200

## Sheet: response to radiation
Sobic.001G158900
Sobic.001G382100
Sobic.001G391300
Sobic.001G438000
Sobic.001G453200
Sobic.001G454000
Sobic.001G468700
Sobic.002G035500
Sobic.002G233800
Sobic.002G273300
Sobic.002G278000
Sobic.002G288300
Sobic.002G292200
Sobic.002G338000
Sobic.003G048200
Sobic.003G149100
Sobic.003G191700
Sobic.003G203000
Sobic.003G209900
Sobic.003G264700
Sobic.003G370000
Sobic.003G402500
Sobic.004G056900
Sobic.004G208400
Sobic.004G211200
Sobic.004G251500
Sobic.004G308700
Sobic.005G003200
Sobic.005G087000
Sobic.005G128100
Sobic.005G231600
Sobic.006G085300
Sobic.006G222700
Sobic.007G004600
Sobic.007G053800
Sobic.007G058100
Sobic.007G101500
Sobic.007G105500
Sobic.007G153900
Sobic.007G161500
Sobic.008G073200
Sobic.009G163900
Sobic.010G092900
Sobic.010G181200
Sobic.010G181500
Sobic.010G214200

## Sheet: response to abiotic stimulus
Sobic.001G042000
Sobic.001G121900
Sobic.001G158900
Sobic.001G168800
Sobic.001G222700
Sobic.001G304700
Sobic.001G382100
Sobic.001G391300
Sobic.001G397900
Sobic.001G422700
Sobic.001G438000
Sobic.001G439500
Sobic.001G453200
Sobic.001G454000
Sobic.001G468700
Sobic.001G499100
Sobic.002G035500
Sobic.002G085400
Sobic.002G233800
Sobic.002G252000
Sobic.002G273300
Sobic.002G278000
Sobic.002G288300
Sobic.002G292200
Sobic.002G338000
Sobic.003G014500
Sobic.003G048200
Sobic.003G062000
Sobic.003G132300
Sobic.003G149100
Sobic.003G191700
Sobic.003G196400
Sobic.003G203000
Sobic.003G209900
Sobic.003G222500
Sobic.003G223400
Sobic.003G264700
Sobic.003G361300
Sobic.003G361800
Sobic.003G370000
Sobic.003G402500
Sobic.004G056900
Sobic.004G130600
Sobic.004G208400
Sobic.004G211200
Sobic.004G251500
Sobic.004G288700
Sobic.004G308700
Sobic.004G310100
Sobic.005G003200
Sobic.005G087000
Sobic.005G121200
Sobic.005G128100
Sobic.005G231600
Sobic.006G005600
Sobic.006G049200
Sobic.006G085300
Sobic.006G186700
Sobic.006G222700
Sobic.007G004600
Sobic.007G014900
Sobic.007G053800
Sobic.007G058100
Sobic.007G101500
Sobic.007G105500
Sobic.007G141200
Sobic.007G153900
Sobic.007G161500
Sobic.007G169000
Sobic.007G221000
Sobic.008G066100
Sobic.008G073200
Sobic.009G002800
Sobic.009G083300
Sobic.009G163900
Sobic.009G234500
Sobic.010G071700
Sobic.010G077000
Sobic.010G092900
Sobic.010G181200
Sobic.010G181500
Sobic.010G214200

## Sheet: protein repair
Sobic.001G382100
Sobic.003G017800
Sobic.006G103400
Sobic.008G172700
Sobic.009G130700
Sobic.010G092900
