# Supplementary material for: Variation in Gene Expression between Two Sorghum bicolor Lines Differing in Innate Immunity Response
Source: Plants (Basel). 2021 Jul 27;10(8):1536. doi: 10.3390/plants10081536 (PMC8399927; doi:10.3390/plants10081536)
Supplement: Supplementary file 1 [file plants-10-01536-s001.zip › Table S11_ GO_SC155_flg22_Down.xlsx]

## Sheet: chemical homeostasis
Sup_tab_6_ GO terms of biological process enriched genes of flg22 down-regulated SC155-14E DEGs
Sobic.001G035800
Sobic.001G261408
Sobic.001G505100
Sobic.001G523300
Sobic.002G065000
Sobic.002G125700
Sobic.002G382500
Sobic.002G396100
Sobic.004G130600
Sobic.004G155900
Sobic.004G164200
Sobic.004G288700
Sobic.005G201000
Sobic.006G176700
Sobic.006G276300
Sobic.007G002000
Sobic.008G129900
Sobic.010G080100
Sobic.010G095100
Sobic.010G250900
Sobic.K004800

## Sheet: single-organism metabolic proce
Sobic.001G012200
Sobic.001G024200
Sobic.001G084300
Sobic.001G084400
Sobic.001G111700
Sobic.001G157800
Sobic.001G172300
Sobic.001G189200
Sobic.001G192100
Sobic.001G221300
Sobic.001G222700
Sobic.001G235500
Sobic.001G255300
Sobic.001G263900
Sobic.001G274600
Sobic.001G280000
Sobic.001G308200
Sobic.001G336500
Sobic.001G345100
Sobic.001G360700
Sobic.001G363700
Sobic.001G364200
Sobic.001G368400
Sobic.001G370000
Sobic.001G391300
Sobic.001G406700
Sobic.001G451700
Sobic.001G453200
Sobic.002G008200
Sobic.002G039600
Sobic.002G064500
Sobic.002G065000
Sobic.002G079100
Sobic.002G085400
Sobic.002G093600
Sobic.002G093700
Sobic.002G103600
Sobic.002G108400
Sobic.002G119600
Sobic.002G121300
Sobic.002G188500
Sobic.002G216200
Sobic.002G221900
Sobic.002G237900
Sobic.002G252000
Sobic.002G254900
Sobic.002G256900
Sobic.002G273600
Sobic.002G273800
Sobic.002G284000
Sobic.002G302900
Sobic.002G347900
Sobic.002G353300
Sobic.002G353500
Sobic.002G396100
Sobic.002G416700
Sobic.002G422500
Sobic.003G023300
Sobic.003G042900
Sobic.003G055600
Sobic.003G074500
Sobic.003G074600
Sobic.003G076800
Sobic.003G146500
Sobic.003G173700
Sobic.003G178700
Sobic.003G193700
Sobic.003G228100
Sobic.003G266500
Sobic.003G266600
Sobic.003G281500
Sobic.003G309600
Sobic.003G324000
Sobic.003G352800
Sobic.003G385500
Sobic.003G385900
Sobic.003G402500
Sobic.003G413800
Sobic.003G430100
Sobic.003G434600
Sobic.003G435800
Sobic.004G024600
Sobic.004G037200
Sobic.004G040600
Sobic.004G140300
Sobic.004G170200
Sobic.004G210000
Sobic.004G214000
Sobic.004G321800
Sobic.005G004900
Sobic.005G011500
Sobic.005G068700
Sobic.005G085600
Sobic.005G102300
Sobic.005G121500
Sobic.005G168800
Sobic.005G186100
Sobic.005G218500
Sobic.005G218800
Sobic.006G027500
Sobic.006G069300
Sobic.006G086500
Sobic.006G104100
Sobic.006G123500
Sobic.006G136500
Sobic.006G146000
Sobic.006G211000
Sobic.006G220500
Sobic.006G220600
Sobic.006G237000
Sobic.006G269200
Sobic.006G278500
Sobic.007G003400
Sobic.007G003500
Sobic.007G022200
Sobic.007G028200
Sobic.007G068300
Sobic.007G094600
Sobic.007G133000
Sobic.007G137700
Sobic.007G152600
Sobic.007G168000
Sobic.007G176800
Sobic.007G178500
Sobic.007G198300
Sobic.007G213000
Sobic.007G220300
Sobic.007G221000
Sobic.007G223600
Sobic.008G025700
Sobic.008G078900
Sobic.008G082900
Sobic.009G014600
Sobic.009G032600
Sobic.009G033400
Sobic.009G040900
Sobic.009G048900
Sobic.009G056700
Sobic.009G072200
Sobic.009G073000
Sobic.009G113800
Sobic.009G125900
Sobic.009G127500
Sobic.009G177200
Sobic.009G196800
Sobic.009G209200
Sobic.009G218900
Sobic.010G003100
Sobic.010G059800
Sobic.010G060166
Sobic.010G073500
Sobic.010G081600
Sobic.010G092900
Sobic.010G107400
Sobic.010G121600
Sobic.010G159700
Sobic.010G160033
Sobic.010G171900
Sobic.010G179800
Sobic.010G230300
Sobic.010G274800

## Sheet: secondary metabolic process
Sobic.001G012200
Sobic.001G192100
Sobic.001G235500
Sobic.001G280000
Sobic.001G360700
Sobic.001G363700
Sobic.001G364200
Sobic.002G093600
Sobic.002G093700
Sobic.002G108400
Sobic.002G121300
Sobic.002G216200
Sobic.002G252000
Sobic.002G273600
Sobic.002G273800
Sobic.003G076800
Sobic.003G281500
Sobic.003G352800
Sobic.003G413800
Sobic.005G085600
Sobic.005G102300
Sobic.005G218500
Sobic.005G218800
Sobic.006G136500
Sobic.007G003400
Sobic.007G003500
Sobic.007G022200
Sobic.007G152600
Sobic.007G178500
Sobic.009G196800
Sobic.010G179800

## Sheet: phosphatidylcholine biosyntheti
Sobic.003G266500
Sobic.003G266600
Sobic.009G218900

## Sheet: lipid biosynthetic process
Sobic.001G222700
Sobic.001G308200
Sobic.001G453200
Sobic.002G064500
Sobic.002G103600
Sobic.002G256900
Sobic.002G353300
Sobic.002G396100
Sobic.003G173700
Sobic.003G178700
Sobic.003G266500
Sobic.003G266600
Sobic.003G309600
Sobic.003G385500
Sobic.003G385900
Sobic.004G037200
Sobic.004G140300
Sobic.006G027500
Sobic.006G211000
Sobic.006G237000
Sobic.007G176800
Sobic.008G025700
Sobic.009G218900
Sobic.010G073500
Sobic.010G107400
