# Supplementary material for: Variation in Gene Expression between Two Sorghum bicolor Lines Differing in Innate Immunity Response
Source: Plants (Basel). 2021 Jul 27;10(8):1536. doi: 10.3390/plants10081536 (PMC8399927; doi:10.3390/plants10081536)
Supplement: Supplementary file 1 [file plants-10-01536-s001.zip › Table S12_ GO_BTx623_chitin_down.xlsx]

## Sheet: cellular component biogenesis
Sup_tab_7_ GO terms of biological process enriched genes of chitin down-regulated BTx623 DEGs
Sobic.001G014000
Sobic.001G015200
Sobic.001G039300
Sobic.001G086200
Sobic.001G110900
Sobic.001G173800
Sobic.001G177100
Sobic.001G192900
Sobic.001G284600
Sobic.001G291800
Sobic.001G371100
Sobic.001G376400
Sobic.001G376900
Sobic.001G382100
Sobic.001G429600
Sobic.001G440900
Sobic.001G477900
Sobic.001G479800
Sobic.002G005000
Sobic.002G049300
Sobic.002G072600
Sobic.002G104100
Sobic.002G139700
Sobic.002G192500
Sobic.002G192900
Sobic.002G198000
Sobic.002G210200
Sobic.002G238000
Sobic.002G246000
Sobic.002G251400
Sobic.002G258800
Sobic.002G259000
Sobic.002G270100
Sobic.002G277200
Sobic.002G296400
Sobic.002G302000
Sobic.002G312800
Sobic.002G320700
Sobic.002G353500
Sobic.002G386300
Sobic.002G389500
Sobic.002G396000
Sobic.002G402500
Sobic.002G403400
Sobic.002G406600
Sobic.003G002700
Sobic.003G039300
Sobic.003G093800
Sobic.003G117100
Sobic.003G123000
Sobic.003G239800
Sobic.003G246000
Sobic.003G247900
Sobic.003G250700
Sobic.003G273300
Sobic.003G328100
Sobic.003G330000
Sobic.003G343400
Sobic.003G349000
Sobic.003G367900
Sobic.003G389100
Sobic.003G397700
Sobic.003G407600
Sobic.003G421400
Sobic.003G427600
Sobic.003G439000
Sobic.004G018300
Sobic.004G020800
Sobic.004G023400
Sobic.004G035000
Sobic.004G061800
Sobic.004G061900
Sobic.004G099500
Sobic.004G103800
Sobic.004G104100
Sobic.004G104300
Sobic.004G107600
Sobic.004G151400
Sobic.004G157400
Sobic.004G165700
Sobic.004G190600
Sobic.004G206300
Sobic.004G227100
Sobic.004G252000
Sobic.004G252100
Sobic.004G259000
Sobic.004G271400
Sobic.004G349700
Sobic.005G010200
Sobic.005G022800
Sobic.005G087000
Sobic.005G164700
Sobic.006G013100
Sobic.006G035900
Sobic.006G057200
Sobic.006G095400
Sobic.006G106200
Sobic.006G116700
Sobic.006G122900
Sobic.006G198600
Sobic.006G201500
Sobic.006G223500
Sobic.006G251600
Sobic.007G043900
Sobic.007G048700
Sobic.007G132900
Sobic.007G153400
Sobic.007G166900
Sobic.007G172300
Sobic.007G178600
Sobic.007G211600
Sobic.008G014500
Sobic.008G072600
Sobic.008G101900
Sobic.008G110200
Sobic.008G117100
Sobic.009G012700
Sobic.009G024500
Sobic.009G088700
Sobic.009G102900
Sobic.009G119300
Sobic.009G123900
Sobic.009G125900
Sobic.009G177700
Sobic.009G189100
Sobic.009G190300
Sobic.009G201200
Sobic.009G228900
Sobic.009G229400
Sobic.009G234400
Sobic.009G250400
Sobic.010G024600
Sobic.010G028000
Sobic.010G079900
Sobic.010G098400
Sobic.010G115200
Sobic.010G135300
Sobic.010G166100
Sobic.010G189800
Sobic.010G246500
Sobic.010G246600
Sobic.010G246700
Sobic.010G247400
Sobic.010G262800
Sobic.010G274600
Sobic.010G277600

## Sheet: cellular component organization
Sobic.001G005300
Sobic.001G005600
Sobic.001G014000
Sobic.001G015200
Sobic.001G015400
Sobic.001G026800
Sobic.001G030300
Sobic.001G039300
Sobic.001G086200
Sobic.001G110900
Sobic.001G123500
Sobic.001G144600
Sobic.001G172300
Sobic.001G173800
Sobic.001G177100
Sobic.001G183000
Sobic.001G192900
Sobic.001G281500
Sobic.001G284600
Sobic.001G291800
Sobic.001G361000
Sobic.001G371100
Sobic.001G376400
Sobic.001G376900
Sobic.001G382100
Sobic.001G384200
Sobic.001G394400
Sobic.001G405900
Sobic.001G425700
Sobic.001G429600
Sobic.001G440900
Sobic.001G455000
Sobic.001G455500
Sobic.001G468700
Sobic.001G477900
Sobic.001G479800
Sobic.001G484200
Sobic.001G484700
Sobic.002G002000
Sobic.002G005000
Sobic.002G008500
Sobic.002G020400
Sobic.002G039600
Sobic.002G043300
Sobic.002G049300
Sobic.002G072600
Sobic.002G079100
Sobic.002G104100
Sobic.002G119600
Sobic.002G125200
Sobic.002G139700
Sobic.002G145300
Sobic.002G166300
Sobic.002G167000
Sobic.002G192500
Sobic.002G192900
Sobic.002G198000
Sobic.002G210200
Sobic.002G233800
Sobic.002G237900
Sobic.002G238000
Sobic.002G246000
Sobic.002G246400
Sobic.002G251400
Sobic.002G253100
Sobic.002G258800
Sobic.002G259000
Sobic.002G270100
Sobic.002G277200
Sobic.002G292200
Sobic.002G293600
Sobic.002G296400
Sobic.002G302000
Sobic.002G312800
Sobic.002G320500
Sobic.002G320600
Sobic.002G320700
Sobic.002G353500
Sobic.002G354600
Sobic.002G368400
Sobic.002G386300
Sobic.002G389500
Sobic.002G396000
Sobic.002G402500
Sobic.002G403400
Sobic.002G405100
Sobic.002G406600
Sobic.002G418900
Sobic.002G419700
Sobic.002G424700
Sobic.003G002700
Sobic.003G014500
Sobic.003G022800
Sobic.003G028100
Sobic.003G039300
Sobic.003G050100
Sobic.003G055600
Sobic.003G070600
Sobic.003G093800
Sobic.003G117100
Sobic.003G123000
Sobic.003G131200
Sobic.003G132100
Sobic.003G140700
Sobic.003G148400
Sobic.003G150800
Sobic.003G191700
Sobic.003G202300
Sobic.003G211200
Sobic.003G239800
Sobic.003G246000
Sobic.003G247900
Sobic.003G250700
Sobic.003G264700
Sobic.003G273300
Sobic.003G328100
Sobic.003G330000
Sobic.003G334100
Sobic.003G343400
Sobic.003G349000
Sobic.003G367900
Sobic.003G385100
Sobic.003G389100
Sobic.003G397700
Sobic.003G402500
Sobic.003G407600
Sobic.003G421400
Sobic.003G427600
Sobic.003G437500
Sobic.003G439000
Sobic.004G018300
Sobic.004G020100
Sobic.004G020800
Sobic.004G023400
Sobic.004G035000
Sobic.004G061800
Sobic.004G061900
Sobic.004G070200
Sobic.004G099500
Sobic.004G103800
Sobic.004G104100
Sobic.004G104300
Sobic.004G107600
Sobic.004G151400
Sobic.004G157400
Sobic.004G165700
Sobic.004G190600
Sobic.004G202200
Sobic.004G206300
Sobic.004G211600
Sobic.004G212100
Sobic.004G215900
Sobic.004G219100
Sobic.004G225600
Sobic.004G227100
Sobic.004G252000
Sobic.004G252100
Sobic.004G259000
Sobic.004G261900
Sobic.004G265600
Sobic.004G269100
Sobic.004G271400
Sobic.004G274800
Sobic.004G282400
Sobic.004G288700
Sobic.004G298600
Sobic.004G323800
Sobic.004G328400
Sobic.004G333600
Sobic.004G336200
Sobic.004G349700
Sobic.005G010200
Sobic.005G022800
Sobic.005G032400
Sobic.005G072100
Sobic.005G087000
Sobic.005G089000
Sobic.005G160500
Sobic.005G164700
Sobic.005G204200
Sobic.006G013100
Sobic.006G013700
Sobic.006G019300
Sobic.006G035900
Sobic.006G038400
Sobic.006G046600
Sobic.006G050000
Sobic.006G057200
Sobic.006G058500
Sobic.006G095400
Sobic.006G106200
Sobic.006G108600
Sobic.006G116000
Sobic.006G116700
Sobic.006G122900
Sobic.006G140500
Sobic.006G161500
Sobic.006G165800
Sobic.006G176700
Sobic.006G192800
Sobic.006G194400
Sobic.006G198300
Sobic.006G198600
Sobic.006G201500
Sobic.006G218900
Sobic.006G221300
Sobic.006G223500
Sobic.006G251600
Sobic.006G267600
Sobic.006G269800
Sobic.006G280100
Sobic.007G004000
Sobic.007G010800
Sobic.007G043900
Sobic.007G048700
Sobic.007G089500
Sobic.007G116100
Sobic.007G132900
Sobic.007G153400
Sobic.007G166900
Sobic.007G172300
Sobic.007G178600
Sobic.007G204000
Sobic.007G211600
Sobic.007G220300
Sobic.008G014500
Sobic.008G015200
Sobic.008G022500
Sobic.008G072600
Sobic.008G101900
Sobic.008G110200
Sobic.008G114700
Sobic.008G117100
Sobic.008G185800
Sobic.009G012700
Sobic.009G024500
Sobic.009G033400
Sobic.009G034100
Sobic.009G072200
Sobic.009G088700
Sobic.009G101300
Sobic.009G102900
Sobic.009G113700
Sobic.009G119300
Sobic.009G123900
Sobic.009G125400
Sobic.009G125900
Sobic.009G167100
Sobic.009G177200
Sobic.009G177700
Sobic.009G182700
Sobic.009G189100
Sobic.009G190300
Sobic.009G201200
Sobic.009G228300
Sobic.009G228900
Sobic.009G229400
Sobic.009G234400
Sobic.009G243500
Sobic.009G250400
Sobic.010G004400
Sobic.010G005000
Sobic.010G014100
Sobic.010G024600
Sobic.010G028000
Sobic.010G046400
Sobic.010G077000
Sobic.010G079900
Sobic.010G089500
Sobic.010G092400
Sobic.010G092900
Sobic.010G098400
Sobic.010G103500
Sobic.010G115200
Sobic.010G118700
Sobic.010G128700
Sobic.010G135300
Sobic.010G149600
Sobic.010G166100
Sobic.010G189800
Sobic.010G246500
Sobic.010G246600
Sobic.010G246700
Sobic.010G247400
Sobic.010G262800
Sobic.010G274600
Sobic.010G274800
Sobic.010G277600

## Sheet: maturation of SSU-rRNA
Sobic.001G173800
Sobic.001G376900
Sobic.002G005000
Sobic.002G238000
Sobic.002G270100
Sobic.002G277200
Sobic.002G402500
Sobic.002G406600
Sobic.003G002700
Sobic.003G397700
Sobic.004G099500
Sobic.004G157400
Sobic.006G035900
Sobic.006G198600
Sobic.008G117100
Sobic.009G201200
Sobic.010G166100
Sobic.010G262800
Sobic.010G274600

## Sheet: ncRNA processing
Sobic.001G015200
Sobic.001G173800
Sobic.001G371100
Sobic.001G376900
Sobic.001G422500
Sobic.001G486500
Sobic.002G005000
Sobic.002G206500
Sobic.002G238000
Sobic.002G258800
Sobic.002G259000
Sobic.002G270100
Sobic.002G277200
Sobic.002G386300
Sobic.002G389500
Sobic.002G402500
Sobic.002G406600
Sobic.003G002700
Sobic.003G039300
Sobic.003G117100
Sobic.003G246000
Sobic.003G330000
Sobic.003G397700
Sobic.003G407600
Sobic.003G434700
Sobic.004G018300
Sobic.004G020800
Sobic.004G035000
Sobic.004G061800
Sobic.004G099500
Sobic.004G157400
Sobic.004G177100
Sobic.004G252000
Sobic.004G252100
Sobic.004G254600
Sobic.004G349700
Sobic.005G022800
Sobic.006G035900
Sobic.006G084000
Sobic.006G198600
Sobic.006G251600
Sobic.007G043900
Sobic.007G123600
Sobic.008G009600
Sobic.008G117100
Sobic.008G128800
Sobic.009G004400
Sobic.009G123900
Sobic.009G190300
Sobic.009G201200
Sobic.009G228900
Sobic.010G028000
Sobic.010G098400
Sobic.010G115200
Sobic.010G138900
Sobic.010G166100
Sobic.010G247400
Sobic.010G262000
Sobic.010G262800
Sobic.010G274600

## Sheet: ribosome biogenesis
Sobic.001G015200
Sobic.001G039300
Sobic.001G173800
Sobic.001G177100
Sobic.001G371100
Sobic.001G376400
Sobic.001G376900
Sobic.002G005000
Sobic.002G049300
Sobic.002G238000
Sobic.002G251400
Sobic.002G258800
Sobic.002G259000
Sobic.002G270100
Sobic.002G277200
Sobic.002G312800
Sobic.002G386300
Sobic.002G389500
Sobic.002G402500
Sobic.002G406600
Sobic.003G002700
Sobic.003G039300
Sobic.003G117100
Sobic.003G246000
Sobic.003G330000
Sobic.003G397700
Sobic.003G407600
Sobic.004G018300
Sobic.004G020800
Sobic.004G035000
Sobic.004G061800
Sobic.004G099500
Sobic.004G103800
Sobic.004G104100
Sobic.004G104300
Sobic.004G157400
Sobic.004G252000
Sobic.004G252100
Sobic.004G271400
Sobic.004G349700
Sobic.005G022800
Sobic.005G164700
Sobic.006G035900
Sobic.006G057200
Sobic.006G116700
Sobic.006G198600
Sobic.006G201500
Sobic.006G251600
Sobic.007G043900
Sobic.007G178600
Sobic.008G117100
Sobic.009G024500
Sobic.009G123900
Sobic.009G177700
Sobic.009G189100
Sobic.009G190300
Sobic.009G201200
Sobic.009G228900
Sobic.009G229400
Sobic.010G028000
Sobic.010G098400
Sobic.010G115200
Sobic.010G166100
Sobic.010G247400
Sobic.010G262800
Sobic.010G274600

## Sheet: RNA modification
Sobic.001G371100
Sobic.001G422500
Sobic.001G485600
Sobic.001G486500
Sobic.001G531400
Sobic.002G206500
Sobic.002G389500
Sobic.003G033100
Sobic.003G117100
Sobic.003G334100
Sobic.003G434700
Sobic.004G018300
Sobic.004G020800
Sobic.004G035000
Sobic.004G061800
Sobic.004G177100
Sobic.004G252100
Sobic.004G254600
Sobic.004G287100
Sobic.004G349700
Sobic.005G100900
Sobic.005G164700
Sobic.006G084000
Sobic.006G216000
Sobic.007G034400
Sobic.007G034500
Sobic.007G123600
Sobic.007G201400
Sobic.008G128800
Sobic.009G004400
Sobic.009G189100
Sobic.010G115200
Sobic.010G138900
Sobic.010G262000

## Sheet: RNA processing
Sobic.001G015200
Sobic.001G020600
Sobic.001G173800
Sobic.001G371100
Sobic.001G376900
Sobic.001G422500
Sobic.001G440900
Sobic.001G448100
Sobic.001G455500
Sobic.001G486500
Sobic.002G005000
Sobic.002G031700
Sobic.002G206500
Sobic.002G238000
Sobic.002G258800
Sobic.002G259000
Sobic.002G262700
Sobic.002G270100
Sobic.002G277200
Sobic.002G296400
Sobic.002G300500
Sobic.002G386300
Sobic.002G387200
Sobic.002G389500
Sobic.002G391600
Sobic.002G396000
Sobic.002G402500
Sobic.002G406600
Sobic.003G002700
Sobic.003G033100
Sobic.003G039300
Sobic.003G117100
Sobic.003G123000
Sobic.003G177000
Sobic.003G246000
Sobic.003G258900
Sobic.003G330000
Sobic.003G367900
Sobic.003G397700
Sobic.003G407600
Sobic.003G434700
Sobic.004G018300
Sobic.004G020800
Sobic.004G035000
Sobic.004G061800
Sobic.004G099500
Sobic.004G157400
Sobic.004G177100
Sobic.004G206300
Sobic.004G215900
Sobic.004G227100
Sobic.004G252000
Sobic.004G252100
Sobic.004G254600
Sobic.004G314000
Sobic.004G349700
Sobic.005G022800
Sobic.005G025700
Sobic.006G013100
Sobic.006G035900
Sobic.006G084000
Sobic.006G094600
Sobic.006G111200
Sobic.006G122100
Sobic.006G135000
Sobic.006G198600
Sobic.006G231700
Sobic.006G250100
Sobic.006G251600
Sobic.007G023800
Sobic.007G043900
Sobic.007G107700
Sobic.007G123600
Sobic.007G185700
Sobic.008G009600
Sobic.008G014500
Sobic.008G051100
Sobic.008G070600
Sobic.008G117100
Sobic.008G128800
Sobic.009G004400
Sobic.009G012700
Sobic.009G050100
Sobic.009G123900
Sobic.009G190300
Sobic.009G201200
Sobic.009G228900
Sobic.010G004600
Sobic.010G004900
Sobic.010G028000
Sobic.010G098400
Sobic.010G115200
Sobic.010G138900
Sobic.010G166100
Sobic.010G247400
Sobic.010G262000
Sobic.010G262800
Sobic.010G274600

## Sheet: rRNA processing
Sobic.001G015200
Sobic.001G173800
Sobic.001G371100
Sobic.001G376900
Sobic.002G005000
Sobic.002G238000
Sobic.002G258800
Sobic.002G259000
Sobic.002G270100
Sobic.002G277200
Sobic.002G386300
Sobic.002G389500
Sobic.002G402500
Sobic.002G406600
Sobic.003G002700
Sobic.003G039300
Sobic.003G117100
Sobic.003G246000
Sobic.003G330000
Sobic.003G397700
Sobic.003G407600
Sobic.004G018300
Sobic.004G020800
Sobic.004G035000
Sobic.004G061800
Sobic.004G099500
Sobic.004G157400
Sobic.004G252000
Sobic.004G252100
Sobic.004G349700
Sobic.005G022800
Sobic.006G035900
Sobic.006G198600
Sobic.006G251600
Sobic.007G043900
Sobic.008G117100
Sobic.009G123900
Sobic.009G190300
Sobic.009G201200
Sobic.009G228900
Sobic.010G028000
Sobic.010G098400
Sobic.010G115200
Sobic.010G166100
Sobic.010G247400
Sobic.010G262800
Sobic.010G274600

## Sheet: snoRNA 3'-end processing
Sobic.002G386300
Sobic.002G389500
Sobic.003G117100
Sobic.003G246000
Sobic.004G349700
Sobic.006G251600
Sobic.009G228900
