# Supplementary material for: Variation in Gene Expression between Two Sorghum bicolor Lines Differing in Innate Immunity Response
Source: Plants (Basel). 2021 Jul 27;10(8):1536. doi: 10.3390/plants10081536 (PMC8399927; doi:10.3390/plants10081536)
Supplement: Supplementary file 1 [file plants-10-01536-s001.zip › Table S13_ GO_SC155_chitin_Down.xlsx]

## Sheet: cellular component biogenesis
Sup_tab_8_ GO terms of biological process enriched genes of chitin down-regulated SC155-14E DEGs
Sobic.001G007800
Sobic.001G086200
Sobic.001G157800
Sobic.001G371100
Sobic.001G376900
Sobic.001G406700
Sobic.001G429600
Sobic.001G465500
Sobic.001G477900
Sobic.002G005000
Sobic.002G192500
Sobic.002G210200
Sobic.002G238000
Sobic.002G270100
Sobic.002G274700
Sobic.002G277200
Sobic.002G296400
Sobic.002G302000
Sobic.002G312800
Sobic.002G353500
Sobic.002G386300
Sobic.002G389500
Sobic.002G396000
Sobic.002G399200
Sobic.002G403400
Sobic.002G409900
Sobic.003G039300
Sobic.003G067500
Sobic.003G098200
Sobic.003G117100
Sobic.003G247900
Sobic.003G250700
Sobic.003G273300
Sobic.003G397700
Sobic.003G421400
Sobic.004G020800
Sobic.004G151400
Sobic.004G190600
Sobic.004G227100
Sobic.004G252000
Sobic.004G252100
Sobic.004G259000
Sobic.004G349700
Sobic.005G010200
Sobic.005G022800
Sobic.005G164700
Sobic.006G013100
Sobic.006G095400
Sobic.006G106200
Sobic.006G201500
Sobic.006G204100
Sobic.006G242100
Sobic.006G249500
Sobic.006G251600
Sobic.007G043900
Sobic.007G106500
Sobic.007G132900
Sobic.007G153400
Sobic.007G166900
Sobic.007G211600
Sobic.008G072600
Sobic.008G101900
Sobic.008G117100
Sobic.009G123900
Sobic.009G125900
Sobic.009G177700
Sobic.009G189100
Sobic.009G201200
Sobic.009G228900
Sobic.009G234200
Sobic.009G250400
Sobic.010G079900
Sobic.010G115200
Sobic.010G135300
Sobic.010G166100
Sobic.010G189800
Sobic.010G229600
Sobic.010G246600
Sobic.010G247400
Sobic.010G262800

## Sheet: cellular component organization
Sobic.001G007800
Sobic.001G026800
Sobic.001G086200
Sobic.001G157800
Sobic.001G172300
Sobic.001G281500
Sobic.001G305700
Sobic.001G371100
Sobic.001G376900
Sobic.001G394400
Sobic.001G405900
Sobic.001G406700
Sobic.001G425700
Sobic.001G429600
Sobic.001G453200
Sobic.001G455000
Sobic.001G455500
Sobic.001G465500
Sobic.001G477900
Sobic.001G484700
Sobic.001G513600
Sobic.002G002000
Sobic.002G005000
Sobic.002G020400
Sobic.002G039600
Sobic.002G079100
Sobic.002G119600
Sobic.002G125700
Sobic.002G145300
Sobic.002G192500
Sobic.002G210200
Sobic.002G233800
Sobic.002G237900
Sobic.002G238000
Sobic.002G270100
Sobic.002G274700
Sobic.002G276100
Sobic.002G277200
Sobic.002G296400
Sobic.002G302000
Sobic.002G312800
Sobic.002G320600
Sobic.002G353500
Sobic.002G354600
Sobic.002G386300
Sobic.002G389500
Sobic.002G396000
Sobic.002G399200
Sobic.002G403400
Sobic.002G409900
Sobic.002G418900
Sobic.002G419700
Sobic.002G424700
Sobic.003G014500
Sobic.003G022800
Sobic.003G039300
Sobic.003G055600
Sobic.003G067500
Sobic.003G098200
Sobic.003G117100
Sobic.003G131200
Sobic.003G148400
Sobic.003G191700
Sobic.003G222000
Sobic.003G247900
Sobic.003G250700
Sobic.003G264700
Sobic.003G266600
Sobic.003G273300
Sobic.003G323300
Sobic.003G334100
Sobic.003G385100
Sobic.003G397700
Sobic.003G402500
Sobic.003G421400
Sobic.004G020100
Sobic.004G020800
Sobic.004G151400
Sobic.004G190600
Sobic.004G212100
Sobic.004G219100
Sobic.004G225600
Sobic.004G227100
Sobic.004G252000
Sobic.004G252100
Sobic.004G259000
Sobic.004G261900
Sobic.004G269100
Sobic.004G282400
Sobic.004G288700
Sobic.004G298600
Sobic.004G328400
Sobic.004G331600
Sobic.004G349700
Sobic.005G010200
Sobic.005G022800
Sobic.005G032400
Sobic.005G072100
Sobic.005G089000
Sobic.005G164700
Sobic.006G013100
Sobic.006G013700
Sobic.006G050000
Sobic.006G095400
Sobic.006G106200
Sobic.006G108600
Sobic.006G161500
Sobic.006G176700
Sobic.006G198300
Sobic.006G201500
Sobic.006G204100
Sobic.006G218900
Sobic.006G221300
Sobic.006G242100
Sobic.006G249500
Sobic.006G251600
Sobic.006G280100
Sobic.007G000500
Sobic.007G014200
Sobic.007G043900
Sobic.007G106500
Sobic.007G132900
Sobic.007G153400
Sobic.007G166900
Sobic.007G204000
Sobic.007G211600
Sobic.007G213000
Sobic.007G220300
Sobic.008G015200
Sobic.008G072600
Sobic.008G081600
Sobic.008G101900
Sobic.008G117100
Sobic.008G185800
Sobic.009G032600
Sobic.009G034100
Sobic.009G072200
Sobic.009G087000
Sobic.009G098100
Sobic.009G101300
Sobic.009G123900
Sobic.009G125900
Sobic.009G167100
Sobic.009G177200
Sobic.009G177700
Sobic.009G182700
Sobic.009G189100
Sobic.009G201200
Sobic.009G228300
Sobic.009G228900
Sobic.009G234200
Sobic.009G243500
Sobic.009G250400
Sobic.010G005000
Sobic.010G014100
Sobic.010G079900
Sobic.010G089500
Sobic.010G092900
Sobic.010G115200
Sobic.010G118700
Sobic.010G135300
Sobic.010G166100
Sobic.010G189800
Sobic.010G229600
Sobic.010G246600
Sobic.010G247400
Sobic.010G262800
Sobic.010G274800

## Sheet: maturation of SSU-rRNA
Sobic.001G007800
Sobic.001G376900
Sobic.002G005000
Sobic.002G238000
Sobic.002G270100
Sobic.002G277200
Sobic.003G397700
Sobic.008G117100
Sobic.009G201200
Sobic.010G166100
Sobic.010G262800

## Sheet: ncRNA processing
Sobic.001G007800
Sobic.001G371100
Sobic.001G376900
Sobic.001G465500
Sobic.001G486500
Sobic.002G005000
Sobic.002G238000
Sobic.002G270100
Sobic.002G277200
Sobic.002G386300
Sobic.002G389500
Sobic.002G399200
Sobic.002G409900
Sobic.003G039300
Sobic.003G098200
Sobic.003G117100
Sobic.003G397700
Sobic.004G020800
Sobic.004G177100
Sobic.004G252000
Sobic.004G252100
Sobic.004G254600
Sobic.004G349700
Sobic.005G022800
Sobic.006G084000
Sobic.006G204100
Sobic.006G251600
Sobic.007G043900
Sobic.008G117100
Sobic.009G004400
Sobic.009G123900
Sobic.009G201200
Sobic.009G228900
Sobic.009G234200
Sobic.010G115200
Sobic.010G138900
Sobic.010G166100
Sobic.010G247400
Sobic.010G262800

## Sheet: ribosome biogenesis
Sobic.001G007800
Sobic.001G371100
Sobic.001G376900
Sobic.001G465500
Sobic.002G005000
Sobic.002G238000
Sobic.002G270100
Sobic.002G277200
Sobic.002G312800
Sobic.002G386300
Sobic.002G389500
Sobic.002G399200
Sobic.002G409900
Sobic.003G039300
Sobic.003G098200
Sobic.003G117100
Sobic.003G397700
Sobic.004G020800
Sobic.004G252000
Sobic.004G252100
Sobic.004G349700
Sobic.005G022800
Sobic.005G164700
Sobic.006G201500
Sobic.006G204100
Sobic.006G249500
Sobic.006G251600
Sobic.007G043900
Sobic.008G117100
Sobic.009G123900
Sobic.009G177700
Sobic.009G189100
Sobic.009G201200
Sobic.009G228900
Sobic.009G234200
Sobic.010G115200
Sobic.010G166100
Sobic.010G247400
Sobic.010G262800

## Sheet: RNA modification
Sobic.001G371100
Sobic.001G465500
Sobic.001G485600
Sobic.001G486500
Sobic.002G389500
Sobic.003G033100
Sobic.003G117100
Sobic.003G334100
Sobic.004G020800
Sobic.004G177100
Sobic.004G252100
Sobic.004G254600
Sobic.004G287100
Sobic.004G349700
Sobic.005G100900
Sobic.005G164700
Sobic.006G084000
Sobic.007G034400
Sobic.007G201400
Sobic.009G004400
Sobic.009G189100
Sobic.010G115200
Sobic.010G138900

## Sheet: RNA processing
Sobic.001G007800
Sobic.001G371100
Sobic.001G376900
Sobic.001G455500
Sobic.001G465500
Sobic.001G486500
Sobic.002G005000
Sobic.002G238000
Sobic.002G262700
Sobic.002G270100
Sobic.002G277200
Sobic.002G296400
Sobic.002G300500
Sobic.002G386300
Sobic.002G387200
Sobic.002G389500
Sobic.002G396000
Sobic.002G399200
Sobic.002G409900
Sobic.003G033100
Sobic.003G039300
Sobic.003G098200
Sobic.003G117100
Sobic.003G397700
Sobic.004G020800
Sobic.004G177100
Sobic.004G227100
Sobic.004G252000
Sobic.004G252100
Sobic.004G254600
Sobic.004G349700
Sobic.005G022800
Sobic.006G013100
Sobic.006G084000
Sobic.006G094600
Sobic.006G111200
Sobic.006G135000
Sobic.006G204100
Sobic.006G250100
Sobic.006G251600
Sobic.007G043900
Sobic.007G107700
Sobic.008G051100
Sobic.008G117100
Sobic.008G137800
Sobic.009G004400
Sobic.009G123900
Sobic.009G201200
Sobic.009G228900
Sobic.009G234200
Sobic.010G004900
Sobic.010G115200
Sobic.010G138900
Sobic.010G166100
Sobic.010G247400
Sobic.010G262800

## Sheet: rRNA processing
Sobic.001G007800
Sobic.001G371100
Sobic.001G376900
Sobic.001G465500
Sobic.002G005000
Sobic.002G238000
Sobic.002G270100
Sobic.002G277200
Sobic.002G386300
Sobic.002G389500
Sobic.002G399200
Sobic.002G409900
Sobic.003G039300
Sobic.003G098200
Sobic.003G117100
Sobic.003G397700
Sobic.004G020800
Sobic.004G252000
Sobic.004G252100
Sobic.004G349700
Sobic.005G022800
Sobic.006G204100
Sobic.006G251600
Sobic.007G043900
Sobic.008G117100
Sobic.009G123900
Sobic.009G201200
Sobic.009G228900
Sobic.009G234200
Sobic.010G115200
Sobic.010G166100
Sobic.010G247400
Sobic.010G262800

## Sheet: snoRNA 3'-end processing
Sobic.002G386300
Sobic.002G389500
Sobic.003G117100
Sobic.004G349700
Sobic.006G251600
Sobic.009G228900
