# Supplementary material for: Variation in Gene Expression between Two Sorghum bicolor Lines Differing in Innate Immunity Response
Source: Plants (Basel). 2021 Jul 27;10(8):1536. doi: 10.3390/plants10081536 (PMC8399927; doi:10.3390/plants10081536)
Supplement: Supplementary file 1 [file plants-10-01536-s001.zip › Table S14_GO_KEGG_Core_sets_DEGs.xlsx]

## Sheet: core_all_GO
fatty acid biosynthetic process	sphingosine hydroxylase activity	sphingolipid delta-4 desaturase activity	iron ion binding	protein serine/threonine kinase activity	ATP binding	protein kinase activity	protein phosphorylation	defense response
protein(SORBIDRAFT_01g011040)	protein(SORBIDRAFT_03g033740)	protein(SORBIDRAFT_03g033740)	protein(SORBIDRAFT_01g001180)	protein(SORBIDRAFT_01g007680)	protein(SORBIDRAFT_01g003440)	protein(SORBIDRAFT_01g003440)	protein(SORBIDRAFT_01g012340)	protein(SORBIDRAFT_01g003580)
protein(SORBIDRAFT_01g019590)	protein(SORBIDRAFT_04g000890)	protein(SORBIDRAFT_04g000890)	protein(SORBIDRAFT_01g005680)	protein(SORBIDRAFT_01g012340)	protein(SORBIDRAFT_01g004740)	protein(SORBIDRAFT_01g006710)	protein(SORBIDRAFT_01g016720)	protein(SORBIDRAFT_01g012340)
protein(SORBIDRAFT_01g045240)	protein(SORBIDRAFT_04g000930)	protein(SORBIDRAFT_04g000930)	protein(SORBIDRAFT_01g017160)	protein(SORBIDRAFT_01g013060)	protein(SORBIDRAFT_01g006710)	protein(SORBIDRAFT_01g009670)	protein(SORBIDRAFT_02g024390)	protein(SORBIDRAFT_01g016720)
protein(SORBIDRAFT_03g021040)	protein(SORBIDRAFT_04g000940)	protein(SORBIDRAFT_04g000940)	protein(SORBIDRAFT_01g019590)	protein(SORBIDRAFT_01g016720)	protein(SORBIDRAFT_01g007680)	protein(SORBIDRAFT_01g010290)	protein(SORBIDRAFT_02g026520)	protein(SORBIDRAFT_01g037950)
protein(SORBIDRAFT_03g023131)	protein(SORBIDRAFT_04g027990)	protein(SORBIDRAFT_04g027990)	protein(SORBIDRAFT_01g034460)	protein(SORBIDRAFT_01g017150)	protein(SORBIDRAFT_01g009670)	protein(SORBIDRAFT_01g027530)	protein(SORBIDRAFT_02g033290)	protein(SORBIDRAFT_01g037960)
protein(SORBIDRAFT_03g033740)	protein(SORBIDRAFT_10g008040)	protein(SORBIDRAFT_10g008040)	protein(SORBIDRAFT_01g034710)	protein(SORBIDRAFT_01g034570)	protein(SORBIDRAFT_01g010290)	protein(SORBIDRAFT_01g032820)	protein(SORBIDRAFT_02g034410)	protein(SORBIDRAFT_01g048500)
protein(SORBIDRAFT_03g042450)			protein(SORBIDRAFT_01g047640)	protein(SORBIDRAFT_01g040190)	protein(SORBIDRAFT_01g012340)	protein(SORBIDRAFT_01g036930)	protein(SORBIDRAFT_02g035450)	protein(SORBIDRAFT_02g024390)
protein(SORBIDRAFT_04g000890)			protein(SORBIDRAFT_02g005500)	protein(SORBIDRAFT_01g042280)	protein(SORBIDRAFT_01g013060)	protein(SORBIDRAFT_01g039000)	protein(SORBIDRAFT_02g035490)	protein(SORBIDRAFT_02g035450)
protein(SORBIDRAFT_04g000930)			protein(SORBIDRAFT_02g025840)	protein(SORBIDRAFT_01g045620)	protein(SORBIDRAFT_01g016720)	protein(SORBIDRAFT_01g046460)	protein(SORBIDRAFT_02g035510)	protein(SORBIDRAFT_02g035490)
protein(SORBIDRAFT_04g000940)			protein(SORBIDRAFT_02g030720)	protein(SORBIDRAFT_01g047020)	protein(SORBIDRAFT_01g017150)	protein(SORBIDRAFT_01g048160)	protein(SORBIDRAFT_02g035550)	protein(SORBIDRAFT_02g035510)
protein(SORBIDRAFT_04g007190)			protein(SORBIDRAFT_02g040490)	protein(SORBIDRAFT_02g024390)	protein(SORBIDRAFT_01g022370)	protein(SORBIDRAFT_02g002240)	protein(SORBIDRAFT_02g035930)	protein(SORBIDRAFT_02g035550)
protein(SORBIDRAFT_04g027990)			protein(SORBIDRAFT_02g040500)	protein(SORBIDRAFT_02g026520)	protein(SORBIDRAFT_01g027530)	protein(SORBIDRAFT_02g009170)	protein(SORBIDRAFT_03g002430)	protein(SORBIDRAFT_02g035930)
protein(SORBIDRAFT_05g027180)			protein(SORBIDRAFT_02g040510)	protein(SORBIDRAFT_02g030970)	protein(SORBIDRAFT_01g032250)	protein(SORBIDRAFT_02g012380)	protein(SORBIDRAFT_03g025280)	protein(SORBIDRAFT_04g023170)
protein(SORBIDRAFT_06g018040)			protein(SORBIDRAFT_02g041120)	protein(SORBIDRAFT_02g032180)	protein(SORBIDRAFT_01g032820)	protein(SORBIDRAFT_02g024230)	protein(SORBIDRAFT_03g046880)	protein(SORBIDRAFT_04g034850)
protein(SORBIDRAFT_10g002990)			protein(SORBIDRAFT_03g002060)	protein(SORBIDRAFT_02g033290)	protein(SORBIDRAFT_01g033120)	protein(SORBIDRAFT_02g025910)	protein(SORBIDRAFT_05g008300)	protein(SORBIDRAFT_05g008300)
protein(SORBIDRAFT_10g008040)			protein(SORBIDRAFT_03g021040)	protein(SORBIDRAFT_02g034410)	protein(SORBIDRAFT_01g034570)	protein(SORBIDRAFT_02g036690)	protein(SORBIDRAFT_06g002210)	protein(SORBIDRAFT_06g014340)
protein(SORBIDRAFT_10g023190)			protein(SORBIDRAFT_03g028620)	protein(SORBIDRAFT_02g035450)	protein(SORBIDRAFT_01g036930)	protein(SORBIDRAFT_02g038280)	protein(SORBIDRAFT_06g014340)	protein(SORBIDRAFT_08g003690)
protein(SORBIDRAFT_10g025920)			protein(SORBIDRAFT_03g028650)	protein(SORBIDRAFT_02g035490)	protein(SORBIDRAFT_01g039000)	protein(SORBIDRAFT_02g039370)	protein(SORBIDRAFT_07g026780)	protein(SORBIDRAFT_09g020550)
			protein(SORBIDRAFT_03g028690)	protein(SORBIDRAFT_02g035510)	protein(SORBIDRAFT_01g039110)	protein(SORBIDRAFT_03g008150)	protein(SORBIDRAFT_09g008070)	protein(SORBIDRAFT_09g024140)
			protein(SORBIDRAFT_03g028700)	protein(SORBIDRAFT_02g035550)	protein(SORBIDRAFT_01g039530)	protein(SORBIDRAFT_03g025630)	protein(SORBIDRAFT_09g024140)
			protein(SORBIDRAFT_03g031310)	protein(SORBIDRAFT_02g035930)	protein(SORBIDRAFT_01g040190)	protein(SORBIDRAFT_03g027100)
			protein(SORBIDRAFT_03g033740)	protein(SORBIDRAFT_02g038310)	protein(SORBIDRAFT_01g040360)	protein(SORBIDRAFT_03g027880)
			protein(SORBIDRAFT_03g038160)	protein(SORBIDRAFT_02g040300)	protein(SORBIDRAFT_01g042280)	protein(SORBIDRAFT_03g038250)
			protein(SORBIDRAFT_03g040280)	protein(SORBIDRAFT_02g043070)	protein(SORBIDRAFT_01g042680)	protein(SORBIDRAFT_03g038890)
			protein(SORBIDRAFT_03g044800)	protein(SORBIDRAFT_02g044090)	protein(SORBIDRAFT_01g043620)	protein(SORBIDRAFT_04g004950)
			protein(SORBIDRAFT_03g046660)	protein(SORBIDRAFT_03g002430)	protein(SORBIDRAFT_01g045620)	protein(SORBIDRAFT_04g006280)
			protein(SORBIDRAFT_04g000760)	protein(SORBIDRAFT_03g008630)	protein(SORBIDRAFT_01g046460)	protein(SORBIDRAFT_04g008660)
			protein(SORBIDRAFT_04g000890)	protein(SORBIDRAFT_03g009580)	protein(SORBIDRAFT_01g046620)	protein(SORBIDRAFT_04g020990)
			protein(SORBIDRAFT_04g000930)	protein(SORBIDRAFT_03g025280)	protein(SORBIDRAFT_01g047020)	protein(SORBIDRAFT_04g026010)
			protein(SORBIDRAFT_04g000940)	protein(SORBIDRAFT_03g025880)	protein(SORBIDRAFT_01g048160)	protein(SORBIDRAFT_04g033010)
			protein(SORBIDRAFT_04g017460)	protein(SORBIDRAFT_03g030400)	protein(SORBIDRAFT_01g049680)	protein(SORBIDRAFT_04g037460)
			protein(SORBIDRAFT_04g027990)	protein(SORBIDRAFT_03g044470)	protein(SORBIDRAFT_02g002240)	protein(SORBIDRAFT_05g008500)
			protein(SORBIDRAFT_04g030660)	protein(SORBIDRAFT_03g046880)	protein(SORBIDRAFT_02g005630)	protein(SORBIDRAFT_05g026530)
			protein(SORBIDRAFT_06g020210)	protein(SORBIDRAFT_04g001360)	protein(SORBIDRAFT_02g009170)	protein(SORBIDRAFT_06g017350)
			protein(SORBIDRAFT_06g021610)	protein(SORBIDRAFT_04g005810)	protein(SORBIDRAFT_02g012380)	protein(SORBIDRAFT_06g020750)
			protein(SORBIDRAFT_07g000510)	protein(SORBIDRAFT_04g023810)	protein(SORBIDRAFT_02g024230)	protein(SORBIDRAFT_06g026570)
			protein(SORBIDRAFT_07g022650)	protein(SORBIDRAFT_04g033310)	protein(SORBIDRAFT_02g024390)	protein(SORBIDRAFT_06g028760)
			protein(SORBIDRAFT_07g024990)	protein(SORBIDRAFT_05g003060)	protein(SORBIDRAFT_02g025910)	protein(SORBIDRAFT_06g029710)
			protein(SORBIDRAFT_08g002250)	protein(SORBIDRAFT_05g007490)	protein(SORBIDRAFT_02g026520)	protein(SORBIDRAFT_07g020260)
			protein(SORBIDRAFT_08g003110)	protein(SORBIDRAFT_05g008300)	protein(SORBIDRAFT_02g030970)	protein(SORBIDRAFT_07g022410)
			protein(SORBIDRAFT_09g004310)	protein(SORBIDRAFT_05g018020)	protein(SORBIDRAFT_02g032180)	protein(SORBIDRAFT_08g019050)
			protein(SORBIDRAFT_09g005370)	protein(SORBIDRAFT_05g026040)	protein(SORBIDRAFT_02g033290)	protein(SORBIDRAFT_09g020410)
			protein(SORBIDRAFT_09g018930)	protein(SORBIDRAFT_06g002210)	protein(SORBIDRAFT_02g034410)	protein(SORBIDRAFT_10g010440)
			protein(SORBIDRAFT_09g020800)	protein(SORBIDRAFT_06g014310)	protein(SORBIDRAFT_02g035450)	protein(SORBIDRAFT_10g022060)
			protein(SORBIDRAFT_09g025490)	protein(SORBIDRAFT_06g014340)	protein(SORBIDRAFT_02g035490)	protein(SORBIDRAFT_10g022690)
			protein(SORBIDRAFT_10g008040)	protein(SORBIDRAFT_06g015430)	protein(SORBIDRAFT_02g035510)
			protein(SORBIDRAFT_10g025920)	protein(SORBIDRAFT_06g020830)	protein(SORBIDRAFT_02g035550)
			protein(SORBIDRAFT_10g027350)	protein(SORBIDRAFT_06g021790)	protein(SORBIDRAFT_02g035930)
				protein(SORBIDRAFT_06g022700)	protein(SORBIDRAFT_02g036690)
				protein(SORBIDRAFT_06g024060)	protein(SORBIDRAFT_02g038280)
				protein(SORBIDRAFT_06g024300)	protein(SORBIDRAFT_02g038310)
				protein(SORBIDRAFT_06g028830)	protein(SORBIDRAFT_02g039370)
				protein(SORBIDRAFT_07g010240)	protein(SORBIDRAFT_02g039460)
				protein(SORBIDRAFT_07g016100)	protein(SORBIDRAFT_02g040300)
				protein(SORBIDRAFT_07g021660)	protein(SORBIDRAFT_02g043070)
				protein(SORBIDRAFT_07g026780)	protein(SORBIDRAFT_02g044090)
				protein(SORBIDRAFT_07g028750)	protein(SORBIDRAFT_03g002430)
				protein(SORBIDRAFT_08g000770)	protein(SORBIDRAFT_03g008150)
				protein(SORBIDRAFT_08g021170)	protein(SORBIDRAFT_03g008630)
				protein(SORBIDRAFT_08g022780)	protein(SORBIDRAFT_03g009580)
				protein(SORBIDRAFT_09g002850)	protein(SORBIDRAFT_03g025280)
				protein(SORBIDRAFT_09g008070)	protein(SORBIDRAFT_03g025630)
				protein(SORBIDRAFT_09g024140)	protein(SORBIDRAFT_03g025720)
				protein(SORBIDRAFT_09g025200)	protein(SORBIDRAFT_03g025880)
				protein(SORBIDRAFT_09g026090)	protein(SORBIDRAFT_03g027100)
				protein(SORBIDRAFT_10g010660)	protein(SORBIDRAFT_03g027200)
				protein(SORBIDRAFT_10g027140)	protein(SORBIDRAFT_03g027880)
				protein(SORBIDRAFT_10g030110)	protein(SORBIDRAFT_03g030400)
					protein(SORBIDRAFT_03g038250)
					protein(SORBIDRAFT_03g038890)
					protein(SORBIDRAFT_03g039320)
					protein(SORBIDRAFT_03g039360)
					protein(SORBIDRAFT_03g044470)
					protein(SORBIDRAFT_03g046880)
					protein(SORBIDRAFT_04g001220)
					protein(SORBIDRAFT_04g001360)
					protein(SORBIDRAFT_04g002830)
					protein(SORBIDRAFT_04g004950)
					protein(SORBIDRAFT_04g005810)
					protein(SORBIDRAFT_04g006280)
					protein(SORBIDRAFT_04g007260)
					protein(SORBIDRAFT_04g007270)
					protein(SORBIDRAFT_04g008660)
					protein(SORBIDRAFT_04g020990)
					protein(SORBIDRAFT_04g021410)
					protein(SORBIDRAFT_04g023810)
					protein(SORBIDRAFT_04g026010)
					protein(SORBIDRAFT_04g030380)
					protein(SORBIDRAFT_04g033010)
					protein(SORBIDRAFT_04g033310)
					protein(SORBIDRAFT_04g034410)
					protein(SORBIDRAFT_04g034900)
					protein(SORBIDRAFT_04g035410)
					protein(SORBIDRAFT_04g037460)
					protein(SORBIDRAFT_05g003060)
					protein(SORBIDRAFT_05g007490)
					protein(SORBIDRAFT_05g008300)
					protein(SORBIDRAFT_05g008500)
					protein(SORBIDRAFT_05g018020)
					protein(SORBIDRAFT_05g025240)
					protein(SORBIDRAFT_05g026040)
					protein(SORBIDRAFT_05g026530)
					protein(SORBIDRAFT_05g027180)
					protein(SORBIDRAFT_05g027880)
					protein(SORBIDRAFT_06g002210)
					protein(SORBIDRAFT_06g014310)
					protein(SORBIDRAFT_06g014340)
					protein(SORBIDRAFT_06g015430)
					protein(SORBIDRAFT_06g017240)
					protein(SORBIDRAFT_06g017350)
					protein(SORBIDRAFT_06g020750)
					protein(SORBIDRAFT_06g020830)
					protein(SORBIDRAFT_06g021790)
					protein(SORBIDRAFT_06g022700)
					protein(SORBIDRAFT_06g024060)
					protein(SORBIDRAFT_06g024300)
					protein(SORBIDRAFT_06g026570)
					protein(SORBIDRAFT_06g028760)
					protein(SORBIDRAFT_06g028830)
					protein(SORBIDRAFT_06g029710)
					protein(SORBIDRAFT_07g010240)
					protein(SORBIDRAFT_07g016100)
					protein(SORBIDRAFT_07g019240)
					protein(SORBIDRAFT_07g019510)
					protein(SORBIDRAFT_07g020260)
					protein(SORBIDRAFT_07g021660)
					protein(SORBIDRAFT_07g022410)
					protein(SORBIDRAFT_07g023740)
					protein(SORBIDRAFT_07g026490)
					protein(SORBIDRAFT_07g026780)
					protein(SORBIDRAFT_07g026810)
					protein(SORBIDRAFT_07g028750)
					protein(SORBIDRAFT_08g000770)
					protein(SORBIDRAFT_08g019050)
					protein(SORBIDRAFT_08g021170)
					protein(SORBIDRAFT_08g022780)
					protein(SORBIDRAFT_08g023150)
					protein(SORBIDRAFT_09g002850)
					protein(SORBIDRAFT_09g005840)
					protein(SORBIDRAFT_09g006030)
					protein(SORBIDRAFT_09g008070)
					protein(SORBIDRAFT_09g020410)
					protein(SORBIDRAFT_09g024140)
					protein(SORBIDRAFT_09g024300)
					protein(SORBIDRAFT_09g025200)
					protein(SORBIDRAFT_09g026090)
					protein(SORBIDRAFT_09g028690)
					protein(SORBIDRAFT_09g029130)
					protein(SORBIDRAFT_09g029950)
					protein(SORBIDRAFT_10g001640)
					protein(SORBIDRAFT_10g002510)
					protein(SORBIDRAFT_10g008130)
					protein(SORBIDRAFT_10g010440)
					protein(SORBIDRAFT_10g010660)
					protein(SORBIDRAFT_10g022060)
					protein(SORBIDRAFT_10g022370)
					protein(SORBIDRAFT_10g022690)
					protein(SORBIDRAFT_10g027140)
					protein(SORBIDRAFT_10g030110)

## Sheet: core_all_KEGG
Sphingolipid metabolism	Glycerophospholipid metabolism	Plant-pathogen interaction	Biosynthesis of secondary metabolites
protein(SORBIDRAFT_01g018410)	protein(SORBIDRAFT_01g015000)	protein(SORBIDRAFT_01g007550)	protein(SORBIDRAFT_01g001180)
protein(SORBIDRAFT_01g040920)	protein(SORBIDRAFT_01g027830)	protein(SORBIDRAFT_01g036390)	protein(SORBIDRAFT_01g005160)
protein(SORBIDRAFT_03g033740)	protein(SORBIDRAFT_01g031100)	protein(SORBIDRAFT_01g037280)	protein(SORBIDRAFT_01g019590)
protein(SORBIDRAFT_03g044700)	protein(SORBIDRAFT_01g032250)	protein(SORBIDRAFT_01g040360)	protein(SORBIDRAFT_01g022370)
protein(SORBIDRAFT_04g000890)	protein(SORBIDRAFT_03g006290)	protein(SORBIDRAFT_01g040830)	protein(SORBIDRAFT_01g022730)
protein(SORBIDRAFT_04g000930)	protein(SORBIDRAFT_03g006300)	protein(SORBIDRAFT_02g024550)	protein(SORBIDRAFT_01g025570)
protein(SORBIDRAFT_04g000940)	protein(SORBIDRAFT_03g031940)	protein(SORBIDRAFT_03g036800)	protein(SORBIDRAFT_01g027330)
protein(SORBIDRAFT_04g027990)	protein(SORBIDRAFT_03g032950)	protein(SORBIDRAFT_03g045750)	protein(SORBIDRAFT_01g031100)
protein(SORBIDRAFT_04g029190)	protein(SORBIDRAFT_03g036470)	protein(SORBIDRAFT_03g046210)	protein(SORBIDRAFT_01g032250)
protein(SORBIDRAFT_04g030750)	protein(SORBIDRAFT_04g001060)	protein(SORBIDRAFT_04g006150)	protein(SORBIDRAFT_01g032450)
protein(SORBIDRAFT_05g018880)	protein(SORBIDRAFT_04g035410)	protein(SORBIDRAFT_04g020990)	protein(SORBIDRAFT_01g033590)
protein(SORBIDRAFT_10g008040)	protein(SORBIDRAFT_05g001470)	protein(SORBIDRAFT_04g034410)	protein(SORBIDRAFT_01g034460)
	protein(SORBIDRAFT_08g022520)	protein(SORBIDRAFT_04g035530)	protein(SORBIDRAFT_01g035200)
	protein(SORBIDRAFT_09g022430)	protein(SORBIDRAFT_05g002410)	protein(SORBIDRAFT_01g038740)
	protein(SORBIDRAFT_09g022740)	protein(SORBIDRAFT_05g008030)	protein(SORBIDRAFT_01g042580)
	protein(SORBIDRAFT_09g024310)	protein(SORBIDRAFT_06g014310)	protein(SORBIDRAFT_01g044050)
	protein(SORBIDRAFT_09g027360)	protein(SORBIDRAFT_06g021150)	protein(SORBIDRAFT_01g045240)
		protein(SORBIDRAFT_06g022540)	protein(SORBIDRAFT_01g047850)
		protein(SORBIDRAFT_06g028760)	protein(SORBIDRAFT_01g049310)
		protein(SORBIDRAFT_07g024180)	protein(SORBIDRAFT_02g000630)
		protein(SORBIDRAFT_09g002850)	protein(SORBIDRAFT_02g020320)
		protein(SORBIDRAFT_09g029950)	protein(SORBIDRAFT_02g024190)
		protein(SORBIDRAFT_10g001640)	protein(SORBIDRAFT_02g024220)
		protein(SORBIDRAFT_10g005970)	protein(SORBIDRAFT_02g029470)
			protein(SORBIDRAFT_02g031570)
			protein(SORBIDRAFT_02g034030)
			protein(SORBIDRAFT_03g002060)
			protein(SORBIDRAFT_03g004020)
			protein(SORBIDRAFT_03g011130)
			protein(SORBIDRAFT_03g012660)
			protein(SORBIDRAFT_03g021040)
			protein(SORBIDRAFT_03g023131)
			protein(SORBIDRAFT_03g031310)
			protein(SORBIDRAFT_03g036470)
			protein(SORBIDRAFT_03g036760)
			protein(SORBIDRAFT_03g038160)
			protein(SORBIDRAFT_03g041410)
			protein(SORBIDRAFT_03g043140)
			protein(SORBIDRAFT_03g046660)
			protein(SORBIDRAFT_03g046760)
			protein(SORBIDRAFT_04g000580)
			protein(SORBIDRAFT_04g000590)
			protein(SORBIDRAFT_04g001060)
			protein(SORBIDRAFT_04g001220)
			protein(SORBIDRAFT_04g005210)
			protein(SORBIDRAFT_04g005480)
			protein(SORBIDRAFT_04g007190)
			protein(SORBIDRAFT_04g007900)
			protein(SORBIDRAFT_04g017460)
			protein(SORBIDRAFT_04g026530)
			protein(SORBIDRAFT_04g033750)
			protein(SORBIDRAFT_04g035410)
			protein(SORBIDRAFT_05g002760)
			protein(SORBIDRAFT_05g016850)
			protein(SORBIDRAFT_05g020150)
			protein(SORBIDRAFT_05g027180)
			protein(SORBIDRAFT_06g015310)
			protein(SORBIDRAFT_06g018040)
			protein(SORBIDRAFT_06g018830)
			protein(SORBIDRAFT_06g022630)
			protein(SORBIDRAFT_06g022740)
			protein(SORBIDRAFT_06g026160)
			protein(SORBIDRAFT_06g030940)
			protein(SORBIDRAFT_07g021700)
			protein(SORBIDRAFT_07g024090)
			protein(SORBIDRAFT_07g026130)
			protein(SORBIDRAFT_08g002250)
			protein(SORBIDRAFT_08g007610)
			protein(SORBIDRAFT_08g022520)
			protein(SORBIDRAFT_09g003790)
			protein(SORBIDRAFT_09g003800)
			protein(SORBIDRAFT_09g005840)
			protein(SORBIDRAFT_09g006030)
			protein(SORBIDRAFT_09g018160)
			protein(SORBIDRAFT_09g021360)
			protein(SORBIDRAFT_09g022430)
			protein(SORBIDRAFT_09g022740)
			protein(SORBIDRAFT_09g023060)
			protein(SORBIDRAFT_09g024310)
			protein(SORBIDRAFT_10g004540)
			protein(SORBIDRAFT_10g005700)
			protein(SORBIDRAFT_10g007310)
			protein(SORBIDRAFT_10g007320)

## Sheet: core_up_GO
sphingosine hydroxylase activity	sphingolipid delta-4 desaturase activity	sphingolipid biosynthetic process	fatty acid biosynthetic process	chitin binding	protein serine/threonine kinase activity	ATP binding	protein kinase activity	protein phosphorylation	defense response
protein(SORBIDRAFT_03g033740)	protein(SORBIDRAFT_03g033740)	protein(SORBIDRAFT_03g033740)	protein(SORBIDRAFT_01g011040)	protein(SORBIDRAFT_02g004650)	protein(SORBIDRAFT_01g007680)	protein(SORBIDRAFT_01g004740)	protein(SORBIDRAFT_01g006710)	protein(SORBIDRAFT_01g012340)	protein(SORBIDRAFT_01g003580)
protein(SORBIDRAFT_04g000890)	protein(SORBIDRAFT_04g000890)	protein(SORBIDRAFT_04g000890)	protein(SORBIDRAFT_01g045240)	protein(SORBIDRAFT_02g004660)	protein(SORBIDRAFT_01g012340)	protein(SORBIDRAFT_01g006710)	protein(SORBIDRAFT_01g009670)	protein(SORBIDRAFT_01g016720)	protein(SORBIDRAFT_01g012340)
protein(SORBIDRAFT_04g000930)	protein(SORBIDRAFT_04g000930)	protein(SORBIDRAFT_04g000930)	protein(SORBIDRAFT_03g033740)	protein(SORBIDRAFT_03g040600)	protein(SORBIDRAFT_01g013060)	protein(SORBIDRAFT_01g007680)	protein(SORBIDRAFT_01g010290)	protein(SORBIDRAFT_02g024390)	protein(SORBIDRAFT_01g016720)
protein(SORBIDRAFT_04g000940)	protein(SORBIDRAFT_04g000940)	protein(SORBIDRAFT_04g000940)	protein(SORBIDRAFT_04g000890)	protein(SORBIDRAFT_04g006280)	protein(SORBIDRAFT_01g016720)	protein(SORBIDRAFT_01g009670)	protein(SORBIDRAFT_01g027530)	protein(SORBIDRAFT_02g026520)	protein(SORBIDRAFT_01g037950)
protein(SORBIDRAFT_04g027990)	protein(SORBIDRAFT_04g027990)	protein(SORBIDRAFT_04g027990)	protein(SORBIDRAFT_04g000930)	protein(SORBIDRAFT_04g025430)	protein(SORBIDRAFT_01g017150)	protein(SORBIDRAFT_01g010290)	protein(SORBIDRAFT_01g032820)	protein(SORBIDRAFT_02g033290)	protein(SORBIDRAFT_01g037960)
protein(SORBIDRAFT_10g008040)	protein(SORBIDRAFT_10g008040)	protein(SORBIDRAFT_10g008040)	protein(SORBIDRAFT_04g000940)	protein(SORBIDRAFT_05g006880)	protein(SORBIDRAFT_01g034570)	protein(SORBIDRAFT_01g012340)	protein(SORBIDRAFT_01g039000)	protein(SORBIDRAFT_02g034410)	protein(SORBIDRAFT_01g048500)
			protein(SORBIDRAFT_04g007190)	protein(SORBIDRAFT_05g027380)	protein(SORBIDRAFT_01g040190)	protein(SORBIDRAFT_01g013060)	protein(SORBIDRAFT_01g046460)	protein(SORBIDRAFT_02g035450)	protein(SORBIDRAFT_02g024390)
			protein(SORBIDRAFT_04g027990)	protein(SORBIDRAFT_06g021230)	protein(SORBIDRAFT_01g042280)	protein(SORBIDRAFT_01g016720)	protein(SORBIDRAFT_01g048160)	protein(SORBIDRAFT_02g035490)	protein(SORBIDRAFT_02g035450)
			protein(SORBIDRAFT_05g027180)	protein(SORBIDRAFT_06g021240)	protein(SORBIDRAFT_01g045620)	protein(SORBIDRAFT_01g017150)	protein(SORBIDRAFT_02g002240)	protein(SORBIDRAFT_02g035510)	protein(SORBIDRAFT_02g035490)
			protein(SORBIDRAFT_06g018040)		protein(SORBIDRAFT_01g047020)	protein(SORBIDRAFT_01g022370)	protein(SORBIDRAFT_02g009170)	protein(SORBIDRAFT_02g035550)	protein(SORBIDRAFT_02g035510)
			protein(SORBIDRAFT_10g002990)		protein(SORBIDRAFT_02g024390)	protein(SORBIDRAFT_01g027530)	protein(SORBIDRAFT_02g012380)	protein(SORBIDRAFT_02g035930)	protein(SORBIDRAFT_02g035550)
			protein(SORBIDRAFT_10g008040)		protein(SORBIDRAFT_02g026520)	protein(SORBIDRAFT_01g032250)	protein(SORBIDRAFT_02g024230)	protein(SORBIDRAFT_03g002430)	protein(SORBIDRAFT_02g035930)
			protein(SORBIDRAFT_10g023190)		protein(SORBIDRAFT_02g030970)	protein(SORBIDRAFT_01g032820)	protein(SORBIDRAFT_02g025910)	protein(SORBIDRAFT_03g025280)	protein(SORBIDRAFT_04g023170)
			protein(SORBIDRAFT_10g025920)		protein(SORBIDRAFT_02g032180)	protein(SORBIDRAFT_01g034570)	protein(SORBIDRAFT_02g036690)	protein(SORBIDRAFT_03g046880)	protein(SORBIDRAFT_05g008300)
					protein(SORBIDRAFT_02g033290)	protein(SORBIDRAFT_01g039000)	protein(SORBIDRAFT_02g038280)	protein(SORBIDRAFT_05g008300)	protein(SORBIDRAFT_06g014340)
					protein(SORBIDRAFT_02g034410)	protein(SORBIDRAFT_01g039110)	protein(SORBIDRAFT_03g008150)	protein(SORBIDRAFT_06g002210)	protein(SORBIDRAFT_08g003690)
					protein(SORBIDRAFT_02g035450)	protein(SORBIDRAFT_01g039530)	protein(SORBIDRAFT_03g025630)	protein(SORBIDRAFT_06g014340)	protein(SORBIDRAFT_09g024140)
					protein(SORBIDRAFT_02g035490)	protein(SORBIDRAFT_01g040190)	protein(SORBIDRAFT_03g027880)	protein(SORBIDRAFT_07g026780)
					protein(SORBIDRAFT_02g035510)	protein(SORBIDRAFT_01g040360)	protein(SORBIDRAFT_03g038250)	protein(SORBIDRAFT_09g008070)
					protein(SORBIDRAFT_02g035550)	protein(SORBIDRAFT_01g042280)	protein(SORBIDRAFT_03g038890)	protein(SORBIDRAFT_09g024140)
					protein(SORBIDRAFT_02g035930)	protein(SORBIDRAFT_01g043620)	protein(SORBIDRAFT_04g004950)
					protein(SORBIDRAFT_02g038310)	protein(SORBIDRAFT_01g045620)	protein(SORBIDRAFT_04g006280)
					protein(SORBIDRAFT_02g040300)	protein(SORBIDRAFT_01g046460)	protein(SORBIDRAFT_04g008660)
					protein(SORBIDRAFT_02g043070)	protein(SORBIDRAFT_01g047020)	protein(SORBIDRAFT_04g020990)
					protein(SORBIDRAFT_02g044090)	protein(SORBIDRAFT_01g048160)	protein(SORBIDRAFT_04g026010)
					protein(SORBIDRAFT_03g002430)	protein(SORBIDRAFT_01g049680)	protein(SORBIDRAFT_04g037460)
					protein(SORBIDRAFT_03g009580)	protein(SORBIDRAFT_02g002240)	protein(SORBIDRAFT_05g008500)
					protein(SORBIDRAFT_03g025280)	protein(SORBIDRAFT_02g005630)	protein(SORBIDRAFT_05g026530)
					protein(SORBIDRAFT_03g030400)	protein(SORBIDRAFT_02g009170)	protein(SORBIDRAFT_06g017350)
					protein(SORBIDRAFT_03g044470)	protein(SORBIDRAFT_02g012380)	protein(SORBIDRAFT_06g020750)
					protein(SORBIDRAFT_03g046880)	protein(SORBIDRAFT_02g024230)	protein(SORBIDRAFT_06g026570)
					protein(SORBIDRAFT_04g001360)	protein(SORBIDRAFT_02g024390)	protein(SORBIDRAFT_06g028760)
					protein(SORBIDRAFT_04g005810)	protein(SORBIDRAFT_02g025910)	protein(SORBIDRAFT_06g029710)
					protein(SORBIDRAFT_04g023810)	protein(SORBIDRAFT_02g026520)	protein(SORBIDRAFT_07g020260)
					protein(SORBIDRAFT_04g033310)	protein(SORBIDRAFT_02g030970)	protein(SORBIDRAFT_07g022410)
					protein(SORBIDRAFT_05g008300)	protein(SORBIDRAFT_02g032180)	protein(SORBIDRAFT_08g019050)
					protein(SORBIDRAFT_05g018020)	protein(SORBIDRAFT_02g033290)	protein(SORBIDRAFT_09g020410)
					protein(SORBIDRAFT_05g026040)	protein(SORBIDRAFT_02g034410)	protein(SORBIDRAFT_10g010440)
					protein(SORBIDRAFT_06g002210)	protein(SORBIDRAFT_02g035450)	protein(SORBIDRAFT_10g022060)
					protein(SORBIDRAFT_06g014310)	protein(SORBIDRAFT_02g035490)	protein(SORBIDRAFT_10g022690)
					protein(SORBIDRAFT_06g014340)	protein(SORBIDRAFT_02g035510)
					protein(SORBIDRAFT_06g020830)	protein(SORBIDRAFT_02g035550)
					protein(SORBIDRAFT_06g021790)	protein(SORBIDRAFT_02g035930)
					protein(SORBIDRAFT_06g022700)	protein(SORBIDRAFT_02g036690)
					protein(SORBIDRAFT_06g024060)	protein(SORBIDRAFT_02g038280)
					protein(SORBIDRAFT_06g028830)	protein(SORBIDRAFT_02g038310)
					protein(SORBIDRAFT_07g010240)	protein(SORBIDRAFT_02g040300)
					protein(SORBIDRAFT_07g016100)	protein(SORBIDRAFT_02g043070)
					protein(SORBIDRAFT_07g026780)	protein(SORBIDRAFT_02g044090)
					protein(SORBIDRAFT_08g000770)	protein(SORBIDRAFT_03g002430)
					protein(SORBIDRAFT_08g021170)	protein(SORBIDRAFT_03g008150)
					protein(SORBIDRAFT_08g022780)	protein(SORBIDRAFT_03g009580)
					protein(SORBIDRAFT_09g002850)	protein(SORBIDRAFT_03g025280)
					protein(SORBIDRAFT_09g008070)	protein(SORBIDRAFT_03g025630)
					protein(SORBIDRAFT_09g024140)	protein(SORBIDRAFT_03g027200)
					protein(SORBIDRAFT_09g025200)	protein(SORBIDRAFT_03g027880)
					protein(SORBIDRAFT_09g026090)	protein(SORBIDRAFT_03g030400)
					protein(SORBIDRAFT_10g010660)	protein(SORBIDRAFT_03g038250)
					protein(SORBIDRAFT_10g027140)	protein(SORBIDRAFT_03g038890)
					protein(SORBIDRAFT_10g030110)	protein(SORBIDRAFT_03g039320)
						protein(SORBIDRAFT_03g044470)
						protein(SORBIDRAFT_03g046880)
						protein(SORBIDRAFT_04g001220)
						protein(SORBIDRAFT_04g001360)
						protein(SORBIDRAFT_04g002830)
						protein(SORBIDRAFT_04g004950)
						protein(SORBIDRAFT_04g005810)
						protein(SORBIDRAFT_04g006280)
						protein(SORBIDRAFT_04g007260)
						protein(SORBIDRAFT_04g007270)
						protein(SORBIDRAFT_04g008660)
						protein(SORBIDRAFT_04g020990)
						protein(SORBIDRAFT_04g021410)
						protein(SORBIDRAFT_04g023810)
						protein(SORBIDRAFT_04g026010)
						protein(SORBIDRAFT_04g030380)
						protein(SORBIDRAFT_04g033310)
						protein(SORBIDRAFT_04g034410)
						protein(SORBIDRAFT_04g034900)
						protein(SORBIDRAFT_04g035410)
						protein(SORBIDRAFT_04g037460)
						protein(SORBIDRAFT_05g008300)
						protein(SORBIDRAFT_05g008500)
						protein(SORBIDRAFT_05g018020)
						protein(SORBIDRAFT_05g026040)
						protein(SORBIDRAFT_05g026530)
						protein(SORBIDRAFT_05g027180)
						protein(SORBIDRAFT_06g002210)
						protein(SORBIDRAFT_06g014310)
						protein(SORBIDRAFT_06g014340)
						protein(SORBIDRAFT_06g017240)
						protein(SORBIDRAFT_06g017350)
						protein(SORBIDRAFT_06g020750)
						protein(SORBIDRAFT_06g020830)
						protein(SORBIDRAFT_06g021790)
						protein(SORBIDRAFT_06g022700)
						protein(SORBIDRAFT_06g024060)
						protein(SORBIDRAFT_06g026570)
						protein(SORBIDRAFT_06g028760)
						protein(SORBIDRAFT_06g028830)
						protein(SORBIDRAFT_06g029710)
						protein(SORBIDRAFT_07g010240)
						protein(SORBIDRAFT_07g016100)
						protein(SORBIDRAFT_07g019240)
						protein(SORBIDRAFT_07g019510)
						protein(SORBIDRAFT_07g020260)
						protein(SORBIDRAFT_07g022410)
						protein(SORBIDRAFT_07g026490)
						protein(SORBIDRAFT_07g026780)
						protein(SORBIDRAFT_07g026810)
						protein(SORBIDRAFT_08g000770)
						protein(SORBIDRAFT_08g019050)
						protein(SORBIDRAFT_08g021170)
						protein(SORBIDRAFT_08g022780)
						protein(SORBIDRAFT_08g023150)
						protein(SORBIDRAFT_09g002850)
						protein(SORBIDRAFT_09g005840)
						protein(SORBIDRAFT_09g006030)
						protein(SORBIDRAFT_09g008070)
						protein(SORBIDRAFT_09g020410)
						protein(SORBIDRAFT_09g024140)
						protein(SORBIDRAFT_09g024300)
						protein(SORBIDRAFT_09g025200)
						protein(SORBIDRAFT_09g026090)
						protein(SORBIDRAFT_09g028690)
						protein(SORBIDRAFT_09g029130)
						protein(SORBIDRAFT_09g029950)
						protein(SORBIDRAFT_10g010440)
						protein(SORBIDRAFT_10g010660)
						protein(SORBIDRAFT_10g022060)
						protein(SORBIDRAFT_10g022370)
						protein(SORBIDRAFT_10g022690)
						protein(SORBIDRAFT_10g027140)
						protein(SORBIDRAFT_10g030110)

## Sheet: core_up_KEGG
Sphingolipid metabolism	Glycerophospholipid metabolism	Plant-pathogen interaction	Biosynthesis of amino acids	Metabolic pathways
protein(SORBIDRAFT_01g040920)	protein(SORBIDRAFT_01g015000)	protein(SORBIDRAFT_01g036390)	protein(SORBIDRAFT_01g005160)	protein(SORBIDRAFT_01g003490)
protein(SORBIDRAFT_03g033740)	protein(SORBIDRAFT_01g027830)	protein(SORBIDRAFT_01g037280)	protein(SORBIDRAFT_01g022370)	protein(SORBIDRAFT_01g005150)
protein(SORBIDRAFT_03g044700)	protein(SORBIDRAFT_01g031100)	protein(SORBIDRAFT_01g040360)	protein(SORBIDRAFT_01g033590)	protein(SORBIDRAFT_01g005160)
protein(SORBIDRAFT_04g000890)	protein(SORBIDRAFT_01g032250)	protein(SORBIDRAFT_01g040830)	protein(SORBIDRAFT_01g038740)	protein(SORBIDRAFT_01g014230)
protein(SORBIDRAFT_04g000930)	protein(SORBIDRAFT_03g032950)	protein(SORBIDRAFT_02g024550)	protein(SORBIDRAFT_01g044050)	protein(SORBIDRAFT_01g020280)
protein(SORBIDRAFT_04g000940)	protein(SORBIDRAFT_03g036470)	protein(SORBIDRAFT_03g036800)	protein(SORBIDRAFT_01g047850)	protein(SORBIDRAFT_01g020300)
protein(SORBIDRAFT_04g027990)	protein(SORBIDRAFT_04g001060)	protein(SORBIDRAFT_03g045750)	protein(SORBIDRAFT_03g011130)	protein(SORBIDRAFT_01g020310)
protein(SORBIDRAFT_04g029190)	protein(SORBIDRAFT_04g035410)	protein(SORBIDRAFT_03g046210)	protein(SORBIDRAFT_03g031310)	protein(SORBIDRAFT_01g022290)
protein(SORBIDRAFT_04g030750)	protein(SORBIDRAFT_05g001470)	protein(SORBIDRAFT_04g006150)	protein(SORBIDRAFT_03g041410)	protein(SORBIDRAFT_01g022370)
protein(SORBIDRAFT_05g018880)	protein(SORBIDRAFT_08g022520)	protein(SORBIDRAFT_04g020990)	protein(SORBIDRAFT_03g043140)	protein(SORBIDRAFT_01g027330)
protein(SORBIDRAFT_10g008040)	protein(SORBIDRAFT_09g022430)	protein(SORBIDRAFT_04g034410)	protein(SORBIDRAFT_04g005480)	protein(SORBIDRAFT_01g027830)
	protein(SORBIDRAFT_09g022740)	protein(SORBIDRAFT_04g035530)	protein(SORBIDRAFT_04g007900)	protein(SORBIDRAFT_01g031100)
	protein(SORBIDRAFT_09g024310)	protein(SORBIDRAFT_05g002410)	protein(SORBIDRAFT_05g002760)	protein(SORBIDRAFT_01g032250)
		protein(SORBIDRAFT_05g008030)	protein(SORBIDRAFT_06g015310)	protein(SORBIDRAFT_01g033590)
		protein(SORBIDRAFT_06g014310)	protein(SORBIDRAFT_06g022630)	protein(SORBIDRAFT_01g033800)
		protein(SORBIDRAFT_06g021150)	protein(SORBIDRAFT_07g021700)	protein(SORBIDRAFT_01g035380)
		protein(SORBIDRAFT_06g022540)	protein(SORBIDRAFT_07g021980)	protein(SORBIDRAFT_01g038740)
		protein(SORBIDRAFT_06g028760)	protein(SORBIDRAFT_09g006030)	protein(SORBIDRAFT_01g040920)
		protein(SORBIDRAFT_07g024180)	protein(SORBIDRAFT_09g021360)	protein(SORBIDRAFT_01g042580)
		protein(SORBIDRAFT_09g002850)		protein(SORBIDRAFT_01g044050)
		protein(SORBIDRAFT_09g029950)		protein(SORBIDRAFT_01g045240)
		protein(SORBIDRAFT_10g005970)		protein(SORBIDRAFT_01g047850)
				protein(SORBIDRAFT_01g048510)
				protein(SORBIDRAFT_01g049310)
				protein(SORBIDRAFT_02g020320)
				protein(SORBIDRAFT_02g024190)
				protein(SORBIDRAFT_02g029470)
				protein(SORBIDRAFT_02g031570)
				protein(SORBIDRAFT_02g032260)
				protein(SORBIDRAFT_03g011130)
				protein(SORBIDRAFT_03g012820)
				protein(SORBIDRAFT_03g031310)
				protein(SORBIDRAFT_03g032950)
				protein(SORBIDRAFT_03g033740)
				protein(SORBIDRAFT_03g034640)
				protein(SORBIDRAFT_03g036470)
				protein(SORBIDRAFT_03g036760)
				protein(SORBIDRAFT_03g038160)
				protein(SORBIDRAFT_03g041410)
				protein(SORBIDRAFT_03g043140)
				protein(SORBIDRAFT_03g044700)
				protein(SORBIDRAFT_03g046760)
				protein(SORBIDRAFT_04g000580)
				protein(SORBIDRAFT_04g000590)
				protein(SORBIDRAFT_04g000890)
				protein(SORBIDRAFT_04g000930)
				protein(SORBIDRAFT_04g000940)
				protein(SORBIDRAFT_04g001060)
				protein(SORBIDRAFT_04g001220)
				protein(SORBIDRAFT_04g003220)
				protein(SORBIDRAFT_04g005210)
				protein(SORBIDRAFT_04g005480)
				protein(SORBIDRAFT_04g007900)
				protein(SORBIDRAFT_04g017460)
				protein(SORBIDRAFT_04g023780)
				protein(SORBIDRAFT_04g026530)
				protein(SORBIDRAFT_04g027990)
				protein(SORBIDRAFT_04g029190)
				protein(SORBIDRAFT_04g030750)
				protein(SORBIDRAFT_04g034900)
				protein(SORBIDRAFT_04g035410)
				protein(SORBIDRAFT_04g035560)
				protein(SORBIDRAFT_04g036470)
				protein(SORBIDRAFT_05g001470)
				protein(SORBIDRAFT_05g002760)
				protein(SORBIDRAFT_05g009420)
				protein(SORBIDRAFT_05g018880)
				protein(SORBIDRAFT_05g020150)
				protein(SORBIDRAFT_05g027180)
				protein(SORBIDRAFT_06g015310)
				protein(SORBIDRAFT_06g018040)
				protein(SORBIDRAFT_06g018740)
				protein(SORBIDRAFT_06g018830)
				protein(SORBIDRAFT_06g022630)
				protein(SORBIDRAFT_06g026160)
				protein(SORBIDRAFT_07g021700)
				protein(SORBIDRAFT_07g021920)
				protein(SORBIDRAFT_07g021980)
				protein(SORBIDRAFT_07g024320)
				protein(SORBIDRAFT_07g026130)
				protein(SORBIDRAFT_08g001480)
				protein(SORBIDRAFT_08g019250)
				protein(SORBIDRAFT_08g022520)
				protein(SORBIDRAFT_09g003790)
				protein(SORBIDRAFT_09g003800)
				protein(SORBIDRAFT_09g005810)
				protein(SORBIDRAFT_09g005840)
				protein(SORBIDRAFT_09g006030)
				protein(SORBIDRAFT_09g021360)
				protein(SORBIDRAFT_09g022430)
				protein(SORBIDRAFT_09g022740)
				protein(SORBIDRAFT_09g023060)
				protein(SORBIDRAFT_09g029130)
				protein(SORBIDRAFT_10g002560)
				protein(SORBIDRAFT_10g002990)
				protein(SORBIDRAFT_10g004540)
				protein(SORBIDRAFT_10g005700)
				protein(SORBIDRAFT_10g007310)
				protein(SORBIDRAFT_10g007320)
				protein(SORBIDRAFT_10g008040)
				protein(SORBIDRAFT_10g023190)

## Sheet: core_down_GO
secondary metabolite biosynthetic process	iron ion binding	oxidoreductase activity
protein(SORBIDRAFT_01g001180)	protein(SORBIDRAFT_01g001180)	protein(SORBIDRAFT_01g001180)
protein(SORBIDRAFT_01g034460)	protein(SORBIDRAFT_01g019590)	protein(SORBIDRAFT_01g034460)
protein(SORBIDRAFT_01g034710)	protein(SORBIDRAFT_01g034460)	protein(SORBIDRAFT_01g034710)
protein(SORBIDRAFT_02g030720)	protein(SORBIDRAFT_01g034710)	protein(SORBIDRAFT_02g030720)
protein(SORBIDRAFT_03g044800)	protein(SORBIDRAFT_02g030720)	protein(SORBIDRAFT_03g044800)
protein(SORBIDRAFT_04g000760)	protein(SORBIDRAFT_02g041120)	protein(SORBIDRAFT_04g000760)
protein(SORBIDRAFT_06g021610)	protein(SORBIDRAFT_03g021040)	protein(SORBIDRAFT_06g021610)
protein(SORBIDRAFT_07g000510)	protein(SORBIDRAFT_03g044800)	protein(SORBIDRAFT_07g000510)
protein(SORBIDRAFT_07g022650)	protein(SORBIDRAFT_03g046660)	protein(SORBIDRAFT_07g022650)
protein(SORBIDRAFT_07g024990)	protein(SORBIDRAFT_04g000760)	protein(SORBIDRAFT_07g024990)
protein(SORBIDRAFT_09g025490)	protein(SORBIDRAFT_06g021610)	protein(SORBIDRAFT_09g025490)
	protein(SORBIDRAFT_07g000510)
	protein(SORBIDRAFT_07g022650)
	protein(SORBIDRAFT_07g024990)
	protein(SORBIDRAFT_08g002250)
	protein(SORBIDRAFT_09g025490)
