# Supplementary material for: Variation in Gene Expression between Two Sorghum bicolor Lines Differing in Innate Immunity Response
Source: Plants (Basel). 2021 Jul 27;10(8):1536. doi: 10.3390/plants10081536 (PMC8399927; doi:10.3390/plants10081536)
Supplement: Supplementary file 1 [file plants-10-01536-s001.zip › Table S15_GO_KEGG_Co-regulated_DEGs.xlsx]

## Sheet: chitin+_GO
protein serine/threonine kinase activity	ATP binding	defense response	protein phosphorylation	protein kinase activity	exocytosis	amino acid transmembrane transport	protein serine/threonine phosphatase activity	sphingolipid biosynthetic process	sphingosine hydroxylase activity
protein(SORBIDRAFT_01g004780)	protein(SORBIDRAFT_01g002800)	protein(SORBIDRAFT_01g003580)	protein(SORBIDRAFT_01g012340)	protein(SORBIDRAFT_01g002800)	protein(SORBIDRAFT_01g005900)	protein(SORBIDRAFT_02g002440)	protein(SORBIDRAFT_01g030180)	protein(SORBIDRAFT_03g033740)	protein(SORBIDRAFT_03g033740)
protein(SORBIDRAFT_01g007680)	protein(SORBIDRAFT_01g004740)	protein(SORBIDRAFT_01g012340)	protein(SORBIDRAFT_01g016720)	protein(SORBIDRAFT_01g006710)	protein(SORBIDRAFT_01g014290)	protein(SORBIDRAFT_04g032170)	protein(SORBIDRAFT_01g039615)	protein(SORBIDRAFT_04g000890)	protein(SORBIDRAFT_04g000890)
protein(SORBIDRAFT_01g012340)	protein(SORBIDRAFT_01g004780)	protein(SORBIDRAFT_01g016720)	protein(SORBIDRAFT_02g024390)	protein(SORBIDRAFT_01g006780)	protein(SORBIDRAFT_02g036900)	protein(SORBIDRAFT_06g025310)	protein(SORBIDRAFT_01g039890)	protein(SORBIDRAFT_04g000930)	protein(SORBIDRAFT_04g000930)
protein(SORBIDRAFT_01g013060)	protein(SORBIDRAFT_01g006710)	protein(SORBIDRAFT_01g037940)	protein(SORBIDRAFT_02g026520)	protein(SORBIDRAFT_01g009670)	protein(SORBIDRAFT_03g038580)	protein(SORBIDRAFT_06g025480)	protein(SORBIDRAFT_01g043430)	protein(SORBIDRAFT_04g000940)	protein(SORBIDRAFT_04g000940)
protein(SORBIDRAFT_01g016720)	protein(SORBIDRAFT_01g006780)	protein(SORBIDRAFT_01g037950)	protein(SORBIDRAFT_02g033290)	protein(SORBIDRAFT_01g010290)	protein(SORBIDRAFT_03g043100)	protein(SORBIDRAFT_07g002250)	protein(SORBIDRAFT_01g047830)	protein(SORBIDRAFT_04g027990)	protein(SORBIDRAFT_04g027990)
protein(SORBIDRAFT_01g017150)	protein(SORBIDRAFT_01g007680)	protein(SORBIDRAFT_01g037960)	protein(SORBIDRAFT_02g034410)	protein(SORBIDRAFT_01g027530)	protein(SORBIDRAFT_03g044110)	protein(SORBIDRAFT_07g002260)	protein(SORBIDRAFT_02g026710)	protein(SORBIDRAFT_09g022190)	protein(SORBIDRAFT_10g008040)
protein(SORBIDRAFT_01g021300)	protein(SORBIDRAFT_01g007720)	protein(SORBIDRAFT_01g037970)	protein(SORBIDRAFT_02g035420)	protein(SORBIDRAFT_01g032820)	protein(SORBIDRAFT_04g020520)	protein(SORBIDRAFT_08g004960)	protein(SORBIDRAFT_02g034240)	protein(SORBIDRAFT_10g008040)
protein(SORBIDRAFT_01g022400)	protein(SORBIDRAFT_01g009670)	protein(SORBIDRAFT_01g048500)	protein(SORBIDRAFT_02g035440)	protein(SORBIDRAFT_01g038280)	protein(SORBIDRAFT_05g023720)	protein(SORBIDRAFT_08g004990)	protein(SORBIDRAFT_02g041250)
protein(SORBIDRAFT_01g034570)	protein(SORBIDRAFT_01g010290)	protein(SORBIDRAFT_02g024390)	protein(SORBIDRAFT_02g035450)	protein(SORBIDRAFT_01g039000)	protein(SORBIDRAFT_06g033600)	protein(SORBIDRAFT_08g005000)	protein(SORBIDRAFT_03g012020)
protein(SORBIDRAFT_01g040190)	protein(SORBIDRAFT_01g012340)	protein(SORBIDRAFT_02g035420)	protein(SORBIDRAFT_02g035490)	protein(SORBIDRAFT_01g046460)	protein(SORBIDRAFT_07g001080)	protein(SORBIDRAFT_09g020790)	protein(SORBIDRAFT_0498s002010)
protein(SORBIDRAFT_01g042280)	protein(SORBIDRAFT_01g013060)	protein(SORBIDRAFT_02g035440)	protein(SORBIDRAFT_02g035510)	protein(SORBIDRAFT_01g048160)	protein(SORBIDRAFT_07g026300)	protein(SORBIDRAFT_09g021990)	protein(SORBIDRAFT_04g003600)
protein(SORBIDRAFT_01g045620)	protein(SORBIDRAFT_01g016720)	protein(SORBIDRAFT_02g035450)	protein(SORBIDRAFT_02g035550)	protein(SORBIDRAFT_02g000390)	protein(SORBIDRAFT_08g016910)	protein(SORBIDRAFT_09g030080)	protein(SORBIDRAFT_04g023510)
protein(SORBIDRAFT_01g046520)	protein(SORBIDRAFT_01g017150)	protein(SORBIDRAFT_02g035490)	protein(SORBIDRAFT_02g035930)	protein(SORBIDRAFT_02g002240)	protein(SORBIDRAFT_09g023210)	protein(SORBIDRAFT_10g021980)	protein(SORBIDRAFT_06g028030)
protein(SORBIDRAFT_01g047020)	protein(SORBIDRAFT_01g021300)	protein(SORBIDRAFT_02g035510)	protein(SORBIDRAFT_03g002430)	protein(SORBIDRAFT_02g009170)		protein(SORBIDRAFT_10g025330)	protein(SORBIDRAFT_06g029460)
protein(SORBIDRAFT_01g048300)	protein(SORBIDRAFT_01g022370)	protein(SORBIDRAFT_02g035550)	protein(SORBIDRAFT_03g025280)	protein(SORBIDRAFT_02g012380)			protein(SORBIDRAFT_08g006310)
protein(SORBIDRAFT_01g048750)	protein(SORBIDRAFT_01g022400)	protein(SORBIDRAFT_02g035930)	protein(SORBIDRAFT_03g036650)	protein(SORBIDRAFT_02g012400)			protein(SORBIDRAFT_09g017821)
protein(SORBIDRAFT_02g024390)	protein(SORBIDRAFT_01g027530)	protein(SORBIDRAFT_03g036650)	protein(SORBIDRAFT_03g046880)	protein(SORBIDRAFT_02g024230)
protein(SORBIDRAFT_02g026520)	protein(SORBIDRAFT_01g032250)	protein(SORBIDRAFT_04g023170)	protein(SORBIDRAFT_04g030210)	protein(SORBIDRAFT_02g025910)
protein(SORBIDRAFT_02g030970)	protein(SORBIDRAFT_01g032820)	protein(SORBIDRAFT_04g030210)	protein(SORBIDRAFT_05g008300)	protein(SORBIDRAFT_02g031600)
protein(SORBIDRAFT_02g032180)	protein(SORBIDRAFT_01g034570)	protein(SORBIDRAFT_05g008300)	protein(SORBIDRAFT_05g023520)	protein(SORBIDRAFT_02g036690)
protein(SORBIDRAFT_02g033290)	protein(SORBIDRAFT_01g038280)	protein(SORBIDRAFT_05g023520)	protein(SORBIDRAFT_06g002210)	protein(SORBIDRAFT_02g037290)
protein(SORBIDRAFT_02g034410)	protein(SORBIDRAFT_01g039000)	protein(SORBIDRAFT_06g014340)	protein(SORBIDRAFT_06g014340)	protein(SORBIDRAFT_02g038280)
protein(SORBIDRAFT_02g035420)	protein(SORBIDRAFT_01g039110)	protein(SORBIDRAFT_06g033580)	protein(SORBIDRAFT_06g025650)	protein(SORBIDRAFT_03g008110)
protein(SORBIDRAFT_02g035440)	protein(SORBIDRAFT_01g039530)	protein(SORBIDRAFT_08g003690)	protein(SORBIDRAFT_07g026780)	protein(SORBIDRAFT_03g008150)
protein(SORBIDRAFT_02g035450)	protein(SORBIDRAFT_01g040190)	protein(SORBIDRAFT_09g015460)	protein(SORBIDRAFT_09g008070)	protein(SORBIDRAFT_03g009670)
protein(SORBIDRAFT_02g035490)	protein(SORBIDRAFT_01g040360)	protein(SORBIDRAFT_09g024140)	protein(SORBIDRAFT_09g024140)	protein(SORBIDRAFT_03g025630)
protein(SORBIDRAFT_02g035510)	protein(SORBIDRAFT_01g042280)			protein(SORBIDRAFT_03g027880)
protein(SORBIDRAFT_02g035550)	protein(SORBIDRAFT_01g043620)			protein(SORBIDRAFT_03g038250)
protein(SORBIDRAFT_02g035930)	protein(SORBIDRAFT_01g045620)			protein(SORBIDRAFT_03g038890)
protein(SORBIDRAFT_02g038310)	protein(SORBIDRAFT_01g046460)			protein(SORBIDRAFT_04g004950)
protein(SORBIDRAFT_02g040300)	protein(SORBIDRAFT_01g046520)			protein(SORBIDRAFT_04g006280)
protein(SORBIDRAFT_02g043070)	protein(SORBIDRAFT_01g047020)			protein(SORBIDRAFT_04g008660)
protein(SORBIDRAFT_02g044090)	protein(SORBIDRAFT_01g048160)			protein(SORBIDRAFT_04g020990)
protein(SORBIDRAFT_03g002380)	protein(SORBIDRAFT_01g048300)			protein(SORBIDRAFT_04g026010)
protein(SORBIDRAFT_03g002430)	protein(SORBIDRAFT_01g048750)			protein(SORBIDRAFT_04g037460)
protein(SORBIDRAFT_03g009580)	protein(SORBIDRAFT_01g049680)			protein(SORBIDRAFT_05g008500)
protein(SORBIDRAFT_03g014450)	protein(SORBIDRAFT_02g000390)			protein(SORBIDRAFT_05g026530)
protein(SORBIDRAFT_03g025280)	protein(SORBIDRAFT_02g001590)			protein(SORBIDRAFT_06g017350)
protein(SORBIDRAFT_03g030400)	protein(SORBIDRAFT_02g002240)			protein(SORBIDRAFT_06g020750)
protein(SORBIDRAFT_03g036650)	protein(SORBIDRAFT_02g005630)			protein(SORBIDRAFT_06g026570)
protein(SORBIDRAFT_03g044470)	protein(SORBIDRAFT_02g009170)			protein(SORBIDRAFT_06g028760)
protein(SORBIDRAFT_03g046880)	protein(SORBIDRAFT_02g012380)			protein(SORBIDRAFT_06g029710)
protein(SORBIDRAFT_04g000880)	protein(SORBIDRAFT_02g012400)			protein(SORBIDRAFT_06g033460)
protein(SORBIDRAFT_04g001360)	protein(SORBIDRAFT_02g022270)			protein(SORBIDRAFT_07g020260)
protein(SORBIDRAFT_04g005810)	protein(SORBIDRAFT_02g024230)			protein(SORBIDRAFT_07g022410)
protein(SORBIDRAFT_04g008110)	protein(SORBIDRAFT_02g024390)			protein(SORBIDRAFT_08g000420)
protein(SORBIDRAFT_04g008580)	protein(SORBIDRAFT_02g025910)			protein(SORBIDRAFT_08g006710)
protein(SORBIDRAFT_04g023810)	protein(SORBIDRAFT_02g026520)			protein(SORBIDRAFT_08g019050)
protein(SORBIDRAFT_04g029170)	protein(SORBIDRAFT_02g030970)			protein(SORBIDRAFT_09g020410)
protein(SORBIDRAFT_04g030210)	protein(SORBIDRAFT_02g031600)			protein(SORBIDRAFT_09g029760)
protein(SORBIDRAFT_04g033310)	protein(SORBIDRAFT_02g032180)			protein(SORBIDRAFT_10g004600)
protein(SORBIDRAFT_05g008300)	protein(SORBIDRAFT_02g033290)			protein(SORBIDRAFT_10g010440)
protein(SORBIDRAFT_05g018020)	protein(SORBIDRAFT_02g034410)			protein(SORBIDRAFT_10g022060)
protein(SORBIDRAFT_05g023520)	protein(SORBIDRAFT_02g035420)			protein(SORBIDRAFT_10g022690)
protein(SORBIDRAFT_05g026040)	protein(SORBIDRAFT_02g035440)
protein(SORBIDRAFT_06g002210)	protein(SORBIDRAFT_02g035450)
protein(SORBIDRAFT_06g014310)	protein(SORBIDRAFT_02g035490)
protein(SORBIDRAFT_06g014340)	protein(SORBIDRAFT_02g035510)
protein(SORBIDRAFT_06g020830)	protein(SORBIDRAFT_02g035550)
protein(SORBIDRAFT_06g021790)	protein(SORBIDRAFT_02g035930)
protein(SORBIDRAFT_06g022700)	protein(SORBIDRAFT_02g036690)
protein(SORBIDRAFT_06g024060)	protein(SORBIDRAFT_02g037290)
protein(SORBIDRAFT_06g025650)	protein(SORBIDRAFT_02g038280)
protein(SORBIDRAFT_06g028830)	protein(SORBIDRAFT_02g038310)
protein(SORBIDRAFT_07g004750)	protein(SORBIDRAFT_02g040300)
protein(SORBIDRAFT_07g010240)	protein(SORBIDRAFT_02g043070)
protein(SORBIDRAFT_07g016100)	protein(SORBIDRAFT_02g044090)
protein(SORBIDRAFT_07g026780)	protein(SORBIDRAFT_03g002380)
protein(SORBIDRAFT_08g000770)	protein(SORBIDRAFT_03g002430)
protein(SORBIDRAFT_08g021170)	protein(SORBIDRAFT_03g003140)
protein(SORBIDRAFT_08g022780)	protein(SORBIDRAFT_03g006580)
protein(SORBIDRAFT_09g002850)	protein(SORBIDRAFT_03g008110)
protein(SORBIDRAFT_09g008070)	protein(SORBIDRAFT_03g008150)
protein(SORBIDRAFT_09g023620)	protein(SORBIDRAFT_03g009580)
protein(SORBIDRAFT_09g024140)	protein(SORBIDRAFT_03g009670)
protein(SORBIDRAFT_09g025200)	protein(SORBIDRAFT_03g011860)
protein(SORBIDRAFT_09g026090)	protein(SORBIDRAFT_03g014450)
protein(SORBIDRAFT_10g001310)	protein(SORBIDRAFT_03g025280)
protein(SORBIDRAFT_10g010660)	protein(SORBIDRAFT_03g025630)
protein(SORBIDRAFT_10g027140)	protein(SORBIDRAFT_03g027200)
protein(SORBIDRAFT_10g030110)	protein(SORBIDRAFT_03g027880)
	protein(SORBIDRAFT_03g029490)
	protein(SORBIDRAFT_03g030400)
	protein(SORBIDRAFT_03g030840)
	protein(SORBIDRAFT_03g033290)
	protein(SORBIDRAFT_03g036650)
	protein(SORBIDRAFT_03g038250)
	protein(SORBIDRAFT_03g038890)
	protein(SORBIDRAFT_03g039320)
	protein(SORBIDRAFT_03g040880)
	protein(SORBIDRAFT_03g043450)
	protein(SORBIDRAFT_03g044470)
	protein(SORBIDRAFT_03g044480)
	protein(SORBIDRAFT_03g046880)
	protein(SORBIDRAFT_04g000880)
	protein(SORBIDRAFT_04g001220)
	protein(SORBIDRAFT_04g001360)
	protein(SORBIDRAFT_04g002830)
	protein(SORBIDRAFT_04g004950)
	protein(SORBIDRAFT_04g005810)
	protein(SORBIDRAFT_04g006280)
	protein(SORBIDRAFT_04g007260)
	protein(SORBIDRAFT_04g007270)
	protein(SORBIDRAFT_04g008110)
	protein(SORBIDRAFT_04g008580)
	protein(SORBIDRAFT_04g008660)
	protein(SORBIDRAFT_04g020990)
	protein(SORBIDRAFT_04g021410)
	protein(SORBIDRAFT_04g023810)
	protein(SORBIDRAFT_04g026010)
	protein(SORBIDRAFT_04g029170)
	protein(SORBIDRAFT_04g030210)
	protein(SORBIDRAFT_04g030380)
	protein(SORBIDRAFT_04g033310)
	protein(SORBIDRAFT_04g034410)
	protein(SORBIDRAFT_04g034900)
	protein(SORBIDRAFT_04g035410)
	protein(SORBIDRAFT_04g036680)
	protein(SORBIDRAFT_04g037460)
	protein(SORBIDRAFT_05g008300)
	protein(SORBIDRAFT_05g008500)
	protein(SORBIDRAFT_05g018020)
	protein(SORBIDRAFT_05g023520)
	protein(SORBIDRAFT_05g026040)
	protein(SORBIDRAFT_05g026530)
	protein(SORBIDRAFT_05g027180)
	protein(SORBIDRAFT_06g002210)
	protein(SORBIDRAFT_06g014310)
	protein(SORBIDRAFT_06g014340)
	protein(SORBIDRAFT_06g017240)
	protein(SORBIDRAFT_06g017350)
	protein(SORBIDRAFT_06g020750)
	protein(SORBIDRAFT_06g020830)
	protein(SORBIDRAFT_06g021790)
	protein(SORBIDRAFT_06g022700)
	protein(SORBIDRAFT_06g024060)
	protein(SORBIDRAFT_06g026570)
	protein(SORBIDRAFT_06g028760)
	protein(SORBIDRAFT_06g028830)
	protein(SORBIDRAFT_06g029710)
	protein(SORBIDRAFT_06g033460)
	protein(SORBIDRAFT_07g004750)
	protein(SORBIDRAFT_07g010240)
	protein(SORBIDRAFT_07g016100)
	protein(SORBIDRAFT_07g019240)
	protein(SORBIDRAFT_07g019510)
	protein(SORBIDRAFT_07g020260)
	protein(SORBIDRAFT_07g022410)
	protein(SORBIDRAFT_07g026490)
	protein(SORBIDRAFT_07g026780)
	protein(SORBIDRAFT_07g026810)
	protein(SORBIDRAFT_08g000420)
	protein(SORBIDRAFT_08g000770)
	protein(SORBIDRAFT_08g006710)
	protein(SORBIDRAFT_08g019050)
	protein(SORBIDRAFT_08g021170)
	protein(SORBIDRAFT_08g022780)
	protein(SORBIDRAFT_08g023150)
	protein(SORBIDRAFT_09g001850)
	protein(SORBIDRAFT_09g002850)
	protein(SORBIDRAFT_09g005840)
	protein(SORBIDRAFT_09g006030)
	protein(SORBIDRAFT_09g008070)
	protein(SORBIDRAFT_09g020410)
	protein(SORBIDRAFT_09g023620)
	protein(SORBIDRAFT_09g024140)
	protein(SORBIDRAFT_09g024300)
	protein(SORBIDRAFT_09g024990)
	protein(SORBIDRAFT_09g025200)
	protein(SORBIDRAFT_09g026090)
	protein(SORBIDRAFT_09g028690)
	protein(SORBIDRAFT_09g029130)
	protein(SORBIDRAFT_09g029760)
	protein(SORBIDRAFT_09g029950)
	protein(SORBIDRAFT_10g001310)
	protein(SORBIDRAFT_10g004600)
	protein(SORBIDRAFT_10g010440)
	protein(SORBIDRAFT_10g010660)
	protein(SORBIDRAFT_10g022060)
	protein(SORBIDRAFT_10g022370)
	protein(SORBIDRAFT_10g022690)
	protein(SORBIDRAFT_10g027140)
	protein(SORBIDRAFT_10g030110)

## Sheet: chitin+_KEGG
Biosynthesis of secondary metabolites	Glycerophospholipid metabolism	Plant-pathogen interaction	Sphingolipid metabolism	Metabolic pathways	Biosynthesis of amino acids	Biosynthesis of antibiotics
protein(SORBIDRAFT_01g005160)	protein(SORBIDRAFT_01g015000)	protein(SORBIDRAFT_01g028490)	protein(SORBIDRAFT_01g040920)	dehydrogenase	protein(SORBIDRAFT_01g005160)	protein(SORBIDRAFT_01g010250)
protein(SORBIDRAFT_01g007240)	protein(SORBIDRAFT_01g027830)	protein(SORBIDRAFT_01g036390)	protein(SORBIDRAFT_03g033740)	protein(SORBIDRAFT_01g003490)	protein(SORBIDRAFT_01g010250)	protein(SORBIDRAFT_01g013540)
protein(SORBIDRAFT_01g010250)	protein(SORBIDRAFT_01g031100)	protein(SORBIDRAFT_01g037280)	protein(SORBIDRAFT_03g044700)	protein(SORBIDRAFT_01g003700)	protein(SORBIDRAFT_01g022370)	protein(SORBIDRAFT_01g022370)
protein(SORBIDRAFT_01g013540)	protein(SORBIDRAFT_01g032250)	protein(SORBIDRAFT_01g040360)	protein(SORBIDRAFT_04g000890)	protein(SORBIDRAFT_01g005150)	protein(SORBIDRAFT_01g033590)	protein(SORBIDRAFT_01g033590)
protein(SORBIDRAFT_01g017270)	protein(SORBIDRAFT_03g012600)	protein(SORBIDRAFT_01g040830)	protein(SORBIDRAFT_04g000930)	protein(SORBIDRAFT_01g005160)	protein(SORBIDRAFT_01g038740)	protein(SORBIDRAFT_01g038740)
protein(SORBIDRAFT_01g017860)	protein(SORBIDRAFT_03g032950)	protein(SORBIDRAFT_02g024550)	protein(SORBIDRAFT_04g000940)	protein(SORBIDRAFT_01g007240)	protein(SORBIDRAFT_01g044050)	protein(SORBIDRAFT_01g042050)
protein(SORBIDRAFT_01g022370)	protein(SORBIDRAFT_03g036470)	protein(SORBIDRAFT_02g026670)	protein(SORBIDRAFT_04g027990)	protein(SORBIDRAFT_01g010250)	protein(SORBIDRAFT_01g047850)	protein(SORBIDRAFT_01g047850)
protein(SORBIDRAFT_01g025820)	protein(SORBIDRAFT_03g037280)	protein(SORBIDRAFT_03g036800)	protein(SORBIDRAFT_04g029190)	protein(SORBIDRAFT_01g013540)	protein(SORBIDRAFT_02g020430)	protein(SORBIDRAFT_01g049310)
protein(SORBIDRAFT_01g027330)	protein(SORBIDRAFT_04g001060)	protein(SORBIDRAFT_03g045750)	protein(SORBIDRAFT_04g030750)	protein(SORBIDRAFT_01g014230)	protein(SORBIDRAFT_02g039660)	protein(SORBIDRAFT_02g028630)
protein(SORBIDRAFT_01g031100)	protein(SORBIDRAFT_04g035410)	protein(SORBIDRAFT_03g046210)	protein(SORBIDRAFT_05g018880)	protein(SORBIDRAFT_01g017270)	protein(SORBIDRAFT_03g003140)	protein(SORBIDRAFT_02g029470)
protein(SORBIDRAFT_01g032250)	protein(SORBIDRAFT_05g001470)	protein(SORBIDRAFT_04g006150)	protein(SORBIDRAFT_10g008040)	protein(SORBIDRAFT_01g017860)	protein(SORBIDRAFT_03g011050)	protein(SORBIDRAFT_02g031570)
protein(SORBIDRAFT_01g033590)	protein(SORBIDRAFT_08g022520)	protein(SORBIDRAFT_04g020990)		protein(SORBIDRAFT_01g020280)	protein(SORBIDRAFT_03g011130)	protein(SORBIDRAFT_02g033250)
protein(SORBIDRAFT_01g038740)	protein(SORBIDRAFT_09g022430)	protein(SORBIDRAFT_04g034410)		protein(SORBIDRAFT_01g020300)	protein(SORBIDRAFT_03g031310)	protein(SORBIDRAFT_02g039660)
protein(SORBIDRAFT_01g041700)	protein(SORBIDRAFT_09g022740)	protein(SORBIDRAFT_04g035530)		protein(SORBIDRAFT_01g020310)	protein(SORBIDRAFT_03g041410)	protein(SORBIDRAFT_03g003140)
protein(SORBIDRAFT_01g042050)	protein(SORBIDRAFT_09g024310)	protein(SORBIDRAFT_05g002410)		protein(SORBIDRAFT_01g022290)	protein(SORBIDRAFT_03g043140)	protein(SORBIDRAFT_03g011050)
protein(SORBIDRAFT_01g042580)	protein(SORBIDRAFT_09g027850)	protein(SORBIDRAFT_05g008030)		protein(SORBIDRAFT_01g022370)	protein(SORBIDRAFT_03g045690)	protein(SORBIDRAFT_03g011130)
protein(SORBIDRAFT_01g044050)	protein(SORBIDRAFT_10g023630)	protein(SORBIDRAFT_05g008350)		protein(SORBIDRAFT_01g027330)	protein(SORBIDRAFT_04g004750)	protein(SORBIDRAFT_03g031310)
protein(SORBIDRAFT_01g045240)	protein(SORBIDRAFT_10g026840)	protein(SORBIDRAFT_06g014310)		protein(SORBIDRAFT_01g027830)	protein(SORBIDRAFT_04g005480)	protein(SORBIDRAFT_03g032280)
protein(SORBIDRAFT_01g047850)		protein(SORBIDRAFT_06g021150)		protein(SORBIDRAFT_01g031100)	protein(SORBIDRAFT_04g007900)	protein(SORBIDRAFT_03g041410)
protein(SORBIDRAFT_01g048370)		protein(SORBIDRAFT_06g022540)		protein(SORBIDRAFT_01g032250)	protein(SORBIDRAFT_04g019020)	protein(SORBIDRAFT_03g043140)
protein(SORBIDRAFT_01g049310)		protein(SORBIDRAFT_06g028760)		protein(SORBIDRAFT_01g033590)	protein(SORBIDRAFT_05g002760)	protein(SORBIDRAFT_03g045690)
protein(SORBIDRAFT_02g000630)		protein(SORBIDRAFT_06g030420)		protein(SORBIDRAFT_01g033800)	protein(SORBIDRAFT_06g015310)	protein(SORBIDRAFT_04g000580)
protein(SORBIDRAFT_02g010910)		protein(SORBIDRAFT_07g024180)		protein(SORBIDRAFT_01g035380)	protein(SORBIDRAFT_06g022630)	protein(SORBIDRAFT_04g000590)
protein(SORBIDRAFT_02g020320)		protein(SORBIDRAFT_09g002850)		protein(SORBIDRAFT_01g038740)	protein(SORBIDRAFT_07g002770)	protein(SORBIDRAFT_04g001220)
protein(SORBIDRAFT_02g020430)		protein(SORBIDRAFT_09g029950)		protein(SORBIDRAFT_01g040920)	protein(SORBIDRAFT_07g021700)	protein(SORBIDRAFT_04g004750)
protein(SORBIDRAFT_02g024190)		protein(SORBIDRAFT_10g005970)		protein(SORBIDRAFT_01g041700)	protein(SORBIDRAFT_07g021980)	protein(SORBIDRAFT_04g005480)
protein(SORBIDRAFT_02g028630)				protein(SORBIDRAFT_01g042050)	protein(SORBIDRAFT_09g006030)	protein(SORBIDRAFT_04g007700)
protein(SORBIDRAFT_02g029470)				protein(SORBIDRAFT_01g042580)	protein(SORBIDRAFT_09g021360)	protein(SORBIDRAFT_04g007900)
protein(SORBIDRAFT_02g031570)				protein(SORBIDRAFT_01g044050)		protein(SORBIDRAFT_04g019020)
protein(SORBIDRAFT_02g033250)				protein(SORBIDRAFT_01g045240)		protein(SORBIDRAFT_04g036470)
protein(SORBIDRAFT_02g034030)				protein(SORBIDRAFT_01g047850)		protein(SORBIDRAFT_05g002760)
protein(SORBIDRAFT_02g039660)				protein(SORBIDRAFT_01g048370)		protein(SORBIDRAFT_05g027180)
protein(SORBIDRAFT_02g042840)				protein(SORBIDRAFT_01g048510)		protein(SORBIDRAFT_06g015310)
protein(SORBIDRAFT_03g002060)				protein(SORBIDRAFT_01g049310)		protein(SORBIDRAFT_06g018800)
protein(SORBIDRAFT_03g003140)				protein(SORBIDRAFT_02g010910)		protein(SORBIDRAFT_06g018810)
protein(SORBIDRAFT_03g004020)				protein(SORBIDRAFT_02g020320)		protein(SORBIDRAFT_06g018830)
protein(SORBIDRAFT_03g011050)				protein(SORBIDRAFT_02g020430)		protein(SORBIDRAFT_06g022630)
protein(SORBIDRAFT_03g011130)				protein(SORBIDRAFT_02g024190)		protein(SORBIDRAFT_07g021700)
protein(SORBIDRAFT_03g031310)				protein(SORBIDRAFT_02g028630)		protein(SORBIDRAFT_07g021980)
protein(SORBIDRAFT_03g032280)				protein(SORBIDRAFT_02g029470)		protein(SORBIDRAFT_07g027480)
protein(SORBIDRAFT_03g036470)				protein(SORBIDRAFT_02g031570)		protein(SORBIDRAFT_08g001480)
protein(SORBIDRAFT_03g036760)				protein(SORBIDRAFT_02g032260)		protein(SORBIDRAFT_09g005840)
protein(SORBIDRAFT_03g037280)				protein(SORBIDRAFT_02g033250)		protein(SORBIDRAFT_09g006030)
protein(SORBIDRAFT_03g038160)				protein(SORBIDRAFT_02g039660)		protein(SORBIDRAFT_09g021360)
protein(SORBIDRAFT_03g039670)				protein(SORBIDRAFT_02g041960)
protein(SORBIDRAFT_03g041410)				protein(SORBIDRAFT_02g042840)
protein(SORBIDRAFT_03g043140)				protein(SORBIDRAFT_03g003140)
protein(SORBIDRAFT_03g045690)				protein(SORBIDRAFT_03g011050)
protein(SORBIDRAFT_03g046760)				protein(SORBIDRAFT_03g011130)
protein(SORBIDRAFT_04g000580)				protein(SORBIDRAFT_03g012600)
protein(SORBIDRAFT_04g000590)				protein(SORBIDRAFT_03g012820)
protein(SORBIDRAFT_04g000740)				protein(SORBIDRAFT_03g031310)
protein(SORBIDRAFT_04g001060)				protein(SORBIDRAFT_03g032280)
protein(SORBIDRAFT_04g001220)				protein(SORBIDRAFT_03g032950)
protein(SORBIDRAFT_04g004250)				protein(SORBIDRAFT_03g033740)
protein(SORBIDRAFT_04g004750)				protein(SORBIDRAFT_03g034640)
protein(SORBIDRAFT_04g005210)				protein(SORBIDRAFT_03g036470)
protein(SORBIDRAFT_04g005480)				protein(SORBIDRAFT_03g036760)
protein(SORBIDRAFT_04g007190)				protein(SORBIDRAFT_03g036790)
protein(SORBIDRAFT_04g007700)				protein(SORBIDRAFT_03g038160)
protein(SORBIDRAFT_04g007900)				protein(SORBIDRAFT_03g039670)
protein(SORBIDRAFT_04g017460)				protein(SORBIDRAFT_03g041410)
protein(SORBIDRAFT_04g019020)				protein(SORBIDRAFT_03g043140)
protein(SORBIDRAFT_04g026520)				protein(SORBIDRAFT_03g044700)
protein(SORBIDRAFT_04g026530)				protein(SORBIDRAFT_03g045690)
protein(SORBIDRAFT_04g033750)				protein(SORBIDRAFT_03g046760)
protein(SORBIDRAFT_04g035410)				protein(SORBIDRAFT_04g000580)
protein(SORBIDRAFT_05g002760)				protein(SORBIDRAFT_04g000590)
protein(SORBIDRAFT_05g020150)				protein(SORBIDRAFT_04g000740)
protein(SORBIDRAFT_05g027180)				protein(SORBIDRAFT_04g000890)
protein(SORBIDRAFT_06g015310)				protein(SORBIDRAFT_04g000930)
protein(SORBIDRAFT_06g018040)				protein(SORBIDRAFT_04g000940)
protein(SORBIDRAFT_06g018800)				protein(SORBIDRAFT_04g001060)
protein(SORBIDRAFT_06g018810)				protein(SORBIDRAFT_04g001220)
protein(SORBIDRAFT_06g018830)				protein(SORBIDRAFT_04g003220)
protein(SORBIDRAFT_06g020020)				protein(SORBIDRAFT_04g004250)
protein(SORBIDRAFT_06g022630)				protein(SORBIDRAFT_04g004750)
protein(SORBIDRAFT_06g026160)				protein(SORBIDRAFT_04g005210)
protein(SORBIDRAFT_06g028210)				protein(SORBIDRAFT_04g005480)
protein(SORBIDRAFT_06g033850)				protein(SORBIDRAFT_04g007700)
protein(SORBIDRAFT_07g002770)				protein(SORBIDRAFT_04g007900)
protein(SORBIDRAFT_07g006090)				protein(SORBIDRAFT_04g008720)
protein(SORBIDRAFT_07g021700)				protein(SORBIDRAFT_04g017460)
protein(SORBIDRAFT_07g026130)				protein(SORBIDRAFT_04g019020)
protein(SORBIDRAFT_07g027480)				protein(SORBIDRAFT_04g022040)
protein(SORBIDRAFT_08g022520)				protein(SORBIDRAFT_04g023780)
protein(SORBIDRAFT_09g003790)				protein(SORBIDRAFT_04g024540)
protein(SORBIDRAFT_09g003800)				protein(SORBIDRAFT_04g026520)
protein(SORBIDRAFT_09g004650)				protein(SORBIDRAFT_04g026530)
protein(SORBIDRAFT_09g005840)				protein(SORBIDRAFT_04g027990)
protein(SORBIDRAFT_09g006030)				protein(SORBIDRAFT_04g029190)
protein(SORBIDRAFT_09g006260)				protein(SORBIDRAFT_04g030310)
protein(SORBIDRAFT_09g021360)				protein(SORBIDRAFT_04g030750)
protein(SORBIDRAFT_09g022430)				protein(SORBIDRAFT_04g034900)
protein(SORBIDRAFT_09g022740)				protein(SORBIDRAFT_04g035410)
protein(SORBIDRAFT_09g023060)				protein(SORBIDRAFT_04g035560)
protein(SORBIDRAFT_09g024310)				protein(SORBIDRAFT_04g036090)
protein(SORBIDRAFT_09g024590)				protein(SORBIDRAFT_04g036470)
protein(SORBIDRAFT_09g027850)				protein(SORBIDRAFT_05g001470)
protein(SORBIDRAFT_10g004540)				protein(SORBIDRAFT_05g002760)
protein(SORBIDRAFT_10g005700)				protein(SORBIDRAFT_05g009420)
protein(SORBIDRAFT_10g007310)				protein(SORBIDRAFT_05g018880)
protein(SORBIDRAFT_10g007320)				protein(SORBIDRAFT_05g020150)
protein(SORBIDRAFT_10g021610)				protein(SORBIDRAFT_05g027180)
protein(SORBIDRAFT_10g021650)				protein(SORBIDRAFT_06g015310)
protein(SORBIDRAFT_10g023630)				protein(SORBIDRAFT_06g018040)
				protein(SORBIDRAFT_06g018740)
				protein(SORBIDRAFT_06g018800)
				protein(SORBIDRAFT_06g018810)
				protein(SORBIDRAFT_06g018830)
				protein(SORBIDRAFT_06g020020)
				protein(SORBIDRAFT_06g022630)
				protein(SORBIDRAFT_06g026160)
				protein(SORBIDRAFT_06g033850)
				protein(SORBIDRAFT_07g002770)
				protein(SORBIDRAFT_07g004820)
				protein(SORBIDRAFT_07g006090)
				protein(SORBIDRAFT_07g020270)
				protein(SORBIDRAFT_07g021700)
				protein(SORBIDRAFT_07g021920)
				protein(SORBIDRAFT_07g021980)
				protein(SORBIDRAFT_07g024320)
				protein(SORBIDRAFT_07g026130)
				protein(SORBIDRAFT_07g027480)
				protein(SORBIDRAFT_08g001480)
				protein(SORBIDRAFT_08g004380)
				protein(SORBIDRAFT_08g019250)
				protein(SORBIDRAFT_08g019790)
				protein(SORBIDRAFT_08g022520)
				protein(SORBIDRAFT_09g003790)
				protein(SORBIDRAFT_09g003800)
				protein(SORBIDRAFT_09g004650)
				protein(SORBIDRAFT_09g005810)
				protein(SORBIDRAFT_09g005840)
				protein(SORBIDRAFT_09g006030)
				protein(SORBIDRAFT_09g006260)
				protein(SORBIDRAFT_09g018070)
				protein(SORBIDRAFT_09g021360)
				protein(SORBIDRAFT_09g022430)
				protein(SORBIDRAFT_09g022740)
				protein(SORBIDRAFT_09g023060)
				protein(SORBIDRAFT_09g024590)
				protein(SORBIDRAFT_09g027850)
				protein(SORBIDRAFT_09g029130)
				protein(SORBIDRAFT_10g002560)
				protein(SORBIDRAFT_10g002990)
				protein(SORBIDRAFT_10g004540)
				protein(SORBIDRAFT_10g005700)
				protein(SORBIDRAFT_10g007310)
				protein(SORBIDRAFT_10g007320)
				protein(SORBIDRAFT_10g008040)
				protein(SORBIDRAFT_10g021610)
				protein(SORBIDRAFT_10g021650)
				protein(SORBIDRAFT_10g023190)
				protein(SORBIDRAFT_10g023630)
				protein(SORBIDRAFT_10g025880)
				protein(SORBIDRAFT_10g026840)

## Sheet: flg+_GO
protein serine/threonine kinase activity	ATP binding	defense response	protein phosphorylation	protein kinase activity	sphingolipid biosynthetic process	sphingosine hydroxylase activity	sphingolipid delta-4 desaturase activity
protein(SORBIDRAFT_01g007680)	protein(SORBIDRAFT_01g004740)	protein(SORBIDRAFT_01g003580)	protein(SORBIDRAFT_01g012340)	protein(SORBIDRAFT_01g006710)	protein(SORBIDRAFT_03g033740)	protein(SORBIDRAFT_03g033740)	protein(SORBIDRAFT_03g033740)
protein(SORBIDRAFT_01g012340)	protein(SORBIDRAFT_01g006710)	protein(SORBIDRAFT_01g012340)	protein(SORBIDRAFT_01g016720)	protein(SORBIDRAFT_01g009670)	protein(SORBIDRAFT_04g000890)	protein(SORBIDRAFT_04g000890)	protein(SORBIDRAFT_04g000890)
protein(SORBIDRAFT_01g013060)	protein(SORBIDRAFT_01g007680)	protein(SORBIDRAFT_01g016720)	protein(SORBIDRAFT_02g024390)	protein(SORBIDRAFT_01g010290)	protein(SORBIDRAFT_04g000930)	protein(SORBIDRAFT_04g000930)	protein(SORBIDRAFT_04g000930)
protein(SORBIDRAFT_01g016720)	protein(SORBIDRAFT_01g009670)	protein(SORBIDRAFT_01g030400)	protein(SORBIDRAFT_02g026520)	protein(SORBIDRAFT_01g027530)	protein(SORBIDRAFT_04g000940)	protein(SORBIDRAFT_04g000940)	protein(SORBIDRAFT_04g000940)
protein(SORBIDRAFT_01g017150)	protein(SORBIDRAFT_01g010290)	protein(SORBIDRAFT_01g037950)	protein(SORBIDRAFT_02g033290)	protein(SORBIDRAFT_01g032820)	protein(SORBIDRAFT_04g027990)	protein(SORBIDRAFT_04g027990)	protein(SORBIDRAFT_04g027990)
protein(SORBIDRAFT_01g034570)	protein(SORBIDRAFT_01g012340)	protein(SORBIDRAFT_01g037960)	protein(SORBIDRAFT_02g034410)	protein(SORBIDRAFT_01g039000)	protein(SORBIDRAFT_10g008040)	protein(SORBIDRAFT_10g008040)	protein(SORBIDRAFT_10g008040)
protein(SORBIDRAFT_01g040190)	protein(SORBIDRAFT_01g013060)	protein(SORBIDRAFT_01g048500)	protein(SORBIDRAFT_02g035450)	protein(SORBIDRAFT_01g039915)
protein(SORBIDRAFT_01g042280)	protein(SORBIDRAFT_01g016720)	protein(SORBIDRAFT_02g024390)	protein(SORBIDRAFT_02g035490)	protein(SORBIDRAFT_01g046460)
protein(SORBIDRAFT_01g045620)	protein(SORBIDRAFT_01g017150)	protein(SORBIDRAFT_02g035450)	protein(SORBIDRAFT_02g035510)	protein(SORBIDRAFT_01g048160)
protein(SORBIDRAFT_01g047020)	protein(SORBIDRAFT_01g021870)	protein(SORBIDRAFT_02g035490)	protein(SORBIDRAFT_02g035550)	protein(SORBIDRAFT_0283s002010)
protein(SORBIDRAFT_02g024390)	protein(SORBIDRAFT_01g022370)	protein(SORBIDRAFT_02g035510)	protein(SORBIDRAFT_02g035930)	protein(SORBIDRAFT_02g002240)
protein(SORBIDRAFT_02g026520)	protein(SORBIDRAFT_01g027530)	protein(SORBIDRAFT_02g035550)	protein(SORBIDRAFT_03g002430)	protein(SORBIDRAFT_02g009170)
protein(SORBIDRAFT_02g030970)	protein(SORBIDRAFT_01g032250)	protein(SORBIDRAFT_02g035930)	protein(SORBIDRAFT_03g025280)	protein(SORBIDRAFT_02g012380)
protein(SORBIDRAFT_02g032180)	protein(SORBIDRAFT_01g032820)	protein(SORBIDRAFT_04g023170)	protein(SORBIDRAFT_03g046880)	protein(SORBIDRAFT_02g024230)
protein(SORBIDRAFT_02g033290)	protein(SORBIDRAFT_01g034570)	protein(SORBIDRAFT_05g008300)	protein(SORBIDRAFT_05g008300)	protein(SORBIDRAFT_02g025910)
protein(SORBIDRAFT_02g034410)	protein(SORBIDRAFT_01g039000)	protein(SORBIDRAFT_06g014340)	protein(SORBIDRAFT_06g002210)	protein(SORBIDRAFT_02g033100)
protein(SORBIDRAFT_02g035450)	protein(SORBIDRAFT_01g039110)	protein(SORBIDRAFT_08g003690)	protein(SORBIDRAFT_06g014340)	protein(SORBIDRAFT_02g036690)
protein(SORBIDRAFT_02g035490)	protein(SORBIDRAFT_01g039530)	protein(SORBIDRAFT_09g024140)	protein(SORBIDRAFT_07g026780)	protein(SORBIDRAFT_02g038280)
protein(SORBIDRAFT_02g035510)	protein(SORBIDRAFT_01g039915)		protein(SORBIDRAFT_09g008070)	protein(SORBIDRAFT_02g043550)
protein(SORBIDRAFT_02g035550)	protein(SORBIDRAFT_01g040190)		protein(SORBIDRAFT_09g024140)	protein(SORBIDRAFT_03g008150)
protein(SORBIDRAFT_02g035930)	protein(SORBIDRAFT_01g040360)			protein(SORBIDRAFT_03g025630)
protein(SORBIDRAFT_02g038310)	protein(SORBIDRAFT_01g042280)			protein(SORBIDRAFT_03g027880)
protein(SORBIDRAFT_02g040300)	protein(SORBIDRAFT_01g043620)			protein(SORBIDRAFT_03g028800)
protein(SORBIDRAFT_02g043070)	protein(SORBIDRAFT_01g045620)			protein(SORBIDRAFT_03g038250)
protein(SORBIDRAFT_02g044090)	protein(SORBIDRAFT_01g046460)			protein(SORBIDRAFT_03g038890)
protein(SORBIDRAFT_03g002430)	protein(SORBIDRAFT_01g047020)			protein(SORBIDRAFT_04g004950)
protein(SORBIDRAFT_03g005740)	protein(SORBIDRAFT_01g048160)			protein(SORBIDRAFT_04g006280)
protein(SORBIDRAFT_03g009580)	protein(SORBIDRAFT_01g049680)			protein(SORBIDRAFT_04g008660)
protein(SORBIDRAFT_03g025280)	protein(SORBIDRAFT_0283s002010)			protein(SORBIDRAFT_04g020990)
protein(SORBIDRAFT_03g030400)	protein(SORBIDRAFT_02g002240)			protein(SORBIDRAFT_04g026010)
protein(SORBIDRAFT_03g044470)	protein(SORBIDRAFT_02g005630)			protein(SORBIDRAFT_04g035360)
protein(SORBIDRAFT_03g046880)	protein(SORBIDRAFT_02g009170)			protein(SORBIDRAFT_04g037460)
protein(SORBIDRAFT_04g001360)	protein(SORBIDRAFT_02g012380)			protein(SORBIDRAFT_05g008500)
protein(SORBIDRAFT_04g005810)	protein(SORBIDRAFT_02g024230)			protein(SORBIDRAFT_05g026530)
protein(SORBIDRAFT_04g023810)	protein(SORBIDRAFT_02g024390)			protein(SORBIDRAFT_06g017350)
protein(SORBIDRAFT_04g033310)	protein(SORBIDRAFT_02g025910)			protein(SORBIDRAFT_06g020750)
protein(SORBIDRAFT_05g008300)	protein(SORBIDRAFT_02g026520)			protein(SORBIDRAFT_06g026570)
protein(SORBIDRAFT_05g018020)	protein(SORBIDRAFT_02g030970)			protein(SORBIDRAFT_06g028760)
protein(SORBIDRAFT_05g026040)	protein(SORBIDRAFT_02g032180)			protein(SORBIDRAFT_06g029710)
protein(SORBIDRAFT_06g002210)	protein(SORBIDRAFT_02g033100)			protein(SORBIDRAFT_07g020260)
protein(SORBIDRAFT_06g014310)	protein(SORBIDRAFT_02g033290)			protein(SORBIDRAFT_07g022410)
protein(SORBIDRAFT_06g014340)	protein(SORBIDRAFT_02g034410)			protein(SORBIDRAFT_08g019050)
protein(SORBIDRAFT_06g020830)	protein(SORBIDRAFT_02g035450)			protein(SORBIDRAFT_09g020410)
protein(SORBIDRAFT_06g021790)	protein(SORBIDRAFT_02g035490)			protein(SORBIDRAFT_10g006630)
protein(SORBIDRAFT_06g022700)	protein(SORBIDRAFT_02g035510)			protein(SORBIDRAFT_10g010440)
protein(SORBIDRAFT_06g024060)	protein(SORBIDRAFT_02g035550)			protein(SORBIDRAFT_10g022060)
protein(SORBIDRAFT_06g028830)	protein(SORBIDRAFT_02g035930)			protein(SORBIDRAFT_10g022690)
protein(SORBIDRAFT_07g010240)	protein(SORBIDRAFT_02g036690)
protein(SORBIDRAFT_07g016100)	protein(SORBIDRAFT_02g038280)
protein(SORBIDRAFT_07g026780)	protein(SORBIDRAFT_02g038310)
protein(SORBIDRAFT_08g000770)	protein(SORBIDRAFT_02g040300)
protein(SORBIDRAFT_08g021170)	protein(SORBIDRAFT_02g043070)
protein(SORBIDRAFT_08g022780)	protein(SORBIDRAFT_02g043550)
protein(SORBIDRAFT_09g002850)	protein(SORBIDRAFT_02g044090)
protein(SORBIDRAFT_09g008070)	protein(SORBIDRAFT_03g002430)
protein(SORBIDRAFT_09g024140)	protein(SORBIDRAFT_03g005740)
protein(SORBIDRAFT_09g025200)	protein(SORBIDRAFT_03g008150)
protein(SORBIDRAFT_09g026090)	protein(SORBIDRAFT_03g009580)
protein(SORBIDRAFT_10g010660)	protein(SORBIDRAFT_03g025280)
protein(SORBIDRAFT_10g027140)	protein(SORBIDRAFT_03g025630)
protein(SORBIDRAFT_10g030110)	protein(SORBIDRAFT_03g027200)
	protein(SORBIDRAFT_03g027880)
	protein(SORBIDRAFT_03g028800)
	protein(SORBIDRAFT_03g030400)
	protein(SORBIDRAFT_03g038250)
	protein(SORBIDRAFT_03g038890)
	protein(SORBIDRAFT_03g039320)
	protein(SORBIDRAFT_03g044470)
	protein(SORBIDRAFT_03g046880)
	protein(SORBIDRAFT_04g001220)
	protein(SORBIDRAFT_04g001360)
	protein(SORBIDRAFT_04g002830)
	protein(SORBIDRAFT_04g004950)
	protein(SORBIDRAFT_04g005810)
	protein(SORBIDRAFT_04g006280)
	protein(SORBIDRAFT_04g007260)
	protein(SORBIDRAFT_04g007270)
	protein(SORBIDRAFT_04g008660)
	protein(SORBIDRAFT_04g020990)
	protein(SORBIDRAFT_04g021410)
	protein(SORBIDRAFT_04g023810)
	protein(SORBIDRAFT_04g026010)
	protein(SORBIDRAFT_04g026490)
	protein(SORBIDRAFT_04g030380)
	protein(SORBIDRAFT_04g033310)
	protein(SORBIDRAFT_04g034410)
	protein(SORBIDRAFT_04g034900)
	protein(SORBIDRAFT_04g035360)
	protein(SORBIDRAFT_04g035410)
	protein(SORBIDRAFT_04g037460)
	protein(SORBIDRAFT_05g008300)
	protein(SORBIDRAFT_05g008500)
	protein(SORBIDRAFT_05g018020)
	protein(SORBIDRAFT_05g026040)
	protein(SORBIDRAFT_05g026530)
	protein(SORBIDRAFT_05g027180)
	protein(SORBIDRAFT_06g002210)
	protein(SORBIDRAFT_06g014310)
	protein(SORBIDRAFT_06g014340)
	protein(SORBIDRAFT_06g017240)
	protein(SORBIDRAFT_06g017350)
	protein(SORBIDRAFT_06g020750)
	protein(SORBIDRAFT_06g020830)
	protein(SORBIDRAFT_06g021790)
	protein(SORBIDRAFT_06g022700)
	protein(SORBIDRAFT_06g024060)
	protein(SORBIDRAFT_06g026570)
	protein(SORBIDRAFT_06g028760)
	protein(SORBIDRAFT_06g028830)
	protein(SORBIDRAFT_06g029710)
	protein(SORBIDRAFT_07g010240)
	protein(SORBIDRAFT_07g016100)
	protein(SORBIDRAFT_07g019240)
	protein(SORBIDRAFT_07g019510)
	protein(SORBIDRAFT_07g020260)
	protein(SORBIDRAFT_07g022410)
	protein(SORBIDRAFT_07g026490)
	protein(SORBIDRAFT_07g026780)
	protein(SORBIDRAFT_07g026810)
	protein(SORBIDRAFT_08g000770)
	protein(SORBIDRAFT_08g019050)
	protein(SORBIDRAFT_08g021170)
	protein(SORBIDRAFT_08g022780)
	protein(SORBIDRAFT_08g023150)
	protein(SORBIDRAFT_09g002850)
	protein(SORBIDRAFT_09g005840)
	protein(SORBIDRAFT_09g006030)
	protein(SORBIDRAFT_09g008070)
	protein(SORBIDRAFT_09g020410)
	protein(SORBIDRAFT_09g024140)
	protein(SORBIDRAFT_09g024300)
	protein(SORBIDRAFT_09g025200)
	protein(SORBIDRAFT_09g026090)
	protein(SORBIDRAFT_09g028690)
	protein(SORBIDRAFT_09g029130)
	protein(SORBIDRAFT_09g029950)
	protein(SORBIDRAFT_10g006630)
	protein(SORBIDRAFT_10g010440)
	protein(SORBIDRAFT_10g010660)
	protein(SORBIDRAFT_10g022060)
	protein(SORBIDRAFT_10g022370)
	protein(SORBIDRAFT_10g022690)
	protein(SORBIDRAFT_10g027140)
	protein(SORBIDRAFT_10g030110)

## Sheet: flg+_KEGG
Glycerophospholipid metabolism	Plant-pathogen interaction	Sphingolipid metabolism
protein(SORBIDRAFT_01g015000)	protein(SORBIDRAFT_01g036390)	protein(SORBIDRAFT_01g040920)
protein(SORBIDRAFT_01g027830)	protein(SORBIDRAFT_01g037280)	protein(SORBIDRAFT_03g033740)
protein(SORBIDRAFT_01g031100)	protein(SORBIDRAFT_01g040360)	protein(SORBIDRAFT_03g044700)
protein(SORBIDRAFT_01g032250)	protein(SORBIDRAFT_01g040830)	protein(SORBIDRAFT_04g000890)
protein(SORBIDRAFT_03g032950)	protein(SORBIDRAFT_02g002150)	protein(SORBIDRAFT_04g000930)
protein(SORBIDRAFT_03g036470)	protein(SORBIDRAFT_02g024550)	protein(SORBIDRAFT_04g000940)
protein(SORBIDRAFT_04g001060)	protein(SORBIDRAFT_03g036800)	protein(SORBIDRAFT_04g027990)
protein(SORBIDRAFT_04g035410)	protein(SORBIDRAFT_03g045750)	protein(SORBIDRAFT_04g029190)
protein(SORBIDRAFT_05g001470)	protein(SORBIDRAFT_03g046210)	protein(SORBIDRAFT_04g030750)
protein(SORBIDRAFT_08g022520)	protein(SORBIDRAFT_04g006150)	protein(SORBIDRAFT_05g018880)
protein(SORBIDRAFT_09g022430)	protein(SORBIDRAFT_04g020990)	protein(SORBIDRAFT_10g008040)
protein(SORBIDRAFT_09g022740)	protein(SORBIDRAFT_04g034410)
protein(SORBIDRAFT_09g024310)	protein(SORBIDRAFT_04g035530)
	protein(SORBIDRAFT_05g002410)
	protein(SORBIDRAFT_05g008030)
	protein(SORBIDRAFT_05g023540)
	protein(SORBIDRAFT_06g014310)
	protein(SORBIDRAFT_06g021150)
	protein(SORBIDRAFT_06g022540)
	protein(SORBIDRAFT_06g028760)
	protein(SORBIDRAFT_07g024180)
	protein(SORBIDRAFT_09g002850)
	protein(SORBIDRAFT_09g029950)
	protein(SORBIDRAFT_10g005970)

## Sheet: chitin-_GO
single-stranded RNA binding
protein(SORBIDRAFT_01g015390)
protein(SORBIDRAFT_01g037380)
protein(SORBIDRAFT_02g032730)
protein(SORBIDRAFT_02g037620)
protein(SORBIDRAFT_04g027820)
protein(SORBIDRAFT_04g027830)
protein(SORBIDRAFT_07g026910)
protein(SORBIDRAFT_09g019690)
protein(SORBIDRAFT_09g019960)

## Sheet: chitin-_KEGG
Ribosome biogenesis in eukaryotes
protein(SORBIDRAFT_01g035290)
protein(SORBIDRAFT_01g035770)
protein(SORBIDRAFT_02g000660)
protein(SORBIDRAFT_02g027580)
protein(SORBIDRAFT_02g040540)
protein(SORBIDRAFT_03g009870)
protein(SORBIDRAFT_04g029150)
protein(SORBIDRAFT_04g029160)
protein(SORBIDRAFT_04g037640)
protein(SORBIDRAFT_05g022540)
protein(SORBIDRAFT_07g003670)
protein(SORBIDRAFT_09g025880)
protein(SORBIDRAFT_10g010000)
protein(SORBIDRAFT_10g028620)
protein(SORBIDRAFT_10g029900)

## Sheet: flg-_GO
secondary metabolite biosynthetic process	oxidoreductase activity of one atom of oxygen	iron ion binding	heme binding	phosphatidylcholine biosynthetic process
protein(SORBIDRAFT_01g001180)	protein(SORBIDRAFT_01g001180)	protein(SORBIDRAFT_01g001180)	protein(SORBIDRAFT_01g001180)	protein(SORBIDRAFT_03g031940)
protein(SORBIDRAFT_01g016900)	protein(SORBIDRAFT_01g016900)	protein(SORBIDRAFT_01g016900)	protein(SORBIDRAFT_01g016900)	protein(SORBIDRAFT_03g031950)
protein(SORBIDRAFT_01g034460)	protein(SORBIDRAFT_01g034460)	protein(SORBIDRAFT_01g019590)	protein(SORBIDRAFT_01g034460)	protein(SORBIDRAFT_09g027360)
protein(SORBIDRAFT_01g034710)	protein(SORBIDRAFT_01g034710)	protein(SORBIDRAFT_01g034460)	protein(SORBIDRAFT_01g034710)
protein(SORBIDRAFT_01g034730)	protein(SORBIDRAFT_01g034730)	protein(SORBIDRAFT_01g034710)	protein(SORBIDRAFT_01g034730)
protein(SORBIDRAFT_02g030720)	protein(SORBIDRAFT_02g030720)	protein(SORBIDRAFT_01g034730)	protein(SORBIDRAFT_02g030720)
protein(SORBIDRAFT_03g006470)	protein(SORBIDRAFT_03g006470)	protein(SORBIDRAFT_02g030720)	protein(SORBIDRAFT_02g041120)
protein(SORBIDRAFT_03g044800)	protein(SORBIDRAFT_03g044800)	protein(SORBIDRAFT_02g041120)	protein(SORBIDRAFT_02g042850)
protein(SORBIDRAFT_04g000760)	protein(SORBIDRAFT_04g000760)	protein(SORBIDRAFT_03g006470)	protein(SORBIDRAFT_03g006470)
protein(SORBIDRAFT_06g021610)	protein(SORBIDRAFT_06g021610)	protein(SORBIDRAFT_03g021040)	protein(SORBIDRAFT_03g044800)
protein(SORBIDRAFT_07g000510)	protein(SORBIDRAFT_07g000510)	protein(SORBIDRAFT_03g044800)	protein(SORBIDRAFT_04g000760)
protein(SORBIDRAFT_07g022650)	protein(SORBIDRAFT_07g022650)	protein(SORBIDRAFT_03g046660)	protein(SORBIDRAFT_06g021610)
protein(SORBIDRAFT_07g024990)	protein(SORBIDRAFT_07g024990)	protein(SORBIDRAFT_04g000760)	protein(SORBIDRAFT_07g000510)
protein(SORBIDRAFT_09g025490)	protein(SORBIDRAFT_09g025490)	protein(SORBIDRAFT_06g021610)	protein(SORBIDRAFT_07g009390)
		protein(SORBIDRAFT_07g000510)	protein(SORBIDRAFT_07g022650)
		protein(SORBIDRAFT_07g009390)	protein(SORBIDRAFT_07g024990)
		protein(SORBIDRAFT_07g022650)	protein(SORBIDRAFT_08g002250)
		protein(SORBIDRAFT_07g024990)	protein(SORBIDRAFT_09g002740)
		protein(SORBIDRAFT_08g002250)	protein(SORBIDRAFT_09g002820)
		protein(SORBIDRAFT_09g025490)	protein(SORBIDRAFT_09g025490)
