# Supplementary material for: Variation in Gene Expression between Two Sorghum bicolor Lines Differing in Innate Immunity Response
Source: Plants (Basel). 2021 Jul 27;10(8):1536. doi: 10.3390/plants10081536 (PMC8399927; doi:10.3390/plants10081536)
Supplement: Supplementary file 1 [file plants-10-01536-s001.zip › Table S16_KEGG_flg22_BTx623_Up.xlsx]

## Sheet: Biosynthesis of secondary metab
Sup_Tab_9_KEGG pathway enrichment analysis of the flg22 up-regulated BTx623 DEGs
ID Gene Name Species
8060872 hypothetical protein(SORBIDRAFT_01g001160) Sorghum bicolor
8081256 hypothetical protein(SORBIDRAFT_01g005160) Sorghum bicolor
8084158 hypothetical protein(SORBIDRAFT_01g006320) Sorghum bicolor
8086198 hypothetical protein(SORBIDRAFT_01g007230) Sorghum bicolor
8086199 hypothetical protein(SORBIDRAFT_01g007240) Sorghum bicolor
8085911 hypothetical protein(SORBIDRAFT_01g007370) Sorghum bicolor
8062208 hypothetical protein(SORBIDRAFT_01g013520) Sorghum bicolor
8065856 hypothetical protein(SORBIDRAFT_01g017270) Sorghum bicolor
8057789 hypothetical protein(SORBIDRAFT_01g022370) Sorghum bicolor
8083642 hypothetical protein(SORBIDRAFT_01g027330) Sorghum bicolor
8062892 hypothetical protein(SORBIDRAFT_01g031100) Sorghum bicolor
8066282 hypothetical protein(SORBIDRAFT_01g032250) Sorghum bicolor
8077116 hypothetical protein(SORBIDRAFT_01g033590) Sorghum bicolor
8081446 hypothetical protein(SORBIDRAFT_01g038740) Sorghum bicolor
8054317 hypothetical protein(SORBIDRAFT_01g040670) Sorghum bicolor
8056874 hypothetical protein(SORBIDRAFT_01g042580) Sorghum bicolor
8081887 hypothetical protein(SORBIDRAFT_01g044050) Sorghum bicolor
8082015 hypothetical protein(SORBIDRAFT_01g045240) Sorghum bicolor
8057404 hypothetical protein(SORBIDRAFT_01g047850) Sorghum bicolor
8077981 hypothetical protein(SORBIDRAFT_01g049310) Sorghum bicolor
8054503 hypothetical protein(SORBIDRAFT_02g000630) Sorghum bicolor
8064655 hypothetical protein(SORBIDRAFT_02g020320) Sorghum bicolor
8055797 hypothetical protein(SORBIDRAFT_02g024190) Sorghum bicolor
8083266 hypothetical protein(SORBIDRAFT_02g027330) Sorghum bicolor
8054742 hypothetical protein(SORBIDRAFT_02g028630) Sorghum bicolor
8058978 hypothetical protein(SORBIDRAFT_02g029470) Sorghum bicolor
8054990 hypothetical protein(SORBIDRAFT_02g031570) Sorghum bicolor
8080716 hypothetical protein(SORBIDRAFT_02g034030) Sorghum bicolor
8079214 hypothetical protein(SORBIDRAFT_02g039660) Sorghum bicolor
8079522 hypothetical protein(SORBIDRAFT_03g002060) Sorghum bicolor
8078789 hypothetical protein(SORBIDRAFT_03g004020) Sorghum bicolor
8070439 hypothetical protein(SORBIDRAFT_03g008050) Sorghum bicolor
8085050 hypothetical protein(SORBIDRAFT_03g008940) Sorghum bicolor
8054665 hypothetical protein(SORBIDRAFT_03g011130) Sorghum bicolor
8068026 hypothetical protein(SORBIDRAFT_03g031310) Sorghum bicolor
8059194 hypothetical protein(SORBIDRAFT_03g033120) Sorghum bicolor
8079231 hypothetical protein(SORBIDRAFT_03g035280) Sorghum bicolor
8079243 hypothetical protein(SORBIDRAFT_03g035460) Sorghum bicolor
8082357 hypothetical protein(SORBIDRAFT_03g036470) Sorghum bicolor
8082376 hypothetical protein(SORBIDRAFT_03g036760) Sorghum bicolor
8082400 hypothetical protein(SORBIDRAFT_03g037280) Sorghum bicolor
8085395 hypothetical protein(SORBIDRAFT_03g038160) Sorghum bicolor
8058935 hypothetical protein(SORBIDRAFT_03g040360) Sorghum bicolor
8063116 hypothetical protein(SORBIDRAFT_03g041410) Sorghum bicolor
8078696 hypothetical protein(SORBIDRAFT_03g043140) Sorghum bicolor
8081331 hypothetical protein(SORBIDRAFT_03g045690) Sorghum bicolor
8074110 hypothetical protein(SORBIDRAFT_03g046760) Sorghum bicolor
8085169 hypothetical protein(SORBIDRAFT_04g000580) Sorghum bicolor
8085170 hypothetical protein(SORBIDRAFT_04g000590) Sorghum bicolor
8066516 hypothetical protein(SORBIDRAFT_04g001060) Sorghum bicolor
8085202 hypothetical protein(SORBIDRAFT_04g001220) Sorghum bicolor
8055076 hypothetical protein(SORBIDRAFT_04g002280) Sorghum bicolor
8076121 hypothetical protein(SORBIDRAFT_04g004750) Sorghum bicolor
8079391 hypothetical protein(SORBIDRAFT_04g005210) Sorghum bicolor
8077626 hypothetical protein(SORBIDRAFT_04g005480) Sorghum bicolor
8071662 hypothetical protein(SORBIDRAFT_04g007190) Sorghum bicolor
8085539 hypothetical protein(SORBIDRAFT_04g007900) Sorghum bicolor
8084483 hypothetical protein(SORBIDRAFT_04g017460) Sorghum bicolor
8084524 hypothetical protein(SORBIDRAFT_04g019020) Sorghum bicolor
8066167 hypothetical protein(SORBIDRAFT_04g026530) Sorghum bicolor
8075734 hypothetical protein(SORBIDRAFT_04g028450) Sorghum bicolor
8078896 hypothetical protein(SORBIDRAFT_04g033750) Sorghum bicolor
8078948 hypothetical protein(SORBIDRAFT_04g034520) Sorghum bicolor
8082713 hypothetical protein(SORBIDRAFT_04g035410) Sorghum bicolor
8083094 hypothetical protein(SORBIDRAFT_04g035950) Sorghum bicolor
8067610 hypothetical protein(SORBIDRAFT_05g001030) Sorghum bicolor
8085617 hypothetical protein(SORBIDRAFT_05g002230) Sorghum bicolor
8085635 hypothetical protein(SORBIDRAFT_05g002540) Sorghum bicolor
8069304 hypothetical protein(SORBIDRAFT_05g002760) Sorghum bicolor
8076795 hypothetical protein(SORBIDRAFT_05g006620) Sorghum bicolor
8057177 hypothetical protein(SORBIDRAFT_05g007470) Sorghum bicolor
8056975 hypothetical protein(SORBIDRAFT_05g020150) Sorghum bicolor
8059342 hypothetical protein(SORBIDRAFT_05g021600) Sorghum bicolor
8086010 hypothetical protein(SORBIDRAFT_05g027180) Sorghum bicolor
8075256 hypothetical protein(SORBIDRAFT_06g015310) Sorghum bicolor
8065835 hypothetical protein(SORBIDRAFT_06g018040) Sorghum bicolor
8073422 hypothetical protein(SORBIDRAFT_06g018800) Sorghum bicolor
8073425 hypothetical protein(SORBIDRAFT_06g018830) Sorghum bicolor
8073581 hypothetical protein(SORBIDRAFT_06g020020) Sorghum bicolor
8075931 hypothetical protein(SORBIDRAFT_06g022630) Sorghum bicolor
8057616 hypothetical protein(SORBIDRAFT_06g026160) Sorghum bicolor
8074729 hypothetical protein(SORBIDRAFT_06g028990) Sorghum bicolor
8080891 hypothetical protein(SORBIDRAFT_07g004690) Sorghum bicolor
8071179 hypothetical protein(SORBIDRAFT_07g006090) Sorghum bicolor
8075401 hypothetical protein(SORBIDRAFT_07g021070) Sorghum bicolor
8075677 hypothetical protein(SORBIDRAFT_07g021500) Sorghum bicolor
8080609 hypothetical protein(SORBIDRAFT_07g021700) Sorghum bicolor
8060947 hypothetical protein(SORBIDRAFT_07g026130) Sorghum bicolor
8057903 hypothetical protein(SORBIDRAFT_07g027480) Sorghum bicolor
8071502 hypothetical protein(SORBIDRAFT_08g022310) Sorghum bicolor
8071513 hypothetical protein(SORBIDRAFT_08g022520) Sorghum bicolor
8075978 hypothetical protein(SORBIDRAFT_09g003790) Sorghum bicolor
8069498 hypothetical protein(SORBIDRAFT_09g003800) Sorghum bicolor
8055699 hypothetical protein(SORBIDRAFT_09g005840) Sorghum bicolor
8065903 hypothetical protein(SORBIDRAFT_09g006030) Sorghum bicolor
8077154 hypothetical protein(SORBIDRAFT_09g021360) Sorghum bicolor
8061765 hypothetical protein(SORBIDRAFT_09g022430) Sorghum bicolor
8061778 hypothetical protein(SORBIDRAFT_09g022740) Sorghum bicolor
8076982 hypothetical protein(SORBIDRAFT_09g023060) Sorghum bicolor
8077048 hypothetical protein(SORBIDRAFT_09g024310) Sorghum bicolor
8074565 hypothetical protein(SORBIDRAFT_09g027850) Sorghum bicolor
8071329 hypothetical protein(SORBIDRAFT_10g003690) Sorghum bicolor
8070884 hypothetical protein(SORBIDRAFT_10g004540) Sorghum bicolor
8076207 hypothetical protein(SORBIDRAFT_10g005700) Sorghum bicolor
8076209 hypothetical protein(SORBIDRAFT_10g005780) Sorghum bicolor
8070774 hypothetical protein(SORBIDRAFT_10g007310) Sorghum bicolor
8070775 hypothetical protein(SORBIDRAFT_10g007320) Sorghum bicolor
8072693 hypothetical protein(SORBIDRAFT_10g021610) Sorghum bicolor
8063810 hypothetical protein(SORBIDRAFT_10g028500) Sorghum bicolor

## Sheet: Metabolic pathways
ID Gene Name Species
8057380 hypothetical protein(SORBIDRAFT_01g003490) Sorghum bicolor
8057390 hypothetical protein(SORBIDRAFT_01g003700) Sorghum bicolor
8061167 hypothetical protein(SORBIDRAFT_01g005150) Sorghum bicolor
8081256 hypothetical protein(SORBIDRAFT_01g005160) Sorghum bicolor
8084158 hypothetical protein(SORBIDRAFT_01g006320) Sorghum bicolor
8086198 hypothetical protein(SORBIDRAFT_01g007230) Sorghum bicolor
8086199 hypothetical protein(SORBIDRAFT_01g007240) Sorghum bicolor
8085904 hypothetical protein(SORBIDRAFT_01g007280) Sorghum bicolor
8085911 hypothetical protein(SORBIDRAFT_01g007370) Sorghum bicolor
8062208 hypothetical protein(SORBIDRAFT_01g013520) Sorghum bicolor
8062479 hypothetical protein(SORBIDRAFT_01g014230) Sorghum bicolor
8065692 hypothetical protein(SORBIDRAFT_01g017070) Sorghum bicolor
8065856 hypothetical protein(SORBIDRAFT_01g017270) Sorghum bicolor
8059284 hypothetical protein(SORBIDRAFT_01g020280) Sorghum bicolor
8059285 hypothetical protein(SORBIDRAFT_01g020300) Sorghum bicolor
8059286 hypothetical protein(SORBIDRAFT_01g020310) Sorghum bicolor
8064925 hypothetical protein(SORBIDRAFT_01g022150) Sorghum bicolor
8062269 hypothetical protein(SORBIDRAFT_01g022290) Sorghum bicolor
8057789 hypothetical protein(SORBIDRAFT_01g022370) Sorghum bicolor
8083642 hypothetical protein(SORBIDRAFT_01g027330) Sorghum bicolor
8055124 hypothetical protein(SORBIDRAFT_01g027830) Sorghum bicolor
8062892 hypothetical protein(SORBIDRAFT_01g031100) Sorghum bicolor
8066282 hypothetical protein(SORBIDRAFT_01g032250) Sorghum bicolor
8077116 hypothetical protein(SORBIDRAFT_01g033590) Sorghum bicolor
8077127 hypothetical protein(SORBIDRAFT_01g033800) Sorghum bicolor
8080756 hypothetical protein(SORBIDRAFT_01g034020) Sorghum bicolor
8082653 hypothetical protein(SORBIDRAFT_01g035380) Sorghum bicolor
8081118 hypothetical protein(SORBIDRAFT_01g038160) Sorghum bicolor
8081446 hypothetical protein(SORBIDRAFT_01g038740) Sorghum bicolor
8054317 hypothetical protein(SORBIDRAFT_01g040670) Sorghum bicolor
8054332 hypothetical protein(SORBIDRAFT_01g040920) Sorghum bicolor
8056874 hypothetical protein(SORBIDRAFT_01g042580) Sorghum bicolor
8081887 hypothetical protein(SORBIDRAFT_01g044050) Sorghum bicolor
8082015 hypothetical protein(SORBIDRAFT_01g045240) Sorghum bicolor
8057404 hypothetical protein(SORBIDRAFT_01g047850) Sorghum bicolor
8085693 hypothetical protein(SORBIDRAFT_01g048510) Sorghum bicolor
8077981 hypothetical protein(SORBIDRAFT_01g049310) Sorghum bicolor
8079922 hypothetical protein(SORBIDRAFT_02g002830) Sorghum bicolor
8064655 hypothetical protein(SORBIDRAFT_02g020320) Sorghum bicolor
8055797 hypothetical protein(SORBIDRAFT_02g024190) Sorghum bicolor
8083266 hypothetical protein(SORBIDRAFT_02g027330) Sorghum bicolor
8054742 hypothetical protein(SORBIDRAFT_02g028630) Sorghum bicolor
8058978 hypothetical protein(SORBIDRAFT_02g029470) Sorghum bicolor
8054990 hypothetical protein(SORBIDRAFT_02g031570) Sorghum bicolor
8074182 hypothetical protein(SORBIDRAFT_02g032260) Sorghum bicolor
8079214 hypothetical protein(SORBIDRAFT_02g039660) Sorghum bicolor
8070439 hypothetical protein(SORBIDRAFT_03g008050) Sorghum bicolor
8085050 hypothetical protein(SORBIDRAFT_03g008940) Sorghum bicolor
8054665 hypothetical protein(SORBIDRAFT_03g011130) Sorghum bicolor
8079625 hypothetical protein(SORBIDRAFT_03g012820) Sorghum bicolor
8068026 hypothetical protein(SORBIDRAFT_03g031310) Sorghum bicolor
8069781 hypothetical protein(SORBIDRAFT_03g032720) Sorghum bicolor
8059185 hypothetical protein(SORBIDRAFT_03g032950) Sorghum bicolor
8069806 hypothetical protein(SORBIDRAFT_03g033100) Sorghum bicolor
8059194 hypothetical protein(SORBIDRAFT_03g033120) Sorghum bicolor
8062134 hypothetical protein(SORBIDRAFT_03g033740) Sorghum bicolor
8072076 hypothetical protein(SORBIDRAFT_03g034640) Sorghum bicolor
8079231 hypothetical protein(SORBIDRAFT_03g035280) Sorghum bicolor
8079243 hypothetical protein(SORBIDRAFT_03g035460) Sorghum bicolor
8082357 hypothetical protein(SORBIDRAFT_03g036470) Sorghum bicolor
8082376 hypothetical protein(SORBIDRAFT_03g036760) Sorghum bicolor
8054729 hypothetical protein(SORBIDRAFT_03g036790) Sorghum bicolor
8085395 hypothetical protein(SORBIDRAFT_03g038160) Sorghum bicolor
8058936 hypothetical protein(SORBIDRAFT_03g040370) Sorghum bicolor
8063116 hypothetical protein(SORBIDRAFT_03g041410) Sorghum bicolor
8078696 hypothetical protein(SORBIDRAFT_03g043140) Sorghum bicolor
8059396 hypothetical protein(SORBIDRAFT_03g044700) Sorghum bicolor
8081331 hypothetical protein(SORBIDRAFT_03g045690) Sorghum bicolor
8074110 hypothetical protein(SORBIDRAFT_03g046760) Sorghum bicolor
8085169 hypothetical protein(SORBIDRAFT_04g000580) Sorghum bicolor
8085170 hypothetical protein(SORBIDRAFT_04g000590) Sorghum bicolor
8066506 hypothetical protein(SORBIDRAFT_04g000890) Sorghum bicolor
8066509 hypothetical protein(SORBIDRAFT_04g000930) Sorghum bicolor
8085187 hypothetical protein(SORBIDRAFT_04g000940) Sorghum bicolor
8066516 hypothetical protein(SORBIDRAFT_04g001060) Sorghum bicolor
8085202 hypothetical protein(SORBIDRAFT_04g001220) Sorghum bicolor
8055076 hypothetical protein(SORBIDRAFT_04g002280) Sorghum bicolor
8069953 hypothetical protein(SORBIDRAFT_04g003220) Sorghum bicolor
8076121 hypothetical protein(SORBIDRAFT_04g004750) Sorghum bicolor
8079391 hypothetical protein(SORBIDRAFT_04g005210) Sorghum bicolor
8077626 hypothetical protein(SORBIDRAFT_04g005480) Sorghum bicolor
8085539 hypothetical protein(SORBIDRAFT_04g007900) Sorghum bicolor
8078313 hypothetical protein(SORBIDRAFT_04g008720) Sorghum bicolor
8084483 hypothetical protein(SORBIDRAFT_04g017460) Sorghum bicolor
8084524 hypothetical protein(SORBIDRAFT_04g019020) Sorghum bicolor
8072624 hypothetical protein(SORBIDRAFT_04g023780) Sorghum bicolor
8055438 hypothetical protein(SORBIDRAFT_04g024540) Sorghum bicolor
8066167 hypothetical protein(SORBIDRAFT_04g026530) Sorghum bicolor
8066433 hypothetical protein(SORBIDRAFT_04g027990) Sorghum bicolor
8075734 hypothetical protein(SORBIDRAFT_04g028450) Sorghum bicolor
8068612 hypothetical protein(SORBIDRAFT_04g028610) Sorghum bicolor
8077702 hypothetical protein(SORBIDRAFT_04g029190) Sorghum bicolor
8073848 hypothetical protein(SORBIDRAFT_04g030310) Sorghum bicolor
8073166 hypothetical protein(SORBIDRAFT_04g030750) Sorghum bicolor
8078948 hypothetical protein(SORBIDRAFT_04g034520) Sorghum bicolor
8082676 hypothetical protein(SORBIDRAFT_04g034900) Sorghum bicolor
8082713 hypothetical protein(SORBIDRAFT_04g035410) Sorghum bicolor
8082723 hypothetical protein(SORBIDRAFT_04g035560) Sorghum bicolor
8083094 hypothetical protein(SORBIDRAFT_04g035950) Sorghum bicolor
8084647 hypothetical protein(SORBIDRAFT_04g036090) Sorghum bicolor
8056411 hypothetical protein(SORBIDRAFT_04g036470) Sorghum bicolor
8067610 hypothetical protein(SORBIDRAFT_05g001030) Sorghum bicolor
8083030 hypothetical protein(SORBIDRAFT_05g001470) Sorghum bicolor
8085617 hypothetical protein(SORBIDRAFT_05g002230) Sorghum bicolor
8085635 hypothetical protein(SORBIDRAFT_05g002540) Sorghum bicolor
8069304 hypothetical protein(SORBIDRAFT_05g002760) Sorghum bicolor
8076795 hypothetical protein(SORBIDRAFT_05g006620) Sorghum bicolor
8057177 hypothetical protein(SORBIDRAFT_05g007470) Sorghum bicolor
8064376 hypothetical protein(SORBIDRAFT_05g009420) Sorghum bicolor
8055036 hypothetical protein(SORBIDRAFT_05g018880) Sorghum bicolor
8056975 hypothetical protein(SORBIDRAFT_05g020150) Sorghum bicolor
8059342 hypothetical protein(SORBIDRAFT_05g021600) Sorghum bicolor
8086010 hypothetical protein(SORBIDRAFT_05g027180) Sorghum bicolor
8075256 hypothetical protein(SORBIDRAFT_06g015310) Sorghum bicolor
8065835 hypothetical protein(SORBIDRAFT_06g018040) Sorghum bicolor
8057464 hypothetical protein(SORBIDRAFT_06g018740) Sorghum bicolor
8073422 hypothetical protein(SORBIDRAFT_06g018800) Sorghum bicolor
8073425 hypothetical protein(SORBIDRAFT_06g018830) Sorghum bicolor
8073581 hypothetical protein(SORBIDRAFT_06g020020) Sorghum bicolor
8075931 hypothetical protein(SORBIDRAFT_06g022630) Sorghum bicolor
8057616 hypothetical protein(SORBIDRAFT_06g026160) Sorghum bicolor
8074729 hypothetical protein(SORBIDRAFT_06g028990) Sorghum bicolor
8080891 hypothetical protein(SORBIDRAFT_07g004690) Sorghum bicolor
8080899 hypothetical protein(SORBIDRAFT_07g004820) Sorghum bicolor
8071169 hypothetical protein(SORBIDRAFT_07g005930) Sorghum bicolor
8071176 hypothetical protein(SORBIDRAFT_07g006040) Sorghum bicolor
8071179 hypothetical protein(SORBIDRAFT_07g006090) Sorghum bicolor
8075401 hypothetical protein(SORBIDRAFT_07g021070) Sorghum bicolor
8075677 hypothetical protein(SORBIDRAFT_07g021500) Sorghum bicolor
8080609 hypothetical protein(SORBIDRAFT_07g021700) Sorghum bicolor
8080621 hypothetical protein(SORBIDRAFT_07g021920) Sorghum bicolor
8077869 hypothetical protein(SORBIDRAFT_07g021980) Sorghum bicolor
8057994 hypothetical protein(SORBIDRAFT_07g024320) Sorghum bicolor
8060947 hypothetical protein(SORBIDRAFT_07g026130) Sorghum bicolor
8057903 hypothetical protein(SORBIDRAFT_07g027480) Sorghum bicolor
8070372 hypothetical protein(SORBIDRAFT_08g001480) Sorghum bicolor
8066366 hypothetical protein(SORBIDRAFT_08g018130) Sorghum bicolor
8068132 hypothetical protein(SORBIDRAFT_08g019250) Sorghum bicolor
8074301 hypothetical protein(SORBIDRAFT_08g019790) Sorghum bicolor
8071502 hypothetical protein(SORBIDRAFT_08g022310) Sorghum bicolor
8071513 hypothetical protein(SORBIDRAFT_08g022520) Sorghum bicolor
8071269 hypothetical protein(SORBIDRAFT_09g002470) Sorghum bicolor
8075978 hypothetical protein(SORBIDRAFT_09g003790) Sorghum bicolor
8069498 hypothetical protein(SORBIDRAFT_09g003800) Sorghum bicolor
8065884 hypothetical protein(SORBIDRAFT_09g005810) Sorghum bicolor
8055699 hypothetical protein(SORBIDRAFT_09g005840) Sorghum bicolor
8065903 hypothetical protein(SORBIDRAFT_09g006030) Sorghum bicolor
8061923 hypothetical protein(SORBIDRAFT_09g018070) Sorghum bicolor
8077154 hypothetical protein(SORBIDRAFT_09g021360) Sorghum bicolor
8061765 hypothetical protein(SORBIDRAFT_09g022430) Sorghum bicolor
8061778 hypothetical protein(SORBIDRAFT_09g022740) Sorghum bicolor
8076982 hypothetical protein(SORBIDRAFT_09g023060) Sorghum bicolor
8082991 hypothetical protein(SORBIDRAFT_09g025920) Sorghum bicolor
8074565 hypothetical protein(SORBIDRAFT_09g027850) Sorghum bicolor
8083780 hypothetical protein(SORBIDRAFT_09g029130) Sorghum bicolor
8066562 hypothetical protein(SORBIDRAFT_09g030570) Sorghum bicolor
8068417 hypothetical protein(SORBIDRAFT_10g002560) Sorghum bicolor
8070721 hypothetical protein(SORBIDRAFT_10g002990) Sorghum bicolor
8071329 hypothetical protein(SORBIDRAFT_10g003690) Sorghum bicolor
8070884 hypothetical protein(SORBIDRAFT_10g004540) Sorghum bicolor
8076207 hypothetical protein(SORBIDRAFT_10g005700) Sorghum bicolor
8076209 hypothetical protein(SORBIDRAFT_10g005780) Sorghum bicolor
8070774 hypothetical protein(SORBIDRAFT_10g007310) Sorghum bicolor
8070775 hypothetical protein(SORBIDRAFT_10g007320) Sorghum bicolor
8081286 hypothetical protein(SORBIDRAFT_10g008040) Sorghum bicolor
8072693 hypothetical protein(SORBIDRAFT_10g021610) Sorghum bicolor
8065057 hypothetical protein(SORBIDRAFT_10g023190) Sorghum bicolor
8069353 hypothetical protein(SORBIDRAFT_10g025880) Sorghum bicolor
8083188 hypothetical protein(SORBIDRAFT_10g026840) Sorghum bicolor
8063810 hypothetical protein(SORBIDRAFT_10g028500) Sorghum bicolor

## Sheet: Plant-pathogen interaction
ID Gene Name Species
8083673 hypothetical protein(SORBIDRAFT_01g036390) Sorghum bicolor
8081068 hypothetical protein(SORBIDRAFT_01g037280) Sorghum bicolor
8054301 hypothetical protein(SORBIDRAFT_01g040360) Sorghum bicolor
8078839 hypothetical protein(SORBIDRAFT_01g040830) Sorghum bicolor
8085837 hypothetical protein(SORBIDRAFT_02g002150) Sorghum bicolor
8060240 hypothetical protein(SORBIDRAFT_02g024550) Sorghum bicolor
8063706 hypothetical protein(SORBIDRAFT_02g026670) Sorghum bicolor
8054730 hypothetical protein(SORBIDRAFT_03g036800) Sorghum bicolor
8062319 hypothetical protein(SORBIDRAFT_03g045750) Sorghum bicolor
8062340 hypothetical protein(SORBIDRAFT_03g046210) Sorghum bicolor
8079448 hypothetical protein(SORBIDRAFT_04g006150) Sorghum bicolor
8056791 hypothetical protein(SORBIDRAFT_04g020990) Sorghum bicolor
8078939 hypothetical protein(SORBIDRAFT_04g034410) Sorghum bicolor
8081966 hypothetical protein(SORBIDRAFT_04g035530) Sorghum bicolor
8069284 hypothetical protein(SORBIDRAFT_05g002410) Sorghum bicolor
8060015 hypothetical protein(SORBIDRAFT_05g008030) Sorghum bicolor
8071597 hypothetical protein(SORBIDRAFT_05g008350) Sorghum bicolor
8066681 hypothetical protein(SORBIDRAFT_05g023540) Sorghum bicolor
8071855 hypothetical protein(SORBIDRAFT_06g014310) Sorghum bicolor
8073712 hypothetical protein(SORBIDRAFT_06g021150) Sorghum bicolor
8068630 hypothetical protein(SORBIDRAFT_06g022540) Sorghum bicolor
8066793 hypothetical protein(SORBIDRAFT_06g028760) Sorghum bicolor
8057982 hypothetical protein(SORBIDRAFT_07g024180) Sorghum bicolor
8071285 hypothetical protein(SORBIDRAFT_09g002850) Sorghum bicolor
8064754 hypothetical protein(SORBIDRAFT_09g029950) Sorghum bicolor
8077285 hypothetical protein(SORBIDRAFT_10g005970) Sorghum bicolor

## Sheet: Sphingolipid metabolism
ID Gene Name Species
8054332 hypothetical protein(SORBIDRAFT_01g040920) Sorghum bicolor
8062134 hypothetical protein(SORBIDRAFT_03g033740) Sorghum bicolor
8059396 hypothetical protein(SORBIDRAFT_03g044700) Sorghum bicolor
8066506 hypothetical protein(SORBIDRAFT_04g000890) Sorghum bicolor
8066509 hypothetical protein(SORBIDRAFT_04g000930) Sorghum bicolor
8085187 hypothetical protein(SORBIDRAFT_04g000940) Sorghum bicolor
8066433 hypothetical protein(SORBIDRAFT_04g027990) Sorghum bicolor
8077702 hypothetical protein(SORBIDRAFT_04g029190) Sorghum bicolor
8073166 hypothetical protein(SORBIDRAFT_04g030750) Sorghum bicolor
8055036 hypothetical protein(SORBIDRAFT_05g018880) Sorghum bicolor
8081286 hypothetical protein(SORBIDRAFT_10g008040) Sorghum bicolor

## Sheet: Glycerophospholipid metabolism
ID Gene Name Species
8062530 hypothetical protein(SORBIDRAFT_01g015000) Sorghum bicolor
8055124 hypothetical protein(SORBIDRAFT_01g027830) Sorghum bicolor
8062892 hypothetical protein(SORBIDRAFT_01g031100) Sorghum bicolor
8066282 hypothetical protein(SORBIDRAFT_01g032250) Sorghum bicolor
8059185 hypothetical protein(SORBIDRAFT_03g032950) Sorghum bicolor
8069806 hypothetical protein(SORBIDRAFT_03g033100) Sorghum bicolor
8079231 hypothetical protein(SORBIDRAFT_03g035280) Sorghum bicolor
8082357 hypothetical protein(SORBIDRAFT_03g036470) Sorghum bicolor
8082400 hypothetical protein(SORBIDRAFT_03g037280) Sorghum bicolor
8066516 hypothetical protein(SORBIDRAFT_04g001060) Sorghum bicolor
8082713 hypothetical protein(SORBIDRAFT_04g035410) Sorghum bicolor
8083030 hypothetical protein(SORBIDRAFT_05g001470) Sorghum bicolor
8071513 hypothetical protein(SORBIDRAFT_08g022520) Sorghum bicolor
8061765 hypothetical protein(SORBIDRAFT_09g022430) Sorghum bicolor
8061778 hypothetical protein(SORBIDRAFT_09g022740) Sorghum bicolor
8077048 hypothetical protein(SORBIDRAFT_09g024310) Sorghum bicolor
8074565 hypothetical protein(SORBIDRAFT_09g027850) Sorghum bicolor
8083188 hypothetical protein(SORBIDRAFT_10g026840) Sorghum bicolor

## Sheet: Biosynthesis of amino acids
ID Gene Name Species
8081256 hypothetical protein(SORBIDRAFT_01g005160) Sorghum bicolor
8085911 hypothetical protein(SORBIDRAFT_01g007370) Sorghum bicolor
8057789 hypothetical protein(SORBIDRAFT_01g022370) Sorghum bicolor
8077116 hypothetical protein(SORBIDRAFT_01g033590) Sorghum bicolor
8081446 hypothetical protein(SORBIDRAFT_01g038740) Sorghum bicolor
8054317 hypothetical protein(SORBIDRAFT_01g040670) Sorghum bicolor
8081887 hypothetical protein(SORBIDRAFT_01g044050) Sorghum bicolor
8057404 hypothetical protein(SORBIDRAFT_01g047850) Sorghum bicolor
8079214 hypothetical protein(SORBIDRAFT_02g039660) Sorghum bicolor
8070439 hypothetical protein(SORBIDRAFT_03g008050) Sorghum bicolor
8054665 hypothetical protein(SORBIDRAFT_03g011130) Sorghum bicolor
8068026 hypothetical protein(SORBIDRAFT_03g031310) Sorghum bicolor
8059194 hypothetical protein(SORBIDRAFT_03g033120) Sorghum bicolor
8079243 hypothetical protein(SORBIDRAFT_03g035460) Sorghum bicolor
8063116 hypothetical protein(SORBIDRAFT_03g041410) Sorghum bicolor
8078696 hypothetical protein(SORBIDRAFT_03g043140) Sorghum bicolor
8081331 hypothetical protein(SORBIDRAFT_03g045690) Sorghum bicolor
8055076 hypothetical protein(SORBIDRAFT_04g002280) Sorghum bicolor
8076121 hypothetical protein(SORBIDRAFT_04g004750) Sorghum bicolor
8077626 hypothetical protein(SORBIDRAFT_04g005480) Sorghum bicolor
8085539 hypothetical protein(SORBIDRAFT_04g007900) Sorghum bicolor
8084524 hypothetical protein(SORBIDRAFT_04g019020) Sorghum bicolor
8085617 hypothetical protein(SORBIDRAFT_05g002230) Sorghum bicolor
8085635 hypothetical protein(SORBIDRAFT_05g002540) Sorghum bicolor
8069304 hypothetical protein(SORBIDRAFT_05g002760) Sorghum bicolor
8076795 hypothetical protein(SORBIDRAFT_05g006620) Sorghum bicolor
8059342 hypothetical protein(SORBIDRAFT_05g021600) Sorghum bicolor
8075256 hypothetical protein(SORBIDRAFT_06g015310) Sorghum bicolor
8075931 hypothetical protein(SORBIDRAFT_06g022630) Sorghum bicolor
8075677 hypothetical protein(SORBIDRAFT_07g021500) Sorghum bicolor
8080609 hypothetical protein(SORBIDRAFT_07g021700) Sorghum bicolor
8077869 hypothetical protein(SORBIDRAFT_07g021980) Sorghum bicolor
8065903 hypothetical protein(SORBIDRAFT_09g006030) Sorghum bicolor
8077154 hypothetical protein(SORBIDRAFT_09g021360) Sorghum bicolor

## Sheet: Glycolysis Gluconeogenesis
ID Gene Name Species
8057380 hypothetical protein(SORBIDRAFT_01g003490) Sorghum bicolor
8057789 hypothetical protein(SORBIDRAFT_01g022370) Sorghum bicolor
8058978 hypothetical protein(SORBIDRAFT_02g029470) Sorghum bicolor
8070439 hypothetical protein(SORBIDRAFT_03g008050) Sorghum bicolor
8054665 hypothetical protein(SORBIDRAFT_03g011130) Sorghum bicolor
8078696 hypothetical protein(SORBIDRAFT_03g043140) Sorghum bicolor
8085169 hypothetical protein(SORBIDRAFT_04g000580) Sorghum bicolor
8085170 hypothetical protein(SORBIDRAFT_04g000590) Sorghum bicolor
8076121 hypothetical protein(SORBIDRAFT_04g004750) Sorghum bicolor
8084524 hypothetical protein(SORBIDRAFT_04g019020) Sorghum bicolor
8075734 hypothetical protein(SORBIDRAFT_04g028450) Sorghum bicolor
8085617 hypothetical protein(SORBIDRAFT_05g002230) Sorghum bicolor
8073422 hypothetical protein(SORBIDRAFT_06g018800) Sorghum bicolor
8073425 hypothetical protein(SORBIDRAFT_06g018830) Sorghum bicolor
8075401 hypothetical protein(SORBIDRAFT_07g021070) Sorghum bicolor
8075677 hypothetical protein(SORBIDRAFT_07g021500) Sorghum bicolor
8055699 hypothetical protein(SORBIDRAFT_09g005840) Sorghum bicolor
8065903 hypothetical protein(SORBIDRAFT_09g006030) Sorghum bicolor
8076982 hypothetical protein(SORBIDRAFT_09g023060) Sorghum bicolor

## Sheet: Biosynthesis of antibiotics
ID Gene Name Species
8085911 hypothetical protein(SORBIDRAFT_01g007370) Sorghum bicolor
8057789 hypothetical protein(SORBIDRAFT_01g022370) Sorghum bicolor
8077116 hypothetical protein(SORBIDRAFT_01g033590) Sorghum bicolor
8081446 hypothetical protein(SORBIDRAFT_01g038740) Sorghum bicolor
8057404 hypothetical protein(SORBIDRAFT_01g047850) Sorghum bicolor
8077981 hypothetical protein(SORBIDRAFT_01g049310) Sorghum bicolor
8054742 hypothetical protein(SORBIDRAFT_02g028630) Sorghum bicolor
8058978 hypothetical protein(SORBIDRAFT_02g029470) Sorghum bicolor
8054990 hypothetical protein(SORBIDRAFT_02g031570) Sorghum bicolor
8079214 hypothetical protein(SORBIDRAFT_02g039660) Sorghum bicolor
8070439 hypothetical protein(SORBIDRAFT_03g008050) Sorghum bicolor
8054665 hypothetical protein(SORBIDRAFT_03g011130) Sorghum bicolor
8058225 hypothetical protein(SORBIDRAFT_03g029280) Sorghum bicolor
8068026 hypothetical protein(SORBIDRAFT_03g031310) Sorghum bicolor
8079243 hypothetical protein(SORBIDRAFT_03g035460) Sorghum bicolor
8063116 hypothetical protein(SORBIDRAFT_03g041410) Sorghum bicolor
8078696 hypothetical protein(SORBIDRAFT_03g043140) Sorghum bicolor
8081331 hypothetical protein(SORBIDRAFT_03g045690) Sorghum bicolor
8085169 hypothetical protein(SORBIDRAFT_04g000580) Sorghum bicolor
8085170 hypothetical protein(SORBIDRAFT_04g000590) Sorghum bicolor
8085202 hypothetical protein(SORBIDRAFT_04g001220) Sorghum bicolor
8055076 hypothetical protein(SORBIDRAFT_04g002280) Sorghum bicolor
8076121 hypothetical protein(SORBIDRAFT_04g004750) Sorghum bicolor
8077626 hypothetical protein(SORBIDRAFT_04g005480) Sorghum bicolor
8085539 hypothetical protein(SORBIDRAFT_04g007900) Sorghum bicolor
8084524 hypothetical protein(SORBIDRAFT_04g019020) Sorghum bicolor
8075734 hypothetical protein(SORBIDRAFT_04g028450) Sorghum bicolor
8083094 hypothetical protein(SORBIDRAFT_04g035950) Sorghum bicolor
8056411 hypothetical protein(SORBIDRAFT_04g036470) Sorghum bicolor
8085617 hypothetical protein(SORBIDRAFT_05g002230) Sorghum bicolor
8069304 hypothetical protein(SORBIDRAFT_05g002760) Sorghum bicolor
8076795 hypothetical protein(SORBIDRAFT_05g006620) Sorghum bicolor
8057177 hypothetical protein(SORBIDRAFT_05g007470) Sorghum bicolor
8059342 hypothetical protein(SORBIDRAFT_05g021600) Sorghum bicolor
8086010 hypothetical protein(SORBIDRAFT_05g027180) Sorghum bicolor
8075256 hypothetical protein(SORBIDRAFT_06g015310) Sorghum bicolor
8073422 hypothetical protein(SORBIDRAFT_06g018800) Sorghum bicolor
8073425 hypothetical protein(SORBIDRAFT_06g018830) Sorghum bicolor
8075931 hypothetical protein(SORBIDRAFT_06g022630) Sorghum bicolor
8074729 hypothetical protein(SORBIDRAFT_06g028990) Sorghum bicolor
8071176 hypothetical protein(SORBIDRAFT_07g006040) Sorghum bicolor
8075401 hypothetical protein(SORBIDRAFT_07g021070) Sorghum bicolor
8075677 hypothetical protein(SORBIDRAFT_07g021500) Sorghum bicolor
8080609 hypothetical protein(SORBIDRAFT_07g021700) Sorghum bicolor
8077869 hypothetical protein(SORBIDRAFT_07g021980) Sorghum bicolor
8057903 hypothetical protein(SORBIDRAFT_07g027480) Sorghum bicolor
8070372 hypothetical protein(SORBIDRAFT_08g001480) Sorghum bicolor
8055699 hypothetical protein(SORBIDRAFT_09g005840) Sorghum bicolor
8065903 hypothetical protein(SORBIDRAFT_09g006030) Sorghum bicolor
8077154 hypothetical protein(SORBIDRAFT_09g021360) Sorghum bicolor
