# Supplementary material for: Variation in Gene Expression between Two Sorghum bicolor Lines Differing in Innate Immunity Response
Source: Plants (Basel). 2021 Jul 27;10(8):1536. doi: 10.3390/plants10081536 (PMC8399927; doi:10.3390/plants10081536)
Supplement: Supplementary file 1 [file plants-10-01536-s001.zip › Table S17_KEGG_flg22_SC155_Up.xlsx]

## Sheet: Biosynthesis of secondary metab
Sup_Tab_10_KEGG pathway enrichment analysis of the flg22 up-regulatedSC155-14E DEGs
ID Gene Name Species
8061378 hypothetical protein(SORBIDRAFT_01g000580) Sorghum bicolor
8060857 hypothetical protein(SORBIDRAFT_01g000860) Sorghum bicolor
8081256 hypothetical protein(SORBIDRAFT_01g005160) Sorghum bicolor
8067086 hypothetical protein(SORBIDRAFT_01g017860) Sorghum bicolor
8059276 hypothetical protein(SORBIDRAFT_01g020150) Sorghum bicolor
8057789 hypothetical protein(SORBIDRAFT_01g022370) Sorghum bicolor
8083642 hypothetical protein(SORBIDRAFT_01g027330) Sorghum bicolor
8062892 hypothetical protein(SORBIDRAFT_01g031100) Sorghum bicolor
8066282 hypothetical protein(SORBIDRAFT_01g032250) Sorghum bicolor
8077116 hypothetical protein(SORBIDRAFT_01g033590) Sorghum bicolor
8081446 hypothetical protein(SORBIDRAFT_01g038740) Sorghum bicolor
8085236 hypothetical protein(SORBIDRAFT_01g041700) Sorghum bicolor
8056874 hypothetical protein(SORBIDRAFT_01g042580) Sorghum bicolor
8081887 hypothetical protein(SORBIDRAFT_01g044050) Sorghum bicolor
8082015 hypothetical protein(SORBIDRAFT_01g045240) Sorghum bicolor
8057404 hypothetical protein(SORBIDRAFT_01g047850) Sorghum bicolor
8077981 hypothetical protein(SORBIDRAFT_01g049310) Sorghum bicolor
8054503 hypothetical protein(SORBIDRAFT_02g000630) Sorghum bicolor
8064655 hypothetical protein(SORBIDRAFT_02g020320) Sorghum bicolor
8055797 hypothetical protein(SORBIDRAFT_02g024190) Sorghum bicolor
8083266 hypothetical protein(SORBIDRAFT_02g027330) Sorghum bicolor
8058978 hypothetical protein(SORBIDRAFT_02g029470) Sorghum bicolor
8054990 hypothetical protein(SORBIDRAFT_02g031570) Sorghum bicolor
8080716 hypothetical protein(SORBIDRAFT_02g034030) Sorghum bicolor
8073082 hypothetical protein(SORBIDRAFT_02g040660) Sorghum bicolor
8079522 hypothetical protein(SORBIDRAFT_03g002060) Sorghum bicolor
8078732 hypothetical protein(SORBIDRAFT_03g003140) Sorghum bicolor
8078789 hypothetical protein(SORBIDRAFT_03g004020) Sorghum bicolor
8074519 hypothetical protein(SORBIDRAFT_03g010740) Sorghum bicolor
8054665 hypothetical protein(SORBIDRAFT_03g011130) Sorghum bicolor
8086301 hypothetical protein(SORBIDRAFT_03g013200) Sorghum bicolor
8086303 hypothetical protein(SORBIDRAFT_03g013220) Sorghum bicolor
8068026 hypothetical protein(SORBIDRAFT_03g031310) Sorghum bicolor
8082357 hypothetical protein(SORBIDRAFT_03g036470) Sorghum bicolor
8082376 hypothetical protein(SORBIDRAFT_03g036760) Sorghum bicolor
8085395 hypothetical protein(SORBIDRAFT_03g038160) Sorghum bicolor
8063116 hypothetical protein(SORBIDRAFT_03g041410) Sorghum bicolor
8078696 hypothetical protein(SORBIDRAFT_03g043140) Sorghum bicolor
8074110 hypothetical protein(SORBIDRAFT_03g046760) Sorghum bicolor
8085169 hypothetical protein(SORBIDRAFT_04g000580) Sorghum bicolor
8085170 hypothetical protein(SORBIDRAFT_04g000590) Sorghum bicolor
8066516 hypothetical protein(SORBIDRAFT_04g001060) Sorghum bicolor
8085202 hypothetical protein(SORBIDRAFT_04g001220) Sorghum bicolor
8074673 hypothetical protein(SORBIDRAFT_04g004250) Sorghum bicolor
8079391 hypothetical protein(SORBIDRAFT_04g005210) Sorghum bicolor
8077626 hypothetical protein(SORBIDRAFT_04g005480) Sorghum bicolor
8071662 hypothetical protein(SORBIDRAFT_04g007190) Sorghum bicolor
8085539 hypothetical protein(SORBIDRAFT_04g007900) Sorghum bicolor
8084483 hypothetical protein(SORBIDRAFT_04g017460) Sorghum bicolor
8066166 hypothetical protein(SORBIDRAFT_04g026520) Sorghum bicolor
8066167 hypothetical protein(SORBIDRAFT_04g026530) Sorghum bicolor
8066170 hypothetical protein(SORBIDRAFT_04g026560) Sorghum bicolor
8078895 hypothetical protein(SORBIDRAFT_04g033740) Sorghum bicolor
8078896 hypothetical protein(SORBIDRAFT_04g033750) Sorghum bicolor
8082713 hypothetical protein(SORBIDRAFT_04g035410) Sorghum bicolor
8069304 hypothetical protein(SORBIDRAFT_05g002760) Sorghum bicolor
8056975 hypothetical protein(SORBIDRAFT_05g020150) Sorghum bicolor
8064814 hypothetical protein(SORBIDRAFT_05g020170) Sorghum bicolor
8082104 hypothetical protein(SORBIDRAFT_05g026580) Sorghum bicolor
8086010 hypothetical protein(SORBIDRAFT_05g027180) Sorghum bicolor
8075256 hypothetical protein(SORBIDRAFT_06g015310) Sorghum bicolor
8065835 hypothetical protein(SORBIDRAFT_06g018040) Sorghum bicolor
8073423 hypothetical protein(SORBIDRAFT_06g018810) Sorghum bicolor
8073425 hypothetical protein(SORBIDRAFT_06g018830) Sorghum bicolor
8075931 hypothetical protein(SORBIDRAFT_06g022630) Sorghum bicolor
8054282 hypothetical protein(SORBIDRAFT_06g022740) Sorghum bicolor
8057616 hypothetical protein(SORBIDRAFT_06g026160) Sorghum bicolor
8067797 hypothetical protein(SORBIDRAFT_07g002770) Sorghum bicolor
8071139 hypothetical protein(SORBIDRAFT_07g005420) Sorghum bicolor
8077848 hypothetical protein(SORBIDRAFT_07g021680) Sorghum bicolor
8080609 hypothetical protein(SORBIDRAFT_07g021700) Sorghum bicolor
8060947 hypothetical protein(SORBIDRAFT_07g026130) Sorghum bicolor
8058170 hypothetical protein(SORBIDRAFT_08g007610) Sorghum bicolor
8071513 hypothetical protein(SORBIDRAFT_08g022520) Sorghum bicolor
8075978 hypothetical protein(SORBIDRAFT_09g003790) Sorghum bicolor
8069498 hypothetical protein(SORBIDRAFT_09g003800) Sorghum bicolor
8080921 hypothetical protein(SORBIDRAFT_09g004650) Sorghum bicolor
8071200 hypothetical protein(SORBIDRAFT_09g004660) Sorghum bicolor
8055699 hypothetical protein(SORBIDRAFT_09g005840) Sorghum bicolor
8065903 hypothetical protein(SORBIDRAFT_09g006030) Sorghum bicolor
8058484 hypothetical protein(SORBIDRAFT_09g021030) Sorghum bicolor
8058485 hypothetical protein(SORBIDRAFT_09g021040) Sorghum bicolor
8077154 hypothetical protein(SORBIDRAFT_09g021360) Sorghum bicolor
8061765 hypothetical protein(SORBIDRAFT_09g022430) Sorghum bicolor
8061778 hypothetical protein(SORBIDRAFT_09g022740) Sorghum bicolor
8076982 hypothetical protein(SORBIDRAFT_09g023060) Sorghum bicolor
8077048 hypothetical protein(SORBIDRAFT_09g024310) Sorghum bicolor
8070884 hypothetical protein(SORBIDRAFT_10g004540) Sorghum bicolor
8076207 hypothetical protein(SORBIDRAFT_10g005700) Sorghum bicolor
8070774 hypothetical protein(SORBIDRAFT_10g007310) Sorghum bicolor
8070775 hypothetical protein(SORBIDRAFT_10g007320) Sorghum bicolor
8081274 hypothetical protein(SORBIDRAFT_10g007800) Sorghum bicolor
8065772 hypothetical protein(SORBIDRAFT_10g009590) Sorghum bicolor
8072827 hypothetical protein(SORBIDRAFT_10g011020) Sorghum bicolor
8058833 hypothetical protein(SORBIDRAFT_10g020100) Sorghum bicolor

## Sheet: Metabolic pathways
ID Gene Name Species
4549132 RNA polymerase beta subunit(rpoB) Sorghum bicolor
8061378 hypothetical protein(SORBIDRAFT_01g000580) Sorghum bicolor
8060857 hypothetical protein(SORBIDRAFT_01g000860) Sorghum bicolor
8057380 hypothetical protein(SORBIDRAFT_01g003490) Sorghum bicolor
8061167 hypothetical protein(SORBIDRAFT_01g005150) Sorghum bicolor
8081256 hypothetical protein(SORBIDRAFT_01g005160) Sorghum bicolor
8060484 hypothetical protein(SORBIDRAFT_01g008450) Sorghum bicolor
8062479 hypothetical protein(SORBIDRAFT_01g014230) Sorghum bicolor
8067086 hypothetical protein(SORBIDRAFT_01g017860) Sorghum bicolor
8059276 hypothetical protein(SORBIDRAFT_01g020150) Sorghum bicolor
8059284 hypothetical protein(SORBIDRAFT_01g020280) Sorghum bicolor
8059285 hypothetical protein(SORBIDRAFT_01g020300) Sorghum bicolor
8059286 hypothetical protein(SORBIDRAFT_01g020310) Sorghum bicolor
8062269 hypothetical protein(SORBIDRAFT_01g022290) Sorghum bicolor
8057789 hypothetical protein(SORBIDRAFT_01g022370) Sorghum bicolor
8083642 hypothetical protein(SORBIDRAFT_01g027330) Sorghum bicolor
8055124 hypothetical protein(SORBIDRAFT_01g027830) Sorghum bicolor
8062892 hypothetical protein(SORBIDRAFT_01g031100) Sorghum bicolor
8066282 hypothetical protein(SORBIDRAFT_01g032250) Sorghum bicolor
8077116 hypothetical protein(SORBIDRAFT_01g033590) Sorghum bicolor
8077127 hypothetical protein(SORBIDRAFT_01g033800) Sorghum bicolor
8082653 hypothetical protein(SORBIDRAFT_01g035380) Sorghum bicolor
8081446 hypothetical protein(SORBIDRAFT_01g038740) Sorghum bicolor
8054332 hypothetical protein(SORBIDRAFT_01g040920) Sorghum bicolor
8085236 hypothetical protein(SORBIDRAFT_01g041700) Sorghum bicolor
8056874 hypothetical protein(SORBIDRAFT_01g042580) Sorghum bicolor
8081887 hypothetical protein(SORBIDRAFT_01g044050) Sorghum bicolor
8082015 hypothetical protein(SORBIDRAFT_01g045240) Sorghum bicolor
8057404 hypothetical protein(SORBIDRAFT_01g047850) Sorghum bicolor
8085693 hypothetical protein(SORBIDRAFT_01g048510) Sorghum bicolor
8077981 hypothetical protein(SORBIDRAFT_01g049310) Sorghum bicolor
8064655 hypothetical protein(SORBIDRAFT_02g020320) Sorghum bicolor
8055797 hypothetical protein(SORBIDRAFT_02g024190) Sorghum bicolor
8083266 hypothetical protein(SORBIDRAFT_02g027330) Sorghum bicolor
8055891 hypothetical protein(SORBIDRAFT_02g028910) Sorghum bicolor
8058978 hypothetical protein(SORBIDRAFT_02g029470) Sorghum bicolor
8054990 hypothetical protein(SORBIDRAFT_02g031570) Sorghum bicolor
8074182 hypothetical protein(SORBIDRAFT_02g032260) Sorghum bicolor
8073082 hypothetical protein(SORBIDRAFT_02g040660) Sorghum bicolor
8078732 hypothetical protein(SORBIDRAFT_03g003140) Sorghum bicolor
8074519 hypothetical protein(SORBIDRAFT_03g010740) Sorghum bicolor
8054665 hypothetical protein(SORBIDRAFT_03g011130) Sorghum bicolor
8079386 hypothetical protein(SORBIDRAFT_03g012600) Sorghum bicolor
8079625 hypothetical protein(SORBIDRAFT_03g012820) Sorghum bicolor
8086301 hypothetical protein(SORBIDRAFT_03g013200) Sorghum bicolor
8086303 hypothetical protein(SORBIDRAFT_03g013220) Sorghum bicolor
8068026 hypothetical protein(SORBIDRAFT_03g031310) Sorghum bicolor
8069781 hypothetical protein(SORBIDRAFT_03g032720) Sorghum bicolor
8059185 hypothetical protein(SORBIDRAFT_03g032950) Sorghum bicolor
8062134 hypothetical protein(SORBIDRAFT_03g033740) Sorghum bicolor
8072076 hypothetical protein(SORBIDRAFT_03g034640) Sorghum bicolor
8082357 hypothetical protein(SORBIDRAFT_03g036470) Sorghum bicolor
8082376 hypothetical protein(SORBIDRAFT_03g036760) Sorghum bicolor
8085395 hypothetical protein(SORBIDRAFT_03g038160) Sorghum bicolor
8063116 hypothetical protein(SORBIDRAFT_03g041410) Sorghum bicolor
8078696 hypothetical protein(SORBIDRAFT_03g043140) Sorghum bicolor
8059396 hypothetical protein(SORBIDRAFT_03g044700) Sorghum bicolor
8074110 hypothetical protein(SORBIDRAFT_03g046760) Sorghum bicolor
8085169 hypothetical protein(SORBIDRAFT_04g000580) Sorghum bicolor
8085170 hypothetical protein(SORBIDRAFT_04g000590) Sorghum bicolor
8066506 hypothetical protein(SORBIDRAFT_04g000890) Sorghum bicolor
8066509 hypothetical protein(SORBIDRAFT_04g000930) Sorghum bicolor
8085187 hypothetical protein(SORBIDRAFT_04g000940) Sorghum bicolor
8066516 hypothetical protein(SORBIDRAFT_04g001060) Sorghum bicolor
8085202 hypothetical protein(SORBIDRAFT_04g001220) Sorghum bicolor
8069953 hypothetical protein(SORBIDRAFT_04g003220) Sorghum bicolor
8074658 hypothetical protein(SORBIDRAFT_04g004050) Sorghum bicolor
8074673 hypothetical protein(SORBIDRAFT_04g004250) Sorghum bicolor
8079391 hypothetical protein(SORBIDRAFT_04g005210) Sorghum bicolor
8077626 hypothetical protein(SORBIDRAFT_04g005480) Sorghum bicolor
8085539 hypothetical protein(SORBIDRAFT_04g007900) Sorghum bicolor
8084483 hypothetical protein(SORBIDRAFT_04g017460) Sorghum bicolor
8064233 hypothetical protein(SORBIDRAFT_04g022040) Sorghum bicolor
8072624 hypothetical protein(SORBIDRAFT_04g023780) Sorghum bicolor
8066166 hypothetical protein(SORBIDRAFT_04g026520) Sorghum bicolor
8066167 hypothetical protein(SORBIDRAFT_04g026530) Sorghum bicolor
8066170 hypothetical protein(SORBIDRAFT_04g026560) Sorghum bicolor
8066433 hypothetical protein(SORBIDRAFT_04g027990) Sorghum bicolor
8077702 hypothetical protein(SORBIDRAFT_04g029190) Sorghum bicolor
8073166 hypothetical protein(SORBIDRAFT_04g030750) Sorghum bicolor
8082676 hypothetical protein(SORBIDRAFT_04g034900) Sorghum bicolor
8082713 hypothetical protein(SORBIDRAFT_04g035410) Sorghum bicolor
8082723 hypothetical protein(SORBIDRAFT_04g035560) Sorghum bicolor
8082728 hypothetical protein(SORBIDRAFT_04g035630) Sorghum bicolor
8056411 hypothetical protein(SORBIDRAFT_04g036470) Sorghum bicolor
8083030 hypothetical protein(SORBIDRAFT_05g001470) Sorghum bicolor
8069304 hypothetical protein(SORBIDRAFT_05g002760) Sorghum bicolor
8064376 hypothetical protein(SORBIDRAFT_05g009420) Sorghum bicolor
8055036 hypothetical protein(SORBIDRAFT_05g018880) Sorghum bicolor
8056975 hypothetical protein(SORBIDRAFT_05g020150) Sorghum bicolor
8064814 hypothetical protein(SORBIDRAFT_05g020170) Sorghum bicolor
8082104 hypothetical protein(SORBIDRAFT_05g026580) Sorghum bicolor
8086010 hypothetical protein(SORBIDRAFT_05g027180) Sorghum bicolor
8075256 hypothetical protein(SORBIDRAFT_06g015310) Sorghum bicolor
8065835 hypothetical protein(SORBIDRAFT_06g018040) Sorghum bicolor
8057464 hypothetical protein(SORBIDRAFT_06g018740) Sorghum bicolor
8073423 hypothetical protein(SORBIDRAFT_06g018810) Sorghum bicolor
8073425 hypothetical protein(SORBIDRAFT_06g018830) Sorghum bicolor
8075931 hypothetical protein(SORBIDRAFT_06g022630) Sorghum bicolor
8054282 hypothetical protein(SORBIDRAFT_06g022740) Sorghum bicolor
8057616 hypothetical protein(SORBIDRAFT_06g026160) Sorghum bicolor
8072301 hypothetical protein(SORBIDRAFT_06g027810) Sorghum bicolor
8067797 hypothetical protein(SORBIDRAFT_07g002770) Sorghum bicolor
8071139 hypothetical protein(SORBIDRAFT_07g005420) Sorghum bicolor
8077848 hypothetical protein(SORBIDRAFT_07g021680) Sorghum bicolor
8080609 hypothetical protein(SORBIDRAFT_07g021700) Sorghum bicolor
8080621 hypothetical protein(SORBIDRAFT_07g021920) Sorghum bicolor
8077869 hypothetical protein(SORBIDRAFT_07g021980) Sorghum bicolor
8077875 hypothetical protein(SORBIDRAFT_07g022090) Sorghum bicolor
8057994 hypothetical protein(SORBIDRAFT_07g024320) Sorghum bicolor
8060947 hypothetical protein(SORBIDRAFT_07g026130) Sorghum bicolor
8070372 hypothetical protein(SORBIDRAFT_08g001480) Sorghum bicolor
8058134 hypothetical protein(SORBIDRAFT_08g006680) Sorghum bicolor
8058170 hypothetical protein(SORBIDRAFT_08g007610) Sorghum bicolor
8068132 hypothetical protein(SORBIDRAFT_08g019250) Sorghum bicolor
8071513 hypothetical protein(SORBIDRAFT_08g022520) Sorghum bicolor
8075978 hypothetical protein(SORBIDRAFT_09g003790) Sorghum bicolor
8069498 hypothetical protein(SORBIDRAFT_09g003800) Sorghum bicolor
8080921 hypothetical protein(SORBIDRAFT_09g004650) Sorghum bicolor
8071200 hypothetical protein(SORBIDRAFT_09g004660) Sorghum bicolor
8065884 hypothetical protein(SORBIDRAFT_09g005810) Sorghum bicolor
8055699 hypothetical protein(SORBIDRAFT_09g005840) Sorghum bicolor
8065903 hypothetical protein(SORBIDRAFT_09g006030) Sorghum bicolor
8058484 hypothetical protein(SORBIDRAFT_09g021030) Sorghum bicolor
8058485 hypothetical protein(SORBIDRAFT_09g021040) Sorghum bicolor
8077154 hypothetical protein(SORBIDRAFT_09g021360) Sorghum bicolor
8061765 hypothetical protein(SORBIDRAFT_09g022430) Sorghum bicolor
8061778 hypothetical protein(SORBIDRAFT_09g022740) Sorghum bicolor
8076982 hypothetical protein(SORBIDRAFT_09g023060) Sorghum bicolor
8083780 hypothetical protein(SORBIDRAFT_09g029130) Sorghum bicolor
8068417 hypothetical protein(SORBIDRAFT_10g002560) Sorghum bicolor
8070721 hypothetical protein(SORBIDRAFT_10g002990) Sorghum bicolor
8070884 hypothetical protein(SORBIDRAFT_10g004540) Sorghum bicolor
8076207 hypothetical protein(SORBIDRAFT_10g005700) Sorghum bicolor
8070774 hypothetical protein(SORBIDRAFT_10g007310) Sorghum bicolor
8070775 hypothetical protein(SORBIDRAFT_10g007320) Sorghum bicolor
8081274 hypothetical protein(SORBIDRAFT_10g007800) Sorghum bicolor
8081286 hypothetical protein(SORBIDRAFT_10g008040) Sorghum bicolor
8065772 hypothetical protein(SORBIDRAFT_10g009590) Sorghum bicolor
8072827 hypothetical protein(SORBIDRAFT_10g011020) Sorghum bicolor
8058833 hypothetical protein(SORBIDRAFT_10g020100) Sorghum bicolor
8065057 hypothetical protein(SORBIDRAFT_10g023190) Sorghum bicolor

## Sheet: Plant-pathogen interaction
ID Gene Name Species
8083673 hypothetical protein(SORBIDRAFT_01g036390) Sorghum bicolor
8081068 hypothetical protein(SORBIDRAFT_01g037280) Sorghum bicolor
8054301 hypothetical protein(SORBIDRAFT_01g040360) Sorghum bicolor
8078839 hypothetical protein(SORBIDRAFT_01g040830) Sorghum bicolor
8085837 hypothetical protein(SORBIDRAFT_02g002150) Sorghum bicolor
8060240 hypothetical protein(SORBIDRAFT_02g024550) Sorghum bicolor
8054730 hypothetical protein(SORBIDRAFT_03g036800) Sorghum bicolor
8062319 hypothetical protein(SORBIDRAFT_03g045750) Sorghum bicolor
8062340 hypothetical protein(SORBIDRAFT_03g046210) Sorghum bicolor
8079448 hypothetical protein(SORBIDRAFT_04g006150) Sorghum bicolor
8056791 hypothetical protein(SORBIDRAFT_04g020990) Sorghum bicolor
8078939 hypothetical protein(SORBIDRAFT_04g034410) Sorghum bicolor
8081966 hypothetical protein(SORBIDRAFT_04g035530) Sorghum bicolor
8069284 hypothetical protein(SORBIDRAFT_05g002410) Sorghum bicolor
8060015 hypothetical protein(SORBIDRAFT_05g008030) Sorghum bicolor
8066681 hypothetical protein(SORBIDRAFT_05g023540) Sorghum bicolor
8071855 hypothetical protein(SORBIDRAFT_06g014310) Sorghum bicolor
8073712 hypothetical protein(SORBIDRAFT_06g021150) Sorghum bicolor
8068630 hypothetical protein(SORBIDRAFT_06g022540) Sorghum bicolor
8066793 hypothetical protein(SORBIDRAFT_06g028760) Sorghum bicolor
8057982 hypothetical protein(SORBIDRAFT_07g024180) Sorghum bicolor
8071285 hypothetical protein(SORBIDRAFT_09g002850) Sorghum bicolor
8064754 hypothetical protein(SORBIDRAFT_09g029950) Sorghum bicolor
8077285 hypothetical protein(SORBIDRAFT_10g005970) Sorghum bicolor

## Sheet: Sphingolipid metabolism
ID Gene Name Species
8054332 hypothetical protein(SORBIDRAFT_01g040920) Sorghum bicolor
8062134 hypothetical protein(SORBIDRAFT_03g033740) Sorghum bicolor
8059396 hypothetical protein(SORBIDRAFT_03g044700) Sorghum bicolor
8066506 hypothetical protein(SORBIDRAFT_04g000890) Sorghum bicolor
8066509 hypothetical protein(SORBIDRAFT_04g000930) Sorghum bicolor
8085187 hypothetical protein(SORBIDRAFT_04g000940) Sorghum bicolor
8066433 hypothetical protein(SORBIDRAFT_04g027990) Sorghum bicolor
8077702 hypothetical protein(SORBIDRAFT_04g029190) Sorghum bicolor
8073166 hypothetical protein(SORBIDRAFT_04g030750) Sorghum bicolor
8055036 hypothetical protein(SORBIDRAFT_05g018880) Sorghum bicolor
8081286 hypothetical protein(SORBIDRAFT_10g008040) Sorghum bicolor

## Sheet: Glycerophospholipid metabolism
ID Gene Name Species
8060857 hypothetical protein(SORBIDRAFT_01g000860) Sorghum bicolor
8062530 hypothetical protein(SORBIDRAFT_01g015000) Sorghum bicolor
8055124 hypothetical protein(SORBIDRAFT_01g027830) Sorghum bicolor
8062892 hypothetical protein(SORBIDRAFT_01g031100) Sorghum bicolor
8066282 hypothetical protein(SORBIDRAFT_01g032250) Sorghum bicolor
8079386 hypothetical protein(SORBIDRAFT_03g012600) Sorghum bicolor
8059185 hypothetical protein(SORBIDRAFT_03g032950) Sorghum bicolor
8082357 hypothetical protein(SORBIDRAFT_03g036470) Sorghum bicolor
8066516 hypothetical protein(SORBIDRAFT_04g001060) Sorghum bicolor
8082713 hypothetical protein(SORBIDRAFT_04g035410) Sorghum bicolor
8083030 hypothetical protein(SORBIDRAFT_05g001470) Sorghum bicolor
8082104 hypothetical protein(SORBIDRAFT_05g026580) Sorghum bicolor
8071513 hypothetical protein(SORBIDRAFT_08g022520) Sorghum bicolor
8061765 hypothetical protein(SORBIDRAFT_09g022430) Sorghum bicolor
8061778 hypothetical protein(SORBIDRAFT_09g022740) Sorghum bicolor
8077048 hypothetical protein(SORBIDRAFT_09g024310) Sorghum bicolor

## Sheet: Phenylpropanoid biosynthesis
ID Gene Name Species
8083642 hypothetical protein(SORBIDRAFT_01g027330) Sorghum bicolor
8055797 hypothetical protein(SORBIDRAFT_02g024190) Sorghum bicolor
8083266 hypothetical protein(SORBIDRAFT_02g027330) Sorghum bicolor
8073082 hypothetical protein(SORBIDRAFT_02g040660) Sorghum bicolor
8074519 hypothetical protein(SORBIDRAFT_03g010740) Sorghum bicolor
8086301 hypothetical protein(SORBIDRAFT_03g013200) Sorghum bicolor
8086303 hypothetical protein(SORBIDRAFT_03g013220) Sorghum bicolor
8082171 hypothetical protein(SORBIDRAFT_03g026570) Sorghum bicolor
8082376 hypothetical protein(SORBIDRAFT_03g036760) Sorghum bicolor
8085395 hypothetical protein(SORBIDRAFT_03g038160) Sorghum bicolor
8074110 hypothetical protein(SORBIDRAFT_03g046760) Sorghum bicolor
8074673 hypothetical protein(SORBIDRAFT_04g004250) Sorghum bicolor
8079391 hypothetical protein(SORBIDRAFT_04g005210) Sorghum bicolor
8084483 hypothetical protein(SORBIDRAFT_04g017460) Sorghum bicolor
8066166 hypothetical protein(SORBIDRAFT_04g026520) Sorghum bicolor
8066167 hypothetical protein(SORBIDRAFT_04g026530) Sorghum bicolor
8066170 hypothetical protein(SORBIDRAFT_04g026560) Sorghum bicolor
8054282 hypothetical protein(SORBIDRAFT_06g022740) Sorghum bicolor
8077848 hypothetical protein(SORBIDRAFT_07g021680) Sorghum bicolor
8060947 hypothetical protein(SORBIDRAFT_07g026130) Sorghum bicolor
8058170 hypothetical protein(SORBIDRAFT_08g007610) Sorghum bicolor
8080921 hypothetical protein(SORBIDRAFT_09g004650) Sorghum bicolor
8071200 hypothetical protein(SORBIDRAFT_09g004660) Sorghum bicolor
8058484 hypothetical protein(SORBIDRAFT_09g021030) Sorghum bicolor
8058485 hypothetical protein(SORBIDRAFT_09g021040) Sorghum bicolor
8070884 hypothetical protein(SORBIDRAFT_10g004540) Sorghum bicolor
8076207 hypothetical protein(SORBIDRAFT_10g005700) Sorghum bicolor
8058833 hypothetical protein(SORBIDRAFT_10g020100) Sorghum bicolor
