# Supplementary material for: Variation in Gene Expression between Two Sorghum bicolor Lines Differing in Innate Immunity Response
Source: Plants (Basel). 2021 Jul 27;10(8):1536. doi: 10.3390/plants10081536 (PMC8399927; doi:10.3390/plants10081536)
Supplement: Supplementary file 1 [file plants-10-01536-s001.zip › Table S18_KEGG_BTx623_chitin _Up.xlsx]

## Sheet: Biosynthesis of secondary metab
Sup_Tab_11_KEGG pathway enrichment analysis of the chitin up-regulated BTx623 DEGs
ID Gene Name Species
hypothetical protein(SORBIDRAFT_01g001160) hypothetical protein(SORBIDRAFT_01g001160) Sorghum bicolor
hypothetical protein(SORBIDRAFT_01g005160) hypothetical protein(SORBIDRAFT_01g005160) Sorghum bicolor
hypothetical protein(SORBIDRAFT_01g007230) hypothetical protein(SORBIDRAFT_01g007230) Sorghum bicolor
hypothetical protein(SORBIDRAFT_01g007240) hypothetical protein(SORBIDRAFT_01g007240) Sorghum bicolor
hypothetical protein(SORBIDRAFT_01g009880) hypothetical protein(SORBIDRAFT_01g009880) Sorghum bicolor
hypothetical protein(SORBIDRAFT_01g010250) hypothetical protein(SORBIDRAFT_01g010250) Sorghum bicolor
hypothetical protein(SORBIDRAFT_01g013540) hypothetical protein(SORBIDRAFT_01g013540) Sorghum bicolor
hypothetical protein(SORBIDRAFT_01g017270) hypothetical protein(SORBIDRAFT_01g017270) Sorghum bicolor
hypothetical protein(SORBIDRAFT_01g017860) hypothetical protein(SORBIDRAFT_01g017860) Sorghum bicolor
hypothetical protein(SORBIDRAFT_01g022370) hypothetical protein(SORBIDRAFT_01g022370) Sorghum bicolor
hypothetical protein(SORBIDRAFT_01g025820) hypothetical protein(SORBIDRAFT_01g025820) Sorghum bicolor
hypothetical protein(SORBIDRAFT_01g027330) hypothetical protein(SORBIDRAFT_01g027330) Sorghum bicolor
hypothetical protein(SORBIDRAFT_01g031100) hypothetical protein(SORBIDRAFT_01g031100) Sorghum bicolor
hypothetical protein(SORBIDRAFT_01g032250) hypothetical protein(SORBIDRAFT_01g032250) Sorghum bicolor
hypothetical protein(SORBIDRAFT_01g033590) hypothetical protein(SORBIDRAFT_01g033590) Sorghum bicolor
hypothetical protein(SORBIDRAFT_01g038740) hypothetical protein(SORBIDRAFT_01g038740) Sorghum bicolor
hypothetical protein(SORBIDRAFT_01g040790) hypothetical protein(SORBIDRAFT_01g040790) Sorghum bicolor
hypothetical protein(SORBIDRAFT_01g041700) hypothetical protein(SORBIDRAFT_01g041700) Sorghum bicolor
hypothetical protein(SORBIDRAFT_01g042050) hypothetical protein(SORBIDRAFT_01g042050) Sorghum bicolor
hypothetical protein(SORBIDRAFT_01g042580) hypothetical protein(SORBIDRAFT_01g042580) Sorghum bicolor
hypothetical protein(SORBIDRAFT_01g044050) hypothetical protein(SORBIDRAFT_01g044050) Sorghum bicolor
hypothetical protein(SORBIDRAFT_01g045240) hypothetical protein(SORBIDRAFT_01g045240) Sorghum bicolor
hypothetical protein(SORBIDRAFT_01g047850) hypothetical protein(SORBIDRAFT_01g047850) Sorghum bicolor
hypothetical protein(SORBIDRAFT_01g048370) hypothetical protein(SORBIDRAFT_01g048370) Sorghum bicolor
hypothetical protein(SORBIDRAFT_01g049310) hypothetical protein(SORBIDRAFT_01g049310) Sorghum bicolor
hypothetical protein(SORBIDRAFT_02g000630) hypothetical protein(SORBIDRAFT_02g000630) Sorghum bicolor
hypothetical protein(SORBIDRAFT_02g005380) hypothetical protein(SORBIDRAFT_02g005380) Sorghum bicolor
hypothetical protein(SORBIDRAFT_02g010910) hypothetical protein(SORBIDRAFT_02g010910) Sorghum bicolor
hypothetical protein(SORBIDRAFT_02g011470) hypothetical protein(SORBIDRAFT_02g011470) Sorghum bicolor
hypothetical protein(SORBIDRAFT_02g020320) hypothetical protein(SORBIDRAFT_02g020320) Sorghum bicolor
hypothetical protein(SORBIDRAFT_02g020430) hypothetical protein(SORBIDRAFT_02g020430) Sorghum bicolor
hypothetical protein(SORBIDRAFT_02g023480) hypothetical protein(SORBIDRAFT_02g023480) Sorghum bicolor
hypothetical protein(SORBIDRAFT_02g024190) hypothetical protein(SORBIDRAFT_02g024190) Sorghum bicolor
hypothetical protein(SORBIDRAFT_02g028630) hypothetical protein(SORBIDRAFT_02g028630) Sorghum bicolor
hypothetical protein(SORBIDRAFT_02g029470) hypothetical protein(SORBIDRAFT_02g029470) Sorghum bicolor
hypothetical protein(SORBIDRAFT_02g031240) hypothetical protein(SORBIDRAFT_02g031240) Sorghum bicolor
hypothetical protein(SORBIDRAFT_02g031570) hypothetical protein(SORBIDRAFT_02g031570) Sorghum bicolor
hypothetical protein(SORBIDRAFT_02g033250) hypothetical protein(SORBIDRAFT_02g033250) Sorghum bicolor
hypothetical protein(SORBIDRAFT_02g034030) hypothetical protein(SORBIDRAFT_02g034030) Sorghum bicolor
hypothetical protein(SORBIDRAFT_02g039660) hypothetical protein(SORBIDRAFT_02g039660) Sorghum bicolor
hypothetical protein(SORBIDRAFT_02g042840) hypothetical protein(SORBIDRAFT_02g042840) Sorghum bicolor
hypothetical protein(SORBIDRAFT_02g042850) hypothetical protein(SORBIDRAFT_02g042850) Sorghum bicolor
hypothetical protein(SORBIDRAFT_02g042860) hypothetical protein(SORBIDRAFT_02g042860) Sorghum bicolor
hypothetical protein(SORBIDRAFT_03g002060) hypothetical protein(SORBIDRAFT_03g002060) Sorghum bicolor
hypothetical protein(SORBIDRAFT_03g003070) hypothetical protein(SORBIDRAFT_03g003070) Sorghum bicolor
hypothetical protein(SORBIDRAFT_03g003140) hypothetical protein(SORBIDRAFT_03g003140) Sorghum bicolor
hypothetical protein(SORBIDRAFT_03g004020) hypothetical protein(SORBIDRAFT_03g004020) Sorghum bicolor
hypothetical protein(SORBIDRAFT_03g005240) hypothetical protein(SORBIDRAFT_03g005240) Sorghum bicolor
hypothetical protein(SORBIDRAFT_03g008050) hypothetical protein(SORBIDRAFT_03g008050) Sorghum bicolor
hypothetical protein(SORBIDRAFT_03g011050) hypothetical protein(SORBIDRAFT_03g011050) Sorghum bicolor
hypothetical protein(SORBIDRAFT_03g011130) hypothetical protein(SORBIDRAFT_03g011130) Sorghum bicolor
hypothetical protein(SORBIDRAFT_03g031310) hypothetical protein(SORBIDRAFT_03g031310) Sorghum bicolor
hypothetical protein(SORBIDRAFT_03g032280) hypothetical protein(SORBIDRAFT_03g032280) Sorghum bicolor
hypothetical protein(SORBIDRAFT_03g033120) hypothetical protein(SORBIDRAFT_03g033120) Sorghum bicolor
hypothetical protein(SORBIDRAFT_03g035460) hypothetical protein(SORBIDRAFT_03g035460) Sorghum bicolor
hypothetical protein(SORBIDRAFT_03g035800) hypothetical protein(SORBIDRAFT_03g035800) Sorghum bicolor
hypothetical protein(SORBIDRAFT_03g036470) hypothetical protein(SORBIDRAFT_03g036470) Sorghum bicolor
hypothetical protein(SORBIDRAFT_03g036760) hypothetical protein(SORBIDRAFT_03g036760) Sorghum bicolor
hypothetical protein(SORBIDRAFT_03g037280) hypothetical protein(SORBIDRAFT_03g037280) Sorghum bicolor
hypothetical protein(SORBIDRAFT_03g038160) hypothetical protein(SORBIDRAFT_03g038160) Sorghum bicolor
hypothetical protein(SORBIDRAFT_03g039670) hypothetical protein(SORBIDRAFT_03g039670) Sorghum bicolor
hypothetical protein(SORBIDRAFT_03g041410) hypothetical protein(SORBIDRAFT_03g041410) Sorghum bicolor
hypothetical protein(SORBIDRAFT_03g043140) hypothetical protein(SORBIDRAFT_03g043140) Sorghum bicolor
hypothetical protein(SORBIDRAFT_03g045690) hypothetical protein(SORBIDRAFT_03g045690) Sorghum bicolor
hypothetical protein(SORBIDRAFT_03g046760) hypothetical protein(SORBIDRAFT_03g046760) Sorghum bicolor
hypothetical protein(SORBIDRAFT_04g000580) hypothetical protein(SORBIDRAFT_04g000580) Sorghum bicolor
hypothetical protein(SORBIDRAFT_04g000590) hypothetical protein(SORBIDRAFT_04g000590) Sorghum bicolor
hypothetical protein(SORBIDRAFT_04g000740) hypothetical protein(SORBIDRAFT_04g000740) Sorghum bicolor
hypothetical protein(SORBIDRAFT_04g001060) hypothetical protein(SORBIDRAFT_04g001060) Sorghum bicolor
hypothetical protein(SORBIDRAFT_04g001220) hypothetical protein(SORBIDRAFT_04g001220) Sorghum bicolor
hypothetical protein(SORBIDRAFT_04g004250) hypothetical protein(SORBIDRAFT_04g004250) Sorghum bicolor
hypothetical protein(SORBIDRAFT_04g004750) hypothetical protein(SORBIDRAFT_04g004750) Sorghum bicolor
hypothetical protein(SORBIDRAFT_04g005210) hypothetical protein(SORBIDRAFT_04g005210) Sorghum bicolor
hypothetical protein(SORBIDRAFT_04g005480) hypothetical protein(SORBIDRAFT_04g005480) Sorghum bicolor
hypothetical protein(SORBIDRAFT_04g007190) hypothetical protein(SORBIDRAFT_04g007190) Sorghum bicolor
hypothetical protein(SORBIDRAFT_04g007700) hypothetical protein(SORBIDRAFT_04g007700) Sorghum bicolor
hypothetical protein(SORBIDRAFT_04g007900) hypothetical protein(SORBIDRAFT_04g007900) Sorghum bicolor
hypothetical protein(SORBIDRAFT_04g017460) hypothetical protein(SORBIDRAFT_04g017460) Sorghum bicolor
hypothetical protein(SORBIDRAFT_04g018290) hypothetical protein(SORBIDRAFT_04g018290) Sorghum bicolor
hypothetical protein(SORBIDRAFT_04g019020) hypothetical protein(SORBIDRAFT_04g019020) Sorghum bicolor
hypothetical protein(SORBIDRAFT_04g026520) hypothetical protein(SORBIDRAFT_04g026520) Sorghum bicolor
hypothetical protein(SORBIDRAFT_04g026530) hypothetical protein(SORBIDRAFT_04g026530) Sorghum bicolor
hypothetical protein(SORBIDRAFT_04g027090) hypothetical protein(SORBIDRAFT_04g027090) Sorghum bicolor
hypothetical protein(SORBIDRAFT_04g028450) hypothetical protein(SORBIDRAFT_04g028450) Sorghum bicolor
hypothetical protein(SORBIDRAFT_04g033750) hypothetical protein(SORBIDRAFT_04g033750) Sorghum bicolor
hypothetical protein(SORBIDRAFT_04g035410) hypothetical protein(SORBIDRAFT_04g035410) Sorghum bicolor
hypothetical protein(SORBIDRAFT_05g002760) hypothetical protein(SORBIDRAFT_05g002760) Sorghum bicolor
hypothetical protein(SORBIDRAFT_05g014880) hypothetical protein(SORBIDRAFT_05g014880) Sorghum bicolor
hypothetical protein(SORBIDRAFT_05g020150) hypothetical protein(SORBIDRAFT_05g020150) Sorghum bicolor
hypothetical protein(SORBIDRAFT_05g027180) hypothetical protein(SORBIDRAFT_05g027180) Sorghum bicolor
hypothetical protein(SORBIDRAFT_06g015310) hypothetical protein(SORBIDRAFT_06g015310) Sorghum bicolor
hypothetical protein(SORBIDRAFT_06g018040) hypothetical protein(SORBIDRAFT_06g018040) Sorghum bicolor
hypothetical protein(SORBIDRAFT_06g018800) hypothetical protein(SORBIDRAFT_06g018800) Sorghum bicolor
hypothetical protein(SORBIDRAFT_06g018810) hypothetical protein(SORBIDRAFT_06g018810) Sorghum bicolor
hypothetical protein(SORBIDRAFT_06g018820) hypothetical protein(SORBIDRAFT_06g018820) Sorghum bicolor
hypothetical protein(SORBIDRAFT_06g018830) hypothetical protein(SORBIDRAFT_06g018830) Sorghum bicolor
hypothetical protein(SORBIDRAFT_06g020020) hypothetical protein(SORBIDRAFT_06g020020) Sorghum bicolor
hypothetical protein(SORBIDRAFT_06g022630) hypothetical protein(SORBIDRAFT_06g022630) Sorghum bicolor
hypothetical protein(SORBIDRAFT_06g023560) hypothetical protein(SORBIDRAFT_06g023560) Sorghum bicolor
hypothetical protein(SORBIDRAFT_06g026160) hypothetical protein(SORBIDRAFT_06g026160) Sorghum bicolor
hypothetical protein(SORBIDRAFT_06g028210) hypothetical protein(SORBIDRAFT_06g028210) Sorghum bicolor
hypothetical protein(SORBIDRAFT_06g033850) hypothetical protein(SORBIDRAFT_06g033850) Sorghum bicolor
hypothetical protein(SORBIDRAFT_07g002770) hypothetical protein(SORBIDRAFT_07g002770) Sorghum bicolor
hypothetical protein(SORBIDRAFT_07g005410) hypothetical protein(SORBIDRAFT_07g005410) Sorghum bicolor
hypothetical protein(SORBIDRAFT_07g006090) hypothetical protein(SORBIDRAFT_07g006090) Sorghum bicolor
hypothetical protein(SORBIDRAFT_07g021500) hypothetical protein(SORBIDRAFT_07g021500) Sorghum bicolor
hypothetical protein(SORBIDRAFT_07g021700) hypothetical protein(SORBIDRAFT_07g021700) Sorghum bicolor
hypothetical protein(SORBIDRAFT_07g026130) hypothetical protein(SORBIDRAFT_07g026130) Sorghum bicolor
hypothetical protein(SORBIDRAFT_07g027480) hypothetical protein(SORBIDRAFT_07g027480) Sorghum bicolor
hypothetical protein(SORBIDRAFT_08g022310) hypothetical protein(SORBIDRAFT_08g022310) Sorghum bicolor
hypothetical protein(SORBIDRAFT_08g022520) hypothetical protein(SORBIDRAFT_08g022520) Sorghum bicolor
hypothetical protein(SORBIDRAFT_09g003790) hypothetical protein(SORBIDRAFT_09g003790) Sorghum bicolor
hypothetical protein(SORBIDRAFT_09g003800) hypothetical protein(SORBIDRAFT_09g003800) Sorghum bicolor
hypothetical protein(SORBIDRAFT_09g004650) hypothetical protein(SORBIDRAFT_09g004650) Sorghum bicolor
hypothetical protein(SORBIDRAFT_09g005840) hypothetical protein(SORBIDRAFT_09g005840) Sorghum bicolor
hypothetical protein(SORBIDRAFT_09g006030) hypothetical protein(SORBIDRAFT_09g006030) Sorghum bicolor
hypothetical protein(SORBIDRAFT_09g006260) hypothetical protein(SORBIDRAFT_09g006260) Sorghum bicolor
hypothetical protein(SORBIDRAFT_09g021360) hypothetical protein(SORBIDRAFT_09g021360) Sorghum bicolor
hypothetical protein(SORBIDRAFT_09g022430) hypothetical protein(SORBIDRAFT_09g022430) Sorghum bicolor
hypothetical protein(SORBIDRAFT_09g022740) hypothetical protein(SORBIDRAFT_09g022740) Sorghum bicolor
hypothetical protein(SORBIDRAFT_09g023060) hypothetical protein(SORBIDRAFT_09g023060) Sorghum bicolor
hypothetical protein(SORBIDRAFT_09g023310) hypothetical protein(SORBIDRAFT_09g023310) Sorghum bicolor
hypothetical protein(SORBIDRAFT_09g024310) hypothetical protein(SORBIDRAFT_09g024310) Sorghum bicolor
hypothetical protein(SORBIDRAFT_09g024590) hypothetical protein(SORBIDRAFT_09g024590) Sorghum bicolor
hypothetical protein(SORBIDRAFT_09g027850) hypothetical protein(SORBIDRAFT_09g027850) Sorghum bicolor
hypothetical protein(SORBIDRAFT_10g002230) hypothetical protein(SORBIDRAFT_10g002230) Sorghum bicolor
hypothetical protein(SORBIDRAFT_10g004540) hypothetical protein(SORBIDRAFT_10g004540) Sorghum bicolor
hypothetical protein(SORBIDRAFT_10g005700) hypothetical protein(SORBIDRAFT_10g005700) Sorghum bicolor
hypothetical protein(SORBIDRAFT_10g006290) hypothetical protein(SORBIDRAFT_10g006290) Sorghum bicolor
hypothetical protein(SORBIDRAFT_10g007310) hypothetical protein(SORBIDRAFT_10g007310) Sorghum bicolor
hypothetical protein(SORBIDRAFT_10g007320) hypothetical protein(SORBIDRAFT_10g007320) Sorghum bicolor
hypothetical protein(SORBIDRAFT_10g021610) hypothetical protein(SORBIDRAFT_10g021610) Sorghum bicolor
hypothetical protein(SORBIDRAFT_10g021650) hypothetical protein(SORBIDRAFT_10g021650) Sorghum bicolor
hypothetical protein(SORBIDRAFT_10g023630) hypothetical protein(SORBIDRAFT_10g023630) Sorghum bicolor

## Sheet: Metabolic pathways
ID Gene Name Species
NADH dehydrogenase subunit 2(ndhB) NADH dehydrogenase subunit 2(ndhB) Sorghum bicolor
NADH dehydrogenase subunit 3(ndhC) NADH dehydrogenase subunit 3(ndhC) Sorghum bicolor
NADH dehydrogenase subunit I(ndhI) NADH dehydrogenase subunit I(ndhI) Sorghum bicolor
RNA polymerase beta subunit(rpoB) RNA polymerase beta subunit(rpoB) Sorghum bicolor
hypothetical protein(SORBIDRAFT_01g003490) hypothetical protein(SORBIDRAFT_01g003490) Sorghum bicolor
hypothetical protein(SORBIDRAFT_01g003700) hypothetical protein(SORBIDRAFT_01g003700) Sorghum bicolor
hypothetical protein(SORBIDRAFT_01g005150) hypothetical protein(SORBIDRAFT_01g005150) Sorghum bicolor
hypothetical protein(SORBIDRAFT_01g005160) hypothetical protein(SORBIDRAFT_01g005160) Sorghum bicolor
hypothetical protein(SORBIDRAFT_01g007230) hypothetical protein(SORBIDRAFT_01g007230) Sorghum bicolor
hypothetical protein(SORBIDRAFT_01g007240) hypothetical protein(SORBIDRAFT_01g007240) Sorghum bicolor
hypothetical protein(SORBIDRAFT_01g009880) hypothetical protein(SORBIDRAFT_01g009880) Sorghum bicolor
hypothetical protein(SORBIDRAFT_01g010250) hypothetical protein(SORBIDRAFT_01g010250) Sorghum bicolor
hypothetical protein(SORBIDRAFT_01g013540) hypothetical protein(SORBIDRAFT_01g013540) Sorghum bicolor
hypothetical protein(SORBIDRAFT_01g014230) hypothetical protein(SORBIDRAFT_01g014230) Sorghum bicolor
hypothetical protein(SORBIDRAFT_01g017270) hypothetical protein(SORBIDRAFT_01g017270) Sorghum bicolor
hypothetical protein(SORBIDRAFT_01g017860) hypothetical protein(SORBIDRAFT_01g017860) Sorghum bicolor
hypothetical protein(SORBIDRAFT_01g020280) hypothetical protein(SORBIDRAFT_01g020280) Sorghum bicolor
hypothetical protein(SORBIDRAFT_01g020300) hypothetical protein(SORBIDRAFT_01g020300) Sorghum bicolor
hypothetical protein(SORBIDRAFT_01g020310) hypothetical protein(SORBIDRAFT_01g020310) Sorghum bicolor
hypothetical protein(SORBIDRAFT_01g022150) hypothetical protein(SORBIDRAFT_01g022150) Sorghum bicolor
hypothetical protein(SORBIDRAFT_01g022290) hypothetical protein(SORBIDRAFT_01g022290) Sorghum bicolor
hypothetical protein(SORBIDRAFT_01g022370) hypothetical protein(SORBIDRAFT_01g022370) Sorghum bicolor
hypothetical protein(SORBIDRAFT_01g027330) hypothetical protein(SORBIDRAFT_01g027330) Sorghum bicolor
hypothetical protein(SORBIDRAFT_01g027830) hypothetical protein(SORBIDRAFT_01g027830) Sorghum bicolor
hypothetical protein(SORBIDRAFT_01g031100) hypothetical protein(SORBIDRAFT_01g031100) Sorghum bicolor
hypothetical protein(SORBIDRAFT_01g032250) hypothetical protein(SORBIDRAFT_01g032250) Sorghum bicolor
hypothetical protein(SORBIDRAFT_01g033590) hypothetical protein(SORBIDRAFT_01g033590) Sorghum bicolor
hypothetical protein(SORBIDRAFT_01g033800) hypothetical protein(SORBIDRAFT_01g033800) Sorghum bicolor
hypothetical protein(SORBIDRAFT_01g035380) hypothetical protein(SORBIDRAFT_01g035380) Sorghum bicolor
hypothetical protein(SORBIDRAFT_01g038740) hypothetical protein(SORBIDRAFT_01g038740) Sorghum bicolor
hypothetical protein(SORBIDRAFT_01g040790) hypothetical protein(SORBIDRAFT_01g040790) Sorghum bicolor
hypothetical protein(SORBIDRAFT_01g040920) hypothetical protein(SORBIDRAFT_01g040920) Sorghum bicolor
hypothetical protein(SORBIDRAFT_01g041700) hypothetical protein(SORBIDRAFT_01g041700) Sorghum bicolor
hypothetical protein(SORBIDRAFT_01g042050) hypothetical protein(SORBIDRAFT_01g042050) Sorghum bicolor
hypothetical protein(SORBIDRAFT_01g042580) hypothetical protein(SORBIDRAFT_01g042580) Sorghum bicolor
hypothetical protein(SORBIDRAFT_01g044050) hypothetical protein(SORBIDRAFT_01g044050) Sorghum bicolor
hypothetical protein(SORBIDRAFT_01g045240) hypothetical protein(SORBIDRAFT_01g045240) Sorghum bicolor
hypothetical protein(SORBIDRAFT_01g047850) hypothetical protein(SORBIDRAFT_01g047850) Sorghum bicolor
hypothetical protein(SORBIDRAFT_01g048370) hypothetical protein(SORBIDRAFT_01g048370) Sorghum bicolor
hypothetical protein(SORBIDRAFT_01g048510) hypothetical protein(SORBIDRAFT_01g048510) Sorghum bicolor
hypothetical protein(SORBIDRAFT_01g049310) hypothetical protein(SORBIDRAFT_01g049310) Sorghum bicolor
hypothetical protein(SORBIDRAFT_02g000550) hypothetical protein(SORBIDRAFT_02g000550) Sorghum bicolor
hypothetical protein(SORBIDRAFT_02g005380) hypothetical protein(SORBIDRAFT_02g005380) Sorghum bicolor
hypothetical protein(SORBIDRAFT_02g010910) hypothetical protein(SORBIDRAFT_02g010910) Sorghum bicolor
hypothetical protein(SORBIDRAFT_02g011470) hypothetical protein(SORBIDRAFT_02g011470) Sorghum bicolor
hypothetical protein(SORBIDRAFT_02g020320) hypothetical protein(SORBIDRAFT_02g020320) Sorghum bicolor
hypothetical protein(SORBIDRAFT_02g020430) hypothetical protein(SORBIDRAFT_02g020430) Sorghum bicolor
hypothetical protein(SORBIDRAFT_02g023480) hypothetical protein(SORBIDRAFT_02g023480) Sorghum bicolor
hypothetical protein(SORBIDRAFT_02g024190) hypothetical protein(SORBIDRAFT_02g024190) Sorghum bicolor
hypothetical protein(SORBIDRAFT_02g028630) hypothetical protein(SORBIDRAFT_02g028630) Sorghum bicolor
hypothetical protein(SORBIDRAFT_02g029470) hypothetical protein(SORBIDRAFT_02g029470) Sorghum bicolor
hypothetical protein(SORBIDRAFT_02g031240) hypothetical protein(SORBIDRAFT_02g031240) Sorghum bicolor
hypothetical protein(SORBIDRAFT_02g031570) hypothetical protein(SORBIDRAFT_02g031570) Sorghum bicolor
hypothetical protein(SORBIDRAFT_02g032260) hypothetical protein(SORBIDRAFT_02g032260) Sorghum bicolor
hypothetical protein(SORBIDRAFT_02g033250) hypothetical protein(SORBIDRAFT_02g033250) Sorghum bicolor
hypothetical protein(SORBIDRAFT_02g036410) hypothetical protein(SORBIDRAFT_02g036410) Sorghum bicolor
hypothetical protein(SORBIDRAFT_02g039660) hypothetical protein(SORBIDRAFT_02g039660) Sorghum bicolor
hypothetical protein(SORBIDRAFT_02g041960) hypothetical protein(SORBIDRAFT_02g041960) Sorghum bicolor
hypothetical protein(SORBIDRAFT_02g042840) hypothetical protein(SORBIDRAFT_02g042840) Sorghum bicolor
hypothetical protein(SORBIDRAFT_02g042850) hypothetical protein(SORBIDRAFT_02g042850) Sorghum bicolor
hypothetical protein(SORBIDRAFT_02g042860) hypothetical protein(SORBIDRAFT_02g042860) Sorghum bicolor
hypothetical protein(SORBIDRAFT_03g003070) hypothetical protein(SORBIDRAFT_03g003070) Sorghum bicolor
hypothetical protein(SORBIDRAFT_03g003140) hypothetical protein(SORBIDRAFT_03g003140) Sorghum bicolor
hypothetical protein(SORBIDRAFT_03g005240) hypothetical protein(SORBIDRAFT_03g005240) Sorghum bicolor
hypothetical protein(SORBIDRAFT_03g008050) hypothetical protein(SORBIDRAFT_03g008050) Sorghum bicolor
hypothetical protein(SORBIDRAFT_03g011050) hypothetical protein(SORBIDRAFT_03g011050) Sorghum bicolor
hypothetical protein(SORBIDRAFT_03g011130) hypothetical protein(SORBIDRAFT_03g011130) Sorghum bicolor
hypothetical protein(SORBIDRAFT_03g012600) hypothetical protein(SORBIDRAFT_03g012600) Sorghum bicolor
hypothetical protein(SORBIDRAFT_03g012820) hypothetical protein(SORBIDRAFT_03g012820) Sorghum bicolor
hypothetical protein(SORBIDRAFT_03g031310) hypothetical protein(SORBIDRAFT_03g031310) Sorghum bicolor
hypothetical protein(SORBIDRAFT_03g032280) hypothetical protein(SORBIDRAFT_03g032280) Sorghum bicolor
hypothetical protein(SORBIDRAFT_03g032720) hypothetical protein(SORBIDRAFT_03g032720) Sorghum bicolor
hypothetical protein(SORBIDRAFT_03g032950) hypothetical protein(SORBIDRAFT_03g032950) Sorghum bicolor
hypothetical protein(SORBIDRAFT_03g033100) hypothetical protein(SORBIDRAFT_03g033100) Sorghum bicolor
hypothetical protein(SORBIDRAFT_03g033120) hypothetical protein(SORBIDRAFT_03g033120) Sorghum bicolor
hypothetical protein(SORBIDRAFT_03g033740) hypothetical protein(SORBIDRAFT_03g033740) Sorghum bicolor
hypothetical protein(SORBIDRAFT_03g034640) hypothetical protein(SORBIDRAFT_03g034640) Sorghum bicolor
hypothetical protein(SORBIDRAFT_03g035460) hypothetical protein(SORBIDRAFT_03g035460) Sorghum bicolor
hypothetical protein(SORBIDRAFT_03g035800) hypothetical protein(SORBIDRAFT_03g035800) Sorghum bicolor
hypothetical protein(SORBIDRAFT_03g036470) hypothetical protein(SORBIDRAFT_03g036470) Sorghum bicolor
hypothetical protein(SORBIDRAFT_03g036760) hypothetical protein(SORBIDRAFT_03g036760) Sorghum bicolor
hypothetical protein(SORBIDRAFT_03g036790) hypothetical protein(SORBIDRAFT_03g036790) Sorghum bicolor
hypothetical protein(SORBIDRAFT_03g038160) hypothetical protein(SORBIDRAFT_03g038160) Sorghum bicolor
hypothetical protein(SORBIDRAFT_03g039670) hypothetical protein(SORBIDRAFT_03g039670) Sorghum bicolor
hypothetical protein(SORBIDRAFT_03g041410) hypothetical protein(SORBIDRAFT_03g041410) Sorghum bicolor
hypothetical protein(SORBIDRAFT_03g043140) hypothetical protein(SORBIDRAFT_03g043140) Sorghum bicolor
hypothetical protein(SORBIDRAFT_03g044700) hypothetical protein(SORBIDRAFT_03g044700) Sorghum bicolor
hypothetical protein(SORBIDRAFT_03g045690) hypothetical protein(SORBIDRAFT_03g045690) Sorghum bicolor
hypothetical protein(SORBIDRAFT_03g046760) hypothetical protein(SORBIDRAFT_03g046760) Sorghum bicolor
hypothetical protein(SORBIDRAFT_04g000580) hypothetical protein(SORBIDRAFT_04g000580) Sorghum bicolor
hypothetical protein(SORBIDRAFT_04g000590) hypothetical protein(SORBIDRAFT_04g000590) Sorghum bicolor
hypothetical protein(SORBIDRAFT_04g000740) hypothetical protein(SORBIDRAFT_04g000740) Sorghum bicolor
hypothetical protein(SORBIDRAFT_04g000890) hypothetical protein(SORBIDRAFT_04g000890) Sorghum bicolor
hypothetical protein(SORBIDRAFT_04g000930) hypothetical protein(SORBIDRAFT_04g000930) Sorghum bicolor
hypothetical protein(SORBIDRAFT_04g000940) hypothetical protein(SORBIDRAFT_04g000940) Sorghum bicolor
hypothetical protein(SORBIDRAFT_04g001060) hypothetical protein(SORBIDRAFT_04g001060) Sorghum bicolor
hypothetical protein(SORBIDRAFT_04g001220) hypothetical protein(SORBIDRAFT_04g001220) Sorghum bicolor
hypothetical protein(SORBIDRAFT_04g003220) hypothetical protein(SORBIDRAFT_04g003220) Sorghum bicolor
hypothetical protein(SORBIDRAFT_04g004250) hypothetical protein(SORBIDRAFT_04g004250) Sorghum bicolor
hypothetical protein(SORBIDRAFT_04g004750) hypothetical protein(SORBIDRAFT_04g004750) Sorghum bicolor
hypothetical protein(SORBIDRAFT_04g005210) hypothetical protein(SORBIDRAFT_04g005210) Sorghum bicolor
hypothetical protein(SORBIDRAFT_04g005480) hypothetical protein(SORBIDRAFT_04g005480) Sorghum bicolor
hypothetical protein(SORBIDRAFT_04g007700) hypothetical protein(SORBIDRAFT_04g007700) Sorghum bicolor
hypothetical protein(SORBIDRAFT_04g007900) hypothetical protein(SORBIDRAFT_04g007900) Sorghum bicolor
hypothetical protein(SORBIDRAFT_04g008720) hypothetical protein(SORBIDRAFT_04g008720) Sorghum bicolor
hypothetical protein(SORBIDRAFT_04g017460) hypothetical protein(SORBIDRAFT_04g017460) Sorghum bicolor
hypothetical protein(SORBIDRAFT_04g018290) hypothetical protein(SORBIDRAFT_04g018290) Sorghum bicolor
hypothetical protein(SORBIDRAFT_04g019020) hypothetical protein(SORBIDRAFT_04g019020) Sorghum bicolor
hypothetical protein(SORBIDRAFT_04g022040) hypothetical protein(SORBIDRAFT_04g022040) Sorghum bicolor
hypothetical protein(SORBIDRAFT_04g023780) hypothetical protein(SORBIDRAFT_04g023780) Sorghum bicolor
hypothetical protein(SORBIDRAFT_04g024540) hypothetical protein(SORBIDRAFT_04g024540) Sorghum bicolor
hypothetical protein(SORBIDRAFT_04g026520) hypothetical protein(SORBIDRAFT_04g026520) Sorghum bicolor
hypothetical protein(SORBIDRAFT_04g026530) hypothetical protein(SORBIDRAFT_04g026530) Sorghum bicolor
hypothetical protein(SORBIDRAFT_04g027090) hypothetical protein(SORBIDRAFT_04g027090) Sorghum bicolor
hypothetical protein(SORBIDRAFT_04g027990) hypothetical protein(SORBIDRAFT_04g027990) Sorghum bicolor
hypothetical protein(SORBIDRAFT_04g028450) hypothetical protein(SORBIDRAFT_04g028450) Sorghum bicolor
hypothetical protein(SORBIDRAFT_04g029190) hypothetical protein(SORBIDRAFT_04g029190) Sorghum bicolor
hypothetical protein(SORBIDRAFT_04g030310) hypothetical protein(SORBIDRAFT_04g030310) Sorghum bicolor
hypothetical protein(SORBIDRAFT_04g030750) hypothetical protein(SORBIDRAFT_04g030750) Sorghum bicolor
hypothetical protein(SORBIDRAFT_04g034900) hypothetical protein(SORBIDRAFT_04g034900) Sorghum bicolor
hypothetical protein(SORBIDRAFT_04g035410) hypothetical protein(SORBIDRAFT_04g035410) Sorghum bicolor
hypothetical protein(SORBIDRAFT_04g035560) hypothetical protein(SORBIDRAFT_04g035560) Sorghum bicolor
hypothetical protein(SORBIDRAFT_04g036090) hypothetical protein(SORBIDRAFT_04g036090) Sorghum bicolor
hypothetical protein(SORBIDRAFT_04g036470) hypothetical protein(SORBIDRAFT_04g036470) Sorghum bicolor
hypothetical protein(SORBIDRAFT_05g001470) hypothetical protein(SORBIDRAFT_05g001470) Sorghum bicolor
hypothetical protein(SORBIDRAFT_05g002170) hypothetical protein(SORBIDRAFT_05g002170) Sorghum bicolor
hypothetical protein(SORBIDRAFT_05g002760) hypothetical protein(SORBIDRAFT_05g002760) Sorghum bicolor
hypothetical protein(SORBIDRAFT_05g009420) hypothetical protein(SORBIDRAFT_05g009420) Sorghum bicolor
hypothetical protein(SORBIDRAFT_05g014880) hypothetical protein(SORBIDRAFT_05g014880) Sorghum bicolor
hypothetical protein(SORBIDRAFT_05g018880) hypothetical protein(SORBIDRAFT_05g018880) Sorghum bicolor
hypothetical protein(SORBIDRAFT_05g020150) hypothetical protein(SORBIDRAFT_05g020150) Sorghum bicolor
hypothetical protein(SORBIDRAFT_05g027180) hypothetical protein(SORBIDRAFT_05g027180) Sorghum bicolor
hypothetical protein(SORBIDRAFT_06g015310) hypothetical protein(SORBIDRAFT_06g015310) Sorghum bicolor
hypothetical protein(SORBIDRAFT_06g018040) hypothetical protein(SORBIDRAFT_06g018040) Sorghum bicolor
hypothetical protein(SORBIDRAFT_06g018740) hypothetical protein(SORBIDRAFT_06g018740) Sorghum bicolor
hypothetical protein(SORBIDRAFT_06g018800) hypothetical protein(SORBIDRAFT_06g018800) Sorghum bicolor
hypothetical protein(SORBIDRAFT_06g018810) hypothetical protein(SORBIDRAFT_06g018810) Sorghum bicolor
hypothetical protein(SORBIDRAFT_06g018820) hypothetical protein(SORBIDRAFT_06g018820) Sorghum bicolor
hypothetical protein(SORBIDRAFT_06g018830) hypothetical protein(SORBIDRAFT_06g018830) Sorghum bicolor
hypothetical protein(SORBIDRAFT_06g020020) hypothetical protein(SORBIDRAFT_06g020020) Sorghum bicolor
hypothetical protein(SORBIDRAFT_06g020130) hypothetical protein(SORBIDRAFT_06g020130) Sorghum bicolor
hypothetical protein(SORBIDRAFT_06g022630) hypothetical protein(SORBIDRAFT_06g022630) Sorghum bicolor
hypothetical protein(SORBIDRAFT_06g026160) hypothetical protein(SORBIDRAFT_06g026160) Sorghum bicolor
hypothetical protein(SORBIDRAFT_06g033850) hypothetical protein(SORBIDRAFT_06g033850) Sorghum bicolor
hypothetical protein(SORBIDRAFT_07g002770) hypothetical protein(SORBIDRAFT_07g002770) Sorghum bicolor
hypothetical protein(SORBIDRAFT_07g004820) hypothetical protein(SORBIDRAFT_07g004820) Sorghum bicolor
hypothetical protein(SORBIDRAFT_07g005410) hypothetical protein(SORBIDRAFT_07g005410) Sorghum bicolor
hypothetical protein(SORBIDRAFT_07g006090) hypothetical protein(SORBIDRAFT_07g006090) Sorghum bicolor
hypothetical protein(SORBIDRAFT_07g020270) hypothetical protein(SORBIDRAFT_07g020270) Sorghum bicolor
hypothetical protein(SORBIDRAFT_07g021500) hypothetical protein(SORBIDRAFT_07g021500) Sorghum bicolor
hypothetical protein(SORBIDRAFT_07g021590) hypothetical protein(SORBIDRAFT_07g021590) Sorghum bicolor
hypothetical protein(SORBIDRAFT_07g021700) hypothetical protein(SORBIDRAFT_07g021700) Sorghum bicolor
hypothetical protein(SORBIDRAFT_07g021920) hypothetical protein(SORBIDRAFT_07g021920) Sorghum bicolor
hypothetical protein(SORBIDRAFT_07g021980) hypothetical protein(SORBIDRAFT_07g021980) Sorghum bicolor
hypothetical protein(SORBIDRAFT_07g024320) hypothetical protein(SORBIDRAFT_07g024320) Sorghum bicolor
hypothetical protein(SORBIDRAFT_07g026130) hypothetical protein(SORBIDRAFT_07g026130) Sorghum bicolor
hypothetical protein(SORBIDRAFT_07g027170) hypothetical protein(SORBIDRAFT_07g027170) Sorghum bicolor
hypothetical protein(SORBIDRAFT_07g027480) hypothetical protein(SORBIDRAFT_07g027480) Sorghum bicolor
hypothetical protein(SORBIDRAFT_08g001480) hypothetical protein(SORBIDRAFT_08g001480) Sorghum bicolor
hypothetical protein(SORBIDRAFT_08g004380) hypothetical protein(SORBIDRAFT_08g004380) Sorghum bicolor
hypothetical protein(SORBIDRAFT_08g018130) hypothetical protein(SORBIDRAFT_08g018130) Sorghum bicolor
hypothetical protein(SORBIDRAFT_08g019250) hypothetical protein(SORBIDRAFT_08g019250) Sorghum bicolor
hypothetical protein(SORBIDRAFT_08g019540) hypothetical protein(SORBIDRAFT_08g019540) Sorghum bicolor
hypothetical protein(SORBIDRAFT_08g019790) hypothetical protein(SORBIDRAFT_08g019790) Sorghum bicolor
hypothetical protein(SORBIDRAFT_08g022140) hypothetical protein(SORBIDRAFT_08g022140) Sorghum bicolor
hypothetical protein(SORBIDRAFT_08g022310) hypothetical protein(SORBIDRAFT_08g022310) Sorghum bicolor
hypothetical protein(SORBIDRAFT_08g022520) hypothetical protein(SORBIDRAFT_08g022520) Sorghum bicolor
hypothetical protein(SORBIDRAFT_09g003790) hypothetical protein(SORBIDRAFT_09g003790) Sorghum bicolor
hypothetical protein(SORBIDRAFT_09g003800) hypothetical protein(SORBIDRAFT_09g003800) Sorghum bicolor
hypothetical protein(SORBIDRAFT_09g004650) hypothetical protein(SORBIDRAFT_09g004650) Sorghum bicolor
hypothetical protein(SORBIDRAFT_09g005810) hypothetical protein(SORBIDRAFT_09g005810) Sorghum bicolor
hypothetical protein(SORBIDRAFT_09g005840) hypothetical protein(SORBIDRAFT_09g005840) Sorghum bicolor
hypothetical protein(SORBIDRAFT_09g006030) hypothetical protein(SORBIDRAFT_09g006030) Sorghum bicolor
hypothetical protein(SORBIDRAFT_09g006260) hypothetical protein(SORBIDRAFT_09g006260) Sorghum bicolor
hypothetical protein(SORBIDRAFT_09g018070) hypothetical protein(SORBIDRAFT_09g018070) Sorghum bicolor
hypothetical protein(SORBIDRAFT_09g021360) hypothetical protein(SORBIDRAFT_09g021360) Sorghum bicolor
hypothetical protein(SORBIDRAFT_09g022430) hypothetical protein(SORBIDRAFT_09g022430) Sorghum bicolor
hypothetical protein(SORBIDRAFT_09g022740) hypothetical protein(SORBIDRAFT_09g022740) Sorghum bicolor
hypothetical protein(SORBIDRAFT_09g023060) hypothetical protein(SORBIDRAFT_09g023060) Sorghum bicolor
hypothetical protein(SORBIDRAFT_09g023310) hypothetical protein(SORBIDRAFT_09g023310) Sorghum bicolor
hypothetical protein(SORBIDRAFT_09g024590) hypothetical protein(SORBIDRAFT_09g024590) Sorghum bicolor
hypothetical protein(SORBIDRAFT_09g027850) hypothetical protein(SORBIDRAFT_09g027850) Sorghum bicolor
hypothetical protein(SORBIDRAFT_09g029130) hypothetical protein(SORBIDRAFT_09g029130) Sorghum bicolor
hypothetical protein(SORBIDRAFT_09g030570) hypothetical protein(SORBIDRAFT_09g030570) Sorghum bicolor
hypothetical protein(SORBIDRAFT_10g002230) hypothetical protein(SORBIDRAFT_10g002230) Sorghum bicolor
hypothetical protein(SORBIDRAFT_10g002560) hypothetical protein(SORBIDRAFT_10g002560) Sorghum bicolor
hypothetical protein(SORBIDRAFT_10g002990) hypothetical protein(SORBIDRAFT_10g002990) Sorghum bicolor
hypothetical protein(SORBIDRAFT_10g003970) hypothetical protein(SORBIDRAFT_10g003970) Sorghum bicolor
hypothetical protein(SORBIDRAFT_10g004540) hypothetical protein(SORBIDRAFT_10g004540) Sorghum bicolor
hypothetical protein(SORBIDRAFT_10g005700) hypothetical protein(SORBIDRAFT_10g005700) Sorghum bicolor
hypothetical protein(SORBIDRAFT_10g006290) hypothetical protein(SORBIDRAFT_10g006290) Sorghum bicolor
hypothetical protein(SORBIDRAFT_10g007310) hypothetical protein(SORBIDRAFT_10g007310) Sorghum bicolor
hypothetical protein(SORBIDRAFT_10g007320) hypothetical protein(SORBIDRAFT_10g007320) Sorghum bicolor
hypothetical protein(SORBIDRAFT_10g008040) hypothetical protein(SORBIDRAFT_10g008040) Sorghum bicolor
hypothetical protein(SORBIDRAFT_10g021610) hypothetical protein(SORBIDRAFT_10g021610) Sorghum bicolor
hypothetical protein(SORBIDRAFT_10g021650) hypothetical protein(SORBIDRAFT_10g021650) Sorghum bicolor
hypothetical protein(SORBIDRAFT_10g023190) hypothetical protein(SORBIDRAFT_10g023190) Sorghum bicolor
hypothetical protein(SORBIDRAFT_10g023630) hypothetical protein(SORBIDRAFT_10g023630) Sorghum bicolor
hypothetical protein(SORBIDRAFT_10g025880) hypothetical protein(SORBIDRAFT_10g025880) Sorghum bicolor
hypothetical protein(SORBIDRAFT_10g026840) hypothetical protein(SORBIDRAFT_10g026840) Sorghum bicolor
hypothetical protein(SORBIDRAFT_10g029780) hypothetical protein(SORBIDRAFT_10g029780) Sorghum bicolor

## Sheet: Sphingolipid metabolism
ID Gene Name Species
hypothetical protein(SORBIDRAFT_01g011140) hypothetical protein(SORBIDRAFT_01g011140) Sorghum bicolor
hypothetical protein(SORBIDRAFT_01g040920) hypothetical protein(SORBIDRAFT_01g040920) Sorghum bicolor
hypothetical protein(SORBIDRAFT_02g036410) hypothetical protein(SORBIDRAFT_02g036410) Sorghum bicolor
hypothetical protein(SORBIDRAFT_03g033740) hypothetical protein(SORBIDRAFT_03g033740) Sorghum bicolor
hypothetical protein(SORBIDRAFT_03g044700) hypothetical protein(SORBIDRAFT_03g044700) Sorghum bicolor
hypothetical protein(SORBIDRAFT_04g000890) hypothetical protein(SORBIDRAFT_04g000890) Sorghum bicolor
hypothetical protein(SORBIDRAFT_04g000930) hypothetical protein(SORBIDRAFT_04g000930) Sorghum bicolor
hypothetical protein(SORBIDRAFT_04g000940) hypothetical protein(SORBIDRAFT_04g000940) Sorghum bicolor
hypothetical protein(SORBIDRAFT_04g027990) hypothetical protein(SORBIDRAFT_04g027990) Sorghum bicolor
hypothetical protein(SORBIDRAFT_04g029190) hypothetical protein(SORBIDRAFT_04g029190) Sorghum bicolor
hypothetical protein(SORBIDRAFT_04g030750) hypothetical protein(SORBIDRAFT_04g030750) Sorghum bicolor
hypothetical protein(SORBIDRAFT_05g018880) hypothetical protein(SORBIDRAFT_05g018880) Sorghum bicolor
hypothetical protein(SORBIDRAFT_10g008040) hypothetical protein(SORBIDRAFT_10g008040) Sorghum bicolor

## Sheet: Glycerophospholipid metabolism
ID Gene Name Species
hypothetical protein(SORBIDRAFT_01g015000) hypothetical protein(SORBIDRAFT_01g015000) Sorghum bicolor
hypothetical protein(SORBIDRAFT_01g027830) hypothetical protein(SORBIDRAFT_01g027830) Sorghum bicolor
hypothetical protein(SORBIDRAFT_01g031100) hypothetical protein(SORBIDRAFT_01g031100) Sorghum bicolor
hypothetical protein(SORBIDRAFT_01g032250) hypothetical protein(SORBIDRAFT_01g032250) Sorghum bicolor
hypothetical protein(SORBIDRAFT_03g002720) hypothetical protein(SORBIDRAFT_03g002720) Sorghum bicolor
hypothetical protein(SORBIDRAFT_03g012600) hypothetical protein(SORBIDRAFT_03g012600) Sorghum bicolor
hypothetical protein(SORBIDRAFT_03g032950) hypothetical protein(SORBIDRAFT_03g032950) Sorghum bicolor
hypothetical protein(SORBIDRAFT_03g033100) hypothetical protein(SORBIDRAFT_03g033100) Sorghum bicolor
hypothetical protein(SORBIDRAFT_03g036470) hypothetical protein(SORBIDRAFT_03g036470) Sorghum bicolor
hypothetical protein(SORBIDRAFT_03g037280) hypothetical protein(SORBIDRAFT_03g037280) Sorghum bicolor
hypothetical protein(SORBIDRAFT_04g001060) hypothetical protein(SORBIDRAFT_04g001060) Sorghum bicolor
hypothetical protein(SORBIDRAFT_04g035410) hypothetical protein(SORBIDRAFT_04g035410) Sorghum bicolor
hypothetical protein(SORBIDRAFT_05g001470) hypothetical protein(SORBIDRAFT_05g001470) Sorghum bicolor
hypothetical protein(SORBIDRAFT_08g022520) hypothetical protein(SORBIDRAFT_08g022520) Sorghum bicolor
hypothetical protein(SORBIDRAFT_09g022430) hypothetical protein(SORBIDRAFT_09g022430) Sorghum bicolor
hypothetical protein(SORBIDRAFT_09g022740) hypothetical protein(SORBIDRAFT_09g022740) Sorghum bicolor
hypothetical protein(SORBIDRAFT_09g024310) hypothetical protein(SORBIDRAFT_09g024310) Sorghum bicolor
hypothetical protein(SORBIDRAFT_09g027850) hypothetical protein(SORBIDRAFT_09g027850) Sorghum bicolor
hypothetical protein(SORBIDRAFT_10g023630) hypothetical protein(SORBIDRAFT_10g023630) Sorghum bicolor
hypothetical protein(SORBIDRAFT_10g026840) hypothetical protein(SORBIDRAFT_10g026840) Sorghum bicolor
hypothetical protein(SORBIDRAFT_10g029780) hypothetical protein(SORBIDRAFT_10g029780) Sorghum bicolor

## Sheet: Biosynthesis of amino acids
ID Gene Name Species
hypothetical protein(SORBIDRAFT_01g005160) hypothetical protein(SORBIDRAFT_01g005160) Sorghum bicolor
hypothetical protein(SORBIDRAFT_01g010250) hypothetical protein(SORBIDRAFT_01g010250) Sorghum bicolor
hypothetical protein(SORBIDRAFT_01g022370) hypothetical protein(SORBIDRAFT_01g022370) Sorghum bicolor
hypothetical protein(SORBIDRAFT_01g033590) hypothetical protein(SORBIDRAFT_01g033590) Sorghum bicolor
hypothetical protein(SORBIDRAFT_01g038740) hypothetical protein(SORBIDRAFT_01g038740) Sorghum bicolor
hypothetical protein(SORBIDRAFT_01g040790) hypothetical protein(SORBIDRAFT_01g040790) Sorghum bicolor
hypothetical protein(SORBIDRAFT_01g044050) hypothetical protein(SORBIDRAFT_01g044050) Sorghum bicolor
hypothetical protein(SORBIDRAFT_01g047850) hypothetical protein(SORBIDRAFT_01g047850) Sorghum bicolor
hypothetical protein(SORBIDRAFT_02g011470) hypothetical protein(SORBIDRAFT_02g011470) Sorghum bicolor
hypothetical protein(SORBIDRAFT_02g020430) hypothetical protein(SORBIDRAFT_02g020430) Sorghum bicolor
hypothetical protein(SORBIDRAFT_02g023480) hypothetical protein(SORBIDRAFT_02g023480) Sorghum bicolor
hypothetical protein(SORBIDRAFT_02g031240) hypothetical protein(SORBIDRAFT_02g031240) Sorghum bicolor
hypothetical protein(SORBIDRAFT_02g039660) hypothetical protein(SORBIDRAFT_02g039660) Sorghum bicolor
hypothetical protein(SORBIDRAFT_03g003140) hypothetical protein(SORBIDRAFT_03g003140) Sorghum bicolor
hypothetical protein(SORBIDRAFT_03g008050) hypothetical protein(SORBIDRAFT_03g008050) Sorghum bicolor
hypothetical protein(SORBIDRAFT_03g011050) hypothetical protein(SORBIDRAFT_03g011050) Sorghum bicolor
hypothetical protein(SORBIDRAFT_03g011130) hypothetical protein(SORBIDRAFT_03g011130) Sorghum bicolor
hypothetical protein(SORBIDRAFT_03g031310) hypothetical protein(SORBIDRAFT_03g031310) Sorghum bicolor
hypothetical protein(SORBIDRAFT_03g033120) hypothetical protein(SORBIDRAFT_03g033120) Sorghum bicolor
hypothetical protein(SORBIDRAFT_03g035460) hypothetical protein(SORBIDRAFT_03g035460) Sorghum bicolor
hypothetical protein(SORBIDRAFT_03g041410) hypothetical protein(SORBIDRAFT_03g041410) Sorghum bicolor
hypothetical protein(SORBIDRAFT_03g043140) hypothetical protein(SORBIDRAFT_03g043140) Sorghum bicolor
hypothetical protein(SORBIDRAFT_03g045690) hypothetical protein(SORBIDRAFT_03g045690) Sorghum bicolor
hypothetical protein(SORBIDRAFT_04g004750) hypothetical protein(SORBIDRAFT_04g004750) Sorghum bicolor
hypothetical protein(SORBIDRAFT_04g005480) hypothetical protein(SORBIDRAFT_04g005480) Sorghum bicolor
hypothetical protein(SORBIDRAFT_04g007900) hypothetical protein(SORBIDRAFT_04g007900) Sorghum bicolor
hypothetical protein(SORBIDRAFT_04g018290) hypothetical protein(SORBIDRAFT_04g018290) Sorghum bicolor
hypothetical protein(SORBIDRAFT_04g019020) hypothetical protein(SORBIDRAFT_04g019020) Sorghum bicolor
hypothetical protein(SORBIDRAFT_05g002760) hypothetical protein(SORBIDRAFT_05g002760) Sorghum bicolor
hypothetical protein(SORBIDRAFT_05g014880) hypothetical protein(SORBIDRAFT_05g014880) Sorghum bicolor
hypothetical protein(SORBIDRAFT_06g015310) hypothetical protein(SORBIDRAFT_06g015310) Sorghum bicolor
hypothetical protein(SORBIDRAFT_06g022630) hypothetical protein(SORBIDRAFT_06g022630) Sorghum bicolor
hypothetical protein(SORBIDRAFT_07g002770) hypothetical protein(SORBIDRAFT_07g002770) Sorghum bicolor
hypothetical protein(SORBIDRAFT_07g021500) hypothetical protein(SORBIDRAFT_07g021500) Sorghum bicolor
hypothetical protein(SORBIDRAFT_07g021700) hypothetical protein(SORBIDRAFT_07g021700) Sorghum bicolor
hypothetical protein(SORBIDRAFT_07g021980) hypothetical protein(SORBIDRAFT_07g021980) Sorghum bicolor
hypothetical protein(SORBIDRAFT_09g006030) hypothetical protein(SORBIDRAFT_09g006030) Sorghum bicolor
hypothetical protein(SORBIDRAFT_09g021360) hypothetical protein(SORBIDRAFT_09g021360) Sorghum bicolor
hypothetical protein(SORBIDRAFT_10g002230) hypothetical protein(SORBIDRAFT_10g002230) Sorghum bicolor

## Sheet: Glycolysis Gluconeogenesis
ID Gene Name Species
hypothetical protein(SORBIDRAFT_01g003490) hypothetical protein(SORBIDRAFT_01g003490) Sorghum bicolor
hypothetical protein(SORBIDRAFT_01g013540) hypothetical protein(SORBIDRAFT_01g013540) Sorghum bicolor
hypothetical protein(SORBIDRAFT_01g022370) hypothetical protein(SORBIDRAFT_01g022370) Sorghum bicolor
hypothetical protein(SORBIDRAFT_02g023480) hypothetical protein(SORBIDRAFT_02g023480) Sorghum bicolor
hypothetical protein(SORBIDRAFT_02g029470) hypothetical protein(SORBIDRAFT_02g029470) Sorghum bicolor
hypothetical protein(SORBIDRAFT_03g003140) hypothetical protein(SORBIDRAFT_03g003140) Sorghum bicolor
hypothetical protein(SORBIDRAFT_03g005240) hypothetical protein(SORBIDRAFT_03g005240) Sorghum bicolor
hypothetical protein(SORBIDRAFT_03g008050) hypothetical protein(SORBIDRAFT_03g008050) Sorghum bicolor
hypothetical protein(SORBIDRAFT_03g011130) hypothetical protein(SORBIDRAFT_03g011130) Sorghum bicolor
hypothetical protein(SORBIDRAFT_03g043140) hypothetical protein(SORBIDRAFT_03g043140) Sorghum bicolor
hypothetical protein(SORBIDRAFT_04g000580) hypothetical protein(SORBIDRAFT_04g000580) Sorghum bicolor
hypothetical protein(SORBIDRAFT_04g000590) hypothetical protein(SORBIDRAFT_04g000590) Sorghum bicolor
hypothetical protein(SORBIDRAFT_04g004750) hypothetical protein(SORBIDRAFT_04g004750) Sorghum bicolor
hypothetical protein(SORBIDRAFT_04g007700) hypothetical protein(SORBIDRAFT_04g007700) Sorghum bicolor
hypothetical protein(SORBIDRAFT_04g019020) hypothetical protein(SORBIDRAFT_04g019020) Sorghum bicolor
hypothetical protein(SORBIDRAFT_04g027090) hypothetical protein(SORBIDRAFT_04g027090) Sorghum bicolor
hypothetical protein(SORBIDRAFT_04g028450) hypothetical protein(SORBIDRAFT_04g028450) Sorghum bicolor
hypothetical protein(SORBIDRAFT_06g018800) hypothetical protein(SORBIDRAFT_06g018800) Sorghum bicolor
hypothetical protein(SORBIDRAFT_06g018810) hypothetical protein(SORBIDRAFT_06g018810) Sorghum bicolor
hypothetical protein(SORBIDRAFT_06g018820) hypothetical protein(SORBIDRAFT_06g018820) Sorghum bicolor
hypothetical protein(SORBIDRAFT_06g018830) hypothetical protein(SORBIDRAFT_06g018830) Sorghum bicolor
hypothetical protein(SORBIDRAFT_07g021500) hypothetical protein(SORBIDRAFT_07g021500) Sorghum bicolor
hypothetical protein(SORBIDRAFT_09g005840) hypothetical protein(SORBIDRAFT_09g005840) Sorghum bicolor
hypothetical protein(SORBIDRAFT_09g006030) hypothetical protein(SORBIDRAFT_09g006030) Sorghum bicolor
hypothetical protein(SORBIDRAFT_09g023060) hypothetical protein(SORBIDRAFT_09g023060) Sorghum bicolor

## Sheet: Biosynthesis of antibiotics
ID Gene Name Species
hypothetical protein(SORBIDRAFT_01g010250) hypothetical protein(SORBIDRAFT_01g010250) Sorghum bicolor
hypothetical protein(SORBIDRAFT_01g013540) hypothetical protein(SORBIDRAFT_01g013540) Sorghum bicolor
hypothetical protein(SORBIDRAFT_01g022370) hypothetical protein(SORBIDRAFT_01g022370) Sorghum bicolor
hypothetical protein(SORBIDRAFT_01g033590) hypothetical protein(SORBIDRAFT_01g033590) Sorghum bicolor
hypothetical protein(SORBIDRAFT_01g038740) hypothetical protein(SORBIDRAFT_01g038740) Sorghum bicolor
hypothetical protein(SORBIDRAFT_01g040790) hypothetical protein(SORBIDRAFT_01g040790) Sorghum bicolor
hypothetical protein(SORBIDRAFT_01g042050) hypothetical protein(SORBIDRAFT_01g042050) Sorghum bicolor
hypothetical protein(SORBIDRAFT_01g047850) hypothetical protein(SORBIDRAFT_01g047850) Sorghum bicolor
hypothetical protein(SORBIDRAFT_01g049310) hypothetical protein(SORBIDRAFT_01g049310) Sorghum bicolor
hypothetical protein(SORBIDRAFT_02g005380) hypothetical protein(SORBIDRAFT_02g005380) Sorghum bicolor
hypothetical protein(SORBIDRAFT_02g011470) hypothetical protein(SORBIDRAFT_02g011470) Sorghum bicolor
hypothetical protein(SORBIDRAFT_02g023480) hypothetical protein(SORBIDRAFT_02g023480) Sorghum bicolor
hypothetical protein(SORBIDRAFT_02g028630) hypothetical protein(SORBIDRAFT_02g028630) Sorghum bicolor
hypothetical protein(SORBIDRAFT_02g029470) hypothetical protein(SORBIDRAFT_02g029470) Sorghum bicolor
hypothetical protein(SORBIDRAFT_02g031240) hypothetical protein(SORBIDRAFT_02g031240) Sorghum bicolor
hypothetical protein(SORBIDRAFT_02g031570) hypothetical protein(SORBIDRAFT_02g031570) Sorghum bicolor
hypothetical protein(SORBIDRAFT_02g033250) hypothetical protein(SORBIDRAFT_02g033250) Sorghum bicolor
hypothetical protein(SORBIDRAFT_02g039660) hypothetical protein(SORBIDRAFT_02g039660) Sorghum bicolor
hypothetical protein(SORBIDRAFT_03g003140) hypothetical protein(SORBIDRAFT_03g003140) Sorghum bicolor
hypothetical protein(SORBIDRAFT_03g008050) hypothetical protein(SORBIDRAFT_03g008050) Sorghum bicolor
hypothetical protein(SORBIDRAFT_03g011050) hypothetical protein(SORBIDRAFT_03g011050) Sorghum bicolor
hypothetical protein(SORBIDRAFT_03g011130) hypothetical protein(SORBIDRAFT_03g011130) Sorghum bicolor
hypothetical protein(SORBIDRAFT_03g029280) hypothetical protein(SORBIDRAFT_03g029280) Sorghum bicolor
hypothetical protein(SORBIDRAFT_03g031310) hypothetical protein(SORBIDRAFT_03g031310) Sorghum bicolor
hypothetical protein(SORBIDRAFT_03g032280) hypothetical protein(SORBIDRAFT_03g032280) Sorghum bicolor
hypothetical protein(SORBIDRAFT_03g035460) hypothetical protein(SORBIDRAFT_03g035460) Sorghum bicolor
hypothetical protein(SORBIDRAFT_03g041410) hypothetical protein(SORBIDRAFT_03g041410) Sorghum bicolor
hypothetical protein(SORBIDRAFT_03g043140) hypothetical protein(SORBIDRAFT_03g043140) Sorghum bicolor
hypothetical protein(SORBIDRAFT_03g045690) hypothetical protein(SORBIDRAFT_03g045690) Sorghum bicolor
hypothetical protein(SORBIDRAFT_04g000580) hypothetical protein(SORBIDRAFT_04g000580) Sorghum bicolor
hypothetical protein(SORBIDRAFT_04g000590) hypothetical protein(SORBIDRAFT_04g000590) Sorghum bicolor
hypothetical protein(SORBIDRAFT_04g001220) hypothetical protein(SORBIDRAFT_04g001220) Sorghum bicolor
hypothetical protein(SORBIDRAFT_04g004750) hypothetical protein(SORBIDRAFT_04g004750) Sorghum bicolor
hypothetical protein(SORBIDRAFT_04g005480) hypothetical protein(SORBIDRAFT_04g005480) Sorghum bicolor
hypothetical protein(SORBIDRAFT_04g007700) hypothetical protein(SORBIDRAFT_04g007700) Sorghum bicolor
hypothetical protein(SORBIDRAFT_04g007900) hypothetical protein(SORBIDRAFT_04g007900) Sorghum bicolor
hypothetical protein(SORBIDRAFT_04g019020) hypothetical protein(SORBIDRAFT_04g019020) Sorghum bicolor
hypothetical protein(SORBIDRAFT_04g027090) hypothetical protein(SORBIDRAFT_04g027090) Sorghum bicolor
hypothetical protein(SORBIDRAFT_04g028450) hypothetical protein(SORBIDRAFT_04g028450) Sorghum bicolor
hypothetical protein(SORBIDRAFT_04g036470) hypothetical protein(SORBIDRAFT_04g036470) Sorghum bicolor
hypothetical protein(SORBIDRAFT_05g002760) hypothetical protein(SORBIDRAFT_05g002760) Sorghum bicolor
hypothetical protein(SORBIDRAFT_05g014880) hypothetical protein(SORBIDRAFT_05g014880) Sorghum bicolor
hypothetical protein(SORBIDRAFT_05g027180) hypothetical protein(SORBIDRAFT_05g027180) Sorghum bicolor
hypothetical protein(SORBIDRAFT_06g015310) hypothetical protein(SORBIDRAFT_06g015310) Sorghum bicolor
hypothetical protein(SORBIDRAFT_06g018800) hypothetical protein(SORBIDRAFT_06g018800) Sorghum bicolor
hypothetical protein(SORBIDRAFT_06g018810) hypothetical protein(SORBIDRAFT_06g018810) Sorghum bicolor
hypothetical protein(SORBIDRAFT_06g018820) hypothetical protein(SORBIDRAFT_06g018820) Sorghum bicolor
hypothetical protein(SORBIDRAFT_06g018830) hypothetical protein(SORBIDRAFT_06g018830) Sorghum bicolor
hypothetical protein(SORBIDRAFT_06g022630) hypothetical protein(SORBIDRAFT_06g022630) Sorghum bicolor
hypothetical protein(SORBIDRAFT_07g021500) hypothetical protein(SORBIDRAFT_07g021500) Sorghum bicolor
hypothetical protein(SORBIDRAFT_07g021700) hypothetical protein(SORBIDRAFT_07g021700) Sorghum bicolor
hypothetical protein(SORBIDRAFT_07g021980) hypothetical protein(SORBIDRAFT_07g021980) Sorghum bicolor
hypothetical protein(SORBIDRAFT_07g027480) hypothetical protein(SORBIDRAFT_07g027480) Sorghum bicolor
hypothetical protein(SORBIDRAFT_08g001480) hypothetical protein(SORBIDRAFT_08g001480) Sorghum bicolor
hypothetical protein(SORBIDRAFT_09g005840) hypothetical protein(SORBIDRAFT_09g005840) Sorghum bicolor
hypothetical protein(SORBIDRAFT_09g006030) hypothetical protein(SORBIDRAFT_09g006030) Sorghum bicolor
hypothetical protein(SORBIDRAFT_09g021360) hypothetical protein(SORBIDRAFT_09g021360) Sorghum bicolor
hypothetical protein(SORBIDRAFT_10g002230) hypothetical protein(SORBIDRAFT_10g002230) Sorghum bicolor

## Sheet: Phenylalanine, tyrosine and try
ID Gene Name Species
hypothetical protein(SORBIDRAFT_01g005160) hypothetical protein(SORBIDRAFT_01g005160) Sorghum bicolor
hypothetical protein(SORBIDRAFT_01g033590) hypothetical protein(SORBIDRAFT_01g033590) Sorghum bicolor
hypothetical protein(SORBIDRAFT_01g038740) hypothetical protein(SORBIDRAFT_01g038740) Sorghum bicolor
hypothetical protein(SORBIDRAFT_01g040790) hypothetical protein(SORBIDRAFT_01g040790) Sorghum bicolor
hypothetical protein(SORBIDRAFT_02g011470) hypothetical protein(SORBIDRAFT_02g011470) Sorghum bicolor
hypothetical protein(SORBIDRAFT_02g020430) hypothetical protein(SORBIDRAFT_02g020430) Sorghum bicolor
hypothetical protein(SORBIDRAFT_02g031240) hypothetical protein(SORBIDRAFT_02g031240) Sorghum bicolor
hypothetical protein(SORBIDRAFT_02g039660) hypothetical protein(SORBIDRAFT_02g039660) Sorghum bicolor
hypothetical protein(SORBIDRAFT_03g035460) hypothetical protein(SORBIDRAFT_03g035460) Sorghum bicolor
hypothetical protein(SORBIDRAFT_04g005480) hypothetical protein(SORBIDRAFT_04g005480) Sorghum bicolor
hypothetical protein(SORBIDRAFT_04g018290) hypothetical protein(SORBIDRAFT_04g018290) Sorghum bicolor
hypothetical protein(SORBIDRAFT_06g015310) hypothetical protein(SORBIDRAFT_06g015310) Sorghum bicolor
hypothetical protein(SORBIDRAFT_07g002770) hypothetical protein(SORBIDRAFT_07g002770) Sorghum bicolor
hypothetical protein(SORBIDRAFT_07g021700) hypothetical protein(SORBIDRAFT_07g021700) Sorghum bicolor
hypothetical protein(SORBIDRAFT_09g021360) hypothetical protein(SORBIDRAFT_09g021360) Sorghum bicolor
hypothetical protein(SORBIDRAFT_10g002230) hypothetical protein(SORBIDRAFT_10g002230) Sorghum bicolor
