# Supplementary material for: Variation in Gene Expression between Two Sorghum bicolor Lines Differing in Innate Immunity Response
Source: Plants (Basel). 2021 Jul 27;10(8):1536. doi: 10.3390/plants10081536 (PMC8399927; doi:10.3390/plants10081536)
Supplement: Supplementary file 1 [file plants-10-01536-s001.zip › Table S19_KEGG_chitin_SC155_Up.xlsx]

## Sheet: Biosynthesis of secondary metab
ID Gene Name Species
hypothetical protein(SORBIDRAFT_01g000580) hypothetical protein(SORBIDRAFT_01g000580) Sorghum bicolor
hypothetical protein(SORBIDRAFT_01g005160) hypothetical protein(SORBIDRAFT_01g005160) Sorghum bicolor
hypothetical protein(SORBIDRAFT_01g007240) hypothetical protein(SORBIDRAFT_01g007240) Sorghum bicolor
hypothetical protein(SORBIDRAFT_01g010250) hypothetical protein(SORBIDRAFT_01g010250) Sorghum bicolor
hypothetical protein(SORBIDRAFT_01g013540) hypothetical protein(SORBIDRAFT_01g013540) Sorghum bicolor
hypothetical protein(SORBIDRAFT_01g017270) hypothetical protein(SORBIDRAFT_01g017270) Sorghum bicolor
hypothetical protein(SORBIDRAFT_01g017860) hypothetical protein(SORBIDRAFT_01g017860) Sorghum bicolor
hypothetical protein(SORBIDRAFT_01g020150) hypothetical protein(SORBIDRAFT_01g020150) Sorghum bicolor
hypothetical protein(SORBIDRAFT_01g022370) hypothetical protein(SORBIDRAFT_01g022370) Sorghum bicolor
hypothetical protein(SORBIDRAFT_01g025820) hypothetical protein(SORBIDRAFT_01g025820) Sorghum bicolor
hypothetical protein(SORBIDRAFT_01g027330) hypothetical protein(SORBIDRAFT_01g027330) Sorghum bicolor
hypothetical protein(SORBIDRAFT_01g031100) hypothetical protein(SORBIDRAFT_01g031100) Sorghum bicolor
hypothetical protein(SORBIDRAFT_01g032250) hypothetical protein(SORBIDRAFT_01g032250) Sorghum bicolor
hypothetical protein(SORBIDRAFT_01g033590) hypothetical protein(SORBIDRAFT_01g033590) Sorghum bicolor
hypothetical protein(SORBIDRAFT_01g038740) hypothetical protein(SORBIDRAFT_01g038740) Sorghum bicolor
hypothetical protein(SORBIDRAFT_01g041700) hypothetical protein(SORBIDRAFT_01g041700) Sorghum bicolor
hypothetical protein(SORBIDRAFT_01g042050) hypothetical protein(SORBIDRAFT_01g042050) Sorghum bicolor
hypothetical protein(SORBIDRAFT_01g042580) hypothetical protein(SORBIDRAFT_01g042580) Sorghum bicolor
hypothetical protein(SORBIDRAFT_01g044050) hypothetical protein(SORBIDRAFT_01g044050) Sorghum bicolor
hypothetical protein(SORBIDRAFT_01g045240) hypothetical protein(SORBIDRAFT_01g045240) Sorghum bicolor
hypothetical protein(SORBIDRAFT_01g047850) hypothetical protein(SORBIDRAFT_01g047850) Sorghum bicolor
hypothetical protein(SORBIDRAFT_01g048370) hypothetical protein(SORBIDRAFT_01g048370) Sorghum bicolor
hypothetical protein(SORBIDRAFT_01g049310) hypothetical protein(SORBIDRAFT_01g049310) Sorghum bicolor
hypothetical protein(SORBIDRAFT_0246s002010) hypothetical protein(SORBIDRAFT_0246s002010) Sorghum bicolor
hypothetical protein(SORBIDRAFT_02g000630) hypothetical protein(SORBIDRAFT_02g000630) Sorghum bicolor
hypothetical protein(SORBIDRAFT_02g010910) hypothetical protein(SORBIDRAFT_02g010910) Sorghum bicolor
hypothetical protein(SORBIDRAFT_02g020320) hypothetical protein(SORBIDRAFT_02g020320) Sorghum bicolor
hypothetical protein(SORBIDRAFT_02g020430) hypothetical protein(SORBIDRAFT_02g020430) Sorghum bicolor
hypothetical protein(SORBIDRAFT_02g024190) hypothetical protein(SORBIDRAFT_02g024190) Sorghum bicolor
hypothetical protein(SORBIDRAFT_02g024680) hypothetical protein(SORBIDRAFT_02g024680) Sorghum bicolor
hypothetical protein(SORBIDRAFT_02g028630) hypothetical protein(SORBIDRAFT_02g028630) Sorghum bicolor
hypothetical protein(SORBIDRAFT_02g029470) hypothetical protein(SORBIDRAFT_02g029470) Sorghum bicolor
hypothetical protein(SORBIDRAFT_02g031570) hypothetical protein(SORBIDRAFT_02g031570) Sorghum bicolor
hypothetical protein(SORBIDRAFT_02g033250) hypothetical protein(SORBIDRAFT_02g033250) Sorghum bicolor
hypothetical protein(SORBIDRAFT_02g034030) hypothetical protein(SORBIDRAFT_02g034030) Sorghum bicolor
hypothetical protein(SORBIDRAFT_02g039660) hypothetical protein(SORBIDRAFT_02g039660) Sorghum bicolor
hypothetical protein(SORBIDRAFT_02g042840) hypothetical protein(SORBIDRAFT_02g042840) Sorghum bicolor
hypothetical protein(SORBIDRAFT_03g002060) hypothetical protein(SORBIDRAFT_03g002060) Sorghum bicolor
hypothetical protein(SORBIDRAFT_03g003140) hypothetical protein(SORBIDRAFT_03g003140) Sorghum bicolor
hypothetical protein(SORBIDRAFT_03g004020) hypothetical protein(SORBIDRAFT_03g004020) Sorghum bicolor
hypothetical protein(SORBIDRAFT_03g005840) hypothetical protein(SORBIDRAFT_03g005840) Sorghum bicolor
hypothetical protein(SORBIDRAFT_03g011050) hypothetical protein(SORBIDRAFT_03g011050) Sorghum bicolor
hypothetical protein(SORBIDRAFT_03g011130) hypothetical protein(SORBIDRAFT_03g011130) Sorghum bicolor
hypothetical protein(SORBIDRAFT_03g028850) hypothetical protein(SORBIDRAFT_03g028850) Sorghum bicolor
hypothetical protein(SORBIDRAFT_03g031310) hypothetical protein(SORBIDRAFT_03g031310) Sorghum bicolor
hypothetical protein(SORBIDRAFT_03g032280) hypothetical protein(SORBIDRAFT_03g032280) Sorghum bicolor
hypothetical protein(SORBIDRAFT_03g036470) hypothetical protein(SORBIDRAFT_03g036470) Sorghum bicolor
hypothetical protein(SORBIDRAFT_03g036760) hypothetical protein(SORBIDRAFT_03g036760) Sorghum bicolor
hypothetical protein(SORBIDRAFT_03g037280) hypothetical protein(SORBIDRAFT_03g037280) Sorghum bicolor
hypothetical protein(SORBIDRAFT_03g038160) hypothetical protein(SORBIDRAFT_03g038160) Sorghum bicolor
hypothetical protein(SORBIDRAFT_03g039670) hypothetical protein(SORBIDRAFT_03g039670) Sorghum bicolor
hypothetical protein(SORBIDRAFT_03g040360) hypothetical protein(SORBIDRAFT_03g040360) Sorghum bicolor
hypothetical protein(SORBIDRAFT_03g041410) hypothetical protein(SORBIDRAFT_03g041410) Sorghum bicolor
hypothetical protein(SORBIDRAFT_03g043140) hypothetical protein(SORBIDRAFT_03g043140) Sorghum bicolor
hypothetical protein(SORBIDRAFT_03g045690) hypothetical protein(SORBIDRAFT_03g045690) Sorghum bicolor
hypothetical protein(SORBIDRAFT_03g046760) hypothetical protein(SORBIDRAFT_03g046760) Sorghum bicolor
hypothetical protein(SORBIDRAFT_04g000580) hypothetical protein(SORBIDRAFT_04g000580) Sorghum bicolor
hypothetical protein(SORBIDRAFT_04g000590) hypothetical protein(SORBIDRAFT_04g000590) Sorghum bicolor
hypothetical protein(SORBIDRAFT_04g000740) hypothetical protein(SORBIDRAFT_04g000740) Sorghum bicolor
hypothetical protein(SORBIDRAFT_04g001060) hypothetical protein(SORBIDRAFT_04g001060) Sorghum bicolor
hypothetical protein(SORBIDRAFT_04g001220) hypothetical protein(SORBIDRAFT_04g001220) Sorghum bicolor
hypothetical protein(SORBIDRAFT_04g004250) hypothetical protein(SORBIDRAFT_04g004250) Sorghum bicolor
hypothetical protein(SORBIDRAFT_04g004750) hypothetical protein(SORBIDRAFT_04g004750) Sorghum bicolor
hypothetical protein(SORBIDRAFT_04g005210) hypothetical protein(SORBIDRAFT_04g005210) Sorghum bicolor
hypothetical protein(SORBIDRAFT_04g005480) hypothetical protein(SORBIDRAFT_04g005480) Sorghum bicolor
hypothetical protein(SORBIDRAFT_04g007190) hypothetical protein(SORBIDRAFT_04g007190) Sorghum bicolor
hypothetical protein(SORBIDRAFT_04g007700) hypothetical protein(SORBIDRAFT_04g007700) Sorghum bicolor
hypothetical protein(SORBIDRAFT_04g007900) hypothetical protein(SORBIDRAFT_04g007900) Sorghum bicolor
hypothetical protein(SORBIDRAFT_04g017460) hypothetical protein(SORBIDRAFT_04g017460) Sorghum bicolor
hypothetical protein(SORBIDRAFT_04g019020) hypothetical protein(SORBIDRAFT_04g019020) Sorghum bicolor
hypothetical protein(SORBIDRAFT_04g026520) hypothetical protein(SORBIDRAFT_04g026520) Sorghum bicolor
hypothetical protein(SORBIDRAFT_04g026530) hypothetical protein(SORBIDRAFT_04g026530) Sorghum bicolor
hypothetical protein(SORBIDRAFT_04g026560) hypothetical protein(SORBIDRAFT_04g026560) Sorghum bicolor
hypothetical protein(SORBIDRAFT_04g031120) hypothetical protein(SORBIDRAFT_04g031120) Sorghum bicolor
hypothetical protein(SORBIDRAFT_04g033720) hypothetical protein(SORBIDRAFT_04g033720) Sorghum bicolor
hypothetical protein(SORBIDRAFT_04g033740) hypothetical protein(SORBIDRAFT_04g033740) Sorghum bicolor
hypothetical protein(SORBIDRAFT_04g033750) hypothetical protein(SORBIDRAFT_04g033750) Sorghum bicolor
hypothetical protein(SORBIDRAFT_04g035410) hypothetical protein(SORBIDRAFT_04g035410) Sorghum bicolor
hypothetical protein(SORBIDRAFT_05g002760) hypothetical protein(SORBIDRAFT_05g002760) Sorghum bicolor
hypothetical protein(SORBIDRAFT_05g020150) hypothetical protein(SORBIDRAFT_05g020150) Sorghum bicolor
hypothetical protein(SORBIDRAFT_05g020170) hypothetical protein(SORBIDRAFT_05g020170) Sorghum bicolor
hypothetical protein(SORBIDRAFT_05g027180) hypothetical protein(SORBIDRAFT_05g027180) Sorghum bicolor
hypothetical protein(SORBIDRAFT_06g015310) hypothetical protein(SORBIDRAFT_06g015310) Sorghum bicolor
hypothetical protein(SORBIDRAFT_06g018040) hypothetical protein(SORBIDRAFT_06g018040) Sorghum bicolor
hypothetical protein(SORBIDRAFT_06g018800) hypothetical protein(SORBIDRAFT_06g018800) Sorghum bicolor
hypothetical protein(SORBIDRAFT_06g018810) hypothetical protein(SORBIDRAFT_06g018810) Sorghum bicolor
hypothetical protein(SORBIDRAFT_06g018830) hypothetical protein(SORBIDRAFT_06g018830) Sorghum bicolor
hypothetical protein(SORBIDRAFT_06g020020) hypothetical protein(SORBIDRAFT_06g020020) Sorghum bicolor
hypothetical protein(SORBIDRAFT_06g022500) hypothetical protein(SORBIDRAFT_06g022500) Sorghum bicolor
hypothetical protein(SORBIDRAFT_06g022630) hypothetical protein(SORBIDRAFT_06g022630) Sorghum bicolor
hypothetical protein(SORBIDRAFT_06g022740) hypothetical protein(SORBIDRAFT_06g022740) Sorghum bicolor
hypothetical protein(SORBIDRAFT_06g026160) hypothetical protein(SORBIDRAFT_06g026160) Sorghum bicolor
hypothetical protein(SORBIDRAFT_06g028210) hypothetical protein(SORBIDRAFT_06g028210) Sorghum bicolor
hypothetical protein(SORBIDRAFT_06g033850) hypothetical protein(SORBIDRAFT_06g033850) Sorghum bicolor
hypothetical protein(SORBIDRAFT_07g002550) hypothetical protein(SORBIDRAFT_07g002550) Sorghum bicolor
hypothetical protein(SORBIDRAFT_07g002770) hypothetical protein(SORBIDRAFT_07g002770) Sorghum bicolor
hypothetical protein(SORBIDRAFT_07g003020) hypothetical protein(SORBIDRAFT_07g003020) Sorghum bicolor
hypothetical protein(SORBIDRAFT_07g003040) hypothetical protein(SORBIDRAFT_07g003040) Sorghum bicolor
hypothetical protein(SORBIDRAFT_07g004690) hypothetical protein(SORBIDRAFT_07g004690) Sorghum bicolor
hypothetical protein(SORBIDRAFT_07g005420) hypothetical protein(SORBIDRAFT_07g005420) Sorghum bicolor
hypothetical protein(SORBIDRAFT_07g006090) hypothetical protein(SORBIDRAFT_07g006090) Sorghum bicolor
hypothetical protein(SORBIDRAFT_07g021680) hypothetical protein(SORBIDRAFT_07g021680) Sorghum bicolor
hypothetical protein(SORBIDRAFT_07g021700) hypothetical protein(SORBIDRAFT_07g021700) Sorghum bicolor
hypothetical protein(SORBIDRAFT_07g026130) hypothetical protein(SORBIDRAFT_07g026130) Sorghum bicolor
hypothetical protein(SORBIDRAFT_07g027480) hypothetical protein(SORBIDRAFT_07g027480) Sorghum bicolor
hypothetical protein(SORBIDRAFT_08g007610) hypothetical protein(SORBIDRAFT_08g007610) Sorghum bicolor
hypothetical protein(SORBIDRAFT_08g022520) hypothetical protein(SORBIDRAFT_08g022520) Sorghum bicolor
hypothetical protein(SORBIDRAFT_09g003790) hypothetical protein(SORBIDRAFT_09g003790) Sorghum bicolor
hypothetical protein(SORBIDRAFT_09g003800) hypothetical protein(SORBIDRAFT_09g003800) Sorghum bicolor
hypothetical protein(SORBIDRAFT_09g004650) hypothetical protein(SORBIDRAFT_09g004650) Sorghum bicolor
hypothetical protein(SORBIDRAFT_09g005840) hypothetical protein(SORBIDRAFT_09g005840) Sorghum bicolor
hypothetical protein(SORBIDRAFT_09g006030) hypothetical protein(SORBIDRAFT_09g006030) Sorghum bicolor
hypothetical protein(SORBIDRAFT_09g006260) hypothetical protein(SORBIDRAFT_09g006260) Sorghum bicolor
hypothetical protein(SORBIDRAFT_09g020980) hypothetical protein(SORBIDRAFT_09g020980) Sorghum bicolor
hypothetical protein(SORBIDRAFT_09g021030) hypothetical protein(SORBIDRAFT_09g021030) Sorghum bicolor
hypothetical protein(SORBIDRAFT_09g021360) hypothetical protein(SORBIDRAFT_09g021360) Sorghum bicolor
hypothetical protein(SORBIDRAFT_09g022430) hypothetical protein(SORBIDRAFT_09g022430) Sorghum bicolor
hypothetical protein(SORBIDRAFT_09g022630) hypothetical protein(SORBIDRAFT_09g022630) Sorghum bicolor
hypothetical protein(SORBIDRAFT_09g022740) hypothetical protein(SORBIDRAFT_09g022740) Sorghum bicolor
hypothetical protein(SORBIDRAFT_09g023060) hypothetical protein(SORBIDRAFT_09g023060) Sorghum bicolor
hypothetical protein(SORBIDRAFT_09g024310) hypothetical protein(SORBIDRAFT_09g024310) Sorghum bicolor
hypothetical protein(SORBIDRAFT_09g024590) hypothetical protein(SORBIDRAFT_09g024590) Sorghum bicolor
hypothetical protein(SORBIDRAFT_09g027850) hypothetical protein(SORBIDRAFT_09g027850) Sorghum bicolor
hypothetical protein(SORBIDRAFT_10g004540) hypothetical protein(SORBIDRAFT_10g004540) Sorghum bicolor
hypothetical protein(SORBIDRAFT_10g005700) hypothetical protein(SORBIDRAFT_10g005700) Sorghum bicolor
hypothetical protein(SORBIDRAFT_10g007300) hypothetical protein(SORBIDRAFT_10g007300) Sorghum bicolor
hypothetical protein(SORBIDRAFT_10g007310) hypothetical protein(SORBIDRAFT_10g007310) Sorghum bicolor
hypothetical protein(SORBIDRAFT_10g007320) hypothetical protein(SORBIDRAFT_10g007320) Sorghum bicolor
hypothetical protein(SORBIDRAFT_10g007800) hypothetical protein(SORBIDRAFT_10g007800) Sorghum bicolor
hypothetical protein(SORBIDRAFT_10g009590) hypothetical protein(SORBIDRAFT_10g009590) Sorghum bicolor
hypothetical protein(SORBIDRAFT_10g020100) hypothetical protein(SORBIDRAFT_10g020100) Sorghum bicolor
hypothetical protein(SORBIDRAFT_10g021610) hypothetical protein(SORBIDRAFT_10g021610) Sorghum bicolor
hypothetical protein(SORBIDRAFT_10g021620) hypothetical protein(SORBIDRAFT_10g021620) Sorghum bicolor
hypothetical protein(SORBIDRAFT_10g021650) hypothetical protein(SORBIDRAFT_10g021650) Sorghum bicolor
hypothetical protein(SORBIDRAFT_10g023290) hypothetical protein(SORBIDRAFT_10g023290) Sorghum bicolor
hypothetical protein(SORBIDRAFT_10g023630) hypothetical protein(SORBIDRAFT_10g023630) Sorghum bicolor

## Sheet: Metabolic pathways
ID Gene Name Species
NADH dehydrogenase subunit 3(ndhC) NADH dehydrogenase subunit 3(ndhC) Sorghum bicolor
NADH dehydrogenase subunit 4(ndhD) NADH dehydrogenase subunit 4(ndhD) Sorghum bicolor
hypothetical protein(SORBIDRAFT_01g000580) hypothetical protein(SORBIDRAFT_01g000580) Sorghum bicolor
hypothetical protein(SORBIDRAFT_01g003490) hypothetical protein(SORBIDRAFT_01g003490) Sorghum bicolor
hypothetical protein(SORBIDRAFT_01g003700) hypothetical protein(SORBIDRAFT_01g003700) Sorghum bicolor
hypothetical protein(SORBIDRAFT_01g005150) hypothetical protein(SORBIDRAFT_01g005150) Sorghum bicolor
hypothetical protein(SORBIDRAFT_01g005160) hypothetical protein(SORBIDRAFT_01g005160) Sorghum bicolor
hypothetical protein(SORBIDRAFT_01g007240) hypothetical protein(SORBIDRAFT_01g007240) Sorghum bicolor
hypothetical protein(SORBIDRAFT_01g008450) hypothetical protein(SORBIDRAFT_01g008450) Sorghum bicolor
hypothetical protein(SORBIDRAFT_01g010250) hypothetical protein(SORBIDRAFT_01g010250) Sorghum bicolor
hypothetical protein(SORBIDRAFT_01g013540) hypothetical protein(SORBIDRAFT_01g013540) Sorghum bicolor
hypothetical protein(SORBIDRAFT_01g014230) hypothetical protein(SORBIDRAFT_01g014230) Sorghum bicolor
hypothetical protein(SORBIDRAFT_01g017070) hypothetical protein(SORBIDRAFT_01g017070) Sorghum bicolor
hypothetical protein(SORBIDRAFT_01g017270) hypothetical protein(SORBIDRAFT_01g017270) Sorghum bicolor
hypothetical protein(SORBIDRAFT_01g017860) hypothetical protein(SORBIDRAFT_01g017860) Sorghum bicolor
hypothetical protein(SORBIDRAFT_01g020150) hypothetical protein(SORBIDRAFT_01g020150) Sorghum bicolor
hypothetical protein(SORBIDRAFT_01g020280) hypothetical protein(SORBIDRAFT_01g020280) Sorghum bicolor
hypothetical protein(SORBIDRAFT_01g020300) hypothetical protein(SORBIDRAFT_01g020300) Sorghum bicolor
hypothetical protein(SORBIDRAFT_01g020310) hypothetical protein(SORBIDRAFT_01g020310) Sorghum bicolor
hypothetical protein(SORBIDRAFT_01g022290) hypothetical protein(SORBIDRAFT_01g022290) Sorghum bicolor
hypothetical protein(SORBIDRAFT_01g022370) hypothetical protein(SORBIDRAFT_01g022370) Sorghum bicolor
hypothetical protein(SORBIDRAFT_01g027330) hypothetical protein(SORBIDRAFT_01g027330) Sorghum bicolor
hypothetical protein(SORBIDRAFT_01g027830) hypothetical protein(SORBIDRAFT_01g027830) Sorghum bicolor
hypothetical protein(SORBIDRAFT_01g031100) hypothetical protein(SORBIDRAFT_01g031100) Sorghum bicolor
hypothetical protein(SORBIDRAFT_01g032250) hypothetical protein(SORBIDRAFT_01g032250) Sorghum bicolor
hypothetical protein(SORBIDRAFT_01g033590) hypothetical protein(SORBIDRAFT_01g033590) Sorghum bicolor
hypothetical protein(SORBIDRAFT_01g033800) hypothetical protein(SORBIDRAFT_01g033800) Sorghum bicolor
hypothetical protein(SORBIDRAFT_01g035380) hypothetical protein(SORBIDRAFT_01g035380) Sorghum bicolor
hypothetical protein(SORBIDRAFT_01g038740) hypothetical protein(SORBIDRAFT_01g038740) Sorghum bicolor
hypothetical protein(SORBIDRAFT_01g040920) hypothetical protein(SORBIDRAFT_01g040920) Sorghum bicolor
hypothetical protein(SORBIDRAFT_01g041700) hypothetical protein(SORBIDRAFT_01g041700) Sorghum bicolor
hypothetical protein(SORBIDRAFT_01g042050) hypothetical protein(SORBIDRAFT_01g042050) Sorghum bicolor
hypothetical protein(SORBIDRAFT_01g042580) hypothetical protein(SORBIDRAFT_01g042580) Sorghum bicolor
hypothetical protein(SORBIDRAFT_01g044050) hypothetical protein(SORBIDRAFT_01g044050) Sorghum bicolor
hypothetical protein(SORBIDRAFT_01g045240) hypothetical protein(SORBIDRAFT_01g045240) Sorghum bicolor
hypothetical protein(SORBIDRAFT_01g047850) hypothetical protein(SORBIDRAFT_01g047850) Sorghum bicolor
hypothetical protein(SORBIDRAFT_01g048370) hypothetical protein(SORBIDRAFT_01g048370) Sorghum bicolor
hypothetical protein(SORBIDRAFT_01g048510) hypothetical protein(SORBIDRAFT_01g048510) Sorghum bicolor
hypothetical protein(SORBIDRAFT_01g049310) hypothetical protein(SORBIDRAFT_01g049310) Sorghum bicolor
hypothetical protein(SORBIDRAFT_0246s002010) hypothetical protein(SORBIDRAFT_0246s002010) Sorghum bicolor
hypothetical protein(SORBIDRAFT_02g010910) hypothetical protein(SORBIDRAFT_02g010910) Sorghum bicolor
hypothetical protein(SORBIDRAFT_02g020320) hypothetical protein(SORBIDRAFT_02g020320) Sorghum bicolor
hypothetical protein(SORBIDRAFT_02g020430) hypothetical protein(SORBIDRAFT_02g020430) Sorghum bicolor
hypothetical protein(SORBIDRAFT_02g024190) hypothetical protein(SORBIDRAFT_02g024190) Sorghum bicolor
hypothetical protein(SORBIDRAFT_02g024680) hypothetical protein(SORBIDRAFT_02g024680) Sorghum bicolor
hypothetical protein(SORBIDRAFT_02g028630) hypothetical protein(SORBIDRAFT_02g028630) Sorghum bicolor
hypothetical protein(SORBIDRAFT_02g028910) hypothetical protein(SORBIDRAFT_02g028910) Sorghum bicolor
hypothetical protein(SORBIDRAFT_02g029470) hypothetical protein(SORBIDRAFT_02g029470) Sorghum bicolor
hypothetical protein(SORBIDRAFT_02g031570) hypothetical protein(SORBIDRAFT_02g031570) Sorghum bicolor
hypothetical protein(SORBIDRAFT_02g032260) hypothetical protein(SORBIDRAFT_02g032260) Sorghum bicolor
hypothetical protein(SORBIDRAFT_02g033250) hypothetical protein(SORBIDRAFT_02g033250) Sorghum bicolor
hypothetical protein(SORBIDRAFT_02g036380) hypothetical protein(SORBIDRAFT_02g036380) Sorghum bicolor
hypothetical protein(SORBIDRAFT_02g039660) hypothetical protein(SORBIDRAFT_02g039660) Sorghum bicolor
hypothetical protein(SORBIDRAFT_02g041960) hypothetical protein(SORBIDRAFT_02g041960) Sorghum bicolor
hypothetical protein(SORBIDRAFT_02g042840) hypothetical protein(SORBIDRAFT_02g042840) Sorghum bicolor
hypothetical protein(SORBIDRAFT_03g003140) hypothetical protein(SORBIDRAFT_03g003140) Sorghum bicolor
hypothetical protein(SORBIDRAFT_03g005840) hypothetical protein(SORBIDRAFT_03g005840) Sorghum bicolor
hypothetical protein(SORBIDRAFT_03g011050) hypothetical protein(SORBIDRAFT_03g011050) Sorghum bicolor
hypothetical protein(SORBIDRAFT_03g011130) hypothetical protein(SORBIDRAFT_03g011130) Sorghum bicolor
hypothetical protein(SORBIDRAFT_03g012600) hypothetical protein(SORBIDRAFT_03g012600) Sorghum bicolor
hypothetical protein(SORBIDRAFT_03g012820) hypothetical protein(SORBIDRAFT_03g012820) Sorghum bicolor
hypothetical protein(SORBIDRAFT_03g027020) hypothetical protein(SORBIDRAFT_03g027020) Sorghum bicolor
hypothetical protein(SORBIDRAFT_03g028850) hypothetical protein(SORBIDRAFT_03g028850) Sorghum bicolor
hypothetical protein(SORBIDRAFT_03g031310) hypothetical protein(SORBIDRAFT_03g031310) Sorghum bicolor
hypothetical protein(SORBIDRAFT_03g032280) hypothetical protein(SORBIDRAFT_03g032280) Sorghum bicolor
hypothetical protein(SORBIDRAFT_03g032950) hypothetical protein(SORBIDRAFT_03g032950) Sorghum bicolor
hypothetical protein(SORBIDRAFT_03g033740) hypothetical protein(SORBIDRAFT_03g033740) Sorghum bicolor
hypothetical protein(SORBIDRAFT_03g034640) hypothetical protein(SORBIDRAFT_03g034640) Sorghum bicolor
hypothetical protein(SORBIDRAFT_03g036470) hypothetical protein(SORBIDRAFT_03g036470) Sorghum bicolor
hypothetical protein(SORBIDRAFT_03g036760) hypothetical protein(SORBIDRAFT_03g036760) Sorghum bicolor
hypothetical protein(SORBIDRAFT_03g036790) hypothetical protein(SORBIDRAFT_03g036790) Sorghum bicolor
hypothetical protein(SORBIDRAFT_03g038160) hypothetical protein(SORBIDRAFT_03g038160) Sorghum bicolor
hypothetical protein(SORBIDRAFT_03g039670) hypothetical protein(SORBIDRAFT_03g039670) Sorghum bicolor
hypothetical protein(SORBIDRAFT_03g040370) hypothetical protein(SORBIDRAFT_03g040370) Sorghum bicolor
hypothetical protein(SORBIDRAFT_03g041410) hypothetical protein(SORBIDRAFT_03g041410) Sorghum bicolor
hypothetical protein(SORBIDRAFT_03g043140) hypothetical protein(SORBIDRAFT_03g043140) Sorghum bicolor
hypothetical protein(SORBIDRAFT_03g044700) hypothetical protein(SORBIDRAFT_03g044700) Sorghum bicolor
hypothetical protein(SORBIDRAFT_03g045690) hypothetical protein(SORBIDRAFT_03g045690) Sorghum bicolor
hypothetical protein(SORBIDRAFT_03g046760) hypothetical protein(SORBIDRAFT_03g046760) Sorghum bicolor
hypothetical protein(SORBIDRAFT_04g000580) hypothetical protein(SORBIDRAFT_04g000580) Sorghum bicolor
hypothetical protein(SORBIDRAFT_04g000590) hypothetical protein(SORBIDRAFT_04g000590) Sorghum bicolor
hypothetical protein(SORBIDRAFT_04g000740) hypothetical protein(SORBIDRAFT_04g000740) Sorghum bicolor
hypothetical protein(SORBIDRAFT_04g000890) hypothetical protein(SORBIDRAFT_04g000890) Sorghum bicolor
hypothetical protein(SORBIDRAFT_04g000930) hypothetical protein(SORBIDRAFT_04g000930) Sorghum bicolor
hypothetical protein(SORBIDRAFT_04g000940) hypothetical protein(SORBIDRAFT_04g000940) Sorghum bicolor
hypothetical protein(SORBIDRAFT_04g001060) hypothetical protein(SORBIDRAFT_04g001060) Sorghum bicolor
hypothetical protein(SORBIDRAFT_04g001220) hypothetical protein(SORBIDRAFT_04g001220) Sorghum bicolor
hypothetical protein(SORBIDRAFT_04g003220) hypothetical protein(SORBIDRAFT_04g003220) Sorghum bicolor
hypothetical protein(SORBIDRAFT_04g004250) hypothetical protein(SORBIDRAFT_04g004250) Sorghum bicolor
hypothetical protein(SORBIDRAFT_04g004750) hypothetical protein(SORBIDRAFT_04g004750) Sorghum bicolor
hypothetical protein(SORBIDRAFT_04g005210) hypothetical protein(SORBIDRAFT_04g005210) Sorghum bicolor
hypothetical protein(SORBIDRAFT_04g005480) hypothetical protein(SORBIDRAFT_04g005480) Sorghum bicolor
hypothetical protein(SORBIDRAFT_04g007700) hypothetical protein(SORBIDRAFT_04g007700) Sorghum bicolor
hypothetical protein(SORBIDRAFT_04g007900) hypothetical protein(SORBIDRAFT_04g007900) Sorghum bicolor
hypothetical protein(SORBIDRAFT_04g008720) hypothetical protein(SORBIDRAFT_04g008720) Sorghum bicolor
hypothetical protein(SORBIDRAFT_04g017460) hypothetical protein(SORBIDRAFT_04g017460) Sorghum bicolor
hypothetical protein(SORBIDRAFT_04g019020) hypothetical protein(SORBIDRAFT_04g019020) Sorghum bicolor
hypothetical protein(SORBIDRAFT_04g022040) hypothetical protein(SORBIDRAFT_04g022040) Sorghum bicolor
hypothetical protein(SORBIDRAFT_04g023780) hypothetical protein(SORBIDRAFT_04g023780) Sorghum bicolor
hypothetical protein(SORBIDRAFT_04g024540) hypothetical protein(SORBIDRAFT_04g024540) Sorghum bicolor
hypothetical protein(SORBIDRAFT_04g026520) hypothetical protein(SORBIDRAFT_04g026520) Sorghum bicolor
hypothetical protein(SORBIDRAFT_04g026530) hypothetical protein(SORBIDRAFT_04g026530) Sorghum bicolor
hypothetical protein(SORBIDRAFT_04g026560) hypothetical protein(SORBIDRAFT_04g026560) Sorghum bicolor
hypothetical protein(SORBIDRAFT_04g027990) hypothetical protein(SORBIDRAFT_04g027990) Sorghum bicolor
hypothetical protein(SORBIDRAFT_04g029190) hypothetical protein(SORBIDRAFT_04g029190) Sorghum bicolor
hypothetical protein(SORBIDRAFT_04g030310) hypothetical protein(SORBIDRAFT_04g030310) Sorghum bicolor
hypothetical protein(SORBIDRAFT_04g030750) hypothetical protein(SORBIDRAFT_04g030750) Sorghum bicolor
hypothetical protein(SORBIDRAFT_04g031120) hypothetical protein(SORBIDRAFT_04g031120) Sorghum bicolor
hypothetical protein(SORBIDRAFT_04g034900) hypothetical protein(SORBIDRAFT_04g034900) Sorghum bicolor
hypothetical protein(SORBIDRAFT_04g035410) hypothetical protein(SORBIDRAFT_04g035410) Sorghum bicolor
hypothetical protein(SORBIDRAFT_04g035560) hypothetical protein(SORBIDRAFT_04g035560) Sorghum bicolor
hypothetical protein(SORBIDRAFT_04g035630) hypothetical protein(SORBIDRAFT_04g035630) Sorghum bicolor
hypothetical protein(SORBIDRAFT_04g036090) hypothetical protein(SORBIDRAFT_04g036090) Sorghum bicolor
hypothetical protein(SORBIDRAFT_04g036470) hypothetical protein(SORBIDRAFT_04g036470) Sorghum bicolor
hypothetical protein(SORBIDRAFT_05g001470) hypothetical protein(SORBIDRAFT_05g001470) Sorghum bicolor
hypothetical protein(SORBIDRAFT_05g002760) hypothetical protein(SORBIDRAFT_05g002760) Sorghum bicolor
hypothetical protein(SORBIDRAFT_05g003480) hypothetical protein(SORBIDRAFT_05g003480) Sorghum bicolor
hypothetical protein(SORBIDRAFT_05g007070) hypothetical protein(SORBIDRAFT_05g007070) Sorghum bicolor
hypothetical protein(SORBIDRAFT_05g009420) hypothetical protein(SORBIDRAFT_05g009420) Sorghum bicolor
hypothetical protein(SORBIDRAFT_05g018880) hypothetical protein(SORBIDRAFT_05g018880) Sorghum bicolor
hypothetical protein(SORBIDRAFT_05g020150) hypothetical protein(SORBIDRAFT_05g020150) Sorghum bicolor
hypothetical protein(SORBIDRAFT_05g020170) hypothetical protein(SORBIDRAFT_05g020170) Sorghum bicolor
hypothetical protein(SORBIDRAFT_05g027180) hypothetical protein(SORBIDRAFT_05g027180) Sorghum bicolor
hypothetical protein(SORBIDRAFT_06g015310) hypothetical protein(SORBIDRAFT_06g015310) Sorghum bicolor
hypothetical protein(SORBIDRAFT_06g018040) hypothetical protein(SORBIDRAFT_06g018040) Sorghum bicolor
hypothetical protein(SORBIDRAFT_06g018740) hypothetical protein(SORBIDRAFT_06g018740) Sorghum bicolor
hypothetical protein(SORBIDRAFT_06g018800) hypothetical protein(SORBIDRAFT_06g018800) Sorghum bicolor
hypothetical protein(SORBIDRAFT_06g018810) hypothetical protein(SORBIDRAFT_06g018810) Sorghum bicolor
hypothetical protein(SORBIDRAFT_06g018830) hypothetical protein(SORBIDRAFT_06g018830) Sorghum bicolor
hypothetical protein(SORBIDRAFT_06g020020) hypothetical protein(SORBIDRAFT_06g020020) Sorghum bicolor
hypothetical protein(SORBIDRAFT_06g022500) hypothetical protein(SORBIDRAFT_06g022500) Sorghum bicolor
hypothetical protein(SORBIDRAFT_06g022630) hypothetical protein(SORBIDRAFT_06g022630) Sorghum bicolor
hypothetical protein(SORBIDRAFT_06g022740) hypothetical protein(SORBIDRAFT_06g022740) Sorghum bicolor
hypothetical protein(SORBIDRAFT_06g026160) hypothetical protein(SORBIDRAFT_06g026160) Sorghum bicolor
hypothetical protein(SORBIDRAFT_06g032690) hypothetical protein(SORBIDRAFT_06g032690) Sorghum bicolor
hypothetical protein(SORBIDRAFT_06g033850) hypothetical protein(SORBIDRAFT_06g033850) Sorghum bicolor
hypothetical protein(SORBIDRAFT_07g002550) hypothetical protein(SORBIDRAFT_07g002550) Sorghum bicolor
hypothetical protein(SORBIDRAFT_07g002770) hypothetical protein(SORBIDRAFT_07g002770) Sorghum bicolor
hypothetical protein(SORBIDRAFT_07g003020) hypothetical protein(SORBIDRAFT_07g003020) Sorghum bicolor
hypothetical protein(SORBIDRAFT_07g003040) hypothetical protein(SORBIDRAFT_07g003040) Sorghum bicolor
hypothetical protein(SORBIDRAFT_07g004690) hypothetical protein(SORBIDRAFT_07g004690) Sorghum bicolor
hypothetical protein(SORBIDRAFT_07g004820) hypothetical protein(SORBIDRAFT_07g004820) Sorghum bicolor
hypothetical protein(SORBIDRAFT_07g005420) hypothetical protein(SORBIDRAFT_07g005420) Sorghum bicolor
hypothetical protein(SORBIDRAFT_07g006090) hypothetical protein(SORBIDRAFT_07g006090) Sorghum bicolor
hypothetical protein(SORBIDRAFT_07g020270) hypothetical protein(SORBIDRAFT_07g020270) Sorghum bicolor
hypothetical protein(SORBIDRAFT_07g021680) hypothetical protein(SORBIDRAFT_07g021680) Sorghum bicolor
hypothetical protein(SORBIDRAFT_07g021700) hypothetical protein(SORBIDRAFT_07g021700) Sorghum bicolor
hypothetical protein(SORBIDRAFT_07g021920) hypothetical protein(SORBIDRAFT_07g021920) Sorghum bicolor
hypothetical protein(SORBIDRAFT_07g021980) hypothetical protein(SORBIDRAFT_07g021980) Sorghum bicolor
hypothetical protein(SORBIDRAFT_07g024320) hypothetical protein(SORBIDRAFT_07g024320) Sorghum bicolor
hypothetical protein(SORBIDRAFT_07g026130) hypothetical protein(SORBIDRAFT_07g026130) Sorghum bicolor
hypothetical protein(SORBIDRAFT_07g027480) hypothetical protein(SORBIDRAFT_07g027480) Sorghum bicolor
hypothetical protein(SORBIDRAFT_08g001480) hypothetical protein(SORBIDRAFT_08g001480) Sorghum bicolor
hypothetical protein(SORBIDRAFT_08g004380) hypothetical protein(SORBIDRAFT_08g004380) Sorghum bicolor
hypothetical protein(SORBIDRAFT_08g005190) hypothetical protein(SORBIDRAFT_08g005190) Sorghum bicolor
hypothetical protein(SORBIDRAFT_08g007610) hypothetical protein(SORBIDRAFT_08g007610) Sorghum bicolor
hypothetical protein(SORBIDRAFT_08g019250) hypothetical protein(SORBIDRAFT_08g019250) Sorghum bicolor
hypothetical protein(SORBIDRAFT_08g019790) hypothetical protein(SORBIDRAFT_08g019790) Sorghum bicolor
hypothetical protein(SORBIDRAFT_08g022520) hypothetical protein(SORBIDRAFT_08g022520) Sorghum bicolor
hypothetical protein(SORBIDRAFT_09g003790) hypothetical protein(SORBIDRAFT_09g003790) Sorghum bicolor
hypothetical protein(SORBIDRAFT_09g003800) hypothetical protein(SORBIDRAFT_09g003800) Sorghum bicolor
hypothetical protein(SORBIDRAFT_09g004650) hypothetical protein(SORBIDRAFT_09g004650) Sorghum bicolor
hypothetical protein(SORBIDRAFT_09g005810) hypothetical protein(SORBIDRAFT_09g005810) Sorghum bicolor
hypothetical protein(SORBIDRAFT_09g005840) hypothetical protein(SORBIDRAFT_09g005840) Sorghum bicolor
hypothetical protein(SORBIDRAFT_09g006030) hypothetical protein(SORBIDRAFT_09g006030) Sorghum bicolor
hypothetical protein(SORBIDRAFT_09g006260) hypothetical protein(SORBIDRAFT_09g006260) Sorghum bicolor
hypothetical protein(SORBIDRAFT_09g018070) hypothetical protein(SORBIDRAFT_09g018070) Sorghum bicolor
hypothetical protein(SORBIDRAFT_09g020980) hypothetical protein(SORBIDRAFT_09g020980) Sorghum bicolor
hypothetical protein(SORBIDRAFT_09g021030) hypothetical protein(SORBIDRAFT_09g021030) Sorghum bicolor
hypothetical protein(SORBIDRAFT_09g021360) hypothetical protein(SORBIDRAFT_09g021360) Sorghum bicolor
hypothetical protein(SORBIDRAFT_09g022430) hypothetical protein(SORBIDRAFT_09g022430) Sorghum bicolor
hypothetical protein(SORBIDRAFT_09g022740) hypothetical protein(SORBIDRAFT_09g022740) Sorghum bicolor
hypothetical protein(SORBIDRAFT_09g023060) hypothetical protein(SORBIDRAFT_09g023060) Sorghum bicolor
hypothetical protein(SORBIDRAFT_09g024590) hypothetical protein(SORBIDRAFT_09g024590) Sorghum bicolor
hypothetical protein(SORBIDRAFT_09g027850) hypothetical protein(SORBIDRAFT_09g027850) Sorghum bicolor
hypothetical protein(SORBIDRAFT_09g029130) hypothetical protein(SORBIDRAFT_09g029130) Sorghum bicolor
hypothetical protein(SORBIDRAFT_10g002070) hypothetical protein(SORBIDRAFT_10g002070) Sorghum bicolor
hypothetical protein(SORBIDRAFT_10g002560) hypothetical protein(SORBIDRAFT_10g002560) Sorghum bicolor
hypothetical protein(SORBIDRAFT_10g002990) hypothetical protein(SORBIDRAFT_10g002990) Sorghum bicolor
hypothetical protein(SORBIDRAFT_10g004540) hypothetical protein(SORBIDRAFT_10g004540) Sorghum bicolor
hypothetical protein(SORBIDRAFT_10g005700) hypothetical protein(SORBIDRAFT_10g005700) Sorghum bicolor
hypothetical protein(SORBIDRAFT_10g007300) hypothetical protein(SORBIDRAFT_10g007300) Sorghum bicolor
hypothetical protein(SORBIDRAFT_10g007310) hypothetical protein(SORBIDRAFT_10g007310) Sorghum bicolor
hypothetical protein(SORBIDRAFT_10g007320) hypothetical protein(SORBIDRAFT_10g007320) Sorghum bicolor
hypothetical protein(SORBIDRAFT_10g007800) hypothetical protein(SORBIDRAFT_10g007800) Sorghum bicolor
hypothetical protein(SORBIDRAFT_10g008040) hypothetical protein(SORBIDRAFT_10g008040) Sorghum bicolor
hypothetical protein(SORBIDRAFT_10g009590) hypothetical protein(SORBIDRAFT_10g009590) Sorghum bicolor
hypothetical protein(SORBIDRAFT_10g020100) hypothetical protein(SORBIDRAFT_10g020100) Sorghum bicolor
hypothetical protein(SORBIDRAFT_10g021610) hypothetical protein(SORBIDRAFT_10g021610) Sorghum bicolor
hypothetical protein(SORBIDRAFT_10g021620) hypothetical protein(SORBIDRAFT_10g021620) Sorghum bicolor
hypothetical protein(SORBIDRAFT_10g021650) hypothetical protein(SORBIDRAFT_10g021650) Sorghum bicolor
hypothetical protein(SORBIDRAFT_10g023190) hypothetical protein(SORBIDRAFT_10g023190) Sorghum bicolor
hypothetical protein(SORBIDRAFT_10g023630) hypothetical protein(SORBIDRAFT_10g023630) Sorghum bicolor
hypothetical protein(SORBIDRAFT_10g025880) hypothetical protein(SORBIDRAFT_10g025880) Sorghum bicolor
hypothetical protein(SORBIDRAFT_10g026840) hypothetical protein(SORBIDRAFT_10g026840) Sorghum bicolor
photosystem II 47 kDa protein(psbB) photosystem II 47 kDa protein(psbB) Sorghum bicolor

## Sheet: Plant-pathogen interaction
Sup_Tab_12_KEGG pathway enrichment analysis of the chitin up-regulated SC155-14E DEGs
ID Gene Name Species
hypothetical protein(SORBIDRAFT_01g028490) hypothetical protein(SORBIDRAFT_01g028490) Sorghum bicolor
hypothetical protein(SORBIDRAFT_01g036390) hypothetical protein(SORBIDRAFT_01g036390) Sorghum bicolor
hypothetical protein(SORBIDRAFT_01g037280) hypothetical protein(SORBIDRAFT_01g037280) Sorghum bicolor
hypothetical protein(SORBIDRAFT_01g040360) hypothetical protein(SORBIDRAFT_01g040360) Sorghum bicolor
hypothetical protein(SORBIDRAFT_01g040830) hypothetical protein(SORBIDRAFT_01g040830) Sorghum bicolor
hypothetical protein(SORBIDRAFT_02g002150) hypothetical protein(SORBIDRAFT_02g002150) Sorghum bicolor
hypothetical protein(SORBIDRAFT_02g024550) hypothetical protein(SORBIDRAFT_02g024550) Sorghum bicolor
hypothetical protein(SORBIDRAFT_02g026670) hypothetical protein(SORBIDRAFT_02g026670) Sorghum bicolor
hypothetical protein(SORBIDRAFT_03g036800) hypothetical protein(SORBIDRAFT_03g036800) Sorghum bicolor
hypothetical protein(SORBIDRAFT_03g045750) hypothetical protein(SORBIDRAFT_03g045750) Sorghum bicolor
hypothetical protein(SORBIDRAFT_03g046210) hypothetical protein(SORBIDRAFT_03g046210) Sorghum bicolor
hypothetical protein(SORBIDRAFT_04g006150) hypothetical protein(SORBIDRAFT_04g006150) Sorghum bicolor
hypothetical protein(SORBIDRAFT_04g020990) hypothetical protein(SORBIDRAFT_04g020990) Sorghum bicolor
hypothetical protein(SORBIDRAFT_04g034410) hypothetical protein(SORBIDRAFT_04g034410) Sorghum bicolor
hypothetical protein(SORBIDRAFT_04g034650) hypothetical protein(SORBIDRAFT_04g034650) Sorghum bicolor
hypothetical protein(SORBIDRAFT_04g035530) hypothetical protein(SORBIDRAFT_04g035530) Sorghum bicolor
hypothetical protein(SORBIDRAFT_05g002410) hypothetical protein(SORBIDRAFT_05g002410) Sorghum bicolor
hypothetical protein(SORBIDRAFT_05g008030) hypothetical protein(SORBIDRAFT_05g008030) Sorghum bicolor
hypothetical protein(SORBIDRAFT_05g008350) hypothetical protein(SORBIDRAFT_05g008350) Sorghum bicolor
hypothetical protein(SORBIDRAFT_05g023540) hypothetical protein(SORBIDRAFT_05g023540) Sorghum bicolor
hypothetical protein(SORBIDRAFT_06g014310) hypothetical protein(SORBIDRAFT_06g014310) Sorghum bicolor
hypothetical protein(SORBIDRAFT_06g021150) hypothetical protein(SORBIDRAFT_06g021150) Sorghum bicolor
hypothetical protein(SORBIDRAFT_06g022540) hypothetical protein(SORBIDRAFT_06g022540) Sorghum bicolor
hypothetical protein(SORBIDRAFT_06g028760) hypothetical protein(SORBIDRAFT_06g028760) Sorghum bicolor
hypothetical protein(SORBIDRAFT_06g030420) hypothetical protein(SORBIDRAFT_06g030420) Sorghum bicolor
hypothetical protein(SORBIDRAFT_07g024180) hypothetical protein(SORBIDRAFT_07g024180) Sorghum bicolor
hypothetical protein(SORBIDRAFT_09g002850) hypothetical protein(SORBIDRAFT_09g002850) Sorghum bicolor
hypothetical protein(SORBIDRAFT_09g029950) hypothetical protein(SORBIDRAFT_09g029950) Sorghum bicolor
hypothetical protein(SORBIDRAFT_10g005970) hypothetical protein(SORBIDRAFT_10g005970) Sorghum bicolor
