# Supplementary material for: Variation in Gene Expression between Two Sorghum bicolor Lines Differing in Innate Immunity Response
Source: Plants (Basel). 2021 Jul 27;10(8):1536. doi: 10.3390/plants10081536 (PMC8399927; doi:10.3390/plants10081536)
Supplement: Supplementary file 1 [file plants-10-01536-s001.zip › Table S20_KEGG_BTx623_flg22_down.xlsx]

## Sheet: Photosynthesis-antenna proteins
Sup_Tab_13_KEGG pathway enrichment analysis of the flg22 down-regulated BTx623 DEGs
ID Gene Name Species
8077219 hypothetical protein(SORBIDRAFT_02g032040) Sorghum bicolor
8081744 hypothetical protein(SORBIDRAFT_02g036260) Sorghum bicolor
8081748 hypothetical protein(SORBIDRAFT_02g036380) Sorghum bicolor
8082204 hypothetical protein(SORBIDRAFT_03g027040) Sorghum bicolor
8077179 hypothetical protein(SORBIDRAFT_04g004770) Sorghum bicolor
8075198 hypothetical protein(SORBIDRAFT_04g034130) Sorghum bicolor
8057152 hypothetical protein(SORBIDRAFT_05g007070) Sorghum bicolor
8085855 hypothetical protein(SORBIDRAFT_06g032690) Sorghum bicolor
8074608 hypothetical protein(SORBIDRAFT_09g028720) Sorghum bicolor

## Sheet: Biosynthesis of secondary metab
ID Gene Name Species
8060870 hypothetical protein(SORBIDRAFT_01g001140) Sorghum bicolor
8060873 hypothetical protein(SORBIDRAFT_01g001180) Sorghum bicolor
8057083 hypothetical protein(SORBIDRAFT_01g003880) Sorghum bicolor
8061420 hypothetical protein(SORBIDRAFT_01g003960) Sorghum bicolor
8065810 hypothetical protein(SORBIDRAFT_01g018230) Sorghum bicolor
8067437 hypothetical protein(SORBIDRAFT_01g019590) Sorghum bicolor
8067546 hypothetical protein(SORBIDRAFT_01g022730) Sorghum bicolor
8083829 hypothetical protein(SORBIDRAFT_01g025570) Sorghum bicolor
8058116 hypothetical protein(SORBIDRAFT_01g029660) Sorghum bicolor
8066294 hypothetical protein(SORBIDRAFT_01g032450) Sorghum bicolor
8082602 hypothetical protein(SORBIDRAFT_01g034460) Sorghum bicolor
8082647 hypothetical protein(SORBIDRAFT_01g035200) Sorghum bicolor
8085239 hypothetical protein(SORBIDRAFT_01g041760) Sorghum bicolor
8085289 hypothetical protein(SORBIDRAFT_01g042600) Sorghum bicolor
8063428 hypothetical protein(SORBIDRAFT_02g014910) Sorghum bicolor
8075824 hypothetical protein(SORBIDRAFT_02g022170) Sorghum bicolor
8055798 hypothetical protein(SORBIDRAFT_02g024220) Sorghum bicolor
8058355 hypothetical protein(SORBIDRAFT_02g037510) Sorghum bicolor
8078972 hypothetical protein(SORBIDRAFT_02g037840) Sorghum bicolor
8078552 hypothetical protein(SORBIDRAFT_02g042850) Sorghum bicolor
8074544 hypothetical protein(SORBIDRAFT_03g011270) Sorghum bicolor
8079617 hypothetical protein(SORBIDRAFT_03g012660) Sorghum bicolor
8069599 hypothetical protein(SORBIDRAFT_03g021040) Sorghum bicolor
8074962 hypothetical protein(SORBIDRAFT_03g023131) Sorghum bicolor
8074985 hypothetical protein(SORBIDRAFT_03g024460) Sorghum bicolor
8078213 hypothetical protein(SORBIDRAFT_03g026020) Sorghum bicolor
8084835 hypothetical protein(SORBIDRAFT_03g028080) Sorghum bicolor
8072136 hypothetical protein(SORBIDRAFT_03g035970) Sorghum bicolor
8060114 hypothetical protein(SORBIDRAFT_03g040260) Sorghum bicolor
8077402 hypothetical protein(SORBIDRAFT_03g046660) Sorghum bicolor
8068243 hypothetical protein(SORBIDRAFT_04g001550) Sorghum bicolor
8077659 hypothetical protein(SORBIDRAFT_04g006120) Sorghum bicolor
8061030 hypothetical protein(SORBIDRAFT_04g022140) Sorghum bicolor
8066439 hypothetical protein(SORBIDRAFT_04g028060) Sorghum bicolor
8068603 hypothetical protein(SORBIDRAFT_04g028410) Sorghum bicolor
8078880 hypothetical protein(SORBIDRAFT_04g033420) Sorghum bicolor
8078926 hypothetical protein(SORBIDRAFT_04g034240) Sorghum bicolor
8058534 hypothetical protein(SORBIDRAFT_05g003020) Sorghum bicolor
8073648 hypothetical protein(SORBIDRAFT_05g004590) Sorghum bicolor
8068721 hypothetical protein(SORBIDRAFT_05g016850) Sorghum bicolor
8066733 hypothetical protein(SORBIDRAFT_05g024440) Sorghum bicolor
8079111 hypothetical protein(SORBIDRAFT_05g024740) Sorghum bicolor
8082051 hypothetical protein(SORBIDRAFT_05g025820) Sorghum bicolor
8066013 hypothetical protein(SORBIDRAFT_06g001610) Sorghum bicolor
8070802 hypothetical protein(SORBIDRAFT_06g012950) Sorghum bicolor
8075258 hypothetical protein(SORBIDRAFT_06g015360) Sorghum bicolor
8073706 hypothetical protein(SORBIDRAFT_06g021010) Sorghum bicolor
8054282 hypothetical protein(SORBIDRAFT_06g022740) Sorghum bicolor
8060428 hypothetical protein(SORBIDRAFT_06g026190) Sorghum bicolor
8072328 hypothetical protein(SORBIDRAFT_06g028210) Sorghum bicolor
8079551 hypothetical protein(SORBIDRAFT_06g030160) Sorghum bicolor
8079597 hypothetical protein(SORBIDRAFT_06g030940) Sorghum bicolor
8085857 hypothetical protein(SORBIDRAFT_06g032740) Sorghum bicolor
8074076 hypothetical protein(SORBIDRAFT_07g002550) Sorghum bicolor
8071138 hypothetical protein(SORBIDRAFT_07g005410) Sorghum bicolor
8077848 hypothetical protein(SORBIDRAFT_07g021680) Sorghum bicolor
8077854 hypothetical protein(SORBIDRAFT_07g021750) Sorghum bicolor
8080611 hypothetical protein(SORBIDRAFT_07g021760) Sorghum bicolor
8057813 hypothetical protein(SORBIDRAFT_07g024090) Sorghum bicolor
8071409 hypothetical protein(SORBIDRAFT_08g001160) Sorghum bicolor
8074834 hypothetical protein(SORBIDRAFT_08g002250) Sorghum bicolor
8079901 hypothetical protein(SORBIDRAFT_08g004840) Sorghum bicolor
8058170 hypothetical protein(SORBIDRAFT_08g007610) Sorghum bicolor
8067223 hypothetical protein(SORBIDRAFT_08g016840) Sorghum bicolor
8071470 hypothetical protein(SORBIDRAFT_08g021610) Sorghum bicolor
8066582 hypothetical protein(SORBIDRAFT_09g000290) Sorghum bicolor
8066598 hypothetical protein(SORBIDRAFT_09g000560) Sorghum bicolor
8068192 hypothetical protein(SORBIDRAFT_09g002820) Sorghum bicolor
8055723 hypothetical protein(SORBIDRAFT_09g006260) Sorghum bicolor
8083756 hypothetical protein(SORBIDRAFT_09g016850) Sorghum bicolor
8062699 hypothetical protein(SORBIDRAFT_09g018150) Sorghum bicolor
8062700 hypothetical protein(SORBIDRAFT_09g018160) Sorghum bicolor
8077052 hypothetical protein(SORBIDRAFT_09g024340) Sorghum bicolor
8085903 hypothetical protein(SORBIDRAFT_09g026560) Sorghum bicolor
8083782 hypothetical protein(SORBIDRAFT_09g029170) Sorghum bicolor
8069064 hypothetical protein(SORBIDRAFT_10g002100) Sorghum bicolor
8072827 hypothetical protein(SORBIDRAFT_10g011020) Sorghum bicolor
8072841 hypothetical protein(SORBIDRAFT_10g011530) Sorghum bicolor
8072695 hypothetical protein(SORBIDRAFT_10g021630) Sorghum bicolor
8082244 hypothetical protein(SORBIDRAFT_10g023290) Sorghum bicolor
8082275 hypothetical protein(SORBIDRAFT_10g023850) Sorghum bicolor
8067674 hypothetical protein(SORBIDRAFT_10g024680) Sorghum bicolor
8069366 hypothetical protein(SORBIDRAFT_10g026110) Sorghum bicolor
8064969 hypothetical protein(SORBIDRAFT_10g029540) Sorghum bicolor
