# Supplementary material for: Variation in Gene Expression between Two Sorghum bicolor Lines Differing in Innate Immunity Response
Source: Plants (Basel). 2021 Jul 27;10(8):1536. doi: 10.3390/plants10081536 (PMC8399927; doi:10.3390/plants10081536)
Supplement: Supplementary file 1 [file plants-10-01536-s001.zip › Table S2_BTx623_flg22_gene_exp_diff.xlsx]

## Sheet: GSE151860_BTx623_flg22_gene_exp
test_id	gene_id	gene	locus	sample_1	sample_2	status	value_1	value_2	log2(fold_change)	test_stat	p_value	q_value	significant
XLOC_000016	XLOC_000016	gene:SORBI_3001G003000	1:270919-276051	BTX623_mock	BTX623_flg22	OK	5.5726	8.55197	0.617907	3.35243	5e-05	0.00025073	yes
XLOC_000031	XLOC_000031	gene:SORBI_3001G005200	1:421247-426344	BTX623_mock	BTX623_flg22	OK	127.973	91.9418	-0.477044	-2.66783	5e-05	0.00025073	yes
XLOC_000042	XLOC_000042	gene:SORBI_3001G007600	1:732600-736799	BTX623_mock	BTX623_flg22	OK	36.6682	56.0858	0.613106	3.52888	5e-05	0.00025073	yes
XLOC_000062	XLOC_000062	gene:SORBI_3001G011300	1:991762-995481	BTX623_mock	BTX623_flg22	OK	30.9339	22.2287	-0.476765	-2.3046	5e-05	0.00025073	yes
XLOC_000067	XLOC_000067	CYP79A1	1:1144010-1146367	BTX623_mock	BTX623_flg22	OK	153.865	53.0769	-1.53551	-8.79889	5e-05	0.00025073	yes
XLOC_000068	XLOC_000068	UGT85B1	1:1152332-1154669	BTX623_mock	BTX623_flg22	OK	136.478	44.0521	-1.63138	-8.34842	5e-05	0.00025073	yes
XLOC_000079	XLOC_000079	gene:SORBI_3001G015100	1:1346246-1348023	BTX623_mock	BTX623_flg22	OK	74.0564	150.848	1.0264	5.87879	5e-05	0.00025073	yes
XLOC_000081	XLOC_000081	gene:SORBI_3001G015500	1:1372289-1381287	BTX623_mock	BTX623_flg22	OK	27.7233	38.247	0.464246	2.63069	5e-05	0.00025073	yes
XLOC_000092	XLOC_000092	gene:SORBI_3001G017400	1:1493295-1494703	BTX623_mock	BTX623_flg22	OK	2.531	8.02539	1.66486	5.08227	5e-05	0.00025073	yes
XLOC_000095	XLOC_000095	gene:SORBI_3001G018000	1:1511670-1525254	BTX623_mock	BTX623_flg22	OK	13.9438	8.74829	-0.672555	-2.35385	5e-05	0.00025073	yes
XLOC_000108	XLOC_000108	gene:SORBI_3001G019400	1:1610922-1616733	BTX623_mock	BTX623_flg22	OK	10.689	15.8867	0.571691	3.24527	5e-05	0.00025073	yes
XLOC_000109	XLOC_000109	gene:SORBI_3001G019601	1:1623614-1624701	BTX623_mock	BTX623_flg22	OK	2.51895	6.37349	1.33926	3.1201	5e-05	0.00025073	yes
XLOC_000111	XLOC_000111	gene:SORBI_3001G019900	1:1658659-1661648	BTX623_mock	BTX623_flg22	OK	21.6542	46.4495	1.10101	5.95841	5e-05	0.00025073	yes
XLOC_000113	XLOC_000113	gene:SORBI_3001G020350	1:1682764-1687187	BTX623_mock	BTX623_flg22	OK	14.5898	51.0911	1.80811	9.32638	5e-05	0.00025073	yes
XLOC_000120	XLOC_000120	gene:SORBI_3001G022100	1:1799074-1805811	BTX623_mock	BTX623_flg22	OK	9.72104	20.922	1.10584	4.84544	5e-05	0.00025073	yes
XLOC_000121	XLOC_000121	gene:SORBI_3001G022600	1:1823359-1829149	BTX623_mock	BTX623_flg22	OK	29.6862	42.167	0.506322	2.8501	5e-05	0.00025073	yes
XLOC_000124	XLOC_000124	gene:SORBI_3001G023300	1:1865213-1867137	BTX623_mock	BTX623_flg22	OK	31.2409	43.8792	0.490102	2.8533	5e-05	0.00025073	yes
XLOC_000130	XLOC_000130	gene:SORBI_3001G024500	1:1938234-1944386	BTX623_mock	BTX623_flg22	OK	22.2643	80.794	1.85952	5.13206	5e-05	0.00025073	yes
XLOC_000140	XLOC_000140	gene:SORBI_3001G026300,gene:SORBI_3001G026400	1:2047669-2052777	BTX623_mock	BTX623_flg22	OK	2.43857	4.71626	0.951608	3.37963	5e-05	0.00025073	yes
XLOC_000145	XLOC_000145	gene:SORBI_3001G027300,gene:SORBI_3001G027500	1:2125581-2135500	BTX623_mock	BTX623_flg22	OK	3.12497	7.19368	1.20289	3.16558	5e-05	0.00025073	yes
XLOC_000158	XLOC_000158	gene:SORBI_3001G029900	1:2313296-2316186	BTX623_mock	BTX623_flg22	OK	1.62894	2.63629	0.694573	2.19598	5e-05	0.00025073	yes
XLOC_000175	XLOC_000175	gene:SORBI_3001G032300	1:2457832-2460832	BTX623_mock	BTX623_flg22	OK	0.37521	1.36947	1.86784	4.05815	5e-05	0.00025073	yes
XLOC_000181	XLOC_000181	gene:SORBI_3001G033500	1:2536854-2539617	BTX623_mock	BTX623_flg22	OK	14.2433	19.9293	0.484604	2.58695	5e-05	0.00025073	yes
XLOC_000184	XLOC_000184	4334600	1:2587305-2590687	BTX623_mock	BTX623_flg22	OK	36.6439	51.324	0.486058	2.7557	5e-05	0.00025073	yes
XLOC_000191	XLOC_000191	gene:SORBI_3001G035500	1:2668948-2672915	BTX623_mock	BTX623_flg22	OK	15.1957	27.1546	0.837537	4.81525	5e-05	0.00025073	yes
XLOC_000194	XLOC_000194	gene:SORBI_3001G035800	1:2685065-2687274	BTX623_mock	BTX623_flg22	OK	167.17	108.546	-0.623008	-3.60455	5e-05	0.00025073	yes
XLOC_000203	XLOC_000203	gene:SORBI_3001G037400	1:2787773-2792855	BTX623_mock	BTX623_flg22	OK	1.33225	0.388822	-1.77668	-3.91	5e-05	0.00025073	yes
XLOC_000214	XLOC_000214	gene:SORBI_3001G038900	1:2913499-2915031	BTX623_mock	BTX623_flg22	OK	5.29063	20.6442	1.96422	7.41496	5e-05	0.00025073	yes
XLOC_000220	XLOC_000220	gene:SORBI_3001G039800	1:2963338-2964486	BTX623_mock	BTX623_flg22	OK	51.0821	36.6449	-0.479205	-2.50202	5e-05	0.00025073	yes
XLOC_000243	XLOC_000243	gene:SORBI_3001G044500	1:3312219-3316724	BTX623_mock	BTX623_flg22	OK	2.20692	3.9342	0.834039	3.55043	5e-05	0.00025073	yes
XLOC_000252	XLOC_000252	gene:SORBI_3001G046200	1:3406157-3410104	BTX623_mock	BTX623_flg22	OK	4.35306	2.64844	-0.716885	-3.07554	5e-05	0.00025073	yes
XLOC_000253	XLOC_000253	gene:SORBI_3001G046500	1:3426128-3431720	BTX623_mock	BTX623_flg22	OK	2.84083	1.4179	-1.00255	-3.23471	5e-05	0.00025073	yes
XLOC_000254	XLOC_000254	gene:SORBI_3001G046600	1:3433915-3440633	BTX623_mock	BTX623_flg22	OK	30.5025	12.3164	-1.30835	-6.40628	5e-05	0.00025073	yes
XLOC_000255	XLOC_000255	gene:SORBI_3001G046700	1:3450128-3455215	BTX623_mock	BTX623_flg22	OK	4.12938	1.82863	-1.17516	-3.90509	5e-05	0.00025073	yes
XLOC_000262	XLOC_000262	gene:SORBI_3001G048900	1:3574703-3578692	BTX623_mock	BTX623_flg22	OK	4.82384	9.87311	1.03332	5.49716	5e-05	0.00025073	yes
XLOC_000263	XLOC_000263	gene:SORBI_3001G049200	1:3600873-3606131	BTX623_mock	BTX623_flg22	OK	25.517	44.6503	0.807212	4.71461	5e-05	0.00025073	yes
XLOC_000264	XLOC_000264	gene:SORBI_3001G049300	1:3608278-3611652	BTX623_mock	BTX623_flg22	OK	28.0537	50.8336	0.857589	4.86382	5e-05	0.00025073	yes
XLOC_000280	XLOC_000280	gene:SORBI_3001G052000	1:3835417-3838441	BTX623_mock	BTX623_flg22	OK	118.38	83.9314	-0.496149	-2.74686	5e-05	0.00025073	yes
XLOC_000293	XLOC_000293	gene:SORBI_3001G055600	1:4153695-4154370	BTX623_mock	BTX623_flg22	OK	6.73982	13.8912	1.04339	2.57893	5e-05	0.00025073	yes
XLOC_000298	XLOC_000298	gene:SORBI_3001G056500,gene:SORBI_3001G056601	1:4246882-4272892	BTX623_mock	BTX623_flg22	OK	38.7349	72.7895	0.910094	5.09278	5e-05	0.00025073	yes
XLOC_000299	XLOC_000299	gene:SORBI_3001G056700	1:4275458-4279473	BTX623_mock	BTX623_flg22	OK	11.1587	25.5618	1.19581	6.31188	5e-05	0.00025073	yes
XLOC_000310	XLOC_000310	gene:SORBI_3001G059100	1:4442606-4453400	BTX623_mock	BTX623_flg22	OK	37.2245	50.3037	0.434413	2.50175	5e-05	0.00025073	yes
XLOC_000319	XLOC_000319	gene:SORBI_3001G061600	1:4562125-4568136	BTX623_mock	BTX623_flg22	OK	3.14735	5.03976	0.679218	3.00102	5e-05	0.00025073	yes
XLOC_000321	XLOC_000321	gene:SORBI_3001G061900	1:4580700-4583363	BTX623_mock	BTX623_flg22	OK	0.856467	2.02329	1.24023	3.2491	5e-05	0.00025073	yes
XLOC_000324	XLOC_000324	gene:SORBI_3001G062400	1:4632708-4639319	BTX623_mock	BTX623_flg22	OK	6.46785	9.79268	0.598417	3.0582	5e-05	0.00025073	yes
XLOC_000326	XLOC_000326	gene:SORBI_3001G062600	1:4675177-4682162	BTX623_mock	BTX623_flg22	OK	0.974905	2.75297	1.49766	6.29076	5e-05	0.00025073	yes
XLOC_000329	XLOC_000329	gene:SORBI_3001G063000	1:4710853-4712754	BTX623_mock	BTX623_flg22	OK	2.80702	20.9392	2.8991	11.3022	5e-05	0.00025073	yes
XLOC_000333	XLOC_000333	gene:SORBI_3001G063500	1:4763264-4766909	BTX623_mock	BTX623_flg22	OK	44.5699	25.9634	-0.779588	-4.18557	5e-05	0.00025073	yes
XLOC_000336	XLOC_000336	gene:SORBI_3001G064800	1:4898598-4901448	BTX623_mock	BTX623_flg22	OK	34.1678	60.9065	0.833959	4.66254	5e-05	0.00025073	yes
XLOC_000339	XLOC_000339	gene:SORBI_3001G065500	1:4957718-4964810	BTX623_mock	BTX623_flg22	OK	3.94517	1.41054	-1.48384	-6.92436	5e-05	0.00025073	yes
XLOC_000341	XLOC_000341	gene:SORBI_3001G066000	1:5024429-5025262	BTX623_mock	BTX623_flg22	OK	11.0548	26.4227	1.2571	4.01161	5e-05	0.00025073	yes
XLOC_000344	XLOC_000344	gene:SORBI_3001G066600	1:5063875-5064850	BTX623_mock	BTX623_flg22	OK	89.5615	22.1575	-2.01508	-9.1229	5e-05	0.00025073	yes
XLOC_000367	XLOC_000367	gene:SORBI_3001G069000	1:5257183-5260028	BTX623_mock	BTX623_flg22	OK	32.2691	19.9394	-0.694531	-3.8812	5e-05	0.00025073	yes
XLOC_000369	XLOC_000369	gene:SORBI_3001G069500	1:5284558-5288007	BTX623_mock	BTX623_flg22	OK	4.30361	6.55778	0.607661	2.76513	5e-05	0.00025073	yes
XLOC_000374	XLOC_000374	gene:SORBI_3001G070500	1:5375133-5376747	BTX623_mock	BTX623_flg22	OK	2875.93	1664.07	-0.789316	-2.96493	5e-05	0.00025073	yes
XLOC_000379	XLOC_000379	gene:SORBI_3001G071300	1:5426074-5428088	BTX623_mock	BTX623_flg22	OK	1.12949	2.66214	1.23691	3.14229	5e-05	0.00025073	yes
XLOC_000385	XLOC_000385	gene:SORBI_3001G072200	1:5487189-5492115	BTX623_mock	BTX623_flg22	OK	0.700935	1.6737	1.25569	2.99117	5e-05	0.00025073	yes
XLOC_000389	XLOC_000389	gene:SORBI_3001G073300	1:5570890-5573607	BTX623_mock	BTX623_flg22	OK	22.2119	11.3279	-0.971456	-4.83975	5e-05	0.00025073	yes
XLOC_000394	XLOC_000394	gene:SORBI_3001G074200	1:5670221-5674809	BTX623_mock	BTX623_flg22	OK	13.7817	42.6458	1.62965	9.25719	5e-05	0.00025073	yes
XLOC_000396	XLOC_000396	gene:SORBI_3001G074400	1:5686866-5688962	BTX623_mock	BTX623_flg22	OK	13.2651	6.98925	-0.924423	-4.01166	5e-05	0.00025073	yes
XLOC_000403	XLOC_000403	gene:SORBI_3001G075600	1:5766803-5771415	BTX623_mock	BTX623_flg22	OK	2.97717	5.70995	0.939539	4.55261	5e-05	0.00025073	yes
XLOC_000408	XLOC_000408	gene:SORBI_3001G076500	1:5884101-5886855	BTX623_mock	BTX623_flg22	OK	45.118	61.2858	0.44185	2.34397	5e-05	0.00025073	yes
XLOC_000413	XLOC_000413	4334233	1:5940862-5942670	BTX623_mock	BTX623_flg22	OK	7.06802	74.7132	3.40198	14.498	5e-05	0.00025073	yes
XLOC_000415	XLOC_000415	gene:SORBI_3001G078200	1:5991874-5993997	BTX623_mock	BTX623_flg22	OK	84.3836	57.7587	-0.546925	-3.13329	5e-05	0.00025073	yes
XLOC_000421	XLOC_000421	gene:SORBI_3001G079200	1:6087457-6095806	BTX623_mock	BTX623_flg22	OK	21.4552	48.4796	1.17605	6.78734	5e-05	0.00025073	yes
XLOC_000422	XLOC_000422	gene:SORBI_3001G079500	1:6104058-6105842	BTX623_mock	BTX623_flg22	OK	32.6297	71.2235	1.12617	6.27664	5e-05	0.00025073	yes
XLOC_000423	XLOC_000423	gene:SORBI_3001G080000	1:6169947-6174061	BTX623_mock	BTX623_flg22	OK	2.05528	3.96082	0.946467	4.74566	5e-05	0.00025073	yes
XLOC_000428	XLOC_000428	gene:SORBI_3001G081100	1:6271855-6274600	BTX623_mock	BTX623_flg22	OK	5.22707	10.6305	1.02413	4.33494	5e-05	0.00025073	yes
XLOC_000432	XLOC_000432	4334191,gene:SORBI_3001G081700	1:6303889-6309970	BTX623_mock	BTX623_flg22	OK	20.451	36.8502	0.849502	4.47162	5e-05	0.00025073	yes
XLOC_000441	XLOC_000441	gene:SORBI_3001G084000	1:6506823-6511090	BTX623_mock	BTX623_flg22	OK	0.899224	3.79574	2.07763	4.99285	5e-05	0.00025073	yes
XLOC_000444	XLOC_000444	gene:SORBI_3001G085000	1:6563171-6568060	BTX623_mock	BTX623_flg22	OK	4.02636	9.63289	1.25849	6.65334	5e-05	0.00025073	yes
XLOC_000447	XLOC_000447	gene:SORBI_3001G085300	1:6580318-6585357	BTX623_mock	BTX623_flg22	OK	15.6242	24.1154	0.62617	3.6324	5e-05	0.00025073	yes
XLOC_000450	XLOC_000450	gene:SORBI_3001G086200	1:6665464-6671510	BTX623_mock	BTX623_flg22	OK	88.9816	66.107	-0.428705	-2.43566	5e-05	0.00025073	yes
XLOC_000504	XLOC_000504	9272095	1:7525597-7534135	BTX623_mock	BTX623_flg22	OK	7.85937	13.7016	0.80186	2.6129	5e-05	0.00025073	yes
XLOC_000505	XLOC_000505	gene:SORBI_3001G098200	1:7534281-7536929	BTX623_mock	BTX623_flg22	OK	50.0056	70.0421	0.486132	2.7788	5e-05	0.00025073	yes
XLOC_000506	XLOC_000506	gene:SORBI_3001G098301	1:7540122-7542856	BTX623_mock	BTX623_flg22	OK	5.67439	3.22876	-0.813486	-3.00198	5e-05	0.00025073	yes
XLOC_000511	XLOC_000511	4334029	1:7586239-7589898	BTX623_mock	BTX623_flg22	OK	110.652	81.2875	-0.444922	-2.49954	5e-05	0.00025073	yes
XLOC_000524	XLOC_000524	gene:SORBI_3001G101500	1:7746528-7751056	BTX623_mock	BTX623_flg22	OK	5.35427	10.6919	0.997753	4.95137	5e-05	0.00025073	yes
XLOC_000538	XLOC_000538	gene:SORBI_3001G104600	1:8022152-8023839	BTX623_mock	BTX623_flg22	OK	75.9076	51.5734	-0.557618	-3.04486	5e-05	0.00025073	yes
XLOC_000540	XLOC_000540	4333985	1:8034151-8036927	BTX623_mock	BTX623_flg22	OK	9.55135	1.04299	-3.19499	-10.5325	5e-05	0.00025073	yes
XLOC_000561	XLOC_000561	gene:SORBI_3001G108400	1:8406231-8410503	BTX623_mock	BTX623_flg22	OK	5.01426	10.3096	1.03988	5.06539	5e-05	0.00025073	yes
XLOC_000562	XLOC_000562	gene:SORBI_3001G108800	1:8441353-8442567	BTX623_mock	BTX623_flg22	OK	1.87279	5.14579	1.4582	4.06774	5e-05	0.00025073	yes
XLOC_000570	XLOC_000570	gene:SORBI_3001G110500	1:8567752-8569845	BTX623_mock	BTX623_flg22	OK	5.72792	3.27319	-0.807315	-2.54947	5e-05	0.00025073	yes
XLOC_000594	XLOC_000594	gene:SORBI_3001G115300	1:8998330-9002976	BTX623_mock	BTX623_flg22	OK	7.08608	16.362	1.20729	5.69833	5e-05	0.00025073	yes
XLOC_000599	XLOC_000599	4333896	1:9072757-9076023	BTX623_mock	BTX623_flg22	OK	99.4737	72.0991	-0.464336	-2.67841	5e-05	0.00025073	yes
XLOC_000600	XLOC_000600	gene:SORBI_3001G116600	1:9094191-9097671	BTX623_mock	BTX623_flg22	OK	15.5139	29.7078	0.937285	5.14246	5e-05	0.00025073	yes
XLOC_000606	XLOC_000606	gene:SORBI_3001G118300	1:9224729-9227086	BTX623_mock	BTX623_flg22	OK	15.9427	43.4698	1.44712	7.34344	5e-05	0.00025073	yes
XLOC_000609	XLOC_000609	gene:SORBI_3001G118700	1:9243856-9248455	BTX623_mock	BTX623_flg22	OK	1.17889	2.43004	1.04356	2.76584	5e-05	0.00025073	yes
XLOC_000622	XLOC_000622	gene:SORBI_3001G120500	1:9351680-9364134	BTX623_mock	BTX623_flg22	OK	16.0262	21.7462	0.44033	2.48094	5e-05	0.00025073	yes
XLOC_000633	XLOC_000633	gene:SORBI_3001G121900	1:9557507-9561885	BTX623_mock	BTX623_flg22	OK	9.49194	6.0427	-0.651511	-3.32583	5e-05	0.00025073	yes
XLOC_000634	XLOC_000634	gene:SORBI_3001G122200	1:9620951-9626480	BTX623_mock	BTX623_flg22	OK	1.49444	2.70408	0.855538	3.03194	5e-05	0.00025073	yes
XLOC_000636	XLOC_000636	gene:SORBI_3001G122832	1:9667652-9673147	BTX623_mock	BTX623_flg22	OK	20.2006	27.2246	0.430509	2.42567	5e-05	0.00025073	yes
XLOC_000637	XLOC_000637	gene:SORBI_3001G122900	1:9675690-9681752	BTX623_mock	BTX623_flg22	OK	24.5748	15.9031	-0.627869	-3.50194	5e-05	0.00025073	yes
XLOC_000669	XLOC_000669	gene:SORBI_3001G130200	1:10228580-10234202	BTX623_mock	BTX623_flg22	OK	11.8066	17.9552	0.604802	3.38679	5e-05	0.00025073	yes
XLOC_000692	XLOC_000692	gene:SORBI_3001G134800	1:10643583-10646970	BTX623_mock	BTX623_flg22	OK	127.103	69.3125	-0.874813	-5.04052	5e-05	0.00025073	yes
XLOC_000700	XLOC_000700	gene:SORBI_3001G136300	1:10787418-10789436	BTX623_mock	BTX623_flg22	OK	7.83167	12.3274	0.654475	2.82153	5e-05	0.00025073	yes
XLOC_000712	XLOC_000712	gene:SORBI_3001G138600	1:11019648-11020808	BTX623_mock	BTX623_flg22	OK	1.65181	18.1582	3.4585	12.1363	5e-05	0.00025073	yes
XLOC_000716	XLOC_000716	gene:SORBI_3001G139300	1:11083871-11085931	BTX623_mock	BTX623_flg22	OK	7.17033	2.39777	-1.58035	-5.11188	5e-05	0.00025073	yes
XLOC_000722	XLOC_000722	gene:SORBI_3001G140000	1:11150072-11158428	BTX623_mock	BTX623_flg22	OK	1.41819	0.907159	-0.644626	-2.40929	5e-05	0.00025073	yes
XLOC_000724	XLOC_000724	gene:SORBI_3001G140200	1:11185281-11192665	BTX623_mock	BTX623_flg22	OK	1.78416	0.429535	-2.05439	-4.04608	5e-05	0.00025073	yes
XLOC_000734	XLOC_000734	gene:SORBI_3001G141600	1:11376155-11378622	BTX623_mock	BTX623_flg22	OK	42.7381	71.7418	0.74729	4.3503	5e-05	0.00025073	yes
XLOC_000736	XLOC_000736	gene:SORBI_3001G141800	1:11389384-11393411	BTX623_mock	BTX623_flg22	OK	4.17924	22.5886	2.43428	11.7193	5e-05	0.00025073	yes
XLOC_000743	XLOC_000743	4333666	1:11466177-11470170	BTX623_mock	BTX623_flg22	OK	6.94751	24.7108	1.83057	9.69316	5e-05	0.00025073	yes
XLOC_000744	XLOC_000744	gene:SORBI_3001G143200	1:11482852-11486980	BTX623_mock	BTX623_flg22	OK	24.37	14.79	-0.720483	-3.86705	5e-05	0.00025073	yes
XLOC_000763	XLOC_000763	gene:SORBI_3001G147200	1:11828532-11833311	BTX623_mock	BTX623_flg22	OK	10.1512	20.7929	1.03444	5.79948	5e-05	0.00025073	yes
XLOC_000779	XLOC_000779	gene:SORBI_3001G150033,gene:SORBI_3001G150200	1:12047375-12067747	BTX623_mock	BTX623_flg22	OK	7.55062	16.2869	1.10905	5.7707	5e-05	0.00025073	yes
XLOC_000788	XLOC_000788	gene:SORBI_3001G151500	1:12169099-12173279	BTX623_mock	BTX623_flg22	OK	3.43768	2.23533	-0.620944	-2.4015	5e-05	0.00025073	yes
XLOC_000790	XLOC_000790	gene:SORBI_3001G151800	1:12186152-12191009	BTX623_mock	BTX623_flg22	OK	2.83106	7.15961	1.33854	4.94003	5e-05	0.00025073	yes
XLOC_000797	XLOC_000797	gene:SORBI_3001G153200	1:12322041-12325878	BTX623_mock	BTX623_flg22	OK	12.639	20.311	0.684375	3.87392	5e-05	0.00025073	yes
XLOC_000804	XLOC_000804	gene:SORBI_3001G154300	1:12393652-12398278	BTX623_mock	BTX623_flg22	OK	1.16233	0.566607	-1.03659	-3.14583	5e-05	0.00025073	yes
XLOC_000818	XLOC_000818	gene:SORBI_3001G157100	1:12696652-12702088	BTX623_mock	BTX623_flg22	OK	14.352	8.73574	-0.716252	-3.8612	5e-05	0.00025073	yes
XLOC_000820	XLOC_000820	gene:SORBI_3001G157300	1:12714172-12724468	BTX623_mock	BTX623_flg22	OK	3.97879	6.07748	0.611144	2.79689	5e-05	0.00025073	yes
XLOC_000822	XLOC_000822	4333544	1:12747202-12752962	BTX623_mock	BTX623_flg22	OK	14.6911	10.7698	-0.447948	-2.46842	5e-05	0.00025073	yes
XLOC_000831	XLOC_000831	4333536	1:12849858-12853893	BTX623_mock	BTX623_flg22	OK	19.2787	29.1353	0.59576	3.32959	5e-05	0.00025073	yes
XLOC_000836	XLOC_000836	gene:SORBI_3001G159200	1:12962916-12966855	BTX623_mock	BTX623_flg22	OK	3.79155	7.49729	0.98358	5.20849	5e-05	0.00025073	yes
XLOC_000840	XLOC_000840	gene:SORBI_3001G159800	1:13058651-13068893	BTX623_mock	BTX623_flg22	OK	11.2013	7.01442	-0.675275	-3.87235	5e-05	0.00025073	yes
XLOC_000844	XLOC_000844	gene:SORBI_3001G160200	1:13149778-13157433	BTX623_mock	BTX623_flg22	OK	4.13047	1.04061	-1.98888	-7.3505	5e-05	0.00025073	yes
XLOC_000846	XLOC_000846	gene:SORBI_3001G160800	1:13227601-13232411	BTX623_mock	BTX623_flg22	OK	3.58656	1.37529	-1.38287	-5.34127	5e-05	0.00025073	yes
XLOC_000853	XLOC_000853	gene:SORBI_3001G161601	1:13298717-13301636	BTX623_mock	BTX623_flg22	OK	10.3327	4.04472	-1.35311	-4.81128	5e-05	0.00025073	yes
XLOC_000854	XLOC_000854	gene:SORBI_3001G161900	1:13337364-13342959	BTX623_mock	BTX623_flg22	OK	6.82423	9.45623	0.470598	2.41103	5e-05	0.00025073	yes
XLOC_000856	XLOC_000856	gene:SORBI_3001G162100	1:13349338-13352662	BTX623_mock	BTX623_flg22	OK	15.8392	34.381	1.11811	6.29815	5e-05	0.00025073	yes
XLOC_000859	XLOC_000859	gene:SORBI_3001G163400	1:13455247-13467009	BTX623_mock	BTX623_flg22	OK	17.2866	23.2987	0.430596	2.49023	5e-05	0.00025073	yes
XLOC_000880	XLOC_000880	gene:SORBI_3001G168800	1:14055606-14061643	BTX623_mock	BTX623_flg22	OK	19.8304	12.1566	-0.705982	-4.04145	5e-05	0.00025073	yes
XLOC_000883	XLOC_000883	gene:SORBI_3001G169200,gene:SORBI_3001G169300	1:14080705-14084057	BTX623_mock	BTX623_flg22	OK	29.6963	17.6979	-0.746703	-4.08836	5e-05	0.00025073	yes
XLOC_000903	XLOC_000903	4333393	1:14551493-14554066	BTX623_mock	BTX623_flg22	OK	160.722	349.022	1.11875	6.15257	5e-05	0.00025073	yes
XLOC_000918	XLOC_000918	gene:SORBI_3001G175600,gene:SORBI_3001G175700	1:14742590-14748857	BTX623_mock	BTX623_flg22	OK	136.045	86.8277	-0.647859	-3.72493	5e-05	0.00025073	yes
XLOC_000943	XLOC_000943	4333331	1:15356793-15360703	BTX623_mock	BTX623_flg22	OK	45.061	77.8112	0.788098	4.59083	5e-05	0.00025073	yes
XLOC_000956	XLOC_000956	gene:SORBI_3001G182600	1:15476925-15481089	BTX623_mock	BTX623_flg22	OK	18.173	5.2306	-1.79675	-7.64466	5e-05	0.00025073	yes
XLOC_000959	XLOC_000959	gene:SORBI_3001G183000	1:15501346-15504084	BTX623_mock	BTX623_flg22	OK	18.38	11.3923	-0.690073	-3.4186	5e-05	0.00025073	yes
XLOC_000966	XLOC_000966	4333296	1:15778867-15783604	BTX623_mock	BTX623_flg22	OK	4.0802	5.86883	0.524435	2.52803	5e-05	0.00025073	yes
XLOC_000969	XLOC_000969	gene:SORBI_3001G184900	1:15806731-15807906	BTX623_mock	BTX623_flg22	OK	17.8393	30.6644	0.781505	2.76356	5e-05	0.00025073	yes
XLOC_000977	XLOC_000977	gene:SORBI_3001G185800	1:15885791-15892336	BTX623_mock	BTX623_flg22	OK	17.2077	12.3476	-0.478833	-2.47826	5e-05	0.00025073	yes
XLOC_001009	XLOC_001009	gene:SORBI_3001G191200	1:16957389-16959965	BTX623_mock	BTX623_flg22	OK	71.8914	31.8769	-1.17331	-6.36421	5e-05	0.00025073	yes
XLOC_001013	XLOC_001013	gene:SORBI_3001G192100	1:17067856-17073646	BTX623_mock	BTX623_flg22	OK	12.1809	5.20771	-1.2259	-5.50134	5e-05	0.00025073	yes
XLOC_001014	XLOC_001014	gene:SORBI_3001G192200	1:17077364-17085562	BTX623_mock	BTX623_flg22	OK	7.32727	16.9961	1.21385	4.46829	5e-05	0.00025073	yes
XLOC_001016	XLOC_001016	gene:SORBI_3001G192600	1:17115866-17117163	BTX623_mock	BTX623_flg22	OK	4.90816	9.57155	0.963571	3.73497	5e-05	0.00025073	yes
XLOC_001023	XLOC_001023	gene:SORBI_3001G193600	1:17239642-17248946	BTX623_mock	BTX623_flg22	OK	15.4836	27.9241	0.850768	2.66292	5e-05	0.00025073	yes
XLOC_001031	XLOC_001031	gene:SORBI_3001G195000	1:17475276-17477749	BTX623_mock	BTX623_flg22	OK	7.65006	15.0774	0.978844	4.95747	5e-05	0.00025073	yes
XLOC_001035	XLOC_001035	gene:SORBI_3001G195800	1:17588587-17593923	BTX623_mock	BTX623_flg22	OK	120.21	81.3163	-0.563939	-3.03855	5e-05	0.00025073	yes
XLOC_001040	XLOC_001040	gene:SORBI_3001G196300	1:17685325-17690280	BTX623_mock	BTX623_flg22	OK	108.781	147.292	0.437261	2.48349	5e-05	0.00025073	yes
XLOC_001043	XLOC_001043	gene:SORBI_3001G196900	1:17796559-17798831	BTX623_mock	BTX623_flg22	OK	9.51008	20.4571	1.10507	5.08146	5e-05	0.00025073	yes
XLOC_001054	XLOC_001054	gene:SORBI_3001G198700	1:17941460-17942928	BTX623_mock	BTX623_flg22	OK	19.6551	14.2452	-0.464433	-2.36693	5e-05	0.00025073	yes
XLOC_001055	XLOC_001055	gene:SORBI_3001G198800	1:17956443-17958404	BTX623_mock	BTX623_flg22	OK	17.0376	4.19343	-2.02252	-9.38089	5e-05	0.00025073	yes
XLOC_001084	XLOC_001084	gene:SORBI_3001G203000	1:18444608-18447165	BTX623_mock	BTX623_flg22	OK	24.4746	12.3318	-0.988896	-4.72375	5e-05	0.00025073	yes
XLOC_001102	XLOC_001102	gene:SORBI_3001G207700	1:19029239-19033735	BTX623_mock	BTX623_flg22	OK	61.2619	40.6344	-0.592289	-3.41099	5e-05	0.00025073	yes
XLOC_001120	XLOC_001120	gene:SORBI_3001G212000	1:19525854-19527266	BTX623_mock	BTX623_flg22	OK	1.70841	3.88688	1.18596	3.90337	5e-05	0.00025073	yes
XLOC_001139	XLOC_001139	gene:SORBI_3001G216300	1:19995641-20001496	BTX623_mock	BTX623_flg22	OK	14.5663	36.721	1.33397	6.8987	5e-05	0.00025073	yes
XLOC_001141	XLOC_001141	gene:SORBI_3001G216600	1:20046334-20052211	BTX623_mock	BTX623_flg22	OK	14.5821	9.15032	-0.672303	-3.33107	5e-05	0.00025073	yes
XLOC_001144	XLOC_001144	4348920	1:20113317-20119175	BTX623_mock	BTX623_flg22	OK	12.6927	23.1367	0.866181	4.76018	5e-05	0.00025073	yes
XLOC_001152	XLOC_001152	gene:SORBI_3001G219200	1:20426820-20429277	BTX623_mock	BTX623_flg22	OK	0.680512	4.61656	2.76213	5.4276	5e-05	0.00025073	yes
XLOC_001154	XLOC_001154	gene:SORBI_3001G219700	1:20672111-20676141	BTX623_mock	BTX623_flg22	OK	3.53507	2.50607	-0.496313	-2.39313	5e-05	0.00025073	yes
XLOC_001158	XLOC_001158	gene:SORBI_3001G220400	1:20745820-20749416	BTX623_mock	BTX623_flg22	OK	57.1842	86.7499	0.601246	3.43428	5e-05	0.00025073	yes
XLOC_001159	XLOC_001159	gene:SORBI_3001G221200	1:20811848-20817211	BTX623_mock	BTX623_flg22	OK	3.91772	1.4098	-1.47452	-4.37248	5e-05	0.00025073	yes
XLOC_001160	XLOC_001160	gene:SORBI_3001G221300	1:20843442-20854765	BTX623_mock	BTX623_flg22	OK	11.6612	6.37016	-0.87231	-4.19312	5e-05	0.00025073	yes
XLOC_001162	XLOC_001162	gene:SORBI_3001G221800	1:21002043-21011074	BTX623_mock	BTX623_flg22	OK	66.1815	47.9713	-0.464257	-2.61182	5e-05	0.00025073	yes
XLOC_001171	XLOC_001171	gene:SORBI_3001G222700	1:21300006-21307323	BTX623_mock	BTX623_flg22	OK	16.9444	10.951	-0.62975	-3.51773	5e-05	0.00025073	yes
XLOC_001173	XLOC_001173	gene:SORBI_3001G223550	1:21438986-21453038	BTX623_mock	BTX623_flg22	OK	4.22956	6.55656	0.632433	3.26958	5e-05	0.00025073	yes
XLOC_001183	XLOC_001183	gene:SORBI_3001G226700	1:21706579-21714124	BTX623_mock	BTX623_flg22	OK	6.11886	3.99292	-0.61582	-2.61305	5e-05	0.00025073	yes
XLOC_001198	XLOC_001198	gene:SORBI_3001G229200	1:22034007-22036965	BTX623_mock	BTX623_flg22	OK	0.420781	0.963756	1.1956	3.20838	5e-05	0.00025073	yes
XLOC_001227	XLOC_001227	gene:SORBI_3001G234300	1:23101607-23104270	BTX623_mock	BTX623_flg22	OK	1.42623	3.55811	1.3189	3.62462	5e-05	0.00025073	yes
XLOC_001231	XLOC_001231	4348741	1:23245259-23248072	BTX623_mock	BTX623_flg22	OK	166.348	250.926	0.593062	3.45119	5e-05	0.00025073	yes
XLOC_001247	XLOC_001247	gene:SORBI_3001G239800	1:24675960-24683081	BTX623_mock	BTX623_flg22	OK	14.9268	21.2362	0.508621	2.90787	5e-05	0.00025073	yes
XLOC_001264	XLOC_001264	gene:SORBI_3001G243400	1:25200839-25202056	BTX623_mock	BTX623_flg22	OK	274.889	173.074	-0.667456	-3.73608	5e-05	0.00025073	yes
XLOC_001265	XLOC_001265	gene:SORBI_3001G243500,gene:SORBI_3001G243600	1:25222326-25292812	BTX623_mock	BTX623_flg22	OK	908.722	570.584	-0.6714	-3.36739	5e-05	0.00025073	yes
XLOC_001289	XLOC_001289	gene:SORBI_3001G247400	1:26256988-26258913	BTX623_mock	BTX623_flg22	OK	11.4495	8.04554	-0.509026	-2.39631	5e-05	0.00025073	yes
XLOC_001295	XLOC_001295	gene:SORBI_3001G248500	1:26612838-26616967	BTX623_mock	BTX623_flg22	OK	0.448836	1.826	2.02442	5.33691	5e-05	0.00025073	yes
XLOC_001308	XLOC_001308	gene:SORBI_3001G251200	1:27132606-27148462	BTX623_mock	BTX623_flg22	OK	13.2758	24.7285	0.897375	5.191	5e-05	0.00025073	yes
XLOC_001316	XLOC_001316	gene:SORBI_3001G252300	1:27361534-27364403	BTX623_mock	BTX623_flg22	OK	13.695	37.8837	1.46793	7.802	5e-05	0.00025073	yes
XLOC_001320	XLOC_001320	gene:SORBI_3001G252800	1:27432057-27435050	BTX623_mock	BTX623_flg22	OK	56.5299	129.138	1.19183	6.92009	5e-05	0.00025073	yes
XLOC_001322	XLOC_001322	gene:SORBI_3001G253300	1:27567000-27572132	BTX623_mock	BTX623_flg22	OK	9.9452	14.8256	0.576018	3.20572	5e-05	0.00025073	yes
XLOC_001327	XLOC_001327	gene:SORBI_3001G254200	1:28465375-28472547	BTX623_mock	BTX623_flg22	OK	9.41827	20.0618	1.09092	6.4735	5e-05	0.00025073	yes
XLOC_001379	XLOC_001379	-	1:36689119-36691631	BTX623_mock	BTX623_flg22	OK	23.0779	14.3888	-0.681566	-3.878	5e-05	0.00025073	yes
XLOC_001402	XLOC_001402	gene:SORBI_3001G263900	1:48853444-48860844	BTX623_mock	BTX623_flg22	OK	7.7598	3.25344	-1.25405	-5.35967	5e-05	0.00025073	yes
XLOC_001408	XLOC_001408	gene:SORBI_3001G264700	1:49578191-49579338	BTX623_mock	BTX623_flg22	OK	14.9638	26.1598	0.805872	3.94866	5e-05	0.00025073	yes
XLOC_001443	XLOC_001443	gene:SORBI_3001G271500	1:52349234-52352267	BTX623_mock	BTX623_flg22	OK	0.338728	1.59784	2.23793	6.28901	5e-05	0.00025073	yes
XLOC_001464	XLOC_001464	gene:SORBI_3001G274600	1:53159899-53161867	BTX623_mock	BTX623_flg22	OK	2.34035	0.426376	-2.45652	-5.33885	5e-05	0.00025073	yes
XLOC_001474	XLOC_001474	gene:SORBI_3001G276300,gene:SORBI_3001G276400	1:53851694-53887075	BTX623_mock	BTX623_flg22	OK	15.2207	10.8421	-0.489386	-2.56479	5e-05	0.00025073	yes
XLOC_001500	XLOC_001500	gene:SORBI_3001G279900	1:54724240-54735144	BTX623_mock	BTX623_flg22	OK	7.83451	13.2688	0.760118	4.45248	5e-05	0.00025073	yes
XLOC_001506	XLOC_001506	gene:SORBI_3001G281400	1:55217787-55220515	BTX623_mock	BTX623_flg22	OK	76.7943	160.756	1.0658	6.09128	5e-05	0.00025073	yes
XLOC_001514	XLOC_001514	gene:SORBI_3001G282900	1:55512361-55515925	BTX623_mock	BTX623_flg22	OK	32.8747	60.5124	0.880255	4.98027	5e-05	0.00025073	yes
XLOC_001538	XLOC_001538	4349488	1:56194084-56200997	BTX623_mock	BTX623_flg22	OK	0.239612	1.39668	2.54323	6.03128	5e-05	0.00025073	yes
XLOC_001544	XLOC_001544	gene:SORBI_3001G288100	1:56440880-56444093	BTX623_mock	BTX623_flg22	OK	12.413	29.1361	1.23095	6.90452	5e-05	0.00025073	yes
XLOC_001549	XLOC_001549	gene:SORBI_3001G288900	1:56549447-56552813	BTX623_mock	BTX623_flg22	OK	27.0591	61.6673	1.18839	6.48959	5e-05	0.00025073	yes
XLOC_001561	XLOC_001561	gene:SORBI_3001G291500	1:56838449-56839259	BTX623_mock	BTX623_flg22	OK	7.48452	15.1099	1.01352	3.33966	5e-05	0.00025073	yes
XLOC_001562	XLOC_001562	gene:SORBI_3001G291600	1:56854549-56857819	BTX623_mock	BTX623_flg22	OK	0.372592	1.66257	2.15775	6.53428	5e-05	0.00025073	yes
XLOC_001564	XLOC_001564	gene:SORBI_3001G292000	1:56871250-56873846	BTX623_mock	BTX623_flg22	OK	47.3793	70.7755	0.578995	3.15912	5e-05	0.00025073	yes
XLOC_001581	XLOC_001581	gene:SORBI_3001G294400	1:57280232-57283539	BTX623_mock	BTX623_flg22	OK	2.80556	1.61608	-0.795789	-2.54109	5e-05	0.00025073	yes
XLOC_001585	XLOC_001585	gene:SORBI_3001G295100	1:57371946-57374429	BTX623_mock	BTX623_flg22	OK	1.09455	2.56167	1.22675	4.23567	5e-05	0.00025073	yes
XLOC_001587	XLOC_001587	gene:SORBI_3001G295700	1:57443074-57444976	BTX623_mock	BTX623_flg22	OK	4.06271	9.58014	1.2376	4.14046	5e-05	0.00025073	yes
XLOC_001598	XLOC_001598	gene:SORBI_3001G298100	1:57872661-57873561	BTX623_mock	BTX623_flg22	OK	11.2153	6.18789	-0.857948	-2.46376	5e-05	0.00025073	yes
XLOC_001619	XLOC_001619	gene:SORBI_3001G300800	1:58233406-58238354	BTX623_mock	BTX623_flg22	OK	23.5079	4.99862	-2.23354	-8.52832	5e-05	0.00025073	yes
XLOC_001625	XLOC_001625	gene:SORBI_3001G301500	1:58340491-58342011	BTX623_mock	BTX623_flg22	OK	11.3319	3.02651	-1.90466	-6.44723	5e-05	0.00025073	yes
XLOC_001632	XLOC_001632	gene:SORBI_3001G302800	1:58608118-58612680	BTX623_mock	BTX623_flg22	OK	61.3959	29.2665	-1.06889	-6.03233	5e-05	0.00025073	yes
XLOC_001633	XLOC_001633	gene:SORBI_3001G303000	1:58634783-58637175	BTX623_mock	BTX623_flg22	OK	3.16305	1.70477	-0.891738	-2.87477	5e-05	0.00025073	yes
XLOC_001647	XLOC_001647	gene:SORBI_3001G305800	1:58991747-58995121	BTX623_mock	BTX623_flg22	OK	17.3462	45.078	1.3778	7.67158	5e-05	0.00025073	yes
XLOC_001670	XLOC_001670	gene:SORBI_3001G309900	1:59554646-59561429	BTX623_mock	BTX623_flg22	OK	56.1371	37.7177	-0.573714	-3.07851	5e-05	0.00025073	yes
XLOC_001683	XLOC_001683	gene:SORBI_3001G312600	1:59965706-59970759	BTX623_mock	BTX623_flg22	OK	0.28072	0.934086	1.73442	4.01453	5e-05	0.00025073	yes
XLOC_001693	XLOC_001693	gene:SORBI_3001G314800	1:60302172-60304119	BTX623_mock	BTX623_flg22	OK	1.74506	10.0169	2.52108	5.7912	5e-05	0.00025073	yes
XLOC_001697	XLOC_001697	gene:SORBI_3001G315200	1:60365506-60366879	BTX623_mock	BTX623_flg22	OK	9.02784	5.08584	-0.827896	-3.11054	5e-05	0.00025073	yes
XLOC_001710	XLOC_001710	gene:SORBI_3001G318500	1:60671879-60673032	BTX623_mock	BTX623_flg22	OK	21.8637	39.3385	0.847405	4.14552	5e-05	0.00025073	yes
XLOC_001714	XLOC_001714	gene:SORBI_3001G319600	1:60746114-60747280	BTX623_mock	BTX623_flg22	OK	0.402765	4.90825	3.6072	5.62219	5e-05	0.00025073	yes
XLOC_001719	XLOC_001719	gene:SORBI_3001G320200	1:60794851-60801560	BTX623_mock	BTX623_flg22	OK	14.3718	21.4659	0.578809	3.31771	5e-05	0.00025073	yes
XLOC_001720	XLOC_001720	gene:SORBI_3001G320700	1:60835972-60838267	BTX623_mock	BTX623_flg22	OK	19.2436	45.7478	1.24933	6.87483	5e-05	0.00025073	yes
XLOC_001722	XLOC_001722	gene:SORBI_3001G321600,gene:SORBI_3001G321700	1:60918193-60923871	BTX623_mock	BTX623_flg22	OK	13.006	81.9136	2.65493	3.31948	5e-05	0.00025073	yes
XLOC_001745	XLOC_001745	-	1:61248668-61251263	BTX623_mock	BTX623_flg22	OK	33.6999	46.3049	0.458421	2.57171	5e-05	0.00025073	yes
XLOC_001747	XLOC_001747	gene:SORBI_3001G325600	1:61258173-61259613	BTX623_mock	BTX623_flg22	OK	9.23572	17.3997	0.913765	3.63514	5e-05	0.00025073	yes
XLOC_001767	XLOC_001767	gene:SORBI_3001G329400	1:61690265-61695808	BTX623_mock	BTX623_flg22	OK	39.3772	29.2535	-0.428753	-2.42245	5e-05	0.00025073	yes
XLOC_001768	XLOC_001768	4333201	1:61736394-61742577	BTX623_mock	BTX623_flg22	OK	7.02007	11.7272	0.740307	4.3602	5e-05	0.00025073	yes
XLOC_001776	XLOC_001776	gene:SORBI_3001G330925	1:61853293-61860655	BTX623_mock	BTX623_flg22	OK	0.718177	1.64877	1.19898	3.18464	5e-05	0.00025073	yes
XLOC_001778	XLOC_001778	gene:SORBI_3001G331301	1:61963302-61965279	BTX623_mock	BTX623_flg22	OK	1.54089	5.01949	1.70377	5.2461	5e-05	0.00025073	yes
XLOC_001790	XLOC_001790	gene:SORBI_3001G332900	1:62137670-62143627	BTX623_mock	BTX623_flg22	OK	2.91164	15.2153	2.38562	11.9526	5e-05	0.00025073	yes
XLOC_001792	XLOC_001792	gene:SORBI_3001G333000	1:62156188-62159321	BTX623_mock	BTX623_flg22	OK	1.31405	0.561874	-1.2257	-4.15101	5e-05	0.00025073	yes
XLOC_001801	XLOC_001801	gene:SORBI_3001G334700,gene:SORBI_3001G334800	1:62348819-62355401	BTX623_mock	BTX623_flg22	OK	5.43386	3.84788	-0.497916	-2.62161	5e-05	0.00025073	yes
XLOC_001802	XLOC_001802	gene:SORBI_3001G334900	1:62362304-62365602	BTX623_mock	BTX623_flg22	OK	35.599	25.742	-0.467711	-2.63734	5e-05	0.00025073	yes
XLOC_001803	XLOC_001803	gene:SORBI_3001G335000	1:62373930-62381301	BTX623_mock	BTX623_flg22	OK	10.298	16.3961	0.670994	3.63154	5e-05	0.00025073	yes
XLOC_001804	XLOC_001804	gene:SORBI_3001G335100	1:62383515-62385906	BTX623_mock	BTX623_flg22	OK	1.70519	0.890136	-0.937833	-2.58339	5e-05	0.00025073	yes
XLOC_001813	XLOC_001813	gene:SORBI_3001G336500	1:62481159-62486322	BTX623_mock	BTX623_flg22	OK	10.3372	5.46452	-0.919683	-4.25096	5e-05	0.00025073	yes
XLOC_001817	XLOC_001817	gene:SORBI_3001G337400	1:62528207-62531192	BTX623_mock	BTX623_flg22	OK	2.37217	6.27015	1.40229	5.74158	5e-05	0.00025073	yes
XLOC_001821	XLOC_001821	gene:SORBI_3001G338100	1:62578441-62579296	BTX623_mock	BTX623_flg22	OK	26.9335	12.7446	-1.07952	-4.23729	5e-05	0.00025073	yes
XLOC_001834	XLOC_001834	gene:SORBI_3001G340600	1:62797962-62801369	BTX623_mock	BTX623_flg22	OK	13.9216	8.28838	-0.748162	-3.61666	5e-05	0.00025073	yes
XLOC_001835	XLOC_001835	gene:SORBI_3001G340700	1:62805104-62807341	BTX623_mock	BTX623_flg22	OK	19.396	34.8297	0.844559	4.4214	5e-05	0.00025073	yes
XLOC_001843	XLOC_001843	gene:SORBI_3001G341600	1:62899007-62904718	BTX623_mock	BTX623_flg22	OK	10.5682	71.5451	2.75912	13.5422	5e-05	0.00025073	yes
XLOC_001845	XLOC_001845	gene:SORBI_3001G341800	1:62923335-62936477	BTX623_mock	BTX623_flg22	OK	22.8537	34.64	0.600008	3.03804	5e-05	0.00025073	yes
XLOC_001858	XLOC_001858	gene:SORBI_3001G345100	1:63364249-63377400	BTX623_mock	BTX623_flg22	OK	26.0113	17.4833	-0.573164	-3.07311	5e-05	0.00025073	yes
XLOC_001862	XLOC_001862	gene:SORBI_3001G346100	1:63561330-63569003	BTX623_mock	BTX623_flg22	OK	22.7154	11.738	-0.952484	-5.38582	5e-05	0.00025073	yes
XLOC_001871	XLOC_001871	gene:SORBI_3001G348000	1:63732790-63737167	BTX623_mock	BTX623_flg22	OK	0.780351	1.53715	0.978058	2.99943	5e-05	0.00025073	yes
XLOC_001874	XLOC_001874	gene:SORBI_3001G348900	1:63856309-63860304	BTX623_mock	BTX623_flg22	OK	2.40008	0.908353	-1.40176	-3.58091	5e-05	0.00025073	yes
XLOC_001885	XLOC_001885	gene:SORBI_3001G351400	1:64086169-64088052	BTX623_mock	BTX623_flg22	OK	344.066	241.269	-0.512041	-2.92038	5e-05	0.00025073	yes
XLOC_001890	XLOC_001890	gene:SORBI_3001G352200	1:64138322-64139950	BTX623_mock	BTX623_flg22	OK	7.29841	3.92922	-0.893338	-2.85034	5e-05	0.00025073	yes
XLOC_001897	XLOC_001897	gene:SORBI_3001G353800	1:64376593-64381213	BTX623_mock	BTX623_flg22	OK	5.05889	10.8005	1.0942	5.66089	5e-05	0.00025073	yes
XLOC_001967	XLOC_001967	gene:SORBI_3001G367600	1:65648793-65650665	BTX623_mock	BTX623_flg22	OK	3.15474	9.80041	1.63532	6.59787	5e-05	0.00025073	yes
XLOC_001970	XLOC_001970	gene:SORBI_3001G368300	1:65718135-65721635	BTX623_mock	BTX623_flg22	OK	1.36949	2.36103	0.785779	2.5483	5e-05	0.00025073	yes
XLOC_001972	XLOC_001972	gene:SORBI_3001G368600	1:65730424-65734584	BTX623_mock	BTX623_flg22	OK	40.5061	26.7987	-0.595973	-3.33323	5e-05	0.00025073	yes
XLOC_001993	XLOC_001993	4332843	1:66068585-66070068	BTX623_mock	BTX623_flg22	OK	3.17537	1.23005	-1.3682	-3.12997	5e-05	0.00025073	yes
XLOC_002018	XLOC_002018	gene:SORBI_3001G377300	1:66558369-66559688	BTX623_mock	BTX623_flg22	OK	4.38143	1.79811	-1.28492	-3.75565	5e-05	0.00025073	yes
XLOC_002019	XLOC_002019	gene:SORBI_3001G377500	1:66564638-66565832	BTX623_mock	BTX623_flg22	OK	155.611	22.3214	-2.80145	-14.8002	5e-05	0.00025073	yes
XLOC_002025	XLOC_002025	4332788	1:66642502-66650446	BTX623_mock	BTX623_flg22	OK	0.90539	0.489226	-0.888038	-2.69218	5e-05	0.00025073	yes
XLOC_002032	XLOC_002032	gene:SORBI_3001G380400	1:66844314-66846595	BTX623_mock	BTX623_flg22	OK	5.79131	11.7944	1.02614	4.85242	5e-05	0.00025073	yes
XLOC_002049	XLOC_002049	gene:SORBI_3001G383700,gene:SORBI_3001G383800	1:67116532-67128683	BTX623_mock	BTX623_flg22	OK	1.84384	8.17242	2.14805	10.0482	5e-05	0.00025073	yes
XLOC_002057	XLOC_002057	gene:SORBI_3001G385800	1:67313883-67316623	BTX623_mock	BTX623_flg22	OK	8.86342	12.7475	0.524277	2.46754	5e-05	0.00025073	yes
XLOC_002059	XLOC_002059	gene:SORBI_3001G386000	1:67344331-67346402	BTX623_mock	BTX623_flg22	OK	23.9917	42.3589	0.82013	4.39463	5e-05	0.00025073	yes
XLOC_002063	XLOC_002063	gene:SORBI_3001G386400	1:67381311-67395956	BTX623_mock	BTX623_flg22	OK	4.97171	29.9194	2.58927	13.8671	5e-05	0.00025073	yes
XLOC_002068	XLOC_002068	gene:SORBI_3001G387500	1:67462798-67466637	BTX623_mock	BTX623_flg22	OK	1.62311	2.47416	0.608175	2.71514	5e-05	0.00025073	yes
XLOC_002069	XLOC_002069	gene:SORBI_3001G387900	1:67508894-67512030	BTX623_mock	BTX623_flg22	OK	0.652717	1.11096	0.767276	2.46516	5e-05	0.00025073	yes
XLOC_002084	XLOC_002084	4332651	1:67801818-67803600	BTX623_mock	BTX623_flg22	OK	8.03976	15.244	0.923013	3.4118	5e-05	0.00025073	yes
XLOC_002094	XLOC_002094	gene:SORBI_3001G393600	1:67991983-67994014	BTX623_mock	BTX623_flg22	OK	2.07131	7.58638	1.87287	6.70811	5e-05	0.00025073	yes
XLOC_002098	XLOC_002098	gene:SORBI_3001G394700,gene:SORBI_3001G394800	1:68069831-68086501	BTX623_mock	BTX623_flg22	OK	77.3216	51.6659	-0.581661	-2.82376	5e-05	0.00025073	yes
XLOC_002101	XLOC_002101	gene:SORBI_3001G395300	1:68125231-68128321	BTX623_mock	BTX623_flg22	OK	23.625	31.6068	0.419922	2.31112	5e-05	0.00025073	yes
XLOC_002102	XLOC_002102	gene:SORBI_3001G395500	1:68134739-68143534	BTX623_mock	BTX623_flg22	OK	17.2461	12.1457	-0.505827	-2.86278	5e-05	0.00025073	yes
XLOC_002104	XLOC_002104	gene:SORBI_3001G396500	1:68206007-68218821	BTX623_mock	BTX623_flg22	OK	1.08359	1.67089	0.6248	2.46557	5e-05	0.00025073	yes
XLOC_002121	XLOC_002121	gene:SORBI_3001G399300	1:68507916-68511726	BTX623_mock	BTX623_flg22	OK	0.51351	3.97877	2.95386	8.53479	5e-05	0.00025073	yes
XLOC_002124	XLOC_002124	gene:SORBI_3001G400300	1:68571558-68574078	BTX623_mock	BTX623_flg22	OK	3.93413	7.49435	0.92976	3.58916	5e-05	0.00025073	yes
XLOC_002131	XLOC_002131	gene:SORBI_3001G401800	1:68725114-68729554	BTX623_mock	BTX623_flg22	OK	8.06746	37.0866	2.20071	10.7911	5e-05	0.00025073	yes
XLOC_002144	XLOC_002144	gene:SORBI_3001G403600	1:68881453-68882773	BTX623_mock	BTX623_flg22	OK	17.7812	49.0528	1.46399	7.1	5e-05	0.00025073	yes
XLOC_002151	XLOC_002151	gene:SORBI_3001G405000	1:68963635-68966643	BTX623_mock	BTX623_flg22	OK	3.13302	1.55485	-1.01077	-3.77961	5e-05	0.00025073	yes
XLOC_002153	XLOC_002153	4332519	1:69014640-69017623	BTX623_mock	BTX623_flg22	OK	28.4986	37.3797	0.391367	2.23417	5e-05	0.00025073	yes
XLOC_002157	XLOC_002157	gene:SORBI_3001G406800	1:69116258-69123044	BTX623_mock	BTX623_flg22	OK	9.57574	5.31663	-0.84887	-3.51221	5e-05	0.00025073	yes
XLOC_002160	XLOC_002160	gene:SORBI_3001G407600	1:69162599-69165731	BTX623_mock	BTX623_flg22	OK	175.789	305.724	0.798383	4.37856	5e-05	0.00025073	yes
XLOC_002163	XLOC_002163	gene:SORBI_3001G407800	1:69192963-69197781	BTX623_mock	BTX623_flg22	OK	12.9451	35.3148	1.44787	7.02075	5e-05	0.00025073	yes
XLOC_002172	XLOC_002172	4332475	1:69359088-69363908	BTX623_mock	BTX623_flg22	OK	129.047	375.74	1.54184	7.6552	5e-05	0.00025073	yes
XLOC_002191	XLOC_002191	gene:SORBI_3001G413800	1:69570398-69575711	BTX623_mock	BTX623_flg22	OK	1.93997	3.1113	0.681482	3.16207	5e-05	0.00025073	yes
XLOC_002197	XLOC_002197	gene:SORBI_3001G414650	1:69642767-69646062	BTX623_mock	BTX623_flg22	OK	4.8459	7.33482	0.597998	2.65882	5e-05	0.00025073	yes
XLOC_002198	XLOC_002198	gene:SORBI_3001G415300	1:69686118-69694459	BTX623_mock	BTX623_flg22	OK	15.0092	27.2177	0.8587	5.01431	5e-05	0.00025073	yes
XLOC_002228	XLOC_002228	gene:SORBI_3001G420900	1:70188536-70193852	BTX623_mock	BTX623_flg22	OK	1.34331	0.562646	-1.25549	-4.08676	5e-05	0.00025073	yes
XLOC_002235	XLOC_002235	gene:SORBI_3001G422366	1:70325127-70326124	BTX623_mock	BTX623_flg22	OK	4.18287	2.08096	-1.00725	-2.85351	5e-05	0.00025073	yes
XLOC_002239	XLOC_002239	gene:SORBI_3001G423600	1:70389354-70390794	BTX623_mock	BTX623_flg22	OK	5.92564	13.3925	1.17639	4.31423	5e-05	0.00025073	yes
XLOC_002246	XLOC_002246	gene:SORBI_3001G424400	1:70449094-70456551	BTX623_mock	BTX623_flg22	OK	0.68975	1.64846	1.25697	5.70781	5e-05	0.00025073	yes
XLOC_002249	XLOC_002249	gene:SORBI_3001G424700	1:70480130-70487794	BTX623_mock	BTX623_flg22	OK	11.2762	17.1778	0.607266	3.36836	5e-05	0.00025073	yes
XLOC_002256	XLOC_002256	gene:SORBI_3001G426400	1:70586926-70588163	BTX623_mock	BTX623_flg22	OK	14.8891	8.51179	-0.806721	-3.04172	5e-05	0.00025073	yes
XLOC_002257	XLOC_002257	gene:SORBI_3001G426800	1:70613269-70616840	BTX623_mock	BTX623_flg22	OK	34.7088	18.2978	-0.923631	-4.90101	5e-05	0.00025073	yes
XLOC_002263	XLOC_002263	gene:SORBI_3001G427900	1:70706148-70712003	BTX623_mock	BTX623_flg22	OK	1.31031	2.54767	0.959274	4.11312	5e-05	0.00025073	yes
XLOC_002267	XLOC_002267	gene:SORBI_3001G428900	1:70794004-70796416	BTX623_mock	BTX623_flg22	OK	2.212	15.389	2.79848	10.4546	5e-05	0.00025073	yes
XLOC_002270	XLOC_002270	gene:SORBI_3001G429300	1:70839330-70844768	BTX623_mock	BTX623_flg22	OK	9.19806	15.3158	0.73562	3.94064	5e-05	0.00025073	yes
XLOC_002280	XLOC_002280	gene:SORBI_3001G431600	1:71058582-71063355	BTX623_mock	BTX623_flg22	OK	0.327336	0.893046	1.44796	3.95013	5e-05	0.00025073	yes
XLOC_002285	XLOC_002285	gene:SORBI_3001G432300	1:71106218-71112392	BTX623_mock	BTX623_flg22	OK	18.3925	24.9166	0.437984	2.47661	5e-05	0.00025073	yes
XLOC_002286	XLOC_002286	gene:SORBI_3001G432500	1:71117939-71119733	BTX623_mock	BTX623_flg22	OK	2.18728	11.2009	2.35641	9.07477	5e-05	0.00025073	yes
XLOC_002293	XLOC_002293	gene:SORBI_3001G433200	1:71174409-71180919	BTX623_mock	BTX623_flg22	OK	29.015	19.2643	-0.590871	-3.41384	5e-05	0.00025073	yes
XLOC_002298	XLOC_002298	gene:SORBI_3001G434100	1:71258045-71262981	BTX623_mock	BTX623_flg22	OK	3.47644	7.07206	1.02452	4.3297	5e-05	0.00025073	yes
XLOC_002302	XLOC_002302	gene:SORBI_3001G434500	1:71302406-71309610	BTX623_mock	BTX623_flg22	OK	2.82513	4.50966	0.674699	3.47857	5e-05	0.00025073	yes
XLOC_002306	XLOC_002306	gene:SORBI_3001G434900	1:71347436-71352456	BTX623_mock	BTX623_flg22	OK	40.0906	229.653	2.51812	13.7466	5e-05	0.00025073	yes
XLOC_002307	XLOC_002307	gene:SORBI_3001G435000	1:71357193-71360355	BTX623_mock	BTX623_flg22	OK	2.57224	4.19293	0.704933	3.14329	5e-05	0.00025073	yes
XLOC_002310	XLOC_002310	9266204	1:71389771-71393051	BTX623_mock	BTX623_flg22	OK	37.4611	16.9833	-1.14127	-6.43671	5e-05	0.00025073	yes
XLOC_002314	XLOC_002314	gene:SORBI_3001G435800	1:71420926-71428386	BTX623_mock	BTX623_flg22	OK	96.253	162.283	0.75361	2.90852	5e-05	0.00025073	yes
XLOC_002320	XLOC_002320	gene:SORBI_3001G437200	1:71551819-71558193	BTX623_mock	BTX623_flg22	OK	14.6371	19.6426	0.424349	2.23297	5e-05	0.00025073	yes
XLOC_002325	XLOC_002325	gene:SORBI_3001G438100	1:71631155-71634003	BTX623_mock	BTX623_flg22	OK	61.0627	114.21	0.903329	5.25467	5e-05	0.00025073	yes
XLOC_002333	XLOC_002333	gene:SORBI_3001G439200	1:71728126-71733516	BTX623_mock	BTX623_flg22	OK	160.204	76.94	-1.0581	-3.25804	5e-05	0.00025073	yes
XLOC_002336	XLOC_002336	gene:SORBI_3001G439800	1:71778856-71783751	BTX623_mock	BTX623_flg22	OK	0.958394	0.527624	-0.861108	-2.52937	5e-05	0.00025073	yes
XLOC_002341	XLOC_002341	gene:SORBI_3001G441000	1:71889003-71893423	BTX623_mock	BTX623_flg22	OK	21.013	28.2758	0.428284	2.39311	5e-05	0.00025073	yes
XLOC_002342	XLOC_002342	gene:SORBI_3001G441100	1:71899740-71901707	BTX623_mock	BTX623_flg22	OK	0.512926	9.31217	4.18229	8.99887	5e-05	0.00025073	yes
XLOC_002350	XLOC_002350	gene:SORBI_3001G442500	1:71997754-72001265	BTX623_mock	BTX623_flg22	OK	7.86232	22.7026	1.52983	7.39173	5e-05	0.00025073	yes
XLOC_002359	XLOC_002359	gene:SORBI_3001G444400	1:72142807-72144820	BTX623_mock	BTX623_flg22	OK	109.554	45.3451	-1.27262	-7.00292	5e-05	0.00025073	yes
XLOC_002372	XLOC_002372	4332134	1:72260201-72266406	BTX623_mock	BTX623_flg22	OK	14.3231	35.9286	1.32679	7.28118	5e-05	0.00025073	yes
XLOC_002375	XLOC_002375	gene:SORBI_3001G447100	1:72417802-72421276	BTX623_mock	BTX623_flg22	OK	11.2489	15.8129	0.491314	2.38997	5e-05	0.00025073	yes
XLOC_002378	XLOC_002378	gene:SORBI_3001G447500	1:72488823-72492325	BTX623_mock	BTX623_flg22	OK	45.5482	154.809	1.76502	9.99514	5e-05	0.00025073	yes
XLOC_002379	XLOC_002379	gene:SORBI_3001G448300	1:72566199-72567100	BTX623_mock	BTX623_flg22	OK	24.7224	38.4742	0.63807	3.30331	5e-05	0.00025073	yes
XLOC_002385	XLOC_002385	gene:SORBI_3001G449600	1:72665413-72666874	BTX623_mock	BTX623_flg22	OK	7.91239	17.3479	1.13258	4.69423	5e-05	0.00025073	yes
XLOC_002386	XLOC_002386	4332116,gene:SORBI_3001G450300	1:72721897-72728841	BTX623_mock	BTX623_flg22	OK	0.495673	1.24195	1.32515	3.1002	5e-05	0.00025073	yes
XLOC_002403	XLOC_002403	gene:SORBI_3001G453600	1:73010542-73013187	BTX623_mock	BTX623_flg22	OK	3.04385	1.66153	-0.873381	-2.83432	5e-05	0.00025073	yes
XLOC_002406	XLOC_002406	gene:SORBI_3001G454000	1:73039651-73043648	BTX623_mock	BTX623_flg22	OK	2.84839	1.66236	-0.776914	-3.24315	5e-05	0.00025073	yes
XLOC_002407	XLOC_002407	gene:SORBI_3001G454100,gene:SORBI_3001G454200	1:73058803-73064624	BTX623_mock	BTX623_flg22	OK	52.4108	167.821	1.67899	9.27906	5e-05	0.00025073	yes
XLOC_002413	XLOC_002413	gene:SORBI_3001G455500	1:73153498-73155928	BTX623_mock	BTX623_flg22	OK	12.0414	8.49518	-0.503291	-2.52479	5e-05	0.00025073	yes
XLOC_002416	XLOC_002416	gene:SORBI_3001G456100	1:73254804-73259746	BTX623_mock	BTX623_flg22	OK	11.9286	19.459	0.706013	3.88195	5e-05	0.00025073	yes
XLOC_002436	XLOC_002436	gene:SORBI_3001G461000	1:73612524-73615164	BTX623_mock	BTX623_flg22	OK	37.353	58.1147	0.637677	3.73229	5e-05	0.00025073	yes
XLOC_002446	XLOC_002446	gene:SORBI_3001G462900	1:73725643-73728755	BTX623_mock	BTX623_flg22	OK	3.22354	5.36712	0.735504	2.97308	5e-05	0.00025073	yes
XLOC_002447	XLOC_002447	gene:SORBI_3001G463000	1:73728755-73732839	BTX623_mock	BTX623_flg22	OK	14.4107	21.6861	0.589629	3.34713	5e-05	0.00025073	yes
XLOC_002448	XLOC_002448	gene:SORBI_3001G463200	1:73735995-73743545	BTX623_mock	BTX623_flg22	OK	53.1623	36.1283	-0.557272	-3.11925	5e-05	0.00025073	yes
XLOC_002452	XLOC_002452	gene:SORBI_3001G463800	1:73766317-73782185	BTX623_mock	BTX623_flg22	OK	0.67527	1.05051	0.637547	2.71142	5e-05	0.00025073	yes
XLOC_002456	XLOC_002456	gene:SORBI_3001G464500	1:73846898-73853691	BTX623_mock	BTX623_flg22	OK	11.0107	19.5192	0.825992	4.69903	5e-05	0.00025073	yes
XLOC_002481	XLOC_002481	gene:SORBI_3001G469700	1:74254387-74260058	BTX623_mock	BTX623_flg22	OK	42.3579	27.2108	-0.638452	-3.30041	5e-05	0.00025073	yes
XLOC_002485	XLOC_002485	gene:SORBI_3001G470000	1:74289821-74290849	BTX623_mock	BTX623_flg22	OK	3.60362	12.1218	1.75008	4.43731	5e-05	0.00025073	yes
XLOC_002490	XLOC_002490	gene:SORBI_3001G470900	1:74363247-74371003	BTX623_mock	BTX623_flg22	OK	16.0562	4.46844	-1.84528	-9.85224	5e-05	0.00025073	yes
XLOC_002506	XLOC_002506	gene:SORBI_3001G474300	1:74650950-74652574	BTX623_mock	BTX623_flg22	OK	3.93641	1.92413	-1.03267	-3.01733	5e-05	0.00025073	yes
XLOC_002510	XLOC_002510	gene:SORBI_3001G474700	1:74686280-74690427	BTX623_mock	BTX623_flg22	OK	18.8548	30.8779	0.711644	3.89277	5e-05	0.00025073	yes
XLOC_002515	XLOC_002515	gene:SORBI_3001G475400	1:74777439-74781537	BTX623_mock	BTX623_flg22	OK	14.9838	66.1672	2.14271	11.6403	5e-05	0.00025073	yes
XLOC_002517	XLOC_002517	gene:SORBI_3001G475600	1:74788577-74792376	BTX623_mock	BTX623_flg22	OK	3.17598	1.0562	-1.58832	-6.00385	5e-05	0.00025073	yes
XLOC_002522	XLOC_002522	gene:SORBI_3001G476400	1:74873261-74876003	BTX623_mock	BTX623_flg22	OK	5.88934	31.7767	2.43179	9.8687	5e-05	0.00025073	yes
XLOC_002540	XLOC_002540	gene:SORBI_3001G481100	1:75294502-75296829	BTX623_mock	BTX623_flg22	OK	0.966776	3.9484	2.03002	7.16158	5e-05	0.00025073	yes
XLOC_002545	XLOC_002545	gene:SORBI_3001G482800	1:75429376-75432763	BTX623_mock	BTX623_flg22	OK	0.4194	4.37527	3.38297	12.7427	5e-05	0.00025073	yes
XLOC_002548	XLOC_002548	gene:SORBI_3001G483300	1:75461835-75462889	BTX623_mock	BTX623_flg22	OK	140.352	61.1572	-1.19845	-6.70761	5e-05	0.00025073	yes
XLOC_002562	XLOC_002562	gene:SORBI_3001G485901	1:75662096-75663914	BTX623_mock	BTX623_flg22	OK	28.1429	14.07	-1.00015	-4.25853	5e-05	0.00025073	yes
XLOC_002563	XLOC_002563	gene:SORBI_3001G486000	1:75679405-75682841	BTX623_mock	BTX623_flg22	OK	14.3476	8.68624	-0.724007	-2.53022	5e-05	0.00025073	yes
XLOC_002572	XLOC_002572	gene:SORBI_3001G487600	1:75759909-75766032	BTX623_mock	BTX623_flg22	OK	2.59927	30.04	3.53071	11.2551	5e-05	0.00025073	yes
XLOC_002580	XLOC_002580	gene:SORBI_3001G489000	1:75930238-75931020	BTX623_mock	BTX623_flg22	OK	105.091	65.6843	-0.678021	-3.50467	5e-05	0.00025073	yes
XLOC_002583	XLOC_002583	gene:SORBI_3001G489500	1:75978839-75980536	BTX623_mock	BTX623_flg22	OK	0.714935	1.88147	1.39598	3.56865	5e-05	0.00025073	yes
XLOC_002584	XLOC_002584	gene:SORBI_3001G489600	1:75982833-75985774	BTX623_mock	BTX623_flg22	OK	18.9541	38.8484	1.03534	5.62499	5e-05	0.00025073	yes
XLOC_002606	XLOC_002606	gene:SORBI_3001G493800	1:76284123-76285744	BTX623_mock	BTX623_flg22	OK	12.0487	7.0533	-0.772503	-3.40841	5e-05	0.00025073	yes
XLOC_002607	XLOC_002607	gene:SORBI_3001G493900	1:76297432-76303917	BTX623_mock	BTX623_flg22	OK	1.68766	1.03691	-0.702737	-2.75079	5e-05	0.00025073	yes
XLOC_002621	XLOC_002621	gene:SORBI_3001G495164	1:76435404-76436132	BTX623_mock	BTX623_flg22	OK	0	1.36445	inf	#NAME?	5e-05	0.00025073	yes
XLOC_002639	XLOC_002639	gene:SORBI_3001G498300	1:76817315-76819008	BTX623_mock	BTX623_flg22	OK	150.208	94.9815	-0.661239	-3.78536	5e-05	0.00025073	yes
XLOC_002641	XLOC_002641	gene:SORBI_3001G499100	1:76863524-76874167	BTX623_mock	BTX623_flg22	OK	68.636	51.0564	-0.426872	-2.36072	5e-05	0.00025073	yes
XLOC_002642	XLOC_002642	gene:SORBI_3001G499300	1:76877450-76880555	BTX623_mock	BTX623_flg22	OK	8.82281	13.5447	0.618418	2.80444	5e-05	0.00025073	yes
XLOC_002646	XLOC_002646	gene:SORBI_3001G500700	1:76996458-76999573	BTX623_mock	BTX623_flg22	OK	81.4269	51.946	-0.648491	-3.67166	5e-05	0.00025073	yes
XLOC_002648	XLOC_002648	gene:SORBI_3001G501100	1:77030767-77035577	BTX623_mock	BTX623_flg22	OK	0.64509	4.22035	2.70979	10.2073	5e-05	0.00025073	yes
XLOC_002656	XLOC_002656	gene:SORBI_3001G502400	1:77104775-77106688	BTX623_mock	BTX623_flg22	OK	1.42752	3.8543	1.43295	4.06325	5e-05	0.00025073	yes
XLOC_002675	XLOC_002675	gene:SORBI_3001G505100	1:77324937-77327995	BTX623_mock	BTX623_flg22	OK	279.322	186.655	-0.581558	-3.21645	5e-05	0.00025073	yes
XLOC_002677	XLOC_002677	gene:SORBI_3001G505600	1:77373286-77384062	BTX623_mock	BTX623_flg22	OK	0.195483	0.664884	1.76606	4.53606	5e-05	0.00025073	yes
XLOC_002679	XLOC_002679	gene:SORBI_3001G505800	1:77391617-77393132	BTX623_mock	BTX623_flg22	OK	6.76316	1.95622	-1.78962	-4.75346	5e-05	0.00025073	yes
XLOC_002706	XLOC_002706	gene:SORBI_3001G510700	1:77831429-77839529	BTX623_mock	BTX623_flg22	OK	13.7167	21.4728	0.646575	3.77603	5e-05	0.00025073	yes
XLOC_002716	XLOC_002716	gene:SORBI_3001G512800	1:78059033-78066937	BTX623_mock	BTX623_flg22	OK	86.1699	125.267	0.539746	2.91117	5e-05	0.00025073	yes
XLOC_002732	XLOC_002732	4331528	1:78190541-78199128	BTX623_mock	BTX623_flg22	OK	76.0497	55.3613	-0.458064	-2.68239	5e-05	0.00025073	yes
XLOC_002739	XLOC_002739	gene:SORBI_3001G516800	1:78339551-78341623	BTX623_mock	BTX623_flg22	OK	8.95619	5.23535	-0.774599	-3.43847	5e-05	0.00025073	yes
XLOC_002742	XLOC_002742	gene:SORBI_3001G517700	1:78383472-78387658	BTX623_mock	BTX623_flg22	OK	828.492	577.356	-0.521026	-2.49081	5e-05	0.00025073	yes
XLOC_002752	XLOC_002752	gene:SORBI_3001G519200	1:78532508-78534179	BTX623_mock	BTX623_flg22	OK	91.4809	188.987	1.04674	4.1926	5e-05	0.00025073	yes
XLOC_002755	XLOC_002755	gene:SORBI_3001G519700	1:78556200-78558727	BTX623_mock	BTX623_flg22	OK	1.00956	0.0903382	-3.48224	-4.04075	5e-05	0.00025073	yes
XLOC_002758	XLOC_002758	gene:SORBI_3001G520100	1:78593013-78601035	BTX623_mock	BTX623_flg22	OK	8.83187	50.949	2.52826	10.4778	5e-05	0.00025073	yes
XLOC_002763	XLOC_002763	gene:SORBI_3001G520800	1:78615532-78627850	BTX623_mock	BTX623_flg22	OK	39.8773	21.338	-0.902142	-2.55351	5e-05	0.00025073	yes
XLOC_002767	XLOC_002767	gene:SORBI_3001G521500	1:78650009-78670685	BTX623_mock	BTX623_flg22	OK	29.8798	40.2531	0.429931	2.4096	5e-05	0.00025073	yes
XLOC_002773	XLOC_002773	gene:SORBI_3001G523000	1:78795930-78796924	BTX623_mock	BTX623_flg22	OK	13.3114	22.7516	0.773305	3.53798	5e-05	0.00025073	yes
XLOC_002775	XLOC_002775	gene:SORBI_3001G523200	1:78804463-78814307	BTX623_mock	BTX623_flg22	OK	17.7455	32.1583	0.85774	4.94631	5e-05	0.00025073	yes
XLOC_002784	XLOC_002784	gene:SORBI_3001G524750	1:78919888-78922628	BTX623_mock	BTX623_flg22	OK	11.5533	33.9123	1.55351	6.85155	5e-05	0.00025073	yes
XLOC_002791	XLOC_002791	gene:SORBI_3001G526900	1:79115234-79121057	BTX623_mock	BTX623_flg22	OK	8.32266	18.7722	1.17348	5.2761	5e-05	0.00025073	yes
XLOC_002792	XLOC_002792	gene:SORBI_3001G527000	1:79123013-79125485	BTX623_mock	BTX623_flg22	OK	56.0308	35.5877	-0.654839	-3.62218	5e-05	0.00025073	yes
XLOC_002799	XLOC_002799	gene:SORBI_3001G528300	1:79243057-79245509	BTX623_mock	BTX623_flg22	OK	8.30295	5.81533	-0.513763	-2.18327	5e-05	0.00025073	yes
XLOC_002824	XLOC_002824	gene:SORBI_3001G533600	1:79672453-79675200	BTX623_mock	BTX623_flg22	OK	1.58835	3.59482	1.17839	4.22988	5e-05	0.00025073	yes
XLOC_002827	XLOC_002827	gene:SORBI_3001G534132	1:79721855-79723627	BTX623_mock	BTX623_flg22	OK	0.758417	2.7919	1.88019	4.61153	5e-05	0.00025073	yes
XLOC_002833	XLOC_002833	4331362	1:79876958-79877844	BTX623_mock	BTX623_flg22	OK	401.226	244.528	-0.714416	-4.06789	5e-05	0.00025073	yes
XLOC_002840	XLOC_002840	gene:SORBI_3001G536901,gene:SORBI_3001G537001	1:79995667-80012277	BTX623_mock	BTX623_flg22	OK	23.9494	14.7438	-0.699882	-3.22947	5e-05	0.00025073	yes
XLOC_002856	XLOC_002856	gene:SORBI_3001G540100	1:80295396-80301561	BTX623_mock	BTX623_flg22	OK	23.6237	32.7304	0.470395	2.70009	5e-05	0.00025073	yes
XLOC_002858	XLOC_002858	gene:SORBI_3001G540300	1:80310403-80316077	BTX623_mock	BTX623_flg22	OK	55.7329	34.233	-0.703144	-3.9355	5e-05	0.00025073	yes
XLOC_002860	XLOC_002860	gene:SORBI_3001G540600	1:80341583-80344956	BTX623_mock	BTX623_flg22	OK	20.8778	13.677	-0.610222	-3.25324	5e-05	0.00025073	yes
XLOC_002861	XLOC_002861	gene:SORBI_3001G540700	1:80358190-80362847	BTX623_mock	BTX623_flg22	OK	0.841165	0.468533	-0.844238	-2.72103	5e-05	0.00025073	yes
XLOC_002865	XLOC_002865	gene:SORBI_3001G541166	1:80388226-80395761	BTX623_mock	BTX623_flg22	OK	20.9655	14.7082	-0.511394	-2.9508	5e-05	0.00025073	yes
XLOC_002868	XLOC_002868	gene:SORBI_3001G541300	1:80423987-80425131	BTX623_mock	BTX623_flg22	OK	43.0263	18.0175	-1.25582	-6.40881	5e-05	0.00025073	yes
XLOC_002870	XLOC_002870	gene:SORBI_3001G541601	1:80479613-80480842	BTX623_mock	BTX623_flg22	OK	4.74889	2.31552	-1.03625	-3.02627	5e-05	0.00025073	yes
XLOC_002872	XLOC_002872	gene:SORBI_3001G541800	1:80504986-80513576	BTX623_mock	BTX623_flg22	OK	4.54764	3.34665	-0.442402	-2.11887	5e-05	0.00025073	yes
XLOC_002880	XLOC_002880	gene:SORBI_3001G543400,gene:SORBI_3001G543500	1:80721165-80737667	BTX623_mock	BTX623_flg22	OK	53.0405	35.4026	-0.583239	-2.50608	5e-05	0.00025073	yes
XLOC_002882	XLOC_002882	gene:SORBI_3001G544300	1:80849104-80870584	BTX623_mock	BTX623_flg22	OK	2.48603	3.45938	0.476672	2.47383	5e-05	0.00025073	yes
XLOC_002896	XLOC_002896	gene:SORBI_3001G002800	1:260915-264566	BTX623_mock	BTX623_flg22	OK	1.34313	0.416509	-1.68918	-4.0575	5e-05	0.00025073	yes
XLOC_002900	XLOC_002900	4334848	1:391116-392320	BTX623_mock	BTX623_flg22	OK	9.24615	2.75477	-1.74692	-6.23717	5e-05	0.00025073	yes
XLOC_002905	XLOC_002905	gene:SORBI_3001G006000	1:565502-568068	BTX623_mock	BTX623_flg22	OK	8.45067	5.59904	-0.593886	-2.66425	5e-05	0.00025073	yes
XLOC_002921	XLOC_002921	gene:SORBI_3001G009200	1:848268-854834	BTX623_mock	BTX623_flg22	OK	8.22672	5.28589	-0.63817	-2.61468	5e-05	0.00025073	yes
XLOC_002922	XLOC_002922	gene:SORBI_3001G009900	1:902634-905942	BTX623_mock	BTX623_flg22	OK	5.20857	8.77442	0.752418	2.95173	5e-05	0.00025073	yes
XLOC_002924	XLOC_002924	gene:SORBI_3001G010100	1:909733-911888	BTX623_mock	BTX623_flg22	OK	163.907	98.7657	-0.730797	-4.2716	5e-05	0.00025073	yes
XLOC_002931	XLOC_002931	gene:SORBI_3001G011700	1:1004074-1010890	BTX623_mock	BTX623_flg22	OK	39.549	24.5937	-0.685354	-3.7238	5e-05	0.00025073	yes
XLOC_002933	XLOC_002933	gene:SORBI_3001G012000	1:1031519-1034071	BTX623_mock	BTX623_flg22	OK	0.474566	4.42493	3.22097	8.0078	5e-05	0.00025073	yes
XLOC_002934	XLOC_002934	gene:SORBI_3001G012200	1:1048824-1050688	BTX623_mock	BTX623_flg22	OK	89.1418	25.8357	-1.78673	-9.89228	5e-05	0.00025073	yes
XLOC_002935	XLOC_002935	gene:SORBI_3001G012500	1:1169606-1171177	BTX623_mock	BTX623_flg22	OK	216.213	114.113	-0.921986	-5.33591	5e-05	0.00025073	yes
XLOC_002936	XLOC_002936	gene:SORBI_3001G012600	1:1173738-1176242	BTX623_mock	BTX623_flg22	OK	21.4823	14.0091	-0.616783	-2.93977	5e-05	0.00025073	yes
XLOC_002938	XLOC_002938	gene:SORBI_3001G012800	1:1202850-1207730	BTX623_mock	BTX623_flg22	OK	92.0373	155.45	0.75616	4.13093	5e-05	0.00025073	yes
XLOC_002939	XLOC_002939	gene:SORBI_3001G013000	1:1211146-1224186	BTX623_mock	BTX623_flg22	OK	21.8809	47.9683	1.13241	4.12587	5e-05	0.00025073	yes
XLOC_002941	XLOC_002941	gene:SORBI_3001G013300	1:1235376-1239001	BTX623_mock	BTX623_flg22	OK	5.64855	3.69691	-0.611563	-3.03579	5e-05	0.00025073	yes
XLOC_002954	XLOC_002954	gene:SORBI_3001G016100	1:1409713-1411795	BTX623_mock	BTX623_flg22	OK	2.08595	0.886382	-1.23471	-3.65817	5e-05	0.00025073	yes
XLOC_002960	XLOC_002960	gene:SORBI_3001G017300	1:1486448-1491239	BTX623_mock	BTX623_flg22	OK	16.0198	11.4749	-0.481371	-2.55442	5e-05	0.00025073	yes
XLOC_002967	XLOC_002967	gene:SORBI_3001G019300	1:1591350-1594430	BTX623_mock	BTX623_flg22	OK	32.4109	12.7802	-1.34256	-7.34328	5e-05	0.00025073	yes
XLOC_002972	XLOC_002972	gene:SORBI_3001G020600	1:1703098-1711957	BTX623_mock	BTX623_flg22	OK	21.2866	14.0396	-0.600436	-3.07035	5e-05	0.00025073	yes
XLOC_002986	XLOC_002986	gene:SORBI_3001G022400	1:1812170-1813687	BTX623_mock	BTX623_flg22	OK	2.52821	7.08904	1.48747	5.19877	5e-05	0.00025073	yes
XLOC_002995	XLOC_002995	gene:SORBI_3001G023700	1:1886964-1888591	BTX623_mock	BTX623_flg22	OK	5.86635	3.72052	-0.656961	-2.91147	5e-05	0.00025073	yes
XLOC_003019	XLOC_003019	gene:SORBI_3001G029100	1:2265711-2268310	BTX623_mock	BTX623_flg22	OK	4.42785	2.76321	-0.68026	-3.02756	5e-05	0.00025073	yes
XLOC_003030	XLOC_003030	gene:SORBI_3001G031200	1:2389156-2391267	BTX623_mock	BTX623_flg22	OK	16.8034	11.5709	-0.538256	-2.70738	5e-05	0.00025073	yes
XLOC_003046	XLOC_003046	gene:SORBI_3001G035000	1:2638604-2639439	BTX623_mock	BTX623_flg22	OK	1.62952	12.7929	2.97282	5.80263	5e-05	0.00025073	yes
XLOC_003047	XLOC_003047	gene:SORBI_3001G035100	1:2642279-2643549	BTX623_mock	BTX623_flg22	OK	0.803675	3.74306	2.21953	4.32043	5e-05	0.00025073	yes
XLOC_003055	XLOC_003055	gene:SORBI_3001G036800	1:2736884-2740979	BTX623_mock	BTX623_flg22	OK	7.70395	4.60114	-0.743607	-2.91744	5e-05	0.00025073	yes
XLOC_003060	XLOC_003060	gene:SORBI_3001G037800,gene:SORBI_3001G037900	1:2816532-2822168	BTX623_mock	BTX623_flg22	OK	32.9219	24.2086	-0.44353	-2.42781	5e-05	0.00025073	yes
XLOC_003061	XLOC_003061	gene:SORBI_3001G038000	1:2822264-2827550	BTX623_mock	BTX623_flg22	OK	18.9768	30.1556	0.668189	3.81776	5e-05	0.00025073	yes
XLOC_003071	XLOC_003071	4334557	1:2966594-2970669	BTX623_mock	BTX623_flg22	OK	35.0524	25.1726	-0.477661	-2.71295	5e-05	0.00025073	yes
XLOC_003073	XLOC_003073	gene:SORBI_3001G040200	1:2987434-2989263	BTX623_mock	BTX623_flg22	OK	49.9604	77.9963	0.64262	3.62848	5e-05	0.00025073	yes
XLOC_003083	XLOC_003083	4334537	1:3112404-3122688	BTX623_mock	BTX623_flg22	OK	45.6242	27.7329	-0.718199	-4.17476	5e-05	0.00025073	yes
XLOC_003084	XLOC_003084	gene:SORBI_3001G042000	1:3130105-3131818	BTX623_mock	BTX623_flg22	OK	160.08	115.66	-0.468907	-2.6653	5e-05	0.00025073	yes
XLOC_003091	XLOC_003091	gene:SORBI_3001G043000	1:3224512-3226322	BTX623_mock	BTX623_flg22	OK	27.0402	18.7449	-0.528606	-2.7508	5e-05	0.00025073	yes
XLOC_003097	XLOC_003097	gene:SORBI_3001G044800	1:3325483-3330705	BTX623_mock	BTX623_flg22	OK	43.514	64.7788	0.574042	2.79451	5e-05	0.00025073	yes
XLOC_003098	XLOC_003098	gene:SORBI_3001G044900	1:3334425-3340960	BTX623_mock	BTX623_flg22	OK	1.99988	3.49967	0.807309	3.60539	5e-05	0.00025073	yes
XLOC_003099	XLOC_003099	4334519	1:3342519-3346583	BTX623_mock	BTX623_flg22	OK	15.1465	30.4445	1.0072	5.59384	5e-05	0.00025073	yes
XLOC_003107	XLOC_003107	gene:SORBI_3001G046900	1:3459852-3462910	BTX623_mock	BTX623_flg22	OK	312.581	199.885	-0.645057	-2.9904	5e-05	0.00025073	yes
XLOC_003108	XLOC_003108	gene:SORBI_3001G047200	1:3475079-3479354	BTX623_mock	BTX623_flg22	OK	18.7077	9.95368	-0.91033	-4.85919	5e-05	0.00025073	yes
XLOC_003124	XLOC_003124	4334487	1:3667489-3687585	BTX623_mock	BTX623_flg22	OK	14.3551	38.0204	1.40521	3.22232	5e-05	0.00025073	yes
XLOC_003129	XLOC_003129	gene:SORBI_3001G051600	1:3803296-3805075	BTX623_mock	BTX623_flg22	OK	7.55939	33.7298	2.15768	9.85465	5e-05	0.00025073	yes
XLOC_003133	XLOC_003133	gene:SORBI_3001G052300	1:3861118-3864236	BTX623_mock	BTX623_flg22	OK	7.78445	46.5378	2.57974	9.54966	5e-05	0.00025073	yes
XLOC_003142	XLOC_003142	gene:SORBI_3001G054000	1:4044790-4048993	BTX623_mock	BTX623_flg22	OK	6.36089	4.22936	-0.588789	-2.4795	5e-05	0.00025073	yes
XLOC_003146	XLOC_003146	gene:SORBI_3001G054500	1:4066710-4067588	BTX623_mock	BTX623_flg22	OK	0.717918	2.8851	2.00673	3.71989	5e-05	0.00025073	yes
XLOC_003147	XLOC_003147	gene:SORBI_3001G054600	1:4070892-4074850	BTX623_mock	BTX623_flg22	OK	2.39294	1.30659	-0.872972	-3.59312	5e-05	0.00025073	yes
XLOC_003151	XLOC_003151	gene:SORBI_3001G055400	1:4144999-4147281	BTX623_mock	BTX623_flg22	OK	0.816181	2.75094	1.75296	4.6043	5e-05	0.00025073	yes
XLOC_003169	XLOC_003169	gene:SORBI_3001G059300,gene:SORBI_3001G059400	1:4454187-4456159	BTX623_mock	BTX623_flg22	OK	2.919	58.4676	4.32409	16.6563	5e-05	0.00025073	yes
XLOC_003177	XLOC_003177	gene:SORBI_3001G060401	1:4520360-4522861	BTX623_mock	BTX623_flg22	OK	1.61571	0.820094	-0.978308	-2.60567	5e-05	0.00025073	yes
XLOC_003193	XLOC_003193	gene:SORBI_3001G063200	1:4718331-4719645	BTX623_mock	BTX623_flg22	OK	8.80357	18.9365	1.10501	4.96045	5e-05	0.00025073	yes
XLOC_003194	XLOC_003194	gene:SORBI_3001G063600,gene:SORBI_3001G063700	1:4771813-4785402	BTX623_mock	BTX623_flg22	OK	13.7307	25.2821	0.880717	3.88606	5e-05	0.00025073	yes
XLOC_003198	XLOC_003198	gene:SORBI_3001G064200	1:4830426-4835704	BTX623_mock	BTX623_flg22	OK	365.86	580.26	0.665408	2.46954	5e-05	0.00025073	yes
XLOC_003201	XLOC_003201	gene:SORBI_3001G064700	1:4893723-4897389	BTX623_mock	BTX623_flg22	OK	1.19822	2.7639	1.20582	5.01151	5e-05	0.00025073	yes
XLOC_003202	XLOC_003202	gene:SORBI_3001G064900	1:4902583-4904409	BTX623_mock	BTX623_flg22	OK	12.4687	36.669	1.55625	7.75388	5e-05	0.00025073	yes
XLOC_003209	XLOC_003209	4334346	1:5025440-5030409	BTX623_mock	BTX623_flg22	OK	9.8843	6.78065	-0.543716	-2.42781	5e-05	0.00025073	yes
XLOC_003213	XLOC_003213	gene:SORBI_3001G067700	1:5118559-5128226	BTX623_mock	BTX623_flg22	OK	43.1858	23.6361	-0.869563	-4.94388	5e-05	0.00025073	yes
XLOC_003214	XLOC_003214	gene:SORBI_3001G067850	1:5138965-5143863	BTX623_mock	BTX623_flg22	OK	3.5679	2.21222	-0.689581	-3.90272	5e-05	0.00025073	yes
XLOC_003218	XLOC_003218	gene:SORBI_3001G068301	1:5229226-5233656	BTX623_mock	BTX623_flg22	OK	44.6201	21.4472	-1.0569	-5.92977	5e-05	0.00025073	yes
XLOC_003220	XLOC_003220	gene:SORBI_3001G068600	1:5244730-5245553	BTX623_mock	BTX623_flg22	OK	23.1061	3.12718	-2.88534	-8.06748	5e-05	0.00025073	yes
XLOC_003227	XLOC_003227	gene:SORBI_3001G069900	1:5304059-5308636	BTX623_mock	BTX623_flg22	OK	62.3484	84.877	0.44502	2.56217	5e-05	0.00025073	yes
XLOC_003232	XLOC_003232	gene:SORBI_3001G071100	1:5420225-5421968	BTX623_mock	BTX623_flg22	OK	20.0703	12.6881	-0.661588	-3.24985	5e-05	0.00025073	yes
XLOC_003245	XLOC_003245	gene:SORBI_3001G073400	1:5573809-5575812	BTX623_mock	BTX623_flg22	OK	5.62853	3.22171	-0.804933	-2.7116	5e-05	0.00025073	yes
XLOC_003248	XLOC_003248	gene:SORBI_3001G073800	1:5618989-5621480	BTX623_mock	BTX623_flg22	OK	11.2053	5.11132	-1.13241	-5.01012	5e-05	0.00025073	yes
XLOC_003250	XLOC_003250	4334272	1:5653821-5662632	BTX623_mock	BTX623_flg22	OK	0.970082	0.562238	-0.786925	-2.65271	5e-05	0.00025073	yes
XLOC_003253	XLOC_003253	gene:SORBI_3001G075000	1:5710448-5713111	BTX623_mock	BTX623_flg22	OK	30.5106	43.4109	0.508747	2.88028	5e-05	0.00025073	yes
XLOC_003260	XLOC_003260	gene:SORBI_3001G076000	1:5844584-5846305	BTX623_mock	BTX623_flg22	OK	13.6234	22.7208	0.737931	3.83496	5e-05	0.00025073	yes
XLOC_003261	XLOC_003261	gene:SORBI_3001G076100	1:5857061-5858776	BTX623_mock	BTX623_flg22	OK	2.03493	5.05164	1.31177	4.09548	5e-05	0.00025073	yes
XLOC_003262	XLOC_003262	gene:SORBI_3001G076400	1:5872269-5875993	BTX623_mock	BTX623_flg22	OK	18.2667	10.8006	-0.758107	-3.80657	5e-05	0.00025073	yes
XLOC_003272	XLOC_003272	gene:SORBI_3001G078000	1:5967020-5972842	BTX623_mock	BTX623_flg22	OK	541.428	219.349	-1.30354	-5.36499	5e-05	0.00025073	yes
XLOC_003273	XLOC_003273	gene:SORBI_3001G078100	1:5976647-5979904	BTX623_mock	BTX623_flg22	OK	9.71737	16.7581	0.786224	4.41133	5e-05	0.00025073	yes
XLOC_003277	XLOC_003277	gene:SORBI_3001G078900	1:6060776-6062851	BTX623_mock	BTX623_flg22	OK	45.408	69.752	0.619288	3.27654	5e-05	0.00025073	yes
XLOC_003284	XLOC_003284	gene:SORBI_3001G080100	1:6175514-6177070	BTX623_mock	BTX623_flg22	OK	3.46451	9.60514	1.47115	5.95152	5e-05	0.00025073	yes
XLOC_003288	XLOC_003288	gene:SORBI_3001G080800	1:6242008-6247828	BTX623_mock	BTX623_flg22	OK	1.6804	2.3946	0.510981	2.19531	5e-05	0.00025073	yes
XLOC_003293	XLOC_003293	gene:SORBI_3001G082200	1:6335289-6337862	BTX623_mock	BTX623_flg22	OK	6.53046	12.7327	0.963277	4.397	5e-05	0.00025073	yes
XLOC_003295	XLOC_003295	gene:SORBI_3001G082400	1:6361907-6364544	BTX623_mock	BTX623_flg22	OK	20.2021	46.747	1.21037	5.57538	5e-05	0.00025073	yes
XLOC_003306	XLOC_003306	gene:SORBI_3001G083800	1:6481701-6487453	BTX623_mock	BTX623_flg22	OK	52.5303	32.5491	-0.690531	-3.76729	5e-05	0.00025073	yes
XLOC_003307	XLOC_003307	gene:SORBI_3001G084100	1:6513956-6519063	BTX623_mock	BTX623_flg22	OK	105.173	234.452	1.15653	6.03932	5e-05	0.00025073	yes
XLOC_003310	XLOC_003310	gene:SORBI_3001G084600	1:6536810-6538601	BTX623_mock	BTX623_flg22	OK	44.4614	28.2973	-0.651889	-3.55618	5e-05	0.00025073	yes
XLOC_003318	XLOC_003318	gene:SORBI_3001G085500	1:6609518-6613307	BTX623_mock	BTX623_flg22	OK	13.9981	18.9617	0.437858	2.32912	5e-05	0.00025073	yes
XLOC_003322	XLOC_003322	gene:SORBI_3001G085900	1:6645541-6649935	BTX623_mock	BTX623_flg22	OK	12.347	28.5945	1.21158	6.59413	5e-05	0.00025073	yes
XLOC_003325	XLOC_003325	gene:SORBI_3001G086600	1:6708088-6712052	BTX623_mock	BTX623_flg22	OK	20.6303	27.294	0.403818	2.30664	5e-05	0.00025073	yes
XLOC_003335	XLOC_003335	gene:SORBI_3001G088300	1:6864238-6865415	BTX623_mock	BTX623_flg22	OK	3.72858	6.82223	0.871616	2.79138	5e-05	0.00025073	yes
XLOC_003341	XLOC_003341	gene:SORBI_3001G089100	1:6917697-6923996	BTX623_mock	BTX623_flg22	OK	83.0723	52.2612	-0.668626	-3.79154	5e-05	0.00025073	yes
XLOC_003365	XLOC_003365	gene:SORBI_3001G093500	1:7175415-7183942	BTX623_mock	BTX623_flg22	OK	127.881	47.0064	-1.44387	-4.90052	5e-05	0.00025073	yes
XLOC_003368	XLOC_003368	gene:SORBI_3001G094200	1:7231156-7232759	BTX623_mock	BTX623_flg22	OK	17.5443	12.0256	-0.544898	-2.37686	5e-05	0.00025073	yes
XLOC_003369	XLOC_003369	4334072	1:7248887-7251372	BTX623_mock	BTX623_flg22	OK	16.3143	41.1648	1.33528	7.29195	5e-05	0.00025073	yes
XLOC_003377	XLOC_003377	4334060,gene:SORBI_3001G095750	1:7364186-7377590	BTX623_mock	BTX623_flg22	OK	2.02556	29.4196	3.86039	9.39119	5e-05	0.00025073	yes
XLOC_003384	XLOC_003384	gene:SORBI_3001G096800	1:7440444-7444913	BTX623_mock	BTX623_flg22	OK	3.49899	9.90209	1.5008	5.48936	5e-05	0.00025073	yes
XLOC_003385	XLOC_003385	gene:SORBI_3001G096900	1:7447639-7451084	BTX623_mock	BTX623_flg22	OK	3.44662	5.55165	0.687733	2.46731	5e-05	0.00025073	yes
XLOC_003390	XLOC_003390	gene:SORBI_3001G097700	1:7509353-7510193	BTX623_mock	BTX623_flg22	OK	0.954657	12.3076	3.68843	8.31033	5e-05	0.00025073	yes
XLOC_003393	XLOC_003393	gene:SORBI_3001G098600	1:7564825-7566576	BTX623_mock	BTX623_flg22	OK	20.3491	11.6483	-0.80484	-3.98068	5e-05	0.00025073	yes
XLOC_003401	XLOC_003401	gene:SORBI_3001G100501	1:7668025-7669562	BTX623_mock	BTX623_flg22	OK	1.22914	4.8902	1.99225	6.36992	5e-05	0.00025073	yes
XLOC_003402	XLOC_003402	gene:SORBI_3001G100600	1:7670176-7672170	BTX623_mock	BTX623_flg22	OK	0.136216	1.053	2.95054	4.32161	5e-05	0.00025073	yes
XLOC_003405	XLOC_003405	gene:SORBI_3001G101200	1:7733393-7734128	BTX623_mock	BTX623_flg22	OK	105.98	73.9632	-0.518917	-2.80433	5e-05	0.00025073	yes
XLOC_003418	XLOC_003418	gene:SORBI_3001G102800	1:7885403-7887224	BTX623_mock	BTX623_flg22	OK	30.4376	14.7247	-1.04762	-5.39885	5e-05	0.00025073	yes
XLOC_003444	XLOC_003444	gene:SORBI_3001G108000	1:8368450-8370529	BTX623_mock	BTX623_flg22	OK	1.06501	2.94822	1.46898	2.77176	5e-05	0.00025073	yes
XLOC_003457	XLOC_003457	gene:SORBI_3001G110600	1:8570057-8592689	BTX623_mock	BTX623_flg22	OK	18.1375	24.8491	0.454218	2.57781	5e-05	0.00025073	yes
XLOC_003458	XLOC_003458	gene:SORBI_3001G110900	1:8614914-8616973	BTX623_mock	BTX623_flg22	OK	22.9157	13.08	-0.808974	-4.19186	5e-05	0.00025073	yes
XLOC_003468	XLOC_003468	gene:SORBI_3001G112900	1:8854494-8857360	BTX623_mock	BTX623_flg22	OK	140.928	256.862	0.866039	4.5796	5e-05	0.00025073	yes
XLOC_003469	XLOC_003469	4333916	1:8870884-8878359	BTX623_mock	BTX623_flg22	OK	23.0965	16.6439	-0.472679	-2.745	5e-05	0.00025073	yes
XLOC_003486	XLOC_003486	gene:SORBI_3001G116000	1:9038908-9047202	BTX623_mock	BTX623_flg22	OK	20.7941	28.6974	0.464743	2.6077	5e-05	0.00025073	yes
XLOC_003491	XLOC_003491	gene:SORBI_3001G116800	1:9111032-9114655	BTX623_mock	BTX623_flg22	OK	0.984335	1.65241	0.747348	2.39107	5e-05	0.00025073	yes
XLOC_003500	XLOC_003500	gene:SORBI_3001G118100	1:9206032-9207954	BTX623_mock	BTX623_flg22	OK	319.694	221.5	-0.529388	-2.94175	5e-05	0.00025073	yes
XLOC_003515	XLOC_003515	gene:SORBI_3001G122000	1:9581903-9592428	BTX623_mock	BTX623_flg22	OK	9.94397	17.3999	0.807186	4.44397	5e-05	0.00025073	yes
XLOC_003517	XLOC_003517	gene:SORBI_3001G122300	1:9626679-9629530	BTX623_mock	BTX623_flg22	OK	42.1233	30.4175	-0.469714	-2.56796	5e-05	0.00025073	yes
XLOC_003519	XLOC_003519	gene:SORBI_3001G122500	1:9635487-9639507	BTX623_mock	BTX623_flg22	OK	7.86427	17.8955	1.18621	5.45916	5e-05	0.00025073	yes
XLOC_003530	XLOC_003530	gene:SORBI_3001G125000	1:9833353-9836972	BTX623_mock	BTX623_flg22	OK	39.521	24.7064	-0.677733	-3.38008	5e-05	0.00025073	yes
XLOC_003537	XLOC_003537	gene:SORBI_3001G125800	1:9902604-9909771	BTX623_mock	BTX623_flg22	OK	68.8178	109.36	0.668229	3.74736	5e-05	0.00025073	yes
XLOC_003542	XLOC_003542	4333814	1:9946330-9952986	BTX623_mock	BTX623_flg22	OK	27.5038	36.3951	0.404114	2.35067	5e-05	0.00025073	yes
XLOC_003545	XLOC_003545	gene:SORBI_3001G127400	1:10002416-10005562	BTX623_mock	BTX623_flg22	OK	8.71584	4.83353	-0.850561	-3.41943	5e-05	0.00025073	yes
XLOC_003551	XLOC_003551	gene:SORBI_3001G128600	1:10117306-10121437	BTX623_mock	BTX623_flg22	OK	40.4699	21.3418	-0.92317	-5.00654	5e-05	0.00025073	yes
XLOC_003552	XLOC_003552	gene:SORBI_3001G129000	1:10143994-10152169	BTX623_mock	BTX623_flg22	OK	105.054	67.042	-0.647992	-3.72608	5e-05	0.00025073	yes
XLOC_003564	XLOC_003564	gene:SORBI_3001G131100	1:10302870-10308632	BTX623_mock	BTX623_flg22	OK	21.6817	31.8577	0.555162	3.19127	5e-05	0.00025073	yes
XLOC_003569	XLOC_003569	gene:SORBI_3001G132400	1:10403555-10419341	BTX623_mock	BTX623_flg22	OK	25.6084	18.5247	-0.467163	-2.41006	5e-05	0.00025073	yes
XLOC_003571	XLOC_003571	gene:SORBI_3001G132600	1:10426798-10451381	BTX623_mock	BTX623_flg22	OK	36.0973	26.0261	-0.471932	-2.72954	5e-05	0.00025073	yes
XLOC_003572	XLOC_003572	4333767	1:10464457-10469295	BTX623_mock	BTX623_flg22	OK	1.56083	4.84061	1.63288	5.81791	5e-05	0.00025073	yes
XLOC_003582	XLOC_003582	gene:SORBI_3001G134500	1:10612072-10616315	BTX623_mock	BTX623_flg22	OK	32.3164	22.1993	-0.541751	-2.54697	5e-05	0.00025073	yes
XLOC_003600	XLOC_003600	gene:SORBI_3001G138300	1:10977967-10980587	BTX623_mock	BTX623_flg22	OK	11.2288	18.9901	0.758045	3.98195	5e-05	0.00025073	yes
XLOC_003613	XLOC_003613	gene:SORBI_3001G141300	1:11339349-11340604	BTX623_mock	BTX623_flg22	OK	473.684	667.892	0.495691	2.77609	5e-05	0.00025073	yes
XLOC_003626	XLOC_003626	gene:SORBI_3001G144100	1:11556309-11556657	BTX623_mock	BTX623_flg22	OK	13.1172	2.8146	-2.22046	-3.43841	5e-05	0.00025073	yes
XLOC_003627	XLOC_003627	gene:SORBI_3001G144300,gene:SORBI_3001G144400	1:11585795-11588328	BTX623_mock	BTX623_flg22	OK	4.94209	18.1941	1.88028	5.7056	5e-05	0.00025073	yes
XLOC_003634	XLOC_003634	gene:SORBI_3001G145600	1:11666319-11667578	BTX623_mock	BTX623_flg22	OK	1.34358	41.2131	4.93895	15.1508	5e-05	0.00025073	yes
XLOC_003635	XLOC_003635	gene:SORBI_3001G145700	1:11673437-11674592	BTX623_mock	BTX623_flg22	OK	37.1937	132.417	1.83196	10.1943	5e-05	0.00025073	yes
XLOC_003636	XLOC_003636	gene:SORBI_3001G145900	1:11685555-11687504	BTX623_mock	BTX623_flg22	OK	6.91825	10.5757	0.612275	2.56858	5e-05	0.00025073	yes
XLOC_003638	XLOC_003638	gene:SORBI_3001G146200	1:11755744-11756701	BTX623_mock	BTX623_flg22	OK	0.87181	10.552	3.59736	7.97164	5e-05	0.00025073	yes
XLOC_003640	XLOC_003640	gene:SORBI_3001G146500	1:11782288-11783532	BTX623_mock	BTX623_flg22	OK	2.38183	17.6751	2.89157	9.93699	5e-05	0.00025073	yes
XLOC_003648	XLOC_003648	gene:SORBI_3001G148300	1:11942722-11946846	BTX623_mock	BTX623_flg22	OK	4.90894	8.63627	0.814997	3.49967	5e-05	0.00025073	yes
XLOC_003664	XLOC_003664	gene:SORBI_3001G151900	1:12191119-12195630	BTX623_mock	BTX623_flg22	OK	3.89524	9.78235	1.32847	6.12911	5e-05	0.00025073	yes
XLOC_003683	XLOC_003683	gene:SORBI_3001G155300	1:12560786-12563313	BTX623_mock	BTX623_flg22	OK	1.02293	2.13653	1.06256	2.73095	5e-05	0.00025073	yes
XLOC_003694	XLOC_003694	gene:SORBI_3001G158400	1:12840430-12846962	BTX623_mock	BTX623_flg22	OK	5.28786	7.58569	0.520597	2.36661	5e-05	0.00025073	yes
XLOC_003713	XLOC_003713	gene:SORBI_3001G162700	1:13414142-13416529	BTX623_mock	BTX623_flg22	OK	2.29406	10.5751	2.2047	7.1024	5e-05	0.00025073	yes
XLOC_003753	XLOC_003753	gene:SORBI_3001G170700	1:14257454-14260921	BTX623_mock	BTX623_flg22	OK	40.3552	23.4489	-0.783237	-3.91464	5e-05	0.00025073	yes
XLOC_003757	XLOC_003757	gene:SORBI_3001G171900	1:14365898-14369029	BTX623_mock	BTX623_flg22	OK	13.6236	41.0706	1.592	8.81978	5e-05	0.00025073	yes
XLOC_003781	XLOC_003781	gene:SORBI_3001G176000	1:14754668-14756267	BTX623_mock	BTX623_flg22	OK	4.38841	1.20796	-1.86112	-3.91087	5e-05	0.00025073	yes
XLOC_003831	XLOC_003831	gene:SORBI_3001G185600	1:15876731-15881035	BTX623_mock	BTX623_flg22	OK	21.6483	15.7628	-0.457726	-2.50132	5e-05	0.00025073	yes
XLOC_003833	XLOC_003833	gene:SORBI_3001G186200	1:15922180-15926299	BTX623_mock	BTX623_flg22	OK	16.033	9.96305	-0.686384	-2.98796	5e-05	0.00025073	yes
XLOC_003850	XLOC_003850	gene:SORBI_3001G190100	1:16802762-16807209	BTX623_mock	BTX623_flg22	OK	1.10061	11.284	3.3579	11.0462	5e-05	0.00025073	yes
XLOC_003861	XLOC_003861	gene:SORBI_3001G192400	1:17104719-17109639	BTX623_mock	BTX623_flg22	OK	0.151537	0.443827	1.55033	3.78978	5e-05	0.00025073	yes
XLOC_003863	XLOC_003863	gene:SORBI_3001G193000	1:17144446-17160315	BTX623_mock	BTX623_flg22	OK	14.6877	22.2376	0.598391	3.44049	5e-05	0.00025073	yes
XLOC_003866	XLOC_003866	gene:SORBI_3001G193700	1:17239642-17248946	BTX623_mock	BTX623_flg22	OK	14.9674	22.2501	0.571989	2.39482	5e-05	0.00025073	yes
XLOC_003872	XLOC_003872	gene:SORBI_3001G195100	1:17495684-17500630	BTX623_mock	BTX623_flg22	OK	5.24522	37.77	2.84817	15.7306	5e-05	0.00025073	yes
XLOC_003874	XLOC_003874	gene:SORBI_3001G195300	1:17530813-17532420	BTX623_mock	BTX623_flg22	OK	11.0387	16.6527	0.59319	2.56163	5e-05	0.00025073	yes
XLOC_003884	XLOC_003884	4349087	1:17822889-17828000	BTX623_mock	BTX623_flg22	OK	6.80857	10.6369	0.643657	3.5246	5e-05	0.00025073	yes
XLOC_003887	XLOC_003887	gene:SORBI_3001G198200	1:17905707-17909257	BTX623_mock	BTX623_flg22	OK	24.1437	47.9609	0.990215	4.24446	5e-05	0.00025073	yes
XLOC_003891	XLOC_003891	gene:SORBI_3001G199300	1:18042972-18044391	BTX623_mock	BTX623_flg22	OK	17.8974	9.30264	-0.944039	-3.97305	5e-05	0.00025073	yes
XLOC_003894	XLOC_003894	gene:SORBI_3001G200000	1:18111977-18116507	BTX623_mock	BTX623_flg22	OK	2.20893	12.4446	2.4941	12.6161	5e-05	0.00025073	yes
XLOC_003917	XLOC_003917	gene:SORBI_3001G204501,gene:SORBI_3001G204601	1:18659799-18663235	BTX623_mock	BTX623_flg22	OK	11.6567	6.27933	-0.892471	-2.71826	5e-05	0.00025073	yes
XLOC_003918	XLOC_003918	gene:SORBI_3001G204900	1:18702176-18704575	BTX623_mock	BTX623_flg22	OK	28.2755	103.564	1.8729	6.3088	5e-05	0.00025073	yes
XLOC_003924	XLOC_003924	gene:SORBI_3001G205700	1:18792766-18794927	BTX623_mock	BTX623_flg22	OK	17.6034	11.3373	-0.634774	-2.93814	5e-05	0.00025073	yes
XLOC_003929	XLOC_003929	gene:SORBI_3001G206200	1:18836991-18839875	BTX623_mock	BTX623_flg22	OK	203.309	102.829	-0.983421	-5.67179	5e-05	0.00025073	yes
XLOC_003930	XLOC_003930	gene:SORBI_3001G206400	1:18846643-18849823	BTX623_mock	BTX623_flg22	OK	4.93371	13.4885	1.45099	4.88531	5e-05	0.00025073	yes
XLOC_003944	XLOC_003944	gene:SORBI_3001G208200	1:19064733-19069887	BTX623_mock	BTX623_flg22	OK	44.7071	21.9703	-1.02495	-4.62403	5e-05	0.00025073	yes
XLOC_003954	XLOC_003954	gene:SORBI_3001G209800	1:19243141-19244249	BTX623_mock	BTX623_flg22	OK	2.16701	6.16395	1.50815	3.57384	5e-05	0.00025073	yes
XLOC_003993	XLOC_003993	4348919	1:20162340-20171185	BTX623_mock	BTX623_flg22	OK	19.9233	14.8713	-0.421927	-2.40446	5e-05	0.00025073	yes
XLOC_003994	XLOC_003994	4348918	1:20193811-20198737	BTX623_mock	BTX623_flg22	OK	11.0449	6.89131	-0.680531	-3.5395	5e-05	0.00025073	yes
XLOC_003995	XLOC_003995	gene:SORBI_3001G217400	1:20210758-20222272	BTX623_mock	BTX623_flg22	OK	12.3063	25.3003	1.03975	5.94091	5e-05	0.00025073	yes
XLOC_003998	XLOC_003998	4348914	1:20251156-20256745	BTX623_mock	BTX623_flg22	OK	108.382	61.9565	-0.806793	-3.55054	5e-05	0.00025073	yes
XLOC_004001	XLOC_004001	gene:SORBI_3001G217900	1:20294189-20300228	BTX623_mock	BTX623_flg22	OK	15.421	10.5153	-0.552406	-3.16181	5e-05	0.00025073	yes
XLOC_004012	XLOC_004012	gene:SORBI_3001G220500	1:20750493-20755796	BTX623_mock	BTX623_flg22	OK	7.4829	5.03498	-0.571612	-2.83812	5e-05	0.00025073	yes
XLOC_004033	XLOC_004033	gene:SORBI_3001G224000	1:21454933-21459481	BTX623_mock	BTX623_flg22	OK	4.28014	7.50981	0.811118	4.10937	5e-05	0.00025073	yes
XLOC_004035	XLOC_004035	4348853	1:21485581-21489706	BTX623_mock	BTX623_flg22	OK	2.51065	0.484501	-2.37349	-6.05635	5e-05	0.00025073	yes
XLOC_004036	XLOC_004036	gene:SORBI_3001G224400	1:21490353-21494439	BTX623_mock	BTX623_flg22	OK	82.0575	116.185	0.50172	2.90863	5e-05	0.00025073	yes
XLOC_004038	XLOC_004038	gene:SORBI_3001G224700	1:21509024-21509669	BTX623_mock	BTX623_flg22	OK	21.2739	39.0524	0.876325	4.02344	5e-05	0.00025073	yes
XLOC_004042	XLOC_004042	gene:SORBI_3001G225100	1:21529361-21534805	BTX623_mock	BTX623_flg22	OK	0.393421	1.57637	2.00246	7.85862	5e-05	0.00025073	yes
XLOC_004045	XLOC_004045	gene:SORBI_3001G225400	1:21557813-21558483	BTX623_mock	BTX623_flg22	OK	7.9121	4.31478	-0.874773	-2.68444	5e-05	0.00025073	yes
XLOC_004052	XLOC_004052	gene:SORBI_3001G226600	1:21690595-21694416	BTX623_mock	BTX623_flg22	OK	0.850833	0.154253	-2.46358	-4.52809	5e-05	0.00025073	yes
XLOC_004057	XLOC_004057	gene:SORBI_3001G228300	1:21899714-21916545	BTX623_mock	BTX623_flg22	OK	0.965712	2.09159	1.11493	4.14098	5e-05	0.00025073	yes
XLOC_004073	XLOC_004073	gene:SORBI_3001G231600	1:22352587-22353467	BTX623_mock	BTX623_flg22	OK	14.6184	67.7332	2.21208	8.99743	5e-05	0.00025073	yes
XLOC_004078	XLOC_004078	gene:SORBI_3001G233400	1:22813421-22822897	BTX623_mock	BTX623_flg22	OK	160.725	101.133	-0.668341	-3.56331	5e-05	0.00025073	yes
XLOC_004095	XLOC_004095	gene:SORBI_3001G235900	1:23788190-23805551	BTX623_mock	BTX623_flg22	OK	4.91053	6.9954	0.510527	2.70269	5e-05	0.00025073	yes
XLOC_004101	XLOC_004101	gene:SORBI_3001G237000	1:23964443-23967203	BTX623_mock	BTX623_flg22	OK	6.66829	9.32457	0.483719	2.27115	5e-05	0.00025073	yes
XLOC_004102	XLOC_004102	gene:SORBI_3001G237100	1:23971263-23973327	BTX623_mock	BTX623_flg22	OK	2.10725	6.26801	1.57265	4.91917	5e-05	0.00025073	yes
XLOC_004104	XLOC_004104	gene:SORBI_3001G237300	1:24000082-24001983	BTX623_mock	BTX623_flg22	OK	70.5062	165.434	1.23043	7.01995	5e-05	0.00025073	yes
XLOC_004106	XLOC_004106	gene:SORBI_3001G237500	1:24194696-24198597	BTX623_mock	BTX623_flg22	OK	7.98978	19.0746	1.25542	6.32972	5e-05	0.00025073	yes
XLOC_004117	XLOC_004117	4348711,gene:SORBI_3001G239400	1:24602637-24614969	BTX623_mock	BTX623_flg22	OK	50.8486	30.4714	-0.738755	-3.93813	5e-05	0.00025073	yes
XLOC_004120	XLOC_004120	gene:SORBI_3001G240100	1:24695478-24698511	BTX623_mock	BTX623_flg22	OK	14.4638	7.82274	-0.886695	-3.46034	5e-05	0.00025073	yes
XLOC_004138	XLOC_004138	gene:SORBI_3001G243000	1:25121153-25124686	BTX623_mock	BTX623_flg22	OK	8.69873	3.67234	-1.24411	-5.65783	5e-05	0.00025073	yes
XLOC_004161	XLOC_004161	4348636	1:26301556-26305587	BTX623_mock	BTX623_flg22	OK	127.49	199.145	0.643434	3.62227	5e-05	0.00025073	yes
XLOC_004186	XLOC_004186	gene:SORBI_3001G252000	1:27209491-27213687	BTX623_mock	BTX623_flg22	OK	382.01	543.626	0.509003	2.39535	5e-05	0.00025073	yes
XLOC_004188	XLOC_004188	gene:SORBI_3001G252401	1:27366201-27369032	BTX623_mock	BTX623_flg22	OK	16.8664	40.5187	1.26444	6.37294	5e-05	0.00025073	yes
XLOC_004193	XLOC_004193	gene:SORBI_3001G253200	1:27539048-27548951	BTX623_mock	BTX623_flg22	OK	6.16418	4.10577	-0.586256	-2.74002	5e-05	0.00025073	yes
XLOC_004203	XLOC_004203	gene:SORBI_3001G254600	1:28667175-28671871	BTX623_mock	BTX623_flg22	OK	14.8811	10.8248	-0.459135	-2.36591	5e-05	0.00025073	yes
XLOC_004206	XLOC_004206	gene:SORBI_3001G255300	1:29322312-29324702	BTX623_mock	BTX623_flg22	OK	3.73734	0.786225	-2.249	-6.39332	5e-05	0.00025073	yes
XLOC_004234	XLOC_004234	gene:SORBI_3001G260800	1:31898705-31905298	BTX623_mock	BTX623_flg22	OK	54.2782	39.4415	-0.460658	-2.66617	5e-05	0.00025073	yes
XLOC_004338	XLOC_004338	gene:SORBI_3001G280300	1:54938714-54941784	BTX623_mock	BTX623_flg22	OK	10.6049	23.7259	1.16173	5.93179	5e-05	0.00025073	yes
XLOC_004339	XLOC_004339	gene:SORBI_3001G280700	1:54998943-55000977	BTX623_mock	BTX623_flg22	OK	12.9866	24.8743	0.937632	4.69327	5e-05	0.00025073	yes
XLOC_004352	XLOC_004352	gene:SORBI_3001G283500	1:55589420-55592428	BTX623_mock	BTX623_flg22	OK	15.0507	22.7868	0.598369	3.04599	5e-05	0.00025073	yes
XLOC_004355	XLOC_004355	4349499,gene:SORBI_3001G284425	1:55681575-55688378	BTX623_mock	BTX623_flg22	OK	9.1444	34.4521	1.91363	10.205	5e-05	0.00025073	yes
XLOC_004360	XLOC_004360	gene:SORBI_3001G285200	1:55853133-55857071	BTX623_mock	BTX623_flg22	OK	9.60907	6.41186	-0.583654	-3.07547	5e-05	0.00025073	yes
XLOC_004374	XLOC_004374	gene:SORBI_3001G287600	1:56318190-56321348	BTX623_mock	BTX623_flg22	OK	30.72	65.1119	1.08374	6.16865	5e-05	0.00025073	yes
XLOC_004381	XLOC_004381	gene:SORBI_3001G289500	1:56573164-56576763	BTX623_mock	BTX623_flg22	OK	73.7179	53.7044	-0.456976	-2.62333	5e-05	0.00025073	yes
XLOC_004386	XLOC_004386	gene:SORBI_3001G290400	1:56734175-56737254	BTX623_mock	BTX623_flg22	OK	28.2883	39.153	0.468918	2.62746	5e-05	0.00025073	yes
XLOC_004392	XLOC_004392	gene:SORBI_3001G291200	1:56805616-56807734	BTX623_mock	BTX623_flg22	OK	109.851	50.8552	-1.11108	-5.97764	5e-05	0.00025073	yes
XLOC_004393	XLOC_004393	gene:SORBI_3001G291300	1:56808443-56809248	BTX623_mock	BTX623_flg22	OK	139.56	73.265	-0.929692	-5.27958	5e-05	0.00025073	yes
XLOC_004394	XLOC_004394	gene:SORBI_3001G291400	1:56811045-56817798	BTX623_mock	BTX623_flg22	OK	7.96132	12.4793	0.648456	3.3189	5e-05	0.00025073	yes
XLOC_004397	XLOC_004397	gene:SORBI_3001G292500	1:56926245-56929186	BTX623_mock	BTX623_flg22	OK	4.43552	2.34433	-0.919928	-2.50757	5e-05	0.00025073	yes
XLOC_004403	XLOC_004403	gene:SORBI_3001G294000	1:57209806-57213519	BTX623_mock	BTX623_flg22	OK	26.81	36.9132	0.461366	2.57729	5e-05	0.00025073	yes
XLOC_004407	XLOC_004407	4349412	1:57270694-57274360	BTX623_mock	BTX623_flg22	OK	18.6234	34.3379	0.882685	5.06237	5e-05	0.00025073	yes
XLOC_004414	XLOC_004414	4349391	1:57393094-57396375	BTX623_mock	BTX623_flg22	OK	69.4904	39.5631	-0.81266	-4.68812	5e-05	0.00025073	yes
XLOC_004426	XLOC_004426	gene:SORBI_3001G297900	1:57849688-57855712	BTX623_mock	BTX623_flg22	OK	17.3393	42.9288	1.3079	7.44509	5e-05	0.00025073	yes
XLOC_004441	XLOC_004441	-	1:58222477-58225685	BTX623_mock	BTX623_flg22	OK	1.6419	0.998976	-0.716841	-2.6672	5e-05	0.00025073	yes
XLOC_004443	XLOC_004443	gene:SORBI_3001G301600	1:58350448-58351958	BTX623_mock	BTX623_flg22	OK	6.54208	2.46326	-1.40918	-4.24666	5e-05	0.00025073	yes
XLOC_004446	XLOC_004446	gene:SORBI_3001G302200	1:58464659-58471753	BTX623_mock	BTX623_flg22	OK	78.5662	127.343	0.696738	3.92147	5e-05	0.00025073	yes
XLOC_004451	XLOC_004451	gene:SORBI_3001G302900	1:58614500-58621627	BTX623_mock	BTX623_flg22	OK	9.2615	12.7622	0.462555	2.50993	5e-05	0.00025073	yes
XLOC_004460	XLOC_004460	gene:SORBI_3001G304700	1:58850918-58854469	BTX623_mock	BTX623_flg22	OK	70.3995	49.9585	-0.494833	-2.22414	5e-05	0.00025073	yes
XLOC_004481	XLOC_004481	gene:SORBI_3001G308700	1:59441437-59444995	BTX623_mock	BTX623_flg22	OK	1.80284	2.77878	0.624181	2.93066	5e-05	0.00025073	yes
XLOC_004487	XLOC_004487	gene:SORBI_3001G309500	1:59481892-59485934	BTX623_mock	BTX623_flg22	OK	5.1387	12.325	1.26212	6.13545	5e-05	0.00025073	yes
XLOC_004491	XLOC_004491	gene:SORBI_3001G310100	1:59564700-59567351	BTX623_mock	BTX623_flg22	OK	23.9803	16.6824	-0.523526	-2.90685	5e-05	0.00025073	yes
XLOC_004495	XLOC_004495	gene:SORBI_3001G310500	1:59691557-59693360	BTX623_mock	BTX623_flg22	OK	4.39515	1.31242	-1.74368	-4.31947	5e-05	0.00025073	yes
XLOC_004496	XLOC_004496	gene:SORBI_3001G310700	1:59699588-59704378	BTX623_mock	BTX623_flg22	OK	7.98514	12.0579	0.594588	2.88502	5e-05	0.00025073	yes
XLOC_004497	XLOC_004497	gene:SORBI_3001G310800	1:59719765-59724489	BTX623_mock	BTX623_flg22	OK	1.72103	0.915146	-0.911197	-3.53569	5e-05	0.00025073	yes
XLOC_004513	XLOC_004513	gene:SORBI_3001G312900	1:59989926-59995096	BTX623_mock	BTX623_flg22	OK	57.1221	39.086	-0.547395	-3.18231	5e-05	0.00025073	yes
XLOC_004522	XLOC_004522	gene:SORBI_3001G314300	1:60163208-60167326	BTX623_mock	BTX623_flg22	OK	3.8597	16.2425	2.07321	7.49221	5e-05	0.00025073	yes
XLOC_004525	XLOC_004525	gene:SORBI_3001G314700	1:60274308-60276294	BTX623_mock	BTX623_flg22	OK	3.42382	17.263	2.33401	7.202	5e-05	0.00025073	yes
XLOC_004527	XLOC_004527	4349225	1:60383379-60390051	BTX623_mock	BTX623_flg22	OK	25.5321	36.8053	0.527601	3.02565	5e-05	0.00025073	yes
XLOC_004528	XLOC_004528	gene:SORBI_3001G315800	1:60398446-60399691	BTX623_mock	BTX623_flg22	OK	7.47637	14.1268	0.918026	3.05767	5e-05	0.00025073	yes
XLOC_004535	XLOC_004535	gene:SORBI_3001G317000	1:60531075-60532263	BTX623_mock	BTX623_flg22	OK	26.7684	92.5626	1.7899	9.54376	5e-05	0.00025073	yes
XLOC_004536	XLOC_004536	gene:SORBI_3001G317200	1:60555286-60556520	BTX623_mock	BTX623_flg22	OK	4.17478	27.227	2.70527	10.4932	5e-05	0.00025073	yes
XLOC_004537	XLOC_004537	gene:SORBI_3001G317300	1:60571796-60574258	BTX623_mock	BTX623_flg22	OK	1.62112	0.56901	-1.51046	-4.44846	5e-05	0.00025073	yes
XLOC_004545	XLOC_004545	gene:SORBI_3001G318200	1:60652884-60654357	BTX623_mock	BTX623_flg22	OK	1.61924	11.5398	2.83323	9.39691	5e-05	0.00025073	yes
XLOC_004553	XLOC_004553	gene:SORBI_3001G319000,gene:SORBI_3001G319100	1:60716015-60718530	BTX623_mock	BTX623_flg22	OK	3.89348	15.7187	2.01335	5.55194	5e-05	0.00025073	yes
XLOC_004559	XLOC_004559	gene:SORBI_3001G320400	1:60804710-60805712	BTX623_mock	BTX623_flg22	OK	1.86442	6.37646	1.77403	4.41646	5e-05	0.00025073	yes
XLOC_004562	XLOC_004562	gene:SORBI_3001G320900	1:60859754-60862432	BTX623_mock	BTX623_flg22	OK	1.82754	7.17299	1.97267	5.78492	5e-05	0.00025073	yes
XLOC_004566	XLOC_004566	gene:SORBI_3001G321500	1:60904229-60907001	BTX623_mock	BTX623_flg22	OK	12.1636	47.0309	1.95103	10.0815	5e-05	0.00025073	yes
XLOC_004567	XLOC_004567	gene:SORBI_3001G321800	1:60925415-60927734	BTX623_mock	BTX623_flg22	OK	1.21448	4.20844	1.79295	4.69766	5e-05	0.00025073	yes
XLOC_004568	XLOC_004568	gene:SORBI_3001G322100	1:60947691-60949767	BTX623_mock	BTX623_flg22	OK	115.668	169.841	0.554192	3.23803	5e-05	0.00025073	yes
XLOC_004569	XLOC_004569	gene:SORBI_3001G322200	1:60953354-60956030	BTX623_mock	BTX623_flg22	OK	0.897622	2.59983	1.53424	4.76055	5e-05	0.00025073	yes
XLOC_004576	XLOC_004576	gene:SORBI_3001G323701	1:61111828-61116329	BTX623_mock	BTX623_flg22	OK	10.7805	3.95621	-1.44624	-5.25128	5e-05	0.00025073	yes
XLOC_004583	XLOC_004583	gene:SORBI_3001G326300	1:61338791-61345412	BTX623_mock	BTX623_flg22	OK	3.64312	2.30554	-0.660069	-3.2537	5e-05	0.00025073	yes
XLOC_004595	XLOC_004595	gene:SORBI_3001G329100	1:61653474-61669644	BTX623_mock	BTX623_flg22	OK	144.406	287.785	0.994859	5.43198	5e-05	0.00025073	yes
XLOC_004600	XLOC_004600	gene:SORBI_3001G330500	1:61805725-61807030	BTX623_mock	BTX623_flg22	OK	9.90174	32.4377	1.71192	7.52036	5e-05	0.00025073	yes
XLOC_004605	XLOC_004605	gene:SORBI_3001G331200	1:61899346-61901912	BTX623_mock	BTX623_flg22	OK	1.51855	0.402199	-1.91671	-3.37646	5e-05	0.00025073	yes
XLOC_004613	XLOC_004613	4333161	1:62224867-62233524	BTX623_mock	BTX623_flg22	OK	26.4707	18.0107	-0.555541	-3.20159	5e-05	0.00025073	yes
XLOC_004616	XLOC_004616	gene:SORBI_3001G333900	1:62253264-62260190	BTX623_mock	BTX623_flg22	OK	1.76694	4.06154	1.20077	5.16775	5e-05	0.00025073	yes
XLOC_004626	XLOC_004626	4333114	1:62488832-62494979	BTX623_mock	BTX623_flg22	OK	8.80574	2.98465	-1.56088	-6.40479	5e-05	0.00025073	yes
XLOC_004634	XLOC_004634	gene:SORBI_3001G338500	1:62605383-62609251	BTX623_mock	BTX623_flg22	OK	11.9489	5.60979	-1.09086	-5.53818	5e-05	0.00025073	yes
XLOC_004635	XLOC_004635	4333105	1:62635345-62636396	BTX623_mock	BTX623_flg22	OK	10.8384	2.47733	-2.12929	-5.73874	5e-05	0.00025073	yes
XLOC_004637	XLOC_004637	gene:SORBI_3001G339100	1:62704615-62707868	BTX623_mock	BTX623_flg22	OK	31.8479	22.0194	-0.532426	-2.47676	5e-05	0.00025073	yes
XLOC_004638	XLOC_004638	gene:SORBI_3001G339400	1:62720364-62723025	BTX623_mock	BTX623_flg22	OK	6.62051	3.00738	-1.13844	-4.17643	5e-05	0.00025073	yes
XLOC_004663	XLOC_004663	gene:SORBI_3001G344400	1:63253801-63261477	BTX623_mock	BTX623_flg22	OK	72.5683	49.0188	-0.566004	-3.25987	5e-05	0.00025073	yes
XLOC_004665	XLOC_004665	gene:SORBI_3001G344700	1:63339039-63340403	BTX623_mock	BTX623_flg22	OK	16.7196	11.7058	-0.514314	-2.54291	5e-05	0.00025073	yes
XLOC_004675	XLOC_004675	gene:SORBI_3001G346000	1:63549073-63551063	BTX623_mock	BTX623_flg22	OK	7.88891	4.75424	-0.730611	-2.27343	5e-05	0.00025073	yes
XLOC_004696	XLOC_004696	gene:SORBI_3001G349800	1:63967853-63973363	BTX623_mock	BTX623_flg22	OK	5.43154	34.5397	2.66882	11.6176	5e-05	0.00025073	yes
XLOC_004699	XLOC_004699	gene:SORBI_3001G350100	1:63986460-63987624	BTX623_mock	BTX623_flg22	OK	5.84273	12.0822	1.04816	3.18113	5e-05	0.00025073	yes
XLOC_004704	XLOC_004704	gene:SORBI_3001G350900	1:64044868-64052478	BTX623_mock	BTX623_flg22	OK	12.3642	24.2163	0.969806	5.5967	5e-05	0.00025073	yes
XLOC_004705	XLOC_004705	gene:SORBI_3001G351000	1:64057264-64062104	BTX623_mock	BTX623_flg22	OK	51.3964	75.1588	0.548274	3.14151	5e-05	0.00025073	yes
XLOC_004707	XLOC_004707	gene:SORBI_3001G351700	1:64108371-64117857	BTX623_mock	BTX623_flg22	OK	56.0518	190.307	1.7635	7.09337	5e-05	0.00025073	yes
XLOC_004718	XLOC_004718	gene:SORBI_3001G353200	1:64271152-64273340	BTX623_mock	BTX623_flg22	OK	19.8626	33.8543	0.769287	4.15198	5e-05	0.00025073	yes
XLOC_004719	XLOC_004719	gene:SORBI_3001G353300	1:64288862-64291249	BTX623_mock	BTX623_flg22	OK	25.9378	43.5151	0.746459	3.90346	5e-05	0.00025073	yes
XLOC_004721	XLOC_004721	gene:SORBI_3001G353501	1:64361854-64364572	BTX623_mock	BTX623_flg22	OK	49.8505	70.779	0.505711	2.6422	5e-05	0.00025073	yes
XLOC_004723	XLOC_004723	gene:SORBI_3001G354400	1:64421141-64422928	BTX623_mock	BTX623_flg22	OK	11.1593	3.45538	-1.69133	-6.9798	5e-05	0.00025073	yes
XLOC_004726	XLOC_004726	gene:SORBI_3001G354700	1:64458653-64460075	BTX623_mock	BTX623_flg22	OK	35.7755	52.7719	0.560799	2.78644	5e-05	0.00025073	yes
XLOC_004744	XLOC_004744	gene:SORBI_3001G357900	1:64756811-64767463	BTX623_mock	BTX623_flg22	OK	11.9968	26.4934	1.14298	5.18624	5e-05	0.00025073	yes
XLOC_004746	XLOC_004746	gene:SORBI_3001G358300	1:64803251-64808066	BTX623_mock	BTX623_flg22	OK	13.8841	29.314	1.07816	5.75546	5e-05	0.00025073	yes
XLOC_004752	XLOC_004752	gene:SORBI_3001G359200	1:64901748-64904745	BTX623_mock	BTX623_flg22	OK	62.0488	36.2961	-0.773587	-4.42686	5e-05	0.00025073	yes
XLOC_004757	XLOC_004757	gene:SORBI_3001G359900	1:64949269-64953111	BTX623_mock	BTX623_flg22	OK	1.8714	1.00454	-0.897575	-3.50331	5e-05	0.00025073	yes
XLOC_004763	XLOC_004763	gene:SORBI_3001G360700	1:65042857-65048750	BTX623_mock	BTX623_flg22	OK	8.53702	3.12001	-1.45218	-4.84921	5e-05	0.00025073	yes
XLOC_004768	XLOC_004768	gene:SORBI_3001G361700	1:65144942-65150882	BTX623_mock	BTX623_flg22	OK	24.0145	10.8708	-1.14344	-5.58954	5e-05	0.00025073	yes
XLOC_004770	XLOC_004770	gene:SORBI_3001G362001	1:65183624-65185565	BTX623_mock	BTX623_flg22	OK	2.83313	10.4189	1.87873	6.20894	5e-05	0.00025073	yes
XLOC_004775	XLOC_004775	gene:SORBI_3001G363200	1:65248713-65251356	BTX623_mock	BTX623_flg22	OK	0.717588	1.83998	1.35846	3.14404	5e-05	0.00025073	yes
XLOC_004778	XLOC_004778	gene:SORBI_3001G363700	1:65296361-65298761	BTX623_mock	BTX623_flg22	OK	20.2893	9.6649	-1.06989	-5.29141	5e-05	0.00025073	yes
XLOC_004779	XLOC_004779	gene:SORBI_3001G364100	1:65322667-65323609	BTX623_mock	BTX623_flg22	OK	73.326	28.9108	-1.34272	-5.63123	5e-05	0.00025073	yes
XLOC_004787	XLOC_004787	gene:SORBI_3001G365800	1:65429212-65431833	BTX623_mock	BTX623_flg22	OK	42.6434	72.2916	0.761508	4.20947	5e-05	0.00025073	yes
XLOC_004807	XLOC_004807	gene:SORBI_3001G370600	1:65907880-65909557	BTX623_mock	BTX623_flg22	OK	195.446	824.309	2.07641	6.36885	5e-05	0.00025073	yes
XLOC_004819	XLOC_004819	gene:SORBI_3001G372500	1:66052710-66057789	BTX623_mock	BTX623_flg22	OK	33.1483	58.6657	0.823581	4.71667	5e-05	0.00025073	yes
XLOC_004836	XLOC_004836	gene:SORBI_3001G376150	1:66462824-66468157	BTX623_mock	BTX623_flg22	OK	2.07404	1.18131	-0.812057	-2.62897	5e-05	0.00025073	yes
XLOC_004859	XLOC_004859	gene:SORBI_3001G379900	1:66813261-66819613	BTX623_mock	BTX623_flg22	OK	3.74936	2.10321	-0.834051	-3.53704	5e-05	0.00025073	yes
XLOC_004861	XLOC_004861	gene:SORBI_3001G380200	1:66833128-66840930	BTX623_mock	BTX623_flg22	OK	8.7674	24.0258	1.45437	8.23928	5e-05	0.00025073	yes
XLOC_004866	XLOC_004866	gene:SORBI_3001G380900	1:66882710-66884387	BTX623_mock	BTX623_flg22	OK	72.5706	41.9476	-0.790796	-4.25979	5e-05	0.00025073	yes
XLOC_004872	XLOC_004872	gene:SORBI_3001G381800	1:66982273-66986112	BTX623_mock	BTX623_flg22	OK	10.115	19.0807	0.915613	4.57207	5e-05	0.00025073	yes
XLOC_004874	XLOC_004874	gene:SORBI_3001G382100,gene:SORBI_3001G382200	1:67001816-67008584	BTX623_mock	BTX623_flg22	OK	262.038	123.627	-1.08378	-4.88984	5e-05	0.00025073	yes
XLOC_004886	XLOC_004886	gene:SORBI_3001G384500	1:67185875-67194903	BTX623_mock	BTX623_flg22	OK	6.63629	3.90885	-0.763631	-2.93617	5e-05	0.00025073	yes
XLOC_004901	XLOC_004901	gene:SORBI_3001G388000	1:67513251-67520130	BTX623_mock	BTX623_flg22	OK	1.42594	2.56345	0.846179	3.1825	5e-05	0.00025073	yes
XLOC_004906	XLOC_004906	gene:SORBI_3001G389000	1:67559615-67561361	BTX623_mock	BTX623_flg22	OK	4.49744	12.263	1.44713	5.3707	5e-05	0.00025073	yes
XLOC_004910	XLOC_004910	gene:SORBI_3001G389600	1:67615789-67620487	BTX623_mock	BTX623_flg22	OK	1.05704	0.461732	-1.19491	-4.04823	5e-05	0.00025073	yes
XLOC_004915	XLOC_004915	gene:SORBI_3001G390700	1:67707823-67710090	BTX623_mock	BTX623_flg22	OK	0.277298	5.00136	4.17281	9.98856	5e-05	0.00025073	yes
XLOC_004920	XLOC_004920	gene:SORBI_3001G391300	1:67764679-67766458	BTX623_mock	BTX623_flg22	OK	97.4941	49.1708	-0.987513	-5.53085	5e-05	0.00025073	yes
XLOC_004932	XLOC_004932	gene:SORBI_3001G393500	1:67980596-67982870	BTX623_mock	BTX623_flg22	OK	30.8189	63.2431	1.03709	5.91697	5e-05	0.00025073	yes
XLOC_004950	XLOC_004950	gene:SORBI_3001G396100	1:68185394-68188417	BTX623_mock	BTX623_flg22	OK	17.4552	24.2053	0.471662	2.48745	5e-05	0.00025073	yes
XLOC_004959	XLOC_004959	gene:SORBI_3001G397800	1:68329154-68336300	BTX623_mock	BTX623_flg22	OK	1.29458	2.03331	0.651351	2.90698	5e-05	0.00025073	yes
XLOC_004967	XLOC_004967	gene:SORBI_3001G398950	1:68477948-68482815	BTX623_mock	BTX623_flg22	OK	23.0798	39.2196	0.764944	4.44081	5e-05	0.00025073	yes
XLOC_004972	XLOC_004972	gene:SORBI_3001G399900	1:68528271-68530616	BTX623_mock	BTX623_flg22	OK	0.808609	2.0847	1.36632	3.95623	5e-05	0.00025073	yes
XLOC_004974	XLOC_004974	gene:SORBI_3001G400500	1:68579159-68599614	BTX623_mock	BTX623_flg22	OK	13.989	18.702	0.418903	2.43485	5e-05	0.00025073	yes
XLOC_004979	XLOC_004979	gene:SORBI_3001G401100	1:68678569-68679703	BTX623_mock	BTX623_flg22	OK	56.6284	104.919	0.889673	5.01503	5e-05	0.00025073	yes
XLOC_004980	XLOC_004980	gene:SORBI_3001G401200	1:68683353-68684425	BTX623_mock	BTX623_flg22	OK	49.6526	93.8488	0.918468	5.18029	5e-05	0.00025073	yes
XLOC_004986	XLOC_004986	gene:SORBI_3001G402200	1:68774092-68775802	BTX623_mock	BTX623_flg22	OK	4.94994	11.8353	1.25761	4.98743	5e-05	0.00025073	yes
XLOC_004994	XLOC_004994	gene:SORBI_3001G403700	1:68883406-68895026	BTX623_mock	BTX623_flg22	OK	16.3072	46.277	1.50479	7.08375	5e-05	0.00025073	yes
XLOC_004997	XLOC_004997	gene:SORBI_3001G404000	1:68898357-68901592	BTX623_mock	BTX623_flg22	OK	1.08525	0.462532	-1.2304	-2.54236	5e-05	0.00025073	yes
XLOC_005008	XLOC_005008	gene:SORBI_3001G405400	1:69001812-69005194	BTX623_mock	BTX623_flg22	OK	1.25703	0.287819	-2.12678	-3.65072	5e-05	0.00025073	yes
XLOC_005010	XLOC_005010	gene:SORBI_3001G405700	1:69023773-69025093	BTX623_mock	BTX623_flg22	OK	47.1773	30.0975	-0.648449	-3.38656	5e-05	0.00025073	yes
XLOC_005011	XLOC_005011	gene:SORBI_3001G405800	1:69028228-69032451	BTX623_mock	BTX623_flg22	OK	6.50636	3.46877	-0.907427	-4.29197	5e-05	0.00025073	yes
XLOC_005014	XLOC_005014	gene:SORBI_3001G406300	1:69064227-69066183	BTX623_mock	BTX623_flg22	OK	10.1681	17.1964	0.758056	3.59313	5e-05	0.00025073	yes
XLOC_005024	XLOC_005024	gene:SORBI_3001G408200	1:69218066-69223304	BTX623_mock	BTX623_flg22	OK	40.292	56.4788	0.487215	2.74028	5e-05	0.00025073	yes
XLOC_005032	XLOC_005032	gene:SORBI_3001G409900	1:69344470-69348154	BTX623_mock	BTX623_flg22	OK	41.7786	100.529	1.26678	7.26508	5e-05	0.00025073	yes
XLOC_005033	XLOC_005033	gene:SORBI_3001G410000	1:69351450-69356513	BTX623_mock	BTX623_flg22	OK	26.0853	35.5399	0.446201	2.57528	5e-05	0.00025073	yes
XLOC_005035	XLOC_005035	gene:SORBI_3001G410450	1:69384964-69385728	BTX623_mock	BTX623_flg22	OK	7.8795	25.4041	1.68888	6.06464	5e-05	0.00025073	yes
XLOC_005052	XLOC_005052	gene:SORBI_3001G414000	1:69589900-69593241	BTX623_mock	BTX623_flg22	OK	20.5438	31.1098	0.598665	3.36389	5e-05	0.00025073	yes
XLOC_005058	XLOC_005058	gene:SORBI_3001G415000	1:69661034-69665455	BTX623_mock	BTX623_flg22	OK	9.34055	20.1393	1.10843	5.97193	5e-05	0.00025073	yes
XLOC_005072	XLOC_005072	gene:SORBI_3001G418700	1:69945654-69948817	BTX623_mock	BTX623_flg22	OK	89.4424	67.108	-0.414474	-2.37961	5e-05	0.00025073	yes
XLOC_005081	XLOC_005081	gene:SORBI_3001G420100	1:70057170-70062529	BTX623_mock	BTX623_flg22	OK	204.371	385.448	0.915345	4.59402	5e-05	0.00025073	yes
XLOC_005085	XLOC_005085	gene:SORBI_3001G420800	1:70178859-70185315	BTX623_mock	BTX623_flg22	OK	12.7148	17.1501	0.431707	2.30485	5e-05	0.00025073	yes
XLOC_005091	XLOC_005091	gene:SORBI_3001G421700	1:70253440-70258224	BTX623_mock	BTX623_flg22	OK	79.9552	156.072	0.964948	5.43182	5e-05	0.00025073	yes
XLOC_005094	XLOC_005094	gene:SORBI_3001G422100	1:70284757-70287034	BTX623_mock	BTX623_flg22	OK	202.288	124.424	-0.701142	-4.03975	5e-05	0.00025073	yes
XLOC_005098	XLOC_005098	gene:SORBI_3001G422700	1:70345833-70350464	BTX623_mock	BTX623_flg22	OK	8.25791	5.57788	-0.56606	-2.56701	5e-05	0.00025073	yes
XLOC_005101	XLOC_005101	gene:SORBI_3001G422900	1:70357085-70358668	BTX623_mock	BTX623_flg22	OK	18.6771	26.8766	0.525081	2.80743	5e-05	0.00025073	yes
XLOC_005106	XLOC_005106	gene:SORBI_3001G423800	1:70409883-70413075	BTX623_mock	BTX623_flg22	OK	0.869288	2.54905	1.55205	5.91414	5e-05	0.00025073	yes
XLOC_005118	XLOC_005118	gene:SORBI_3001G426000	1:70571280-70572094	BTX623_mock	BTX623_flg22	OK	54.4509	29.8214	-0.868607	-4.37082	5e-05	0.00025073	yes
XLOC_005128	XLOC_005128	gene:SORBI_3001G427800	1:70692966-70696933	BTX623_mock	BTX623_flg22	OK	10.2191	23.0214	1.17171	5.7884	5e-05	0.00025073	yes
XLOC_005129	XLOC_005129	gene:SORBI_3001G428000	1:70714089-70717736	BTX623_mock	BTX623_flg22	OK	12.449	8.48671	-0.552755	-3.04688	5e-05	0.00025073	yes
XLOC_005134	XLOC_005134	gene:SORBI_3001G428800	1:70777754-70783576	BTX623_mock	BTX623_flg22	OK	6.30834	9.02306	0.516356	2.6023	5e-05	0.00025073	yes
XLOC_005137	XLOC_005137	gene:SORBI_3001G429500	1:70861620-70865221	BTX623_mock	BTX623_flg22	OK	0.218022	1.15422	2.40438	3.98803	5e-05	0.00025073	yes
XLOC_005143	XLOC_005143	gene:SORBI_3001G430700	1:70977592-70981373	BTX623_mock	BTX623_flg22	OK	8.92968	15.8511	0.827903	4.53486	5e-05	0.00025073	yes
XLOC_005148	XLOC_005148	gene:SORBI_3001G431500	1:71047781-71048900	BTX623_mock	BTX623_flg22	OK	3.06728	12.0918	1.979	4.72143	5e-05	0.00025073	yes
XLOC_005156	XLOC_005156	gene:SORBI_3001G433900	1:71236721-71238730	BTX623_mock	BTX623_flg22	OK	5.77009	12.0769	1.06559	4.2765	5e-05	0.00025073	yes
XLOC_005157	XLOC_005157	gene:SORBI_3001G434000	1:71249497-71253526	BTX623_mock	BTX623_flg22	OK	12.2654	6.38267	-0.942366	-4.27333	5e-05	0.00025073	yes
XLOC_005171	XLOC_005171	gene:SORBI_3001G437000	1:71507987-71511227	BTX623_mock	BTX623_flg22	OK	4.70341	10.65	1.17907	4.68475	5e-05	0.00025073	yes
XLOC_005174	XLOC_005174	gene:SORBI_3001G438000	1:71623554-71624809	BTX623_mock	BTX623_flg22	OK	11.2043	1.18522	-3.24082	-7.23905	5e-05	0.00025073	yes
XLOC_005178	XLOC_005178	gene:SORBI_3001G439100	1:71716371-71719110	BTX623_mock	BTX623_flg22	OK	4.79357	12.3162	1.36138	4.71845	5e-05	0.00025073	yes
XLOC_005181	XLOC_005181	gene:SORBI_3001G439500	1:71749191-71756012	BTX623_mock	BTX623_flg22	OK	27.6937	19.5945	-0.499112	-2.61462	5e-05	0.00025073	yes
XLOC_005184	XLOC_005184	gene:SORBI_3001G440100	1:71804538-71816284	BTX623_mock	BTX623_flg22	OK	0.53338	0.86973	0.705405	2.65826	5e-05	0.00025073	yes
XLOC_005185	XLOC_005185	gene:SORBI_3001G440401	1:71828313-71831884	BTX623_mock	BTX623_flg22	OK	0.478613	4.11137	3.10269	11.4001	5e-05	0.00025073	yes
XLOC_005186	XLOC_005186	gene:SORBI_3001G440600	1:71860888-71867999	BTX623_mock	BTX623_flg22	OK	48.6369	107.067	1.13838	5.6689	5e-05	0.00025073	yes
XLOC_005191	XLOC_005191	gene:SORBI_3001G441600	1:71933943-71937781	BTX623_mock	BTX623_flg22	OK	33.7179	68.1541	1.01529	5.86846	5e-05	0.00025073	yes
XLOC_005194	XLOC_005194	gene:SORBI_3001G442200	1:71974108-71977005	BTX623_mock	BTX623_flg22	OK	10.7377	6.93706	-0.630291	-2.85268	5e-05	0.00025073	yes
XLOC_005213	XLOC_005213	gene:SORBI_3001G446100	1:72284943-72288732	BTX623_mock	BTX623_flg22	OK	80.2422	41.8905	-0.937739	-3.81922	5e-05	0.00025073	yes
XLOC_005214	XLOC_005214	gene:SORBI_3001G446400	1:72324050-72327951	BTX623_mock	BTX623_flg22	OK	4.23153	1.33284	-1.66668	-5.79961	5e-05	0.00025073	yes
XLOC_005228	XLOC_005228	gene:SORBI_3001G448400	1:72574914-72577933	BTX623_mock	BTX623_flg22	OK	89.0454	50.2094	-0.826584	-4.77837	5e-05	0.00025073	yes
XLOC_005230	XLOC_005230	4332159	1:72598604-72601731	BTX623_mock	BTX623_flg22	OK	12.5988	6.65041	-0.921776	-4.36334	5e-05	0.00025073	yes
XLOC_005236	XLOC_005236	4332121	1:72675651-72677546	BTX623_mock	BTX623_flg22	OK	153.94	372.225	1.27381	7.2304	5e-05	0.00025073	yes
XLOC_005237	XLOC_005237	gene:SORBI_3001G449800	1:72684544-72691595	BTX623_mock	BTX623_flg22	OK	5.89075	13.0876	1.15167	6.19151	5e-05	0.00025073	yes
XLOC_005244	XLOC_005244	4332113	1:72751142-72756818	BTX623_mock	BTX623_flg22	OK	4.64353	21.2638	2.1951	11.228	5e-05	0.00025073	yes
XLOC_005249	XLOC_005249	gene:SORBI_3001G451800,gene:SORBI_3001G451901	1:72864348-72874510	BTX623_mock	BTX623_flg22	OK	11.7987	7.12748	-0.727169	-3.07152	5e-05	0.00025073	yes
XLOC_005258	XLOC_005258	gene:SORBI_3001G453100	1:72948760-72952887	BTX623_mock	BTX623_flg22	OK	25.3683	34.5293	0.444796	2.41055	5e-05	0.00025073	yes
XLOC_005273	XLOC_005273	4332061	1:73164559-73170582	BTX623_mock	BTX623_flg22	OK	2.38203	0.308371	-2.94945	-6.63437	5e-05	0.00025073	yes
XLOC_005287	XLOC_005287	gene:SORBI_3001G458200	1:73448778-73453084	BTX623_mock	BTX623_flg22	OK	126.233	179.197	0.50546	2.81638	5e-05	0.00025073	yes
XLOC_005294	XLOC_005294	gene:SORBI_3001G459200	1:73508448-73511356	BTX623_mock	BTX623_flg22	OK	33.8238	44.7971	0.405369	2.38539	5e-05	0.00025073	yes
XLOC_005300	XLOC_005300	gene:SORBI_3001G460200	1:73565763-73568573	BTX623_mock	BTX623_flg22	OK	2.74677	1.46789	-0.903993	-3.16314	5e-05	0.00025073	yes
XLOC_005306	XLOC_005306	gene:SORBI_3001G461200	1:73620049-73622786	BTX623_mock	BTX623_flg22	OK	6.40899	2.50165	-1.35722	-4.15417	5e-05	0.00025073	yes
XLOC_005312	XLOC_005312	gene:SORBI_3001G462800	1:73719696-73721582	BTX623_mock	BTX623_flg22	OK	1.19039	6.4091	2.42869	6.21272	5e-05	0.00025073	yes
XLOC_005313	XLOC_005313	gene:SORBI_3001G463100	1:73733229-73735648	BTX623_mock	BTX623_flg22	OK	20.6435	35.3176	0.774697	4.18291	5e-05	0.00025073	yes
XLOC_005322	XLOC_005322	gene:SORBI_3001G464900	1:73874658-73880832	BTX623_mock	BTX623_flg22	OK	8.2261	86.5284	3.39489	18.7652	5e-05	0.00025073	yes
XLOC_005334	XLOC_005334	gene:SORBI_3001G466900	1:74007414-74012056	BTX623_mock	BTX623_flg22	OK	11.0439	6.34749	-0.798991	-3.80284	5e-05	0.00025073	yes
XLOC_005338	XLOC_005338	gene:SORBI_3001G467600	1:74059459-74061191	BTX623_mock	BTX623_flg22	OK	7.95112	51.5482	2.69669	13.0395	5e-05	0.00025073	yes
XLOC_005344	XLOC_005344	gene:SORBI_3001G468700	1:74150838-74157363	BTX623_mock	BTX623_flg22	OK	35.3671	23.0921	-0.615008	-3.54346	5e-05	0.00025073	yes
XLOC_005345	XLOC_005345	gene:SORBI_3001G469100	1:74191895-74200753	BTX623_mock	BTX623_flg22	OK	3.89453	10.413	1.41886	7.0213	5e-05	0.00025073	yes
XLOC_005347	XLOC_005347	gene:SORBI_3001G469400	1:74220138-74226835	BTX623_mock	BTX623_flg22	OK	1.26363	0.888736	-0.507743	-2.36364	5e-05	0.00025073	yes
XLOC_005350	XLOC_005350	gene:SORBI_3001G469600	1:74238117-74240432	BTX623_mock	BTX623_flg22	OK	47.1142	29.7826	-0.66169	-3.59533	5e-05	0.00025073	yes
XLOC_005357	XLOC_005357	gene:SORBI_3001G471200	1:74402112-74404549	BTX623_mock	BTX623_flg22	OK	8.03589	23.0024	1.51726	7.15027	5e-05	0.00025073	yes
XLOC_005362	XLOC_005362	gene:SORBI_3001G472000	1:74445944-74451079	BTX623_mock	BTX623_flg22	OK	128.138	24.5515	-2.38382	-13.1477	5e-05	0.00025073	yes
XLOC_005366	XLOC_005366	gene:SORBI_3001G472500,gene:SORBI_3001G472600	1:74486587-74499062	BTX623_mock	BTX623_flg22	OK	21.1021	49.7854	1.23834	6.74311	5e-05	0.00025073	yes
XLOC_005375	XLOC_005375	gene:SORBI_3001G474200	1:74623786-74626050	BTX623_mock	BTX623_flg22	OK	24.6823	61.886	1.32614	4.13007	5e-05	0.00025073	yes
XLOC_005381	XLOC_005381	gene:SORBI_3001G476100	1:74828077-74828671	BTX623_mock	BTX623_flg22	OK	22.5512	39.453	0.80693	3.03339	5e-05	0.00025073	yes
XLOC_005385	XLOC_005385	gene:SORBI_3001G477200	1:74970778-74974814	BTX623_mock	BTX623_flg22	OK	3.41198	6.95182	1.02678	4.10344	5e-05	0.00025073	yes
XLOC_005386	XLOC_005386	gene:SORBI_3001G477300	1:74977097-74979390	BTX623_mock	BTX623_flg22	OK	11.7331	17.6721	0.590893	2.89355	5e-05	0.00025073	yes
XLOC_005395	XLOC_005395	gene:SORBI_3001G478500	1:75074157-75079316	BTX623_mock	BTX623_flg22	OK	11.6732	7.37273	-0.662929	-3.70005	5e-05	0.00025073	yes
XLOC_005403	XLOC_005403	gene:SORBI_3001G479800	1:75151131-75156143	BTX623_mock	BTX623_flg22	OK	40.5662	25.2207	-0.68567	-3.75713	5e-05	0.00025073	yes
XLOC_005413	XLOC_005413	gene:SORBI_3001G481850,gene:SORBI_3001G481900	1:75342266-75351904	BTX623_mock	BTX623_flg22	OK	116.107	181.844	0.647246	3.21047	5e-05	0.00025073	yes
XLOC_005419	XLOC_005419	gene:SORBI_3001G482600	1:75415875-75416893	BTX623_mock	BTX623_flg22	OK	49.5667	240.425	2.27814	11.7603	5e-05	0.00025073	yes
XLOC_005420	XLOC_005420	4331833	1:75422582-75425280	BTX623_mock	BTX623_flg22	OK	16.9561	109.433	2.69018	14.1118	5e-05	0.00025073	yes
XLOC_005423	XLOC_005423	gene:SORBI_3001G483400	1:75467367-75473615	BTX623_mock	BTX623_flg22	OK	14.5941	43.2506	1.56734	8.84368	5e-05	0.00025073	yes
XLOC_005444	XLOC_005444	gene:SORBI_3001G488500	1:75844161-75849593	BTX623_mock	BTX623_flg22	OK	36.9986	61.7157	0.738166	4.13615	5e-05	0.00025073	yes
XLOC_005457	XLOC_005457	gene:SORBI_3001G491100,gene:SORBI_3001G491200	1:76092799-76103134	BTX623_mock	BTX623_flg22	OK	8.40099	11.8846	0.500465	2.81331	5e-05	0.00025073	yes
XLOC_005458	XLOC_005458	gene:SORBI_3001G491700	1:76117302-76124816	BTX623_mock	BTX623_flg22	OK	1.69892	1.08105	-0.652187	-2.7006	5e-05	0.00025073	yes
XLOC_005459	XLOC_005459	gene:SORBI_3001G491900	1:76155148-76159527	BTX623_mock	BTX623_flg22	OK	36.8561	55.026	0.578211	2.87103	5e-05	0.00025073	yes
XLOC_005478	XLOC_005478	gene:SORBI_3001G495300,gene:SORBI_3001G495400	1:76469044-76490391	BTX623_mock	BTX623_flg22	OK	12.8798	8.86639	-0.538691	-3.15733	5e-05	0.00025073	yes
XLOC_005486	XLOC_005486	gene:SORBI_3001G496200	1:76612081-76614672	BTX623_mock	BTX623_flg22	OK	9.90676	1.57477	-2.65327	-7.97176	5e-05	0.00025073	yes
XLOC_005489	XLOC_005489	gene:SORBI_3001G497200	1:76727377-76732107	BTX623_mock	BTX623_flg22	OK	20.7265	14.5763	-0.507845	-2.98743	5e-05	0.00025073	yes
XLOC_005490	XLOC_005490	gene:SORBI_3001G497300	1:76733238-76741594	BTX623_mock	BTX623_flg22	OK	15.3084	20.5557	0.425214	2.45086	5e-05	0.00025073	yes
XLOC_005496	XLOC_005496	gene:SORBI_3001G498500	1:76824972-76827272	BTX623_mock	BTX623_flg22	OK	36.4245	57.0245	0.646672	3.67973	5e-05	0.00025073	yes
XLOC_005507	XLOC_005507	gene:SORBI_3001G500000	1:76934057-76937299	BTX623_mock	BTX623_flg22	OK	0.206258	5.49908	4.73667	7.2485	5e-05	0.00025073	yes
XLOC_005509	XLOC_005509	gene:SORBI_3001G500200	1:76959951-76962184	BTX623_mock	BTX623_flg22	OK	17.1869	44.4721	1.37159	7.1676	5e-05	0.00025073	yes
XLOC_005522	XLOC_005522	gene:SORBI_3001G503100	1:77164941-77166556	BTX623_mock	BTX623_flg22	OK	4.17093	8.88176	1.09048	4.31207	5e-05	0.00025073	yes
XLOC_005523	XLOC_005523	gene:SORBI_3001G503300	1:77187585-77191454	BTX623_mock	BTX623_flg22	OK	18.4966	46.5917	1.33281	7.54606	5e-05	0.00025073	yes
XLOC_005533	XLOC_005533	gene:SORBI_3001G505200	1:77330993-77338501	BTX623_mock	BTX623_flg22	OK	3.09986	4.90445	0.66189	3.08649	5e-05	0.00025073	yes
XLOC_005534	XLOC_005534	gene:SORBI_3001G505300	1:77342992-77346463	BTX623_mock	BTX623_flg22	OK	11.8833	18.5746	0.644399	3.25926	5e-05	0.00025073	yes
XLOC_005554	XLOC_005554	gene:SORBI_3001G508466	1:77643234-77647863	BTX623_mock	BTX623_flg22	OK	11.756	35.2965	1.58613	8.88117	5e-05	0.00025073	yes
XLOC_005570	XLOC_005570	gene:SORBI_3001G511300	1:77874810-77879381	BTX623_mock	BTX623_flg22	OK	10.9627	16.8262	0.618101	3.02999	5e-05	0.00025073	yes
XLOC_005572	XLOC_005572	gene:SORBI_3001G511900	1:77959255-77963644	BTX623_mock	BTX623_flg22	OK	2.68511	4.62538	0.784593	3.75801	5e-05	0.00025073	yes
XLOC_005573	XLOC_005573	4331554	1:77971520-77974989	BTX623_mock	BTX623_flg22	OK	12.5749	18.9155	0.589022	2.64697	5e-05	0.00025073	yes
XLOC_005576	XLOC_005576	gene:SORBI_3001G512600	1:78023367-78027528	BTX623_mock	BTX623_flg22	OK	27.2105	47.8861	0.815445	4.70994	5e-05	0.00025073	yes
XLOC_005579	XLOC_005579	gene:SORBI_3001G513300	1:78079363-78080166	BTX623_mock	BTX623_flg22	OK	3.77491	21.7223	2.52466	7.17934	5e-05	0.00025073	yes
XLOC_005583	XLOC_005583	gene:SORBI_3001G514500	1:78160421-78168624	BTX623_mock	BTX623_flg22	OK	1.05141	6.80397	2.69404	3.1267	5e-05	0.00025073	yes
XLOC_005588	XLOC_005588	4331523	1:78240235-78242761	BTX623_mock	BTX623_flg22	OK	6.2678	16.2811	1.37717	5.55415	5e-05	0.00025073	yes
XLOC_005589	XLOC_005589	gene:SORBI_3001G515600	1:78242828-78248498	BTX623_mock	BTX623_flg22	OK	27.0259	13.8006	-0.969609	-5.29451	5e-05	0.00025073	yes
XLOC_005593	XLOC_005593	gene:SORBI_3001G516100	1:78276485-78280781	BTX623_mock	BTX623_flg22	OK	37.8917	75.864	1.00153	5.79826	5e-05	0.00025073	yes
XLOC_005597	XLOC_005597	4331515	1:78328400-78335084	BTX623_mock	BTX623_flg22	OK	12.1308	30.8369	1.34598	7.38142	5e-05	0.00025073	yes
XLOC_005603	XLOC_005603	gene:SORBI_3001G518000	1:78407036-78411781	BTX623_mock	BTX623_flg22	OK	7.44602	3.85089	-0.95128	-4.24003	5e-05	0.00025073	yes
XLOC_005608	XLOC_005608	gene:SORBI_3001G519200	1:78532508-78534179	BTX623_mock	BTX623_flg22	OK	36.9883	88.7542	1.26275	4.80061	5e-05	0.00025073	yes
XLOC_005614	XLOC_005614	gene:SORBI_3001G520200	1:78593013-78601035	BTX623_mock	BTX623_flg22	OK	6.23994	25.5141	2.03169	6.47206	5e-05	0.00025073	yes
XLOC_005615	XLOC_005615	gene:SORBI_3001G520700	1:78615532-78627850	BTX623_mock	BTX623_flg22	OK	4.74317	2.42673	-0.966838	-2.83607	5e-05	0.00025073	yes
XLOC_005621	XLOC_005621	gene:SORBI_3001G521850	1:78700438-78702664	BTX623_mock	BTX623_flg22	OK	1.9797	0.600403	-1.72128	-4.14244	5e-05	0.00025073	yes
XLOC_005631	XLOC_005631	gene:SORBI_3001G523300	1:78816298-78820310	BTX623_mock	BTX623_flg22	OK	10.534	6.74779	-0.642569	-3.46896	5e-05	0.00025073	yes
XLOC_005633	XLOC_005633	gene:SORBI_3001G524000	1:78868429-78873113	BTX623_mock	BTX623_flg22	OK	17.1307	23.0579	0.428675	2.4047	5e-05	0.00025073	yes
XLOC_005636	XLOC_005636	gene:SORBI_3001G524750	1:78919888-78922628	BTX623_mock	BTX623_flg22	OK	9.06219	23.7338	1.38901	2.65948	5e-05	0.00025073	yes
XLOC_005642	XLOC_005642	gene:SORBI_3001G525400	1:78958394-78960723	BTX623_mock	BTX623_flg22	OK	17.5455	30.171	0.782059	4.1634	5e-05	0.00025073	yes
XLOC_005646	XLOC_005646	gene:SORBI_3001G526000	1:79003915-79006904	BTX623_mock	BTX623_flg22	OK	1.56653	8.50456	2.44067	8.71161	5e-05	0.00025073	yes
XLOC_005655	XLOC_005655	gene:SORBI_3001G527700	1:79168503-79174263	BTX623_mock	BTX623_flg22	OK	6.84718	4.36452	-0.649687	-3.16149	5e-05	0.00025073	yes
XLOC_005665	XLOC_005665	gene:SORBI_3001G530000,gene:SORBI_3001G530100	1:79383024-79391901	BTX623_mock	BTX623_flg22	OK	14.1815	28.8381	1.02396	5.69528	5e-05	0.00025073	yes
XLOC_005667	XLOC_005667	gene:SORBI_3001G530350	1:79405462-79406196	BTX623_mock	BTX623_flg22	OK	51.6663	99.7964	0.949765	4.87339	5e-05	0.00025073	yes
XLOC_005675	XLOC_005675	gene:SORBI_3001G531200	1:79481303-79484417	BTX623_mock	BTX623_flg22	OK	29.8706	20.5935	-0.53654	-2.98102	5e-05	0.00025073	yes
XLOC_005678	XLOC_005678	gene:SORBI_3001G531700	1:79504765-79510277	BTX623_mock	BTX623_flg22	OK	8.4931	5.0211	-0.758287	-2.5437	5e-05	0.00025073	yes
XLOC_005681	XLOC_005681	gene:SORBI_3001G532200	1:79537352-79540054	BTX623_mock	BTX623_flg22	OK	11.5246	45.6743	1.98666	9.42602	5e-05	0.00025073	yes
XLOC_005686	XLOC_005686	gene:SORBI_3001G533000	1:79631078-79632593	BTX623_mock	BTX623_flg22	OK	26.759	14.4266	-0.891298	-3.92267	5e-05	0.00025073	yes
XLOC_005695	XLOC_005695	gene:SORBI_3001G534700	1:79806558-79816806	BTX623_mock	BTX623_flg22	OK	12.9172	20.2097	0.645756	3.71533	5e-05	0.00025073	yes
XLOC_005701	XLOC_005701	gene:SORBI_3001G535700	1:79907308-79909825	BTX623_mock	BTX623_flg22	OK	2.75723	1.44806	-0.929095	-2.74176	5e-05	0.00025073	yes
XLOC_005710	XLOC_005710	gene:SORBI_3001G536800	1:79991841-79995667	BTX623_mock	BTX623_flg22	OK	15.9852	8.32122	-0.941869	-4.77679	5e-05	0.00025073	yes
XLOC_005723	XLOC_005723	gene:SORBI_3001G538866	1:80143076-80143854	BTX623_mock	BTX623_flg22	OK	33.2247	100.231	1.593	8.25974	5e-05	0.00025073	yes
XLOC_005734	XLOC_005734	gene:SORBI_3001G541700	1:80481614-80482772	BTX623_mock	BTX623_flg22	OK	72.8447	33.7415	-1.1103	-5.87677	5e-05	0.00025073	yes
XLOC_005815	XLOC_005815	gene:SORBI_3010G000500	10:31711-32712	BTX623_mock	BTX623_flg22	OK	1401.69	737.482	-0.926487	-4.50675	5e-05	0.00025073	yes
XLOC_005817	XLOC_005817	gene:SORBI_3010G000900,gene:SORBI_3010G001000	10:83989-92094	BTX623_mock	BTX623_flg22	OK	10.6315	14.8763	0.484662	2.54873	5e-05	0.00025073	yes
XLOC_005820	XLOC_005820	gene:SORBI_3010G001300	10:130012-131840	BTX623_mock	BTX623_flg22	OK	7.15792	13.2195	0.885054	3.4152	5e-05	0.00025073	yes
XLOC_005848	XLOC_005848	gene:SORBI_3010G007500	10:594266-597606	BTX623_mock	BTX623_flg22	OK	7.22958	10.1088	0.483633	2.33852	5e-05	0.00025073	yes
XLOC_005850	XLOC_005850	4339885	10:617054-620884	BTX623_mock	BTX623_flg22	OK	8.90412	1.87927	-2.2443	-6.79614	5e-05	0.00025073	yes
XLOC_005856	XLOC_005856	4339895	10:725864-731612	BTX623_mock	BTX623_flg22	OK	4.7995	12.383	1.36741	7.44075	5e-05	0.00025073	yes
XLOC_005859	XLOC_005859	gene:SORBI_3010G009400	10:775311-780260	BTX623_mock	BTX623_flg22	OK	33.0051	94.1976	1.513	8.4247	5e-05	0.00025073	yes
XLOC_005860	XLOC_005860	gene:SORBI_3010G009466	10:780382-784188	BTX623_mock	BTX623_flg22	OK	2.20875	1.21456	-0.862793	-2.97506	5e-05	0.00025073	yes
XLOC_005890	XLOC_005890	gene:SORBI_3010G016300	10:1293947-1296556	BTX623_mock	BTX623_flg22	OK	31.4397	19.471	-0.691259	-3.74453	5e-05	0.00025073	yes
XLOC_005926	XLOC_005926	gene:SORBI_3010G022100	10:1802511-1804706	BTX623_mock	BTX623_flg22	OK	21.487	12.9283	-0.732924	-3.81215	5e-05	0.00025073	yes
XLOC_005946	XLOC_005946	gene:SORBI_3010G026500	10:2143891-2146510	BTX623_mock	BTX623_flg22	OK	3.04335	9.18666	1.59388	7.26194	5e-05	0.00025073	yes
XLOC_005958	XLOC_005958	gene:SORBI_3010G028600	10:2325920-2334916	BTX623_mock	BTX623_flg22	OK	35.653	66.6399	0.902365	4.15047	5e-05	0.00025073	yes
XLOC_005975	XLOC_005975	gene:SORBI_3010G033300	10:2636503-2642167	BTX623_mock	BTX623_flg22	OK	16.7905	51.0963	1.60558	9.17706	5e-05	0.00025073	yes
XLOC_006021	XLOC_006021	gene:SORBI_3010G041700	10:3229752-3235258	BTX623_mock	BTX623_flg22	OK	7.7686	13.9338	0.842858	4.4488	5e-05	0.00025073	yes
XLOC_006031	XLOC_006031	gene:SORBI_3010G043400	10:3373822-3378135	BTX623_mock	BTX623_flg22	OK	19.3387	34.1629	0.820938	4.64444	5e-05	0.00025073	yes
XLOC_006037	XLOC_006037	gene:SORBI_3010G044500	10:3453073-3455071	BTX623_mock	BTX623_flg22	OK	64.0279	45.6973	-0.48659	-2.73295	5e-05	0.00025073	yes
XLOC_006046	XLOC_006046	gene:SORBI_3010G045700	10:3566331-3570928	BTX623_mock	BTX623_flg22	OK	0.378807	18.4197	5.60365	12.5333	5e-05	0.00025073	yes
XLOC_006077	XLOC_006077	gene:SORBI_3010G050900	10:3949206-3953546	BTX623_mock	BTX623_flg22	OK	258.547	130.951	-0.981403	-5.59057	5e-05	0.00025073	yes
XLOC_006082	XLOC_006082	gene:SORBI_3010G052200	10:4071577-4073478	BTX623_mock	BTX623_flg22	OK	277.555	589.449	1.0866	6.12867	5e-05	0.00025073	yes
XLOC_006083	XLOC_006083	gene:SORBI_3010G052500	10:4101157-4103738	BTX623_mock	BTX623_flg22	OK	2.43569	1.17658	-1.04974	-3.81815	5e-05	0.00025073	yes
XLOC_006092	XLOC_006092	gene:SORBI_3010G054100	10:4243932-4256233	BTX623_mock	BTX623_flg22	OK	2.67099	4.0354	0.595337	2.56405	5e-05	0.00025073	yes
XLOC_006094	XLOC_006094	gene:SORBI_3010G054400	10:4268507-4272050	BTX623_mock	BTX623_flg22	OK	0.320723	0.870203	1.44002	4.34597	5e-05	0.00025073	yes
XLOC_006114	XLOC_006114	gene:SORBI_3010G058300	10:4585174-4588547	BTX623_mock	BTX623_flg22	OK	1.11641	2.34581	1.07121	2.95525	5e-05	0.00025073	yes
XLOC_006124	XLOC_006124	gene:SORBI_3010G059800	10:4692108-4693676	BTX623_mock	BTX623_flg22	OK	2.09423	0.787261	-1.41151	-2.75832	5e-05	0.00025073	yes
XLOC_006143	XLOC_006143	gene:SORBI_3010G064600	10:5107327-5114650	BTX623_mock	BTX623_flg22	OK	13.7245	25.167	0.874777	4.93605	5e-05	0.00025073	yes
XLOC_006145	XLOC_006145	gene:SORBI_3010G065900	10:5243102-5246843	BTX623_mock	BTX623_flg22	OK	0.859442	4.13135	2.26514	8.15406	5e-05	0.00025073	yes
XLOC_006146	XLOC_006146	gene:SORBI_3010G066200	10:5300145-5314434	BTX623_mock	BTX623_flg22	OK	10.2167	14.6922	0.524121	2.83073	5e-05	0.00025073	yes
XLOC_006147	XLOC_006147	gene:SORBI_3010G066700	10:5341283-5343838	BTX623_mock	BTX623_flg22	OK	2.17864	25.339	3.53986	14.1256	5e-05	0.00025073	yes
XLOC_006149	XLOC_006149	gene:SORBI_3010G067100,gene:SORBI_3010G067200	10:5381130-5391750	BTX623_mock	BTX623_flg22	OK	104.849	74.1844	-0.499128	-2.88107	5e-05	0.00025073	yes
XLOC_006155	XLOC_006155	gene:SORBI_3010G068500	10:5496878-5501369	BTX623_mock	BTX623_flg22	OK	4.82036	6.80073	0.496547	2.5093	5e-05	0.00025073	yes
XLOC_006160	XLOC_006160	gene:SORBI_3010G069600	10:5582590-5586127	BTX623_mock	BTX623_flg22	OK	2.18361	6.56768	1.58867	7.23058	5e-05	0.00025073	yes
XLOC_006164	XLOC_006164	gene:SORBI_3010G071000	10:5699968-5701457	BTX623_mock	BTX623_flg22	OK	5.12938	22.2443	2.11658	8.05088	5e-05	0.00025073	yes
XLOC_006172	XLOC_006172	gene:SORBI_3010G072700	10:5919446-5922607	BTX623_mock	BTX623_flg22	OK	6.69499	3.7888	-0.821341	-2.67546	5e-05	0.00025073	yes
XLOC_006174	XLOC_006174	gene:SORBI_3010G072900	10:5950130-5952116	BTX623_mock	BTX623_flg22	OK	22.2763	12.2491	-0.862829	-3.97273	5e-05	0.00025073	yes
XLOC_006179	XLOC_006179	gene:SORBI_3010G073600	10:6016183-6023987	BTX623_mock	BTX623_flg22	OK	2.23244	1.42275	-0.649938	-2.88832	5e-05	0.00025073	yes
XLOC_006188	XLOC_006188	gene:SORBI_3010G075200	10:6163777-6166848	BTX623_mock	BTX623_flg22	OK	7.27892	39.7324	2.44852	10.1717	5e-05	0.00025073	yes
XLOC_006197	XLOC_006197	gene:SORBI_3010G076700	10:6310138-6315780	BTX623_mock	BTX623_flg22	OK	3.3454	28.0501	3.06776	15.9075	5e-05	0.00025073	yes
XLOC_006201	XLOC_006201	gene:SORBI_3010G077250	10:6421385-6422856	BTX623_mock	BTX623_flg22	OK	21.2177	14.1938	-0.580009	-2.5938	5e-05	0.00025073	yes
XLOC_006208	XLOC_006208	gene:SORBI_3010G078100	10:6502039-6512227	BTX623_mock	BTX623_flg22	OK	24.5812	45.9298	0.901877	5.24482	5e-05	0.00025073	yes
XLOC_006213	XLOC_006213	gene:SORBI_3010G078600	10:6555564-6558034	BTX623_mock	BTX623_flg22	OK	0.0863862	2.68953	4.96041	5.10627	5e-05	0.00025073	yes
XLOC_006226	XLOC_006226	gene:SORBI_3010G080500	10:6856290-6858366	BTX623_mock	BTX623_flg22	OK	5.51546	7.98221	0.533307	2.54644	5e-05	0.00025073	yes
XLOC_006235	XLOC_006235	4340462	10:6998321-7004279	BTX623_mock	BTX623_flg22	OK	21.0699	12.0298	-0.808565	-2.92784	5e-05	0.00025073	yes
XLOC_006246	XLOC_006246	gene:SORBI_3010G083600	10:7117174-7121974	BTX623_mock	BTX623_flg22	OK	0.830623	3.9184	2.238	9.38661	5e-05	0.00025073	yes
XLOC_006260	XLOC_006260	gene:SORBI_3010G086200	10:7412028-7416132	BTX623_mock	BTX623_flg22	OK	10.4216	22.6048	1.11706	5.64567	5e-05	0.00025073	yes
XLOC_006263	XLOC_006263	gene:SORBI_3010G086900	10:7456033-7458795	BTX623_mock	BTX623_flg22	OK	6.20497	4.19382	-0.565161	-2.68955	5e-05	0.00025073	yes
XLOC_006280	XLOC_006280	gene:SORBI_3010G091300	10:7961363-7970314	BTX623_mock	BTX623_flg22	OK	7.87866	42.0254	2.41524	13.1708	5e-05	0.00025073	yes
XLOC_006286	XLOC_006286	gene:SORBI_3010G092100	10:8131768-8138107	BTX623_mock	BTX623_flg22	OK	6.30329	2.45995	-1.35747	-5.23305	5e-05	0.00025073	yes
XLOC_006294	XLOC_006294	gene:SORBI_3010G093500	10:8309031-8317316	BTX623_mock	BTX623_flg22	OK	7.11282	3.20418	-1.15047	-5.24328	5e-05	0.00025073	yes
XLOC_006308	XLOC_006308	4340977	10:8684707-8687447	BTX623_mock	BTX623_flg22	OK	95.9684	43.1141	-1.1544	-6.67823	5e-05	0.00025073	yes
XLOC_006320	XLOC_006320	gene:SORBI_3010G099400	10:8981845-8983601	BTX623_mock	BTX623_flg22	OK	0.835108	5.30224	2.66657	6.92651	5e-05	0.00025073	yes
XLOC_006324	XLOC_006324	gene:SORBI_3010G100300	10:9148527-9158844	BTX623_mock	BTX623_flg22	OK	3.39428	1.47481	-1.20258	-3.6297	5e-05	0.00025073	yes
XLOC_006331	XLOC_006331	gene:SORBI_3010G101100	10:9309677-9313021	BTX623_mock	BTX623_flg22	OK	0.658749	2.01559	1.6134	3.991	5e-05	0.00025073	yes
XLOC_006339	XLOC_006339	gene:SORBI_3010G102000	10:9458741-9460121	BTX623_mock	BTX623_flg22	OK	2.59546	40.6194	3.96811	9.6954	5e-05	0.00025073	yes
XLOC_006354	XLOC_006354	gene:SORBI_3010G105701	10:10067430-10068511	BTX623_mock	BTX623_flg22	OK	2.36885	4.48571	0.921148	2.82787	5e-05	0.00025073	yes
XLOC_006355	XLOC_006355	gene:SORBI_3010G105800	10:10131190-10135616	BTX623_mock	BTX623_flg22	OK	8.99125	20.8157	1.21108	6.20015	5e-05	0.00025073	yes
XLOC_006372	XLOC_006372	gene:SORBI_3010G109200	10:10885604-10889123	BTX623_mock	BTX623_flg22	OK	137.57	66.2017	-1.05523	-4.72912	5e-05	0.00025073	yes
XLOC_006387	XLOC_006387	gene:SORBI_3010G112200	10:11580885-11585396	BTX623_mock	BTX623_flg22	OK	28.1243	41.9709	0.577576	3.30378	5e-05	0.00025073	yes
XLOC_006415	XLOC_006415	gene:SORBI_3010G116500	10:12677437-12678034	BTX623_mock	BTX623_flg22	OK	39.445	24.0019	-0.716694	-2.80728	5e-05	0.00025073	yes
XLOC_006421	XLOC_006421	gene:SORBI_3010G117100	10:12839013-12839713	BTX623_mock	BTX623_flg22	OK	9.92759	106.19	3.41906	15.2235	5e-05	0.00025073	yes
XLOC_006422	XLOC_006422	gene:SORBI_3010G117200	10:12859334-12860031	BTX623_mock	BTX623_flg22	OK	2.56114	24.492	3.25745	10.2574	5e-05	0.00025073	yes
XLOC_006423	XLOC_006423	gene:SORBI_3010G117300	10:12879598-12880305	BTX623_mock	BTX623_flg22	OK	4.4327	59.0137	3.73479	13.9277	5e-05	0.00025073	yes
XLOC_006426	XLOC_006426	gene:SORBI_3010G117500	10:12927458-12928171	BTX623_mock	BTX623_flg22	OK	5.76238	119.536	4.37464	17.6125	5e-05	0.00025073	yes
XLOC_006427	XLOC_006427	gene:SORBI_3010G117600	10:12931170-12931939	BTX623_mock	BTX623_flg22	OK	0.520349	12.7216	4.61166	7.43957	5e-05	0.00025073	yes
XLOC_006429	XLOC_006429	gene:SORBI_3010G117800	10:12942705-12943487	BTX623_mock	BTX623_flg22	OK	4.06669	106.293	4.70805	18.3666	5e-05	0.00025073	yes
XLOC_006430	XLOC_006430	gene:SORBI_3010G117900	10:12968200-12970610	BTX623_mock	BTX623_flg22	OK	1.83753	3.70483	1.01164	3.08346	5e-05	0.00025073	yes
XLOC_006432	XLOC_006432	gene:SORBI_3010G118100	10:13000582-13005047	BTX623_mock	BTX623_flg22	OK	8.52286	39.7839	2.22278	11.3982	5e-05	0.00025073	yes
XLOC_006445	XLOC_006445	gene:SORBI_3010G120800	10:13922695-13924787	BTX623_mock	BTX623_flg22	OK	29.2212	57.6666	0.980721	5.42516	5e-05	0.00025073	yes
XLOC_006453	XLOC_006453	gene:SORBI_3010G122800	10:14448747-14452522	BTX623_mock	BTX623_flg22	OK	3.13245	6.97622	1.15515	6.04282	5e-05	0.00025073	yes
XLOC_006456	XLOC_006456	gene:SORBI_3010G123400	10:14521566-14528273	BTX623_mock	BTX623_flg22	OK	3.35521	18.5681	2.46835	13.67	5e-05	0.00025073	yes
XLOC_006501	XLOC_006501	gene:SORBI_3010G131950	10:18156208-18156999	BTX623_mock	BTX623_flg22	OK	136.539	729.387	2.41737	10.1498	5e-05	0.00025073	yes
XLOC_006506	XLOC_006506	gene:SORBI_3010G132700	10:18387853-18395971	BTX623_mock	BTX623_flg22	OK	11.3853	5.61622	-1.0195	-3.35539	5e-05	0.00025073	yes
XLOC_006509	XLOC_006509	gene:SORBI_3010G133200	10:18765373-18767692	BTX623_mock	BTX623_flg22	OK	17.593	12.6899	-0.47132	-2.31654	5e-05	0.00025073	yes
XLOC_006517	XLOC_006517	gene:SORBI_3010G134000	10:19512109-19518836	BTX623_mock	BTX623_flg22	OK	2.38772	1.04121	-1.19738	-4.66758	5e-05	0.00025073	yes
XLOC_006527	XLOC_006527	gene:SORBI_3010G135300	10:20240957-20245752	BTX623_mock	BTX623_flg22	OK	1.65004	0.900296	-0.874032	-2.50259	5e-05	0.00025073	yes
XLOC_006529	XLOC_006529	gene:SORBI_3010G135600	10:20272422-20274127	BTX623_mock	BTX623_flg22	OK	2.37168	4.9074	1.04905	4.24831	5e-05	0.00025073	yes
XLOC_006531	XLOC_006531	gene:SORBI_3010G136000	10:20423370-20426054	BTX623_mock	BTX623_flg22	OK	0.290773	1.12825	1.95613	5.21791	5e-05	0.00025073	yes
XLOC_006545	XLOC_006545	gene:SORBI_3010G138500	10:23005709-23011021	BTX623_mock	BTX623_flg22	OK	2.05382	1.3484	-0.607061	-2.50598	5e-05	0.00025073	yes
XLOC_006555	XLOC_006555	gene:SORBI_3010G140500	10:27152353-27185775	BTX623_mock	BTX623_flg22	OK	5.29186	7.32928	0.469897	2.60781	5e-05	0.00025073	yes
XLOC_006573	XLOC_006573	gene:SORBI_3010G143900	10:38788007-38791103	BTX623_mock	BTX623_flg22	OK	21.9673	35.889	0.708185	4.05523	5e-05	0.00025073	yes
XLOC_006593	XLOC_006593	gene:SORBI_3010G147100	10:42005477-42012904	BTX623_mock	BTX623_flg22	OK	26.0869	36.1403	0.470281	2.70035	5e-05	0.00025073	yes
XLOC_006602	XLOC_006602	gene:SORBI_3010G148501	10:42432434-42437197	BTX623_mock	BTX623_flg22	OK	1.01009	1.71184	0.761065	3.2339	5e-05	0.00025073	yes
XLOC_006620	XLOC_006620	gene:SORBI_3010G152850	10:44505355-44508601	BTX623_mock	BTX623_flg22	OK	4.14973	2.67731	-0.632232	-2.79954	5e-05	0.00025073	yes
XLOC_006622	XLOC_006622	gene:SORBI_3010G153100	10:44528965-44538257	BTX623_mock	BTX623_flg22	OK	45.1778	83.277	0.882305	5.0456	5e-05	0.00025073	yes
XLOC_006624	XLOC_006624	-	10:44672839-44674561	BTX623_mock	BTX623_flg22	OK	7.97669	2.97351	-1.42362	-3.56613	5e-05	0.00025073	yes
XLOC_006635	XLOC_006635	gene:SORBI_3010G155300	10:45701694-45702656	BTX623_mock	BTX623_flg22	OK	4.78847	60.9626	3.67029	13.3089	5e-05	0.00025073	yes
XLOC_006636	XLOC_006636	gene:SORBI_3010G155500	10:45927792-45932448	BTX623_mock	BTX623_flg22	OK	0.640986	2.65499	2.05034	3.78762	5e-05	0.00025073	yes
XLOC_006643	XLOC_006643	gene:SORBI_3010G157000	10:46160807-46161803	BTX623_mock	BTX623_flg22	OK	6.41066	3.36506	-0.92984	-3.54681	5e-05	0.00025073	yes
XLOC_006667	XLOC_006667	gene:SORBI_3010G160033	10:47028582-47030238	BTX623_mock	BTX623_flg22	OK	1.84493	0.220433	-3.06515	-5.35631	5e-05	0.00025073	yes
XLOC_006676	XLOC_006676	gene:SORBI_3010G161600	10:47838812-47853663	BTX623_mock	BTX623_flg22	OK	226.704	443.139	0.966947	5.16025	5e-05	0.00025073	yes
XLOC_006685	XLOC_006685	4341270	10:48237054-48240678	BTX623_mock	BTX623_flg22	OK	7.29177	4.30359	-0.76073	-3.44822	5e-05	0.00025073	yes
XLOC_006698	XLOC_006698	gene:SORBI_3010G166500	10:49075950-49082692	BTX623_mock	BTX623_flg22	OK	19.2959	130.134	2.75363	15.1553	5e-05	0.00025073	yes
XLOC_006707	XLOC_006707	gene:SORBI_3010G167500	10:49525036-49529166	BTX623_mock	BTX623_flg22	OK	40.0118	67.8025	0.760912	4.4021	5e-05	0.00025073	yes
XLOC_006715	XLOC_006715	gene:SORBI_3010G169000	10:49892287-49899467	BTX623_mock	BTX623_flg22	OK	44.487	91.9415	1.04733	5.72239	5e-05	0.00025073	yes
XLOC_006726	XLOC_006726	gene:SORBI_3010G171000	10:50258852-50266789	BTX623_mock	BTX623_flg22	OK	11.3733	19.7597	0.796908	4.63151	5e-05	0.00025073	yes
XLOC_006730	XLOC_006730	gene:SORBI_3010G171400	10:50311411-50314560	BTX623_mock	BTX623_flg22	OK	2.69924	5.35002	0.986992	4.31086	5e-05	0.00025073	yes
XLOC_006740	XLOC_006740	gene:SORBI_3010G173400	10:50865038-50875946	BTX623_mock	BTX623_flg22	OK	22.487	35.8421	0.672561	3.8927	5e-05	0.00025073	yes
XLOC_006745	XLOC_006745	gene:SORBI_3010G174300	10:50983245-50987163	BTX623_mock	BTX623_flg22	OK	0.915657	2.26308	1.30541	4.99798	5e-05	0.00025073	yes
XLOC_006750	XLOC_006750	gene:SORBI_3010G175200	10:51128251-51133249	BTX623_mock	BTX623_flg22	OK	0.0956275	3.00513	4.97386	2.36141	5e-05	0.00025073	yes
XLOC_006759	XLOC_006759	gene:SORBI_3010G176700	10:51459523-51463380	BTX623_mock	BTX623_flg22	OK	2.59441	28.5047	3.45772	18.34	5e-05	0.00025073	yes
XLOC_006769	XLOC_006769	gene:SORBI_3010G178600	10:51655150-51678325	BTX623_mock	BTX623_flg22	OK	19.3448	26.2644	0.441158	2.55098	5e-05	0.00025073	yes
XLOC_006770	XLOC_006770	gene:SORBI_3010G178700,gene:SORBI_3010G178800	10:51681000-51687471	BTX623_mock	BTX623_flg22	OK	15.7111	28.9802	0.883283	4.37947	5e-05	0.00025073	yes
XLOC_006776	XLOC_006776	gene:SORBI_3010G179800	10:51789535-51791889	BTX623_mock	BTX623_flg22	OK	10.7261	4.12721	-1.37789	-6.24049	5e-05	0.00025073	yes
XLOC_006781	XLOC_006781	gene:SORBI_3010G180400	10:51971761-51976462	BTX623_mock	BTX623_flg22	OK	75.6651	186.075	1.29819	7.23666	5e-05	0.00025073	yes
XLOC_006789	XLOC_006789	gene:SORBI_3010G181200,gene:SORBI_3010G181300	10:52051091-52058096	BTX623_mock	BTX623_flg22	OK	39.5813	27.4656	-0.527196	-2.77421	5e-05	0.00025073	yes
XLOC_006790	XLOC_006790	gene:SORBI_3010G181500	10:52071724-52075228	BTX623_mock	BTX623_flg22	OK	3.28043	1.37989	-1.24933	-4.9955	5e-05	0.00025073	yes
XLOC_006800	XLOC_006800	4341450	10:52276402-52279090	BTX623_mock	BTX623_flg22	OK	0.532944	7.98282	3.90484	8.07855	5e-05	0.00025073	yes
XLOC_006815	XLOC_006815	gene:SORBI_3010G185700	10:52581276-52592358	BTX623_mock	BTX623_flg22	OK	9.00518	12.4409	0.466266	2.50583	5e-05	0.00025073	yes
XLOC_006816	XLOC_006816	gene:SORBI_3010G185800	10:52598481-52599967	BTX623_mock	BTX623_flg22	OK	51.9238	35.1712	-0.562001	-3.08592	5e-05	0.00025073	yes
XLOC_006830	XLOC_006830	gene:SORBI_3010G188200,gene:SORBI_3010G188300	10:52881971-52894165	BTX623_mock	BTX623_flg22	OK	142.286	81.6184	-0.801827	-2.88708	5e-05	0.00025073	yes
XLOC_006844	XLOC_006844	4341520	10:53203940-53206698	BTX623_mock	BTX623_flg22	OK	232.712	173.924	-0.420085	-2.33822	5e-05	0.00025073	yes
XLOC_006857	XLOC_006857	gene:SORBI_3010G192800	10:53501383-53502718	BTX623_mock	BTX623_flg22	OK	74.5991	121.182	0.699947	4.03018	5e-05	0.00025073	yes
XLOC_006858	XLOC_006858	gene:SORBI_3010G192900	10:53508985-53510263	BTX623_mock	BTX623_flg22	OK	0.889016	5.4686	2.62089	6.47826	5e-05	0.00025073	yes
XLOC_006859	XLOC_006859	gene:SORBI_3010G193000	10:53512115-53513412	BTX623_mock	BTX623_flg22	OK	2.80605	17.4756	2.63873	10.0947	5e-05	0.00025073	yes
XLOC_006861	XLOC_006861	gene:SORBI_3010G193200	10:53526106-53527337	BTX623_mock	BTX623_flg22	OK	0.72587	3.4513	2.24936	4.82419	5e-05	0.00025073	yes
XLOC_006871	XLOC_006871	4341554	10:53796864-53799623	BTX623_mock	BTX623_flg22	OK	34.0172	53.224	0.645812	3.52295	5e-05	0.00025073	yes
XLOC_006872	XLOC_006872	gene:SORBI_3010G195000	10:53805499-53818503	BTX623_mock	BTX623_flg22	OK	2.70694	6.07358	1.16588	4.90414	5e-05	0.00025073	yes
XLOC_006875	XLOC_006875	gene:SORBI_3010G196200	10:53939845-53944067	BTX623_mock	BTX623_flg22	OK	1.72593	0.479881	-1.84663	-6.18942	5e-05	0.00025073	yes
XLOC_006894	XLOC_006894	gene:SORBI_3010G199200	10:54229962-54236000	BTX623_mock	BTX623_flg22	OK	128.009	66.8191	-0.937911	-5.22313	5e-05	0.00025073	yes
XLOC_006895	XLOC_006895	gene:SORBI_3010G199300	10:54241358-54245613	BTX623_mock	BTX623_flg22	OK	2.24494	3.55647	0.663768	2.54948	5e-05	0.00025073	yes
XLOC_006916	XLOC_006916	gene:SORBI_3010G203200	10:54588245-54592123	BTX623_mock	BTX623_flg22	OK	23.5831	16.4295	-0.521464	-2.98422	5e-05	0.00025073	yes
XLOC_006919	XLOC_006919	gene:SORBI_3010G203600	10:54604663-54607246	BTX623_mock	BTX623_flg22	OK	5.61062	14.7172	1.39127	6.0507	5e-05	0.00025073	yes
XLOC_006921	XLOC_006921	gene:SORBI_3010G204100	10:54641352-54643476	BTX623_mock	BTX623_flg22	OK	0.639055	1.66834	1.3844	3.24875	5e-05	0.00025073	yes
XLOC_006931	XLOC_006931	gene:SORBI_3010G205700	10:54864068-54880030	BTX623_mock	BTX623_flg22	OK	0.227804	0.570268	1.32385	4.85776	5e-05	0.00025073	yes
XLOC_006932	XLOC_006932	gene:SORBI_3010G205800	10:54888680-54896308	BTX623_mock	BTX623_flg22	OK	15.2774	22.1644	0.536847	3.10037	5e-05	0.00025073	yes
XLOC_006944	XLOC_006944	gene:SORBI_3010G207700	10:55080324-55084115	BTX623_mock	BTX623_flg22	OK	2.88168	1.82948	-0.655471	-2.32019	5e-05	0.00025073	yes
XLOC_006956	XLOC_006956	gene:SORBI_3010G209600	10:55329807-55334817	BTX623_mock	BTX623_flg22	OK	0.465461	0.830595	0.835485	2.82821	5e-05	0.00025073	yes
XLOC_006960	XLOC_006960	gene:SORBI_3010G210200	10:55395206-55398624	BTX623_mock	BTX623_flg22	OK	17.3681	33.0016	0.926098	5.3466	5e-05	0.00025073	yes
XLOC_006966	XLOC_006966	gene:SORBI_3010G211600	10:55462044-55464033	BTX623_mock	BTX623_flg22	OK	3.04864	12.4403	2.02878	7.05396	5e-05	0.00025073	yes
XLOC_006967	XLOC_006967	gene:SORBI_3010G211700,gene:SORBI_3010G211800	10:55476093-55481282	BTX623_mock	BTX623_flg22	OK	2.39796	1.1798	-1.02327	-2.26092	5e-05	0.00025073	yes
XLOC_006972	XLOC_006972	gene:SORBI_3010G212600	10:55569945-55577961	BTX623_mock	BTX623_flg22	OK	4.2709	9.47349	1.14936	5.89631	5e-05	0.00025073	yes
XLOC_006999	XLOC_006999	gene:SORBI_3010G217532	10:56046744-56047978	BTX623_mock	BTX623_flg22	OK	71.1416	121.25	0.769221	4.15698	5e-05	0.00025073	yes
XLOC_007007	XLOC_007007	gene:SORBI_3010G219600	10:56183015-56190622	BTX623_mock	BTX623_flg22	OK	43.8401	24.9605	-0.812605	-3.46404	5e-05	0.00025073	yes
XLOC_007008	XLOC_007008	gene:SORBI_3010G219800	10:56197328-56205395	BTX623_mock	BTX623_flg22	OK	5.05311	10.6689	1.07817	4.33373	5e-05	0.00025073	yes
XLOC_007012	XLOC_007012	gene:SORBI_3010G221032	10:56362135-56363551	BTX623_mock	BTX623_flg22	OK	8.03648	51.3088	2.67457	11.9293	5e-05	0.00025073	yes
XLOC_007023	XLOC_007023	4341801	10:56572203-56585572	BTX623_mock	BTX623_flg22	OK	11.7365	16.8168	0.518899	2.89007	5e-05	0.00025073	yes
XLOC_007024	XLOC_007024	gene:SORBI_3010G224200	10:56596201-56600159	BTX623_mock	BTX623_flg22	OK	4.13136	15.6063	1.91744	9.0761	5e-05	0.00025073	yes
XLOC_007028	XLOC_007028	gene:SORBI_3010G224600	10:56656329-56657404	BTX623_mock	BTX623_flg22	OK	0.302146	3.89764	3.68928	5.17863	5e-05	0.00025073	yes
XLOC_007029	XLOC_007029	gene:SORBI_3010G224700	10:56679792-56687091	BTX623_mock	BTX623_flg22	OK	3.90333	5.49142	0.492476	2.52841	5e-05	0.00025073	yes
XLOC_007035	XLOC_007035	-	10:56843105-56849567	BTX623_mock	BTX623_flg22	OK	0.246929	0.943315	1.93365	3.64021	5e-05	0.00025073	yes
XLOC_007037	XLOC_007037	gene:SORBI_3010G226000	10:56893464-56901705	BTX623_mock	BTX623_flg22	OK	8.81709	12.6376	0.519344	2.89936	5e-05	0.00025073	yes
XLOC_007040	XLOC_007040	gene:SORBI_3010G227100	10:56956771-56961538	BTX623_mock	BTX623_flg22	OK	5.45252	10.689	0.971134	5.24701	5e-05	0.00025073	yes
XLOC_007058	XLOC_007058	gene:SORBI_3010G229450	10:57224273-57225262	BTX623_mock	BTX623_flg22	OK	22.9271	14.4195	-0.669033	-3.01291	5e-05	0.00025073	yes
XLOC_007069	XLOC_007069	gene:SORBI_3010G231000	10:57371900-57373891	BTX623_mock	BTX623_flg22	OK	2.7884	21.7778	2.96535	12.9422	5e-05	0.00025073	yes
XLOC_007071	XLOC_007071	gene:SORBI_3010G231300	10:57417516-57425121	BTX623_mock	BTX623_flg22	OK	72.7726	46.9407	-0.632557	-3.51868	5e-05	0.00025073	yes
XLOC_007084	XLOC_007084	gene:SORBI_3010G234000	10:57660660-57662280	BTX623_mock	BTX623_flg22	OK	2.21381	5.73793	1.374	4.93797	5e-05	0.00025073	yes
XLOC_007091	XLOC_007091	gene:SORBI_3010G236100	10:57839266-57846864	BTX623_mock	BTX623_flg22	OK	2.75674	6.37575	1.20963	5.18002	5e-05	0.00025073	yes
XLOC_007094	XLOC_007094	gene:SORBI_3010G236500	10:57929305-57932100	BTX623_mock	BTX623_flg22	OK	77.4973	112.847	0.542147	3.08957	5e-05	0.00025073	yes
XLOC_007121	XLOC_007121	gene:SORBI_3010G241500	10:58312084-58315836	BTX623_mock	BTX623_flg22	OK	3.88581	11.6467	1.58364	8.62267	5e-05	0.00025073	yes
XLOC_007126	XLOC_007126	gene:SORBI_3010G242300	10:58346785-58356727	BTX623_mock	BTX623_flg22	OK	1.87968	5.65424	1.58885	7.4206	5e-05	0.00025073	yes
XLOC_007127	XLOC_007127	gene:SORBI_3010G242400	10:58357384-58362202	BTX623_mock	BTX623_flg22	OK	8.77591	16.1671	0.881444	4.5949	5e-05	0.00025073	yes
XLOC_007131	XLOC_007131	gene:SORBI_3010G243000	10:58405876-58408490	BTX623_mock	BTX623_flg22	OK	5.45682	3.08268	-0.823875	-2.73293	5e-05	0.00025073	yes
XLOC_007139	XLOC_007139	gene:SORBI_3010G244600	10:58500654-58503624	BTX623_mock	BTX623_flg22	OK	5.96108	3.66674	-0.701075	-3.37467	5e-05	0.00025073	yes
XLOC_007145	XLOC_007145	gene:SORBI_3010G245800	10:58564022-58568172	BTX623_mock	BTX623_flg22	OK	20.096	33.7896	0.749675	3.9555	5e-05	0.00025073	yes
XLOC_007154	XLOC_007154	gene:SORBI_3010G247200	10:58732999-58735236	BTX623_mock	BTX623_flg22	OK	40.8746	68.3796	0.74236	4.11925	5e-05	0.00025073	yes
XLOC_007186	XLOC_007186	gene:SORBI_3010G254300	10:59308274-59312652	BTX623_mock	BTX623_flg22	OK	15.6352	5.68663	-1.45915	-7.57964	5e-05	0.00025073	yes
XLOC_007191	XLOC_007191	gene:SORBI_3010G255500,gene:SORBI_3010G255600	10:59414603-59423097	BTX623_mock	BTX623_flg22	OK	36.0141	15.2849	-1.23645	-2.93234	5e-05	0.00025073	yes
XLOC_007198	XLOC_007198	4342017	10:59522250-59540181	BTX623_mock	BTX623_flg22	OK	32.2853	70.9997	1.13694	5.41643	5e-05	0.00025073	yes
XLOC_007208	XLOC_007208	gene:SORBI_3010G258700	10:59594672-59595842	BTX623_mock	BTX623_flg22	OK	35.204	23.7777	-0.566132	-2.62847	5e-05	0.00025073	yes
XLOC_007211	XLOC_007211	gene:SORBI_3010G259300	10:59634425-59636119	BTX623_mock	BTX623_flg22	OK	24.211	176.596	2.86672	14.9193	5e-05	0.00025073	yes
XLOC_007216	XLOC_007216	gene:SORBI_3010G260300	10:59696141-59700456	BTX623_mock	BTX623_flg22	OK	16.8438	41.3465	1.29555	7.22967	5e-05	0.00025073	yes
XLOC_007219	XLOC_007219	gene:SORBI_3010G260700	10:59725976-59729603	BTX623_mock	BTX623_flg22	OK	2.22494	5.23767	1.23516	4.90272	5e-05	0.00025073	yes
XLOC_007238	XLOC_007238	gene:SORBI_3010G264400	10:60055581-60061857	BTX623_mock	BTX623_flg22	OK	40.3849	56.7304	0.490305	2.86072	5e-05	0.00025073	yes
XLOC_007241	XLOC_007241	gene:SORBI_3010G265600	10:60120185-60121598	BTX623_mock	BTX623_flg22	OK	13.4376	24.8583	0.887451	4.21378	5e-05	0.00025073	yes
XLOC_007248	XLOC_007248	gene:SORBI_3010G266900	10:60190021-60196661	BTX623_mock	BTX623_flg22	OK	15.3124	39.8048	1.37824	7.6168	5e-05	0.00025073	yes
XLOC_007249	XLOC_007249	gene:SORBI_3010G267000	10:60199285-60200308	BTX623_mock	BTX623_flg22	OK	36.8093	17.5453	-1.06899	-4.53899	5e-05	0.00025073	yes
XLOC_007254	XLOC_007254	gene:SORBI_3010G268400	10:60307572-60310425	BTX623_mock	BTX623_flg22	OK	37.465	96.361	1.36291	7.65833	5e-05	0.00025073	yes
XLOC_007260	XLOC_007260	gene:SORBI_3010G269700	10:60405193-60407174	BTX623_mock	BTX623_flg22	OK	10.5666	3.94289	-1.42219	-5.41984	5e-05	0.00025073	yes
XLOC_007272	XLOC_007272	gene:SORBI_3010G272101	10:60579300-60581783	BTX623_mock	BTX623_flg22	OK	3.30685	11.3076	1.77376	6.69074	5e-05	0.00025073	yes
XLOC_007273	XLOC_007273	gene:SORBI_3010G272200	10:60584938-60587226	BTX623_mock	BTX623_flg22	OK	7.64405	11.7167	0.616154	2.93583	5e-05	0.00025073	yes
XLOC_007275	XLOC_007275	gene:SORBI_3010G272501	10:60600930-60603486	BTX623_mock	BTX623_flg22	OK	1.30729	3.97722	1.60518	5.31304	5e-05	0.00025073	yes
XLOC_007282	XLOC_007282	gene:SORBI_3010G273600	10:60674822-60676791	BTX623_mock	BTX623_flg22	OK	119.422	227.272	0.928344	5.24657	5e-05	0.00025073	yes
XLOC_007301	XLOC_007301	gene:SORBI_3010G277800	10:61046768-61049577	BTX623_mock	BTX623_flg22	OK	23.1317	45.1117	0.963632	5.43734	5e-05	0.00025073	yes
XLOC_007303	XLOC_007303	gene:SORBI_3010G278000	10:61061321-61065068	BTX623_mock	BTX623_flg22	OK	14.041	26.6922	0.926771	5.23582	5e-05	0.00025073	yes
XLOC_007327	XLOC_007327	gene:SORBI_3010G003100	10:273842-278531	BTX623_mock	BTX623_flg22	OK	13.4159	8.79957	-0.608444	-3.28877	5e-05	0.00025073	yes
XLOC_007337	XLOC_007337	gene:SORBI_3010G004900,gene:SORBI_3010G005000	10:416234-423807	BTX623_mock	BTX623_flg22	OK	567.103	404.505	-0.487454	-2.48824	5e-05	0.00025073	yes
XLOC_007340	XLOC_007340	gene:SORBI_3010G005700	10:460096-462857	BTX623_mock	BTX623_flg22	OK	12.6034	8.69314	-0.535864	-2.35035	5e-05	0.00025073	yes
XLOC_007344	XLOC_007344	gene:SORBI_3010G006350	10:515295-523104	BTX623_mock	BTX623_flg22	OK	129.32	85.1845	-0.602285	-2.24064	5e-05	0.00025073	yes
XLOC_007345	XLOC_007345	gene:SORBI_3010G006400	10:523675-524992	BTX623_mock	BTX623_flg22	OK	7.82802	2.35496	-1.73295	-5.68699	5e-05	0.00025073	yes
XLOC_007346	XLOC_007346	gene:SORBI_3010G007200	10:573374-575164	BTX623_mock	BTX623_flg22	OK	174.924	264.549	0.596808	2.83404	5e-05	0.00025073	yes
XLOC_007350	XLOC_007350	gene:SORBI_3010G008100	10:663569-666927	BTX623_mock	BTX623_flg22	OK	32.6444	44.5478	0.448519	2.53127	5e-05	0.00025073	yes
XLOC_007367	XLOC_007367	gene:SORBI_3010G010900	10:958257-967338	BTX623_mock	BTX623_flg22	OK	4.87478	1.68746	-1.53048	-7.53131	5e-05	0.00025073	yes
XLOC_007374	XLOC_007374	gene:SORBI_3010G012001	10:1047729-1054419	BTX623_mock	BTX623_flg22	OK	12.9675	4.01109	-1.69284	-3.45188	5e-05	0.00025073	yes
XLOC_007376	XLOC_007376	gene:SORBI_3010G012600	10:1066535-1071082	BTX623_mock	BTX623_flg22	OK	3.56964	4.91768	0.462202	2.3795	5e-05	0.00025073	yes
XLOC_007401	XLOC_007401	gene:SORBI_3010G016900	10:1362228-1365793	BTX623_mock	BTX623_flg22	OK	47.6441	27.4849	-0.793661	-4.43882	5e-05	0.00025073	yes
XLOC_007407	XLOC_007407	gene:SORBI_3010G018300	10:1524535-1525748	BTX623_mock	BTX623_flg22	OK	1.25982	7.05815	2.48607	4.155	5e-05	0.00025073	yes
XLOC_007417	XLOC_007417	gene:SORBI_3010G021200	10:1707146-1712418	BTX623_mock	BTX623_flg22	OK	12.2405	5.88199	-1.05728	-4.93805	5e-05	0.00025073	yes
XLOC_007418	XLOC_007418	gene:SORBI_3010G021300	10:1714551-1716125	BTX623_mock	BTX623_flg22	OK	34.4147	22.8948	-0.588006	-2.97492	5e-05	0.00025073	yes
XLOC_007451	XLOC_007451	gene:SORBI_3010G027500	10:2242383-2253015	BTX623_mock	BTX623_flg22	OK	8.60967	5.66913	-0.60283	-3.27258	5e-05	0.00025073	yes
XLOC_007454	XLOC_007454	gene:SORBI_3010G028200	10:2300356-2303004	BTX623_mock	BTX623_flg22	OK	2.24597	4.6983	1.0648	4.57755	5e-05	0.00025073	yes
XLOC_007468	XLOC_007468	gene:SORBI_3010G030300	10:2467244-2473305	BTX623_mock	BTX623_flg22	OK	11.9096	34.9501	1.55317	8.81487	5e-05	0.00025073	yes
XLOC_007473	XLOC_007473	gene:SORBI_3010G030900	10:2504940-2508045	BTX623_mock	BTX623_flg22	OK	2.87933	13.4761	2.22659	9.8231	5e-05	0.00025073	yes
XLOC_007500	XLOC_007500	gene:SORBI_3010G036000	10:2897053-2898094	BTX623_mock	BTX623_flg22	OK	22.9176	11.9419	-0.940431	-4.40498	5e-05	0.00025073	yes
XLOC_007507	XLOC_007507	gene:SORBI_3010G036800	10:2956510-2957480	BTX623_mock	BTX623_flg22	OK	0.289973	5.78986	4.31954	5.93203	5e-05	0.00025073	yes
XLOC_007510	XLOC_007510	gene:SORBI_3010G037300	10:2991659-2995559	BTX623_mock	BTX623_flg22	OK	29.3182	48.8199	0.735674	3.82064	5e-05	0.00025073	yes
XLOC_007520	XLOC_007520	gene:SORBI_3010G039500	10:3111833-3117754	BTX623_mock	BTX623_flg22	OK	64.6605	28.64	-1.17485	-5.25201	5e-05	0.00025073	yes
XLOC_007525	XLOC_007525	gene:SORBI_3010G040600,gene:SORBI_3010G040700	10:3173554-3178998	BTX623_mock	BTX623_flg22	OK	10.2187	28.4881	1.47914	3.62867	5e-05	0.00025073	yes
XLOC_007535	XLOC_007535	gene:SORBI_3010G042400	10:3249551-3258143	BTX623_mock	BTX623_flg22	OK	17.8233	6.5155	-1.45181	-4.23281	5e-05	0.00025073	yes
XLOC_007545	XLOC_007545	gene:SORBI_3010G044700	10:3461211-3464809	BTX623_mock	BTX623_flg22	OK	0.646844	2.48931	1.94426	6.63956	5e-05	0.00025073	yes
XLOC_007556	XLOC_007556	gene:SORBI_3010G047400	10:3668201-3673695	BTX623_mock	BTX623_flg22	OK	10.4429	18.7347	0.843192	4.09315	5e-05	0.00025073	yes
XLOC_007559	XLOC_007559	gene:SORBI_3010G047800	10:3705658-3707836	BTX623_mock	BTX623_flg22	OK	0.286293	29.7774	6.70058	11.2242	5e-05	0.00025073	yes
XLOC_007582	XLOC_007582	gene:SORBI_3010G052400	10:4084297-4093779	BTX623_mock	BTX623_flg22	OK	3.09329	7.7306	1.32144	6.85118	5e-05	0.00025073	yes
XLOC_007605	XLOC_007605	gene:SORBI_3010G056100	10:4358711-4366609	BTX623_mock	BTX623_flg22	OK	10.7545	14.9568	0.475864	2.43489	5e-05	0.00025073	yes
XLOC_007619	XLOC_007619	gene:SORBI_3010G060000	10:4700132-4700687	BTX623_mock	BTX623_flg22	OK	44.137	27.2057	-0.698077	-2.84125	5e-05	0.00025073	yes
XLOC_007635	XLOC_007635	gene:SORBI_3010G062800	10:4921200-4923957	BTX623_mock	BTX623_flg22	OK	4.22427	10.707	1.34178	5.7675	5e-05	0.00025073	yes
XLOC_007658	XLOC_007658	gene:SORBI_3010G066000	10:5255689-5259051	BTX623_mock	BTX623_flg22	OK	20.8848	52.9237	1.34146	6.69749	5e-05	0.00025073	yes
XLOC_007663	XLOC_007663	gene:SORBI_3010G066601	10:5323772-5326218	BTX623_mock	BTX623_flg22	OK	3.33055	48.045	3.85055	16.9291	5e-05	0.00025073	yes
XLOC_007675	XLOC_007675	gene:SORBI_3010G068600	10:5507198-5515367	BTX623_mock	BTX623_flg22	OK	1.98777	5.98444	1.59007	6.57584	5e-05	0.00025073	yes
XLOC_007686	XLOC_007686	gene:SORBI_3010G070000	10:5623506-5625474	BTX623_mock	BTX623_flg22	OK	4.08981	10.3215	1.33555	4.86423	5e-05	0.00025073	yes
XLOC_007693	XLOC_007693	gene:SORBI_3010G071400	10:5721646-5722698	BTX623_mock	BTX623_flg22	OK	4.45541	1.99893	-1.15633	-3.55945	5e-05	0.00025073	yes
XLOC_007695	XLOC_007695	gene:SORBI_3010G071600	10:5769938-5775631	BTX623_mock	BTX623_flg22	OK	16.3194	23.7638	0.542182	2.95819	5e-05	0.00025073	yes
XLOC_007710	XLOC_007710	gene:SORBI_3010G074600	10:6077028-6079427	BTX623_mock	BTX623_flg22	OK	37.1655	18.9036	-0.975304	-5.50339	5e-05	0.00025073	yes
XLOC_007716	XLOC_007716	gene:SORBI_3010G075300	10:6168176-6179599	BTX623_mock	BTX623_flg22	OK	0.148279	3.37597	4.50891	5.64774	5e-05	0.00025073	yes
XLOC_007719	XLOC_007719	gene:SORBI_3010G076600	10:6296766-6299544	BTX623_mock	BTX623_flg22	OK	18.139	33.6262	0.890487	4.48408	5e-05	0.00025073	yes
XLOC_007721	XLOC_007721	gene:SORBI_3010G077100	10:6361601-6370052	BTX623_mock	BTX623_flg22	OK	7.79814	11.6135	0.574603	3.04606	5e-05	0.00025073	yes
XLOC_007748	XLOC_007748	gene:SORBI_3010G083900	10:7149115-7158566	BTX623_mock	BTX623_flg22	OK	8.49353	11.8481	0.480218	2.63161	5e-05	0.00025073	yes
XLOC_007749	XLOC_007749	gene:SORBI_3010G084000	10:7158878-7166641	BTX623_mock	BTX623_flg22	OK	6.43355	10.1621	0.659515	3.41061	5e-05	0.00025073	yes
XLOC_007750	XLOC_007750	gene:SORBI_3010G084400	10:7212169-7213861	BTX623_mock	BTX623_flg22	OK	4.48655	10.4647	1.22186	5.139	5e-05	0.00025073	yes
XLOC_007751	XLOC_007751	gene:SORBI_3010G084600	10:7216660-7218344	BTX623_mock	BTX623_flg22	OK	4.88627	15.3231	1.6489	7.2108	5e-05	0.00025073	yes
XLOC_007752	XLOC_007752	gene:SORBI_3010G084700	10:7223366-7224929	BTX623_mock	BTX623_flg22	OK	75.6622	149.42	0.981732	5.62529	5e-05	0.00025073	yes
XLOC_007753	XLOC_007753	gene:SORBI_3010G084900	10:7238558-7240812	BTX623_mock	BTX623_flg22	OK	1.63217	3.31434	1.02194	3.24743	5e-05	0.00025073	yes
XLOC_007765	XLOC_007765	gene:SORBI_3010G087300	10:7481502-7488404	BTX623_mock	BTX623_flg22	OK	0.110429	0.619083	2.48701	3.76746	5e-05	0.00025073	yes
XLOC_007782	XLOC_007782	gene:SORBI_3010G089700	10:7785991-7790247	BTX623_mock	BTX623_flg22	OK	8.66	19.4135	1.16462	6.65446	5e-05	0.00025073	yes
XLOC_007792	XLOC_007792	gene:SORBI_3010G091000	10:7933806-7941389	BTX623_mock	BTX623_flg22	OK	3.9987	5.99827	0.585016	2.69166	5e-05	0.00025073	yes
XLOC_007793	XLOC_007793	gene:SORBI_3010G091100	10:7942324-7944612	BTX623_mock	BTX623_flg22	OK	3.79494	9.78535	1.36655	5.76619	5e-05	0.00025073	yes
XLOC_007800	XLOC_007800	gene:SORBI_3010G092200	10:8149566-8152420	BTX623_mock	BTX623_flg22	OK	36.6345	192.212	2.39143	13.4925	5e-05	0.00025073	yes
XLOC_007804	XLOC_007804	4340558	10:8195385-8200323	BTX623_mock	BTX623_flg22	OK	111.721	71.2894	-0.648134	-3.17772	5e-05	0.00025073	yes
XLOC_007806	XLOC_007806	gene:SORBI_3010G092900	10:8262598-8265496	BTX623_mock	BTX623_flg22	OK	2.12611	0.932281	-1.18938	-3.39313	5e-05	0.00025073	yes
XLOC_007829	XLOC_007829	gene:SORBI_3010G097600	10:8834292-8842412	BTX623_mock	BTX623_flg22	OK	29.8594	21.663	-0.462952	-2.66283	5e-05	0.00025073	yes
XLOC_007830	XLOC_007830	gene:SORBI_3010G097800	10:8855935-8856619	BTX623_mock	BTX623_flg22	OK	4.07343	47.5009	3.54364	10.5144	5e-05	0.00025073	yes
XLOC_007840	XLOC_007840	gene:SORBI_3010G099200	10:8972164-8976622	BTX623_mock	BTX623_flg22	OK	2.1313	3.49598	0.713965	3.22785	5e-05	0.00025073	yes
XLOC_007846	XLOC_007846	gene:SORBI_3010G100200	10:9139230-9144550	BTX623_mock	BTX623_flg22	OK	13.3206	6.71566	-0.988054	-4.76906	5e-05	0.00025073	yes
XLOC_007859	XLOC_007859	gene:SORBI_3010G102800	10:9569843-9577503	BTX623_mock	BTX623_flg22	OK	11.6107	7.92996	-0.550065	-2.8435	5e-05	0.00025073	yes
XLOC_007885	XLOC_007885	gene:SORBI_3010G107100	10:10480158-10484306	BTX623_mock	BTX623_flg22	OK	12.2371	28.3579	1.21249	5.6428	5e-05	0.00025073	yes
XLOC_007886	XLOC_007886	gene:SORBI_3010G107200	10:10540397-10542392	BTX623_mock	BTX623_flg22	OK	13.211	7.10423	-0.894987	-3.88772	5e-05	0.00025073	yes
XLOC_007898	XLOC_007898	gene:SORBI_3010G109500	10:10898171-10900001	BTX623_mock	BTX623_flg22	OK	388.036	190.641	-1.02533	-5.48307	5e-05	0.00025073	yes
XLOC_007906	XLOC_007906	gene:SORBI_3010G110800	10:11130469-11131443	BTX623_mock	BTX623_flg22	OK	15.1588	34.912	1.20357	5.37366	5e-05	0.00025073	yes
XLOC_007926	XLOC_007926	gene:SORBI_3010G114900	10:12193946-12213339	BTX623_mock	BTX623_flg22	OK	5.97738	8.00133	0.420727	2.33935	5e-05	0.00025073	yes
XLOC_007933	XLOC_007933	gene:SORBI_3010G116300	10:12644443-12649674	BTX623_mock	BTX623_flg22	OK	1.87673	3.1178	0.732308	3.0351	5e-05	0.00025073	yes
XLOC_007954	XLOC_007954	gene:SORBI_3010G120400	10:13829174-13831497	BTX623_mock	BTX623_flg22	OK	2.46817	5.16412	1.06508	4.025	5e-05	0.00025073	yes
XLOC_007966	XLOC_007966	gene:SORBI_3010G122200	10:14180859-14187816	BTX623_mock	BTX623_flg22	OK	4.67903	13.6972	1.5496	8.56663	5e-05	0.00025073	yes
XLOC_007968	XLOC_007968	gene:SORBI_3010G122400	10:14189889-14199958	BTX623_mock	BTX623_flg22	OK	0.787651	3.06665	1.96104	7.7537	5e-05	0.00025073	yes
XLOC_007978	XLOC_007978	gene:SORBI_3010G124900	10:15275987-15278799	BTX623_mock	BTX623_flg22	OK	6.15074	3.25033	-0.920172	-3.11247	5e-05	0.00025073	yes
XLOC_007984	XLOC_007984	gene:SORBI_3010G126100	10:15775961-15792095	BTX623_mock	BTX623_flg22	OK	26.2714	15.7622	-0.737028	-3.73234	5e-05	0.00025073	yes
XLOC_008032	XLOC_008032	gene:SORBI_3010G134200	10:19527391-19532604	BTX623_mock	BTX623_flg22	OK	1.87503	1.06755	-0.812608	-2.44992	5e-05	0.00025073	yes
XLOC_008047	XLOC_008047	gene:SORBI_3010G137400	10:21875044-21877673	BTX623_mock	BTX623_flg22	OK	38.8715	57.9652	0.576476	2.84232	5e-05	0.00025073	yes
XLOC_008092	XLOC_008092	4340941	10:41392270-41394011	BTX623_mock	BTX623_flg22	OK	49.3666	13.9591	-1.82233	-8.52023	5e-05	0.00025073	yes
XLOC_008097	XLOC_008097	gene:SORBI_3010G146700	10:41902439-41910005	BTX623_mock	BTX623_flg22	OK	17.8459	11.2188	-0.669677	-3.73958	5e-05	0.00025073	yes
XLOC_008109	XLOC_008109	4328940	10:42980289-42982321	BTX623_mock	BTX623_flg22	OK	151.014	218.897	0.535576	3.11574	5e-05	0.00025073	yes
XLOC_008144	XLOC_008144	gene:SORBI_3010G156100	10:45980506-45984309	BTX623_mock	BTX623_flg22	OK	12.2225	5.72188	-1.09498	-4.78888	5e-05	0.00025073	yes
XLOC_008155	XLOC_008155	gene:SORBI_3010G159000	10:46692492-46714868	BTX623_mock	BTX623_flg22	OK	1.10595	1.6672	0.592141	2.88752	5e-05	0.00025073	yes
XLOC_008163	XLOC_008163	gene:SORBI_3010G160700	10:47244444-47253575	BTX623_mock	BTX623_flg22	OK	974.59	303.219	-1.68443	-3.05899	5e-05	0.00025073	yes
XLOC_008170	XLOC_008170	gene:SORBI_3010G161450	10:47747219-47750839	BTX623_mock	BTX623_flg22	OK	20.4321	29.1517	0.512741	2.85457	5e-05	0.00025073	yes
XLOC_008171	XLOC_008171	gene:SORBI_3010G161800	10:47883420-47885271	BTX623_mock	BTX623_flg22	OK	2.81022	1.35762	-1.04961	-2.7408	5e-05	0.00025073	yes
XLOC_008177	XLOC_008177	gene:SORBI_3010G162500	10:47975240-47980077	BTX623_mock	BTX623_flg22	OK	7.33593	3.69685	-0.988683	-4.70201	5e-05	0.00025073	yes
XLOC_008180	XLOC_008180	gene:SORBI_3010G162900	10:48098730-48102167	BTX623_mock	BTX623_flg22	OK	6.36218	16.1872	1.34726	6.50246	5e-05	0.00025073	yes
XLOC_008181	XLOC_008181	gene:SORBI_3010G163000	10:48114037-48116057	BTX623_mock	BTX623_flg22	OK	49.5998	294.43	2.56952	14.1113	5e-05	0.00025073	yes
XLOC_008184	XLOC_008184	gene:SORBI_3010G163150	10:48152013-48153730	BTX623_mock	BTX623_flg22	OK	16.0549	31.9218	0.991532	2.98094	5e-05	0.00025073	yes
XLOC_008187	XLOC_008187	4341266	10:48194403-48199431	BTX623_mock	BTX623_flg22	OK	57.2797	87.7128	0.614764	3.18519	5e-05	0.00025073	yes
XLOC_008192	XLOC_008192	gene:SORBI_3010G164400	10:48575059-48577334	BTX623_mock	BTX623_flg22	OK	14.6128	50.6543	1.79346	6.44082	5e-05	0.00025073	yes
XLOC_008193	XLOC_008193	gene:SORBI_3010G164500	10:48651082-48652795	BTX623_mock	BTX623_flg22	OK	7.27926	3.63962	-1	-3.56831	5e-05	0.00025073	yes
XLOC_008196	XLOC_008196	gene:SORBI_3010G165200	10:48811995-48813520	BTX623_mock	BTX623_flg22	OK	15.3577	8.5346	-0.847565	-4.03332	5e-05	0.00025073	yes
XLOC_008197	XLOC_008197	gene:SORBI_3010G165500	10:48920291-48930841	BTX623_mock	BTX623_flg22	OK	35.9317	161.416	2.16745	11.1007	5e-05	0.00025073	yes
XLOC_008215	XLOC_008215	-	10:49740030-49744313	BTX623_mock	BTX623_flg22	OK	1.60504	0.819882	-0.96912	-3.64411	5e-05	0.00025073	yes
XLOC_008216	XLOC_008216	gene:SORBI_3010G169200	10:49920926-49925273	BTX623_mock	BTX623_flg22	OK	15.2639	6.29863	-1.27701	-3.26925	5e-05	0.00025073	yes
XLOC_008225	XLOC_008225	gene:SORBI_3010G171900	10:50443757-50447186	BTX623_mock	BTX623_flg22	OK	75.8914	11.5128	-2.7207	-13.8379	5e-05	0.00025073	yes
XLOC_008227	XLOC_008227	gene:SORBI_3010G172200	10:50613644-50615380	BTX623_mock	BTX623_flg22	OK	5.84089	9.32767	0.675328	2.86402	5e-05	0.00025073	yes
XLOC_008240	XLOC_008240	-	10:50977512-50980660	BTX623_mock	BTX623_flg22	OK	0.203686	6.07177	4.8977	8.26107	5e-05	0.00025073	yes
XLOC_008241	XLOC_008241	gene:SORBI_3010G174500	10:51011400-51016873	BTX623_mock	BTX623_flg22	OK	11.5295	55.204	2.25944	12.83	5e-05	0.00025073	yes
XLOC_008250	XLOC_008250	4341387	10:51421687-51430413	BTX623_mock	BTX623_flg22	OK	5.95073	10.0276	0.752835	3.89203	5e-05	0.00025073	yes
XLOC_008251	XLOC_008251	gene:SORBI_3010G176600	10:51453903-51455481	BTX623_mock	BTX623_flg22	OK	103.142	881.92	3.09601	12.9734	5e-05	0.00025073	yes
XLOC_008263	XLOC_008263	gene:SORBI_3010G179150	10:51706407-51711410	BTX623_mock	BTX623_flg22	OK	5.76051	3.15443	-0.868819	-3.09632	5e-05	0.00025073	yes
XLOC_008273	XLOC_008273	gene:SORBI_3010G183032,gene:SORBI_3010G183100	10:52285959-52293997	BTX623_mock	BTX623_flg22	OK	6.8309	2.48865	-1.45672	-7.6955	5e-05	0.00025073	yes
XLOC_008274	XLOC_008274	gene:SORBI_3010G183201	10:52298346-52300104	BTX623_mock	BTX623_flg22	OK	8.92491	15.5117	0.797446	2.98203	5e-05	0.00025073	yes
XLOC_008313	XLOC_008313	gene:SORBI_3010G191100	10:53235607-53243265	BTX623_mock	BTX623_flg22	OK	3.07983	15.1223	2.29575	9.03282	5e-05	0.00025073	yes
XLOC_008320	XLOC_008320	gene:SORBI_3010G193300	10:53532485-53534748	BTX623_mock	BTX623_flg22	OK	12.8665	71.9101	2.48257	12.1597	5e-05	0.00025073	yes
XLOC_008341	XLOC_008341	gene:SORBI_3010G198000	10:54112864-54118570	BTX623_mock	BTX623_flg22	OK	35.3163	25.6354	-0.462198	-2.43181	5e-05	0.00025073	yes
XLOC_008348	XLOC_008348	gene:SORBI_3010G199700	10:54265215-54271541	BTX623_mock	BTX623_flg22	OK	2.82083	1.83588	-0.619643	-2.48163	5e-05	0.00025073	yes
XLOC_008356	XLOC_008356	gene:SORBI_3010G201600	10:54463578-54466520	BTX623_mock	BTX623_flg22	OK	12.7044	8.51552	-0.577165	-2.54049	5e-05	0.00025073	yes
XLOC_008359	XLOC_008359	gene:SORBI_3010G202300	10:54517017-54519083	BTX623_mock	BTX623_flg22	OK	30.5994	18.8443	-0.699373	-3.75677	5e-05	0.00025073	yes
XLOC_008362	XLOC_008362	gene:SORBI_3010G202600	10:54543808-54549879	BTX623_mock	BTX623_flg22	OK	25.7321	44.6392	0.79474	4.63371	5e-05	0.00025073	yes
XLOC_008376	XLOC_008376	gene:SORBI_3010G206000	10:54905555-54908230	BTX623_mock	BTX623_flg22	OK	3.45225	6.72523	0.962047	4.59578	5e-05	0.00025073	yes
XLOC_008381	XLOC_008381	gene:SORBI_3010G207250	10:55003051-55008337	BTX623_mock	BTX623_flg22	OK	15.6746	23.6361	0.592557	2.49795	5e-05	0.00025073	yes
XLOC_008390	XLOC_008390	gene:SORBI_3010G208700	10:55186845-55193934	BTX623_mock	BTX623_flg22	OK	14.8487	25.6152	0.786662	4.33115	5e-05	0.00025073	yes
XLOC_008391	XLOC_008391	gene:SORBI_3010G208800	10:55207912-55212563	BTX623_mock	BTX623_flg22	OK	3.42464	2.18924	-0.645523	-2.33387	5e-05	0.00025073	yes
XLOC_008399	XLOC_008399	gene:SORBI_3010G210600	10:55412772-55414336	BTX623_mock	BTX623_flg22	OK	1.49019	5.89119	1.98306	5.24411	5e-05	0.00025073	yes
XLOC_008400	XLOC_008400	gene:SORBI_3010G210700	10:55415864-55417827	BTX623_mock	BTX623_flg22	OK	11.9827	22.2158	0.890631	3.99145	5e-05	0.00025073	yes
XLOC_008405	XLOC_008405	gene:SORBI_3010G212100	10:55503548-55505211	BTX623_mock	BTX623_flg22	OK	3.01805	5.79374	0.940879	3.1437	5e-05	0.00025073	yes
XLOC_008410	XLOC_008410	gene:SORBI_3010G213500	10:55635933-55642561	BTX623_mock	BTX623_flg22	OK	8.65435	11.4843	0.408163	2.31588	5e-05	0.00025073	yes
XLOC_008413	XLOC_008413	gene:SORBI_3010G214100	10:55704056-55708171	BTX623_mock	BTX623_flg22	OK	9.86364	7.01383	-0.491919	-2.60822	5e-05	0.00025073	yes
XLOC_008414	XLOC_008414	gene:SORBI_3010G214200	10:55718496-55720492	BTX623_mock	BTX623_flg22	OK	110.222	69.0468	-0.674769	-3.607	5e-05	0.00025073	yes
XLOC_008415	XLOC_008415	gene:SORBI_3010G214600	10:55745341-55749099	BTX623_mock	BTX623_flg22	OK	66.3573	28.0662	-1.24142	-7.07136	5e-05	0.00025073	yes
XLOC_008416	XLOC_008416	4341718	10:55777183-55784716	BTX623_mock	BTX623_flg22	OK	13.7418	21.3742	0.637302	3.36474	5e-05	0.00025073	yes
XLOC_008421	XLOC_008421	gene:SORBI_3010G216000	10:55930934-55942426	BTX623_mock	BTX623_flg22	OK	8.20756	11.8463	0.529407	2.99044	5e-05	0.00025073	yes
XLOC_008432	XLOC_008432	gene:SORBI_3010G218300	10:56105410-56111183	BTX623_mock	BTX623_flg22	OK	8.74208	19.2236	1.13683	6.32282	5e-05	0.00025073	yes
XLOC_008434	XLOC_008434	gene:SORBI_3010G218500	10:56122210-56126053	BTX623_mock	BTX623_flg22	OK	29.2912	19.476	-0.588773	-3.25005	5e-05	0.00025073	yes
XLOC_008448	XLOC_008448	4341778	10:56275645-56282221	BTX623_mock	BTX623_flg22	OK	4.55866	11.6233	1.35034	7.20951	5e-05	0.00025073	yes
XLOC_008473	XLOC_008473	gene:SORBI_3010G224501	10:56635199-56636603	BTX623_mock	BTX623_flg22	OK	7.10403	3.70323	-0.939854	-3.18461	5e-05	0.00025073	yes
XLOC_008495	XLOC_008495	gene:SORBI_3010G228000	10:57104568-57109035	BTX623_mock	BTX623_flg22	OK	5.7891	26.1783	2.17696	11.1259	5e-05	0.00025073	yes
XLOC_008499	XLOC_008499	4341841	10:57181056-57190356	BTX623_mock	BTX623_flg22	OK	8.86973	5.63399	-0.654734	-3.59039	5e-05	0.00025073	yes
XLOC_008507	XLOC_008507	gene:SORBI_3010G230500	10:57301098-57306043	BTX623_mock	BTX623_flg22	OK	9.19277	16.6322	0.855404	4.23704	5e-05	0.00025073	yes
XLOC_008508	XLOC_008508	gene:SORBI_3010G230900	10:57360536-57363171	BTX623_mock	BTX623_flg22	OK	0.632799	8.09961	3.67803	11.0323	5e-05	0.00025073	yes
XLOC_008510	XLOC_008510	gene:SORBI_3010G231200	10:57415413-57417437	BTX623_mock	BTX623_flg22	OK	34.8294	20.1848	-0.787038	-4.24398	5e-05	0.00025073	yes
XLOC_008514	XLOC_008514	gene:SORBI_3010G231900	10:57509668-57513537	BTX623_mock	BTX623_flg22	OK	19.0008	46.7332	1.29839	4.43	5e-05	0.00025073	yes
XLOC_008518	XLOC_008518	gene:SORBI_3010G232400	10:57542710-57546731	BTX623_mock	BTX623_flg22	OK	17.161	11.7745	-0.54347	-2.69945	5e-05	0.00025073	yes
XLOC_008523	XLOC_008523	gene:SORBI_3010G233200	10:57590521-57597520	BTX623_mock	BTX623_flg22	OK	40.9067	27.7165	-0.561595	-2.43897	5e-05	0.00025073	yes
XLOC_008542	XLOC_008542	gene:SORBI_3010G236900	10:57958039-57958865	BTX623_mock	BTX623_flg22	OK	122.393	71.5818	-0.773856	-4.45259	5e-05	0.00025073	yes
XLOC_008551	XLOC_008551	gene:SORBI_3010G238600	10:58064925-58066365	BTX623_mock	BTX623_flg22	OK	27.5901	82.4226	1.57889	8.07102	5e-05	0.00025073	yes
XLOC_008554	XLOC_008554	gene:SORBI_3010G239700	10:58168356-58173007	BTX623_mock	BTX623_flg22	OK	1.17496	2.1463	0.869239	2.94447	5e-05	0.00025073	yes
XLOC_008557	XLOC_008557	4352082	10:58220393-58223887	BTX623_mock	BTX623_flg22	OK	0.741312	1.55456	1.06835	3.03998	5e-05	0.00025073	yes
XLOC_008558	XLOC_008558	gene:SORBI_3010G240400	10:58224303-58225339	BTX623_mock	BTX623_flg22	OK	162.588	249.092	0.615456	3.50745	5e-05	0.00025073	yes
XLOC_008561	XLOC_008561	gene:SORBI_3010G241000	10:58267929-58269475	BTX623_mock	BTX623_flg22	OK	7437.61	4125.22	-0.850367	-2.74532	5e-05	0.00025073	yes
XLOC_008572	XLOC_008572	gene:SORBI_3010G244100	10:58481907-58487702	BTX623_mock	BTX623_flg22	OK	21.0428	6.88946	-1.61086	-5.03985	5e-05	0.00025073	yes
XLOC_008581	XLOC_008581	gene:SORBI_3010G246000	10:58568568-58576821	BTX623_mock	BTX623_flg22	OK	1.83881	7.65388	2.05742	11.235	5e-05	0.00025073	yes
XLOC_008582	XLOC_008582	gene:SORBI_3010G246200	10:58587671-58591266	BTX623_mock	BTX623_flg22	OK	32.426	20.5102	-0.660805	-2.68175	5e-05	0.00025073	yes
XLOC_008584	XLOC_008584	gene:SORBI_3010G246600	10:58623109-58625308	BTX623_mock	BTX623_flg22	OK	171.523	115.816	-0.566569	-3.30696	5e-05	0.00025073	yes
XLOC_008585	XLOC_008585	gene:SORBI_3010G246700	10:58679151-58680848	BTX623_mock	BTX623_flg22	OK	6.22075	1.1216	-2.47153	-6.70446	5e-05	0.00025073	yes
XLOC_008596	XLOC_008596	gene:SORBI_3010G248900,gene:SORBI_3010G249000	10:58861987-58872972	BTX623_mock	BTX623_flg22	OK	2.00008	3.85499	0.94667	4.65599	5e-05	0.00025073	yes
XLOC_008601	XLOC_008601	gene:SORBI_3010G249700	10:58909242-58911719	BTX623_mock	BTX623_flg22	OK	44.1939	26.0292	-0.763715	-4.19247	5e-05	0.00025073	yes
XLOC_008604	XLOC_008604	gene:SORBI_3010G250600	10:58967130-58968275	BTX623_mock	BTX623_flg22	OK	13.5157	21.5362	0.672128	3.16381	5e-05	0.00025073	yes
XLOC_008608	XLOC_008608	gene:SORBI_3010G250900	10:58983117-58990998	BTX623_mock	BTX623_flg22	OK	40.6768	27.4112	-0.569441	-3.27175	5e-05	0.00025073	yes
XLOC_008611	XLOC_008611	gene:SORBI_3010G251300	10:59060125-59069293	BTX623_mock	BTX623_flg22	OK	30.9907	70.7499	1.19089	6.67326	5e-05	0.00025073	yes
XLOC_008633	XLOC_008633	gene:SORBI_3010G255300	10:59366952-59372327	BTX623_mock	BTX623_flg22	OK	127.023	81.5043	-0.640145	-3.62006	5e-05	0.00025073	yes
XLOC_008645	XLOC_008645	4342018	10:59522250-59540181	BTX623_mock	BTX623_flg22	OK	14.968	26.895	0.845461	2.49465	5e-05	0.00025073	yes
XLOC_008654	XLOC_008654	gene:SORBI_3010G259700	10:59660312-59662027	BTX623_mock	BTX623_flg22	OK	1.03274	2.09939	1.02349	3.22714	5e-05	0.00025073	yes
XLOC_008669	XLOC_008669	gene:SORBI_3010G260200	10:59690317-59691570	BTX623_mock	BTX623_flg22	OK	10.6232	3.98391	-1.41496	-4.46204	5e-05	0.00025073	yes
XLOC_008673	XLOC_008673	gene:SORBI_3010G261100	10:59745306-59746373	BTX623_mock	BTX623_flg22	OK	74.6882	113.839	0.60804	3.29882	5e-05	0.00025073	yes
XLOC_008700	XLOC_008700	gene:SORBI_3010G264700	10:60090577-60096139	BTX623_mock	BTX623_flg22	OK	2.02122	3.62543	0.842924	4.48064	5e-05	0.00025073	yes
XLOC_008708	XLOC_008708	gene:SORBI_3010G266800	10:60173414-60179285	BTX623_mock	BTX623_flg22	OK	10.961	24.2306	1.14445	5.53127	5e-05	0.00025073	yes
XLOC_008709	XLOC_008709	gene:SORBI_3010G267100	10:60201096-60203514	BTX623_mock	BTX623_flg22	OK	4.00835	2.31353	-0.79291	-2.74154	5e-05	0.00025073	yes
XLOC_008712	XLOC_008712	gene:SORBI_3010G267600	10:60231071-60234505	BTX623_mock	BTX623_flg22	OK	24.7329	50.2604	1.02299	5.44202	5e-05	0.00025073	yes
XLOC_008714	XLOC_008714	4342080	10:60242645-60247066	BTX623_mock	BTX623_flg22	OK	50.6165	37.4517	-0.434575	-2.50434	5e-05	0.00025073	yes
XLOC_008728	XLOC_008728	gene:SORBI_3010G270300	10:60467027-60469704	BTX623_mock	BTX623_flg22	OK	99.0853	72.5658	-0.44938	-2.57047	5e-05	0.00025073	yes
XLOC_008731	XLOC_008731	gene:SORBI_3010G270800	10:60490972-60492971	BTX623_mock	BTX623_flg22	OK	0.603464	2.98464	2.30622	4.74457	5e-05	0.00025073	yes
XLOC_008735	XLOC_008735	gene:SORBI_3010G272000	10:60574622-60577847	BTX623_mock	BTX623_flg22	OK	0.354132	1.85484	2.38894	7.55394	5e-05	0.00025073	yes
XLOC_008736	XLOC_008736	gene:SORBI_3010G272101	10:60579300-60581783	BTX623_mock	BTX623_flg22	OK	5.1232	14.5123	1.50215	4.14201	5e-05	0.00025073	yes
XLOC_008737	XLOC_008737	gene:SORBI_3010G272300	10:60589827-60592572	BTX623_mock	BTX623_flg22	OK	2.54631	12.1438	2.25375	9.61914	5e-05	0.00025073	yes
XLOC_008739	XLOC_008739	4342113	10:60614795-60619286	BTX623_mock	BTX623_flg22	OK	257.15	377.725	0.554728	2.55148	5e-05	0.00025073	yes
XLOC_008740	XLOC_008740	gene:SORBI_3010G273700	10:60681547-60684969	BTX623_mock	BTX623_flg22	OK	0.470206	1.24717	1.40729	3.2387	5e-05	0.00025073	yes
XLOC_008741	XLOC_008741	4342117	10:60687867-60695066	BTX623_mock	BTX623_flg22	OK	23.669	16.4551	-0.524464	-2.94004	5e-05	0.00025073	yes
XLOC_008756	XLOC_008756	gene:SORBI_3010G276400	10:60959807-60964049	BTX623_mock	BTX623_flg22	OK	230.725	94.8877	-1.28188	-6.42302	5e-05	0.00025073	yes
XLOC_008764	XLOC_008764	gene:SORBI_3010G277500	10:61019252-61027587	BTX623_mock	BTX623_flg22	OK	9.01934	6.09894	-0.564464	-3.1545	5e-05	0.00025073	yes
XLOC_008766	XLOC_008766	gene:SORBI_3010G277600	10:61036976-61040301	BTX623_mock	BTX623_flg22	OK	104.168	71.5581	-0.541723	-3.11672	5e-05	0.00025073	yes
XLOC_008767	XLOC_008767	gene:SORBI_3010G278200	10:61068844-61073574	BTX623_mock	BTX623_flg22	OK	13.4913	19.252	0.51298	2.98647	5e-05	0.00025073	yes
XLOC_008787	XLOC_008787	-	10:6182404-6183310	BTX623_mock	BTX623_flg22	OK	2.23054	10.6255	2.25207	7.20752	5e-05	0.00025073	yes
XLOC_008796	XLOC_008796	-	10:12038455-12040491	BTX623_mock	BTX623_flg22	OK	12.263	33.2418	1.43868	7.83561	5e-05	0.00025073	yes
XLOC_008833	XLOC_008833	gene:SORBI_3002G001800	2:262197-272669	BTX623_mock	BTX623_flg22	OK	24.59	13.7292	-0.840821	-4.65105	5e-05	0.00025073	yes
XLOC_008835	XLOC_008835	gene:SORBI_3002G002700	2:371185-376029	BTX623_mock	BTX623_flg22	OK	4.77292	2.96513	-0.686775	-2.8674	5e-05	0.00025073	yes
XLOC_008844	XLOC_008844	gene:SORBI_3002G003800	2:465354-466480	BTX623_mock	BTX623_flg22	OK	1.16644	17.4381	3.90206	8.10074	5e-05	0.00025073	yes
XLOC_008860	XLOC_008860	gene:SORBI_3002G007200	2:684683-686117	BTX623_mock	BTX623_flg22	OK	2.58884	1.38187	-0.905684	-2.4781	5e-05	0.00025073	yes
XLOC_008892	XLOC_008892	gene:SORBI_3002G012700	2:1159089-1163402	BTX623_mock	BTX623_flg22	OK	0.933542	11.5229	3.62564	16.4284	5e-05	0.00025073	yes
XLOC_008920	XLOC_008920	gene:SORBI_3002G017500	2:1584450-1586910	BTX623_mock	BTX623_flg22	OK	6.20722	12.1062	0.963729	5.13313	5e-05	0.00025073	yes
XLOC_008921	XLOC_008921	gene:SORBI_3002G017600	2:1587624-1590917	BTX623_mock	BTX623_flg22	OK	0.62183	1.562	1.3288	4.90724	5e-05	0.00025073	yes
XLOC_008928	XLOC_008928	gene:SORBI_3002G018300	2:1688090-1690670	BTX623_mock	BTX623_flg22	OK	1.36614	3.09175	1.17832	4.53507	5e-05	0.00025073	yes
XLOC_008929	XLOC_008929	gene:SORBI_3002G018500	2:1702184-1703038	BTX623_mock	BTX623_flg22	OK	11.8926	42.0361	1.82156	7.37423	5e-05	0.00025073	yes
XLOC_008937	XLOC_008937	gene:SORBI_3002G020200	2:1875853-1877954	BTX623_mock	BTX623_flg22	OK	3.09854	8.78092	1.50278	6.41285	5e-05	0.00025073	yes
XLOC_008945	XLOC_008945	gene:SORBI_3002G022400	2:2035891-2040741	BTX623_mock	BTX623_flg22	OK	10.6249	37.1356	1.80535	8.81855	5e-05	0.00025073	yes
XLOC_008962	XLOC_008962	gene:SORBI_3002G027700	2:2575356-2579677	BTX623_mock	BTX623_flg22	OK	10.0207	17.1028	0.771248	3.99827	5e-05	0.00025073	yes
XLOC_008967	XLOC_008967	gene:SORBI_3002G028400	2:2601813-2606220	BTX623_mock	BTX623_flg22	OK	4.16184	1.33249	-1.6431	-5.05665	5e-05	0.00025073	yes
XLOC_008978	XLOC_008978	gene:SORBI_3002G030500	2:2796230-2798540	BTX623_mock	BTX623_flg22	OK	288.833	183.58	-0.653831	-3.7378	5e-05	0.00025073	yes
XLOC_008984	XLOC_008984	gene:SORBI_3002G031100	2:2842054-2850338	BTX623_mock	BTX623_flg22	OK	1.20119	2.23149	0.893539	4.24711	5e-05	0.00025073	yes
XLOC_008991	XLOC_008991	gene:SORBI_3002G033000	2:3017251-3023008	BTX623_mock	BTX623_flg22	OK	6.72361	3.27435	-1.03803	-4.13612	5e-05	0.00025073	yes
XLOC_008997	XLOC_008997	gene:SORBI_3002G033900	2:3102908-3114102	BTX623_mock	BTX623_flg22	OK	112.823	58.4294	-0.949301	-3.43996	5e-05	0.00025073	yes
XLOC_009001	XLOC_009001	gene:SORBI_3002G035700	2:3369775-3371045	BTX623_mock	BTX623_flg22	OK	2.99407	38.2701	3.67603	12.7936	5e-05	0.00025073	yes
XLOC_009002	XLOC_009002	gene:SORBI_3002G035900	2:3384167-3387992	BTX623_mock	BTX623_flg22	OK	52.0321	76.1888	0.550178	3.18627	5e-05	0.00025073	yes
XLOC_009003	XLOC_009003	gene:SORBI_3002G036000	2:3388484-3395495	BTX623_mock	BTX623_flg22	OK	523.525	326.068	-0.683085	-3.29524	5e-05	0.00025073	yes
XLOC_009005	XLOC_009005	gene:SORBI_3002G037400	2:3667937-3669659	BTX623_mock	BTX623_flg22	OK	0	0.632233	inf	#NAME?	5e-05	0.00025073	yes
XLOC_009016	XLOC_009016	4342449	2:3839231-3847962	BTX623_mock	BTX623_flg22	OK	2.74032	1.50383	-0.865706	-2.75104	5e-05	0.00025073	yes
XLOC_009017	XLOC_009017	gene:SORBI_3002G039500,gene:SORBI_3002G039600	2:3850913-3856283	BTX623_mock	BTX623_flg22	OK	13.3643	8.43619	-0.663719	-2.67729	5e-05	0.00025073	yes
XLOC_009041	XLOC_009041	gene:SORBI_3002G045200	2:4269963-4274643	BTX623_mock	BTX623_flg22	OK	6.55601	3.90407	-0.747837	-3.57224	5e-05	0.00025073	yes
XLOC_009071	XLOC_009071	gene:SORBI_3002G050400	2:4751098-4752831	BTX623_mock	BTX623_flg22	OK	0.359265	1.01797	1.50257	3.18565	5e-05	0.00025073	yes
XLOC_009098	XLOC_009098	gene:SORBI_3002G055700	2:5306079-5307672	BTX623_mock	BTX623_flg22	OK	80.3874	250.704	1.64094	9.16461	5e-05	0.00025073	yes
XLOC_009118	XLOC_009118	gene:SORBI_3002G060900,gene:SORBI_3002G061000	2:5845115-5854928	BTX623_mock	BTX623_flg22	OK	1.40634	2.51186	0.836815	4.00414	5e-05	0.00025073	yes
XLOC_009141	XLOC_009141	gene:SORBI_3002G065000	2:6447945-6453858	BTX623_mock	BTX623_flg22	OK	13.3279	6.68463	-0.995536	-5.49966	5e-05	0.00025073	yes
XLOC_009142	XLOC_009142	gene:SORBI_3002G065200	2:6455574-6457310	BTX623_mock	BTX623_flg22	OK	28.3251	17.2136	-0.718528	-3.5673	5e-05	0.00025073	yes
XLOC_009143	XLOC_009143	gene:SORBI_3002G065700	2:6482062-6484042	BTX623_mock	BTX623_flg22	OK	1.57121	9.63903	2.61701	9.4169	5e-05	0.00025073	yes
XLOC_009174	XLOC_009174	gene:SORBI_3002G071400	2:7200787-7219050	BTX623_mock	BTX623_flg22	OK	6.76442	8.97506	0.407955	2.33655	5e-05	0.00025073	yes
XLOC_009177	XLOC_009177	gene:SORBI_3002G072200	2:7347191-7348612	BTX623_mock	BTX623_flg22	OK	8.19985	5.06913	-0.69386	-3.04382	5e-05	0.00025073	yes
XLOC_009191	XLOC_009191	gene:SORBI_3002G075000,gene:SORBI_3002G075100	2:7760764-7769960	BTX623_mock	BTX623_flg22	OK	0.904903	0.467368	-0.953206	-3.05822	5e-05	0.00025073	yes
XLOC_009195	XLOC_009195	gene:SORBI_3002G075800	2:7874436-7878146	BTX623_mock	BTX623_flg22	OK	32.1931	15.2762	-1.07546	-5.72265	5e-05	0.00025073	yes
XLOC_009221	XLOC_009221	4342753	2:8435786-8437465	BTX623_mock	BTX623_flg22	OK	39.0687	88.0958	1.17306	6.5764	5e-05	0.00025073	yes
XLOC_009234	XLOC_009234	gene:SORBI_3002G083600,gene:SORBI_3002G083700	2:8923186-8930024	BTX623_mock	BTX623_flg22	OK	1.52535	0.768672	-0.988703	-3.467	5e-05	0.00025073	yes
XLOC_009241	XLOC_009241	gene:SORBI_3002G085400	2:9074414-9082832	BTX623_mock	BTX623_flg22	OK	5.13952	3.45518	-0.572872	-2.47006	5e-05	0.00025073	yes
XLOC_009251	XLOC_009251	gene:SORBI_3002G088200	2:9285319-9285682	BTX623_mock	BTX623_flg22	OK	297.446	149.61	-0.991422	-5.05599	5e-05	0.00025073	yes
XLOC_009253	XLOC_009253	gene:SORBI_3002G088700	2:9347866-9353739	BTX623_mock	BTX623_flg22	OK	7.02011	12.2234	0.800078	4.06576	5e-05	0.00025073	yes
XLOC_009254	XLOC_009254	gene:SORBI_3002G088900	2:9358034-9358789	BTX623_mock	BTX623_flg22	OK	37.8447	282.693	2.90107	15.8503	5e-05	0.00025073	yes
XLOC_009255	XLOC_009255	gene:SORBI_3002G089100	2:9366835-9367575	BTX623_mock	BTX623_flg22	OK	63.9488	301.669	2.23798	12.4168	5e-05	0.00025073	yes
XLOC_009259	XLOC_009259	gene:SORBI_3002G089600	2:9384637-9385371	BTX623_mock	BTX623_flg22	OK	6.40924	1.95851	-1.7104	-4.08421	5e-05	0.00025073	yes
XLOC_009287	XLOC_009287	4342850	2:9808887-9815473	BTX623_mock	BTX623_flg22	OK	10.0719	17.5654	0.802402	4.58944	5e-05	0.00025073	yes
XLOC_009289	XLOC_009289	gene:SORBI_3002G094800	2:9826746-9828843	BTX623_mock	BTX623_flg22	OK	51.7584	33.081	-0.645792	-3.43338	5e-05	0.00025073	yes
XLOC_009307	XLOC_009307	gene:SORBI_3002G098450	2:10517114-10519188	BTX623_mock	BTX623_flg22	OK	0.556997	1.65892	1.5745	4.28578	5e-05	0.00025073	yes
XLOC_009320	XLOC_009320	gene:SORBI_3002G101100	2:11404080-11408791	BTX623_mock	BTX623_flg22	OK	17.3574	11.069	-0.649021	-3.69784	5e-05	0.00025073	yes
XLOC_009339	XLOC_009339	gene:SORBI_3002G104500	2:12371374-12376366	BTX623_mock	BTX623_flg22	OK	2.83921	5.28391	0.896118	4.06492	5e-05	0.00025073	yes
XLOC_009341	XLOC_009341	gene:SORBI_3002G104900	2:12427886-12428735	BTX623_mock	BTX623_flg22	OK	135.492	386.149	1.51095	8.61736	5e-05	0.00025073	yes
XLOC_009342	XLOC_009342	gene:SORBI_3002G105200	2:12465867-12471399	BTX623_mock	BTX623_flg22	OK	9.13989	13.1644	0.52639	2.50319	5e-05	0.00025073	yes
XLOC_009344	XLOC_009344	gene:SORBI_3002G105700	2:12589898-12595027	BTX623_mock	BTX623_flg22	OK	0.542104	0.311871	-0.797618	-2.67653	5e-05	0.00025073	yes
XLOC_009350	XLOC_009350	gene:SORBI_3002G107000	2:12789203-12804981	BTX623_mock	BTX623_flg22	OK	46.8391	30.517	-0.618103	-3.50749	5e-05	0.00025073	yes
XLOC_009360	XLOC_009360	gene:SORBI_3002G109000	2:13233392-13266343	BTX623_mock	BTX623_flg22	OK	14.308	19.3892	0.43843	2.39939	5e-05	0.00025073	yes
XLOC_009363	XLOC_009363	gene:SORBI_3002G109400	2:13300630-13301496	BTX623_mock	BTX623_flg22	OK	300.285	210.299	-0.513894	-2.92796	5e-05	0.00025073	yes
XLOC_009364	XLOC_009364	gene:SORBI_3002G109500	2:13337492-13338174	BTX623_mock	BTX623_flg22	OK	17.3641	8.88071	-0.967356	-3.50503	5e-05	0.00025073	yes
XLOC_009381	XLOC_009381	gene:SORBI_3002G113500	2:13832203-13833284	BTX623_mock	BTX623_flg22	OK	14.5182	40.7699	1.48964	6.76679	5e-05	0.00025073	yes
XLOC_009408	XLOC_009408	gene:SORBI_3002G119500	2:14975662-14976739	BTX623_mock	BTX623_flg22	OK	4292.51	2827.13	-0.602484	-2.41084	5e-05	0.00025073	yes
XLOC_009409	XLOC_009409	gene:SORBI_3002G119600	2:15072987-15078229	BTX623_mock	BTX623_flg22	OK	8.5643	6.05934	-0.499174	-2.53731	5e-05	0.00025073	yes
XLOC_009417	XLOC_009417	gene:SORBI_3002G121000	2:15888442-15897928	BTX623_mock	BTX623_flg22	OK	7.94663	12.0541	0.601104	3.12732	5e-05	0.00025073	yes
XLOC_009451	XLOC_009451	gene:SORBI_3002G128600	2:17763152-17764805	BTX623_mock	BTX623_flg22	OK	1.51091	0.184154	-3.03643	-3.59368	5e-05	0.00025073	yes
XLOC_009478	XLOC_009478	gene:SORBI_3002G134100	2:19822371-19830949	BTX623_mock	BTX623_flg22	OK	30.6193	17.9617	-0.76952	-4.13748	5e-05	0.00025073	yes
XLOC_009494	XLOC_009494	gene:SORBI_3002G136200	2:20562012-20574680	BTX623_mock	BTX623_flg22	OK	8.27098	16.8266	1.02461	4.63762	5e-05	0.00025073	yes
XLOC_009497	XLOC_009497	gene:SORBI_3002G136800	2:20707252-20713928	BTX623_mock	BTX623_flg22	OK	0.345091	0.866691	1.32854	3.46498	5e-05	0.00025073	yes
XLOC_009498	XLOC_009498	gene:SORBI_3002G137000	2:20852999-20857947	BTX623_mock	BTX623_flg22	OK	3.64134	5.9808	0.715868	3.57326	5e-05	0.00025073	yes
XLOC_009504	XLOC_009504	gene:SORBI_3002G137800	2:21153581-21157686	BTX623_mock	BTX623_flg22	OK	9.28225	16.786	0.854712	4.2068	5e-05	0.00025073	yes
XLOC_009517	XLOC_009517	gene:SORBI_3002G140300	2:22471336-22472087	BTX623_mock	BTX623_flg22	OK	39.6025	432.264	3.44825	18.2169	5e-05	0.00025073	yes
XLOC_009518	XLOC_009518	gene:SORBI_3002G140400	2:22482459-22483405	BTX623_mock	BTX623_flg22	OK	36.7774	227.636	2.62984	14.3854	5e-05	0.00025073	yes
XLOC_009521	XLOC_009521	gene:SORBI_3002G140800	2:22618807-22651878	BTX623_mock	BTX623_flg22	OK	1.80391	3.15483	0.806437	2.55107	5e-05	0.00025073	yes
XLOC_009535	XLOC_009535	4346402	2:23926267-23941559	BTX623_mock	BTX623_flg22	OK	28.3553	20.8088	-0.44643	-2.57652	5e-05	0.00025073	yes
XLOC_009557	XLOC_009557	gene:SORBI_3002G146200	2:29490499-29495206	BTX623_mock	BTX623_flg22	OK	1.38808	3.08962	1.15434	4.96931	5e-05	0.00025073	yes
XLOC_009594	XLOC_009594	4346610	2:45762132-45770211	BTX623_mock	BTX623_flg22	OK	1.56055	0.428726	-1.86393	-4.4533	5e-05	0.00025073	yes
XLOC_009604	XLOC_009604	4346640	2:47251818-47256774	BTX623_mock	BTX623_flg22	OK	2.74303	8.89175	1.6967	8.46992	5e-05	0.00025073	yes
XLOC_009623	XLOC_009623	gene:SORBI_3002G159200	2:49255108-49265199	BTX623_mock	BTX623_flg22	OK	11.0445	19.506	0.820583	4.64362	5e-05	0.00025073	yes
XLOC_009624	XLOC_009624	gene:SORBI_3002G159300	2:49269334-49280049	BTX623_mock	BTX623_flg22	OK	19.5184	50.6996	1.37714	7.95168	5e-05	0.00025073	yes
XLOC_009645	XLOC_009645	gene:SORBI_3002G162800	2:50521475-50522909	BTX623_mock	BTX623_flg22	OK	128.238	82.1162	-0.64308	-3.70706	5e-05	0.00025073	yes
XLOC_009690	XLOC_009690	gene:SORBI_3002G172000	2:54480171-54484180	BTX623_mock	BTX623_flg22	OK	0.47461	1.06838	1.17061	3.28213	5e-05	0.00025073	yes
XLOC_009697	XLOC_009697	gene:SORBI_3002G173800	2:54970259-54970998	BTX623_mock	BTX623_flg22	OK	10.7307	3.03401	-1.82245	-4.90252	5e-05	0.00025073	yes
XLOC_009698	XLOC_009698	gene:SORBI_3002G174200	2:55134835-55136822	BTX623_mock	BTX623_flg22	OK	3.73404	10.3163	1.46612	5.46382	5e-05	0.00025073	yes
XLOC_009699	XLOC_009699	gene:SORBI_3002G174300	2:55188597-55190942	BTX623_mock	BTX623_flg22	OK	6.01178	55.8497	3.21568	14.2293	5e-05	0.00025073	yes
XLOC_009714	XLOC_009714	gene:SORBI_3002G176500	2:55586217-55594972	BTX623_mock	BTX623_flg22	OK	26.2513	61.2492	1.2223	6.97666	5e-05	0.00025073	yes
XLOC_009736	XLOC_009736	gene:SORBI_3002G180400	2:56167826-56171772	BTX623_mock	BTX623_flg22	OK	9.6704	3.68994	-1.38998	-6.24894	5e-05	0.00025073	yes
XLOC_009755	XLOC_009755	gene:SORBI_3002G183200	2:56550392-56552823	BTX623_mock	BTX623_flg22	OK	0.233496	2.34473	3.32795	7.21955	5e-05	0.00025073	yes
XLOC_009760	XLOC_009760	gene:SORBI_3002G184200	2:56756934-56757686	BTX623_mock	BTX623_flg22	OK	8.79084	45.2395	2.36351	8.1512	5e-05	0.00025073	yes
XLOC_009766	XLOC_009766	gene:SORBI_3002G185200	2:56923687-56928881	BTX623_mock	BTX623_flg22	OK	1.19062	2.17457	0.869012	3.6182	5e-05	0.00025073	yes
XLOC_009767	XLOC_009767	gene:SORBI_3002G185300	2:56954912-56957825	BTX623_mock	BTX623_flg22	OK	2.52426	6.75604	1.42032	5.87387	5e-05	0.00025073	yes
XLOC_009791	XLOC_009791	gene:SORBI_3002G190300	2:57663846-57666208	BTX623_mock	BTX623_flg22	OK	48.5613	34.0891	-0.510496	-2.86322	5e-05	0.00025073	yes
XLOC_009804	XLOC_009804	gene:SORBI_3002G194600	2:58236872-58239587	BTX623_mock	BTX623_flg22	OK	184.143	263.954	0.519461	2.90588	5e-05	0.00025073	yes
XLOC_009806	XLOC_009806	gene:SORBI_3002G194700	2:58285420-58290186	BTX623_mock	BTX623_flg22	OK	4.01187	7.55575	0.913298	4.59049	5e-05	0.00025073	yes
XLOC_009811	XLOC_009811	gene:SORBI_3002G195900	2:58429603-58430468	BTX623_mock	BTX623_flg22	OK	13.9053	86.1168	2.63066	11.8823	5e-05	0.00025073	yes
XLOC_009812	XLOC_009812	gene:SORBI_3002G196000	2:58453174-58454976	BTX623_mock	BTX623_flg22	OK	0.639815	1.83687	1.52153	3.97421	5e-05	0.00025073	yes
XLOC_009813	XLOC_009813	gene:SORBI_3002G196100	2:58500457-58502066	BTX623_mock	BTX623_flg22	OK	3.66076	7.44606	1.02433	3.88894	5e-05	0.00025073	yes
XLOC_009817	XLOC_009817	gene:SORBI_3002G197600	2:58681325-58687277	BTX623_mock	BTX623_flg22	OK	2.15102	17.7555	3.04518	10.4531	5e-05	0.00025073	yes
XLOC_009821	XLOC_009821	gene:SORBI_3002G198300	2:58753694-58768371	BTX623_mock	BTX623_flg22	OK	10.2947	6.36326	-0.694057	-3.68457	5e-05	0.00025073	yes
XLOC_009837	XLOC_009837	gene:SORBI_3002G201900	2:59174208-59182754	BTX623_mock	BTX623_flg22	OK	37.4701	61.5807	0.71674	4.03456	5e-05	0.00025073	yes
XLOC_009840	XLOC_009840	gene:SORBI_3002G202100	2:59196189-59198571	BTX623_mock	BTX623_flg22	OK	6.94584	16.1774	1.21976	3.14741	5e-05	0.00025073	yes
XLOC_009847	XLOC_009847	gene:SORBI_3002G203100	2:59341896-59344310	BTX623_mock	BTX623_flg22	OK	19.8782	10.7928	-0.881122	-4.52075	5e-05	0.00025073	yes
XLOC_009859	XLOC_009859	4347093	2:59706938-59711587	BTX623_mock	BTX623_flg22	OK	4.35929	0.942889	-2.20893	-7.49189	5e-05	0.00025073	yes
XLOC_009862	XLOC_009862	gene:SORBI_3002G205900	2:59738247-59742528	BTX623_mock	BTX623_flg22	OK	1.16516	0.505989	-1.20335	-3.65317	5e-05	0.00025073	yes
XLOC_009863	XLOC_009863	gene:SORBI_3002G206000	2:59745996-59752360	BTX623_mock	BTX623_flg22	OK	2.01303	3.61263	0.843678	3.27883	5e-05	0.00025073	yes
XLOC_009871	XLOC_009871	gene:SORBI_3002G207300	2:59906188-59908851	BTX623_mock	BTX623_flg22	OK	33.434	162.126	2.27773	12.9635	5e-05	0.00025073	yes
XLOC_009877	XLOC_009877	gene:SORBI_3002G209100	2:60098418-60106861	BTX623_mock	BTX623_flg22	OK	1.79867	24.3873	3.76113	14.5598	5e-05	0.00025073	yes
XLOC_009878	XLOC_009878	gene:SORBI_3002G209200	2:60110031-60117238	BTX623_mock	BTX623_flg22	OK	0.996858	10.3293	3.37321	15.5377	5e-05	0.00025073	yes
XLOC_009884	XLOC_009884	gene:SORBI_3002G211000	2:60382767-60383914	BTX623_mock	BTX623_flg22	OK	277.284	203.82	-0.444068	-2.54719	5e-05	0.00025073	yes
XLOC_009895	XLOC_009895	gene:SORBI_3002G213400	2:60550175-60561024	BTX623_mock	BTX623_flg22	OK	10.5927	7.28709	-0.53965	-2.74765	5e-05	0.00025073	yes
XLOC_009896	XLOC_009896	gene:SORBI_3002G213500	2:60582757-60583362	BTX623_mock	BTX623_flg22	OK	12.1474	5.9666	-1.02567	-2.68613	5e-05	0.00025073	yes
XLOC_009903	XLOC_009903	gene:SORBI_3002G214900	2:60704387-60708920	BTX623_mock	BTX623_flg22	OK	8.43965	11.7974	0.483217	2.55907	5e-05	0.00025073	yes
XLOC_009904	XLOC_009904	gene:SORBI_3002G215000	2:60708920-60711387	BTX623_mock	BTX623_flg22	OK	284.012	195.064	-0.542003	-3.00312	5e-05	0.00025073	yes
XLOC_009907	XLOC_009907	gene:SORBI_3002G215800	2:60794567-60797333	BTX623_mock	BTX623_flg22	OK	2.34118	1.35961	-0.784049	-3.20205	5e-05	0.00025073	yes
XLOC_009911	XLOC_009911	gene:SORBI_3002G216400	2:60848834-60851680	BTX623_mock	BTX623_flg22	OK	2.80378	8.80983	1.65174	5.94544	5e-05	0.00025073	yes
XLOC_009919	XLOC_009919	gene:SORBI_3002G217400	2:60973132-60976816	BTX623_mock	BTX623_flg22	OK	18.0257	41.5479	1.20472	6.83601	5e-05	0.00025073	yes
XLOC_009921	XLOC_009921	gene:SORBI_3002G217700	2:60988530-60994239	BTX623_mock	BTX623_flg22	OK	12.2424	23.273	0.926768	5.2643	5e-05	0.00025073	yes
XLOC_009922	XLOC_009922	gene:SORBI_3002G218100	2:61013230-61018368	BTX623_mock	BTX623_flg22	OK	8.62553	2.27167	-1.92486	-6.57407	5e-05	0.00025073	yes
XLOC_009963	XLOC_009963	gene:SORBI_3002G224100	2:61537459-61540573	BTX623_mock	BTX623_flg22	OK	4.65611	23.9219	2.36113	7.67668	5e-05	0.00025073	yes
XLOC_009966	XLOC_009966	gene:SORBI_3002G224400	2:61593370-61596780	BTX623_mock	BTX623_flg22	OK	5.87356	19.7351	1.74846	8.61686	5e-05	0.00025073	yes
XLOC_009969	XLOC_009969	gene:SORBI_3002G225000,gene:SORBI_3002G225100	2:61686448-61698753	BTX623_mock	BTX623_flg22	OK	11.3177	6.87135	-0.719917	-3.98569	5e-05	0.00025073	yes
XLOC_009970	XLOC_009970	4347259	2:61728111-61732631	BTX623_mock	BTX623_flg22	OK	20.5069	45.8756	1.16162	6.22962	5e-05	0.00025073	yes
XLOC_009976	XLOC_009976	gene:SORBI_3002G226000	2:61800604-61803752	BTX623_mock	BTX623_flg22	OK	21.9027	32.1001	0.551473	3.04907	5e-05	0.00025073	yes
XLOC_009986	XLOC_009986	gene:SORBI_3002G227700,gene:SORBI_3002G227800	2:61945120-61951741	BTX623_mock	BTX623_flg22	OK	6.55008	1.92639	-1.76561	-7.46393	5e-05	0.00025073	yes
XLOC_009988	XLOC_009988	gene:SORBI_3002G228300,gene:SORBI_3002G228400	2:61978187-61984595	BTX623_mock	BTX623_flg22	OK	18.2836	11.0579	-0.725476	-3.796	5e-05	0.00025073	yes
XLOC_009995	XLOC_009995	gene:SORBI_3002G229700	2:62093263-62097477	BTX623_mock	BTX623_flg22	OK	1.964	3.95109	1.00846	3.27081	5e-05	0.00025073	yes
XLOC_010000	XLOC_010000	gene:SORBI_3002G230500	2:62202609-62205070	BTX623_mock	BTX623_flg22	OK	17.3969	12.1412	-0.518922	-2.53359	5e-05	0.00025073	yes
XLOC_010017	XLOC_010017	gene:SORBI_3002G233500	2:62421422-62422382	BTX623_mock	BTX623_flg22	OK	42.5747	29.3364	-0.537304	-2.61983	5e-05	0.00025073	yes
XLOC_010019	XLOC_010019	gene:SORBI_3002G233800	2:62486737-62489116	BTX623_mock	BTX623_flg22	OK	42.8643	25.3787	-0.756155	-4.12173	5e-05	0.00025073	yes
XLOC_010024	XLOC_010024	gene:SORBI_3002G234400	2:62554382-62559382	BTX623_mock	BTX623_flg22	OK	10.3315	21.0944	1.02982	5.33778	5e-05	0.00025073	yes
XLOC_010033	XLOC_010033	gene:SORBI_3002G236200	2:62703341-62710874	BTX623_mock	BTX623_flg22	OK	13.2449	26.0377	0.975165	5.112	5e-05	0.00025073	yes
XLOC_010035	XLOC_010035	gene:SORBI_3002G236600	2:62729068-62730272	BTX623_mock	BTX623_flg22	OK	6.32539	2.79191	-1.1799	-3.07712	5e-05	0.00025073	yes
XLOC_010053	XLOC_010053	gene:SORBI_3002G239700	2:62970979-62975486	BTX623_mock	BTX623_flg22	OK	2.62167	1.31734	-0.992856	-3.66958	5e-05	0.00025073	yes
XLOC_010064	XLOC_010064	gene:SORBI_3002G241250	2:63091274-63096128	BTX623_mock	BTX623_flg22	OK	0.201751	2.26733	3.49035	9.65215	5e-05	0.00025073	yes
XLOC_010069	XLOC_010069	gene:SORBI_3002G242000	2:63147984-63149397	BTX623_mock	BTX623_flg22	OK	1143.53	635.049	-0.848555	-4.20673	5e-05	0.00025073	yes
XLOC_010082	XLOC_010082	gene:SORBI_3002G245100	2:63369659-63372006	BTX623_mock	BTX623_flg22	OK	5.59702	24.2577	2.11571	8.07865	5e-05	0.00025073	yes
XLOC_010087	XLOC_010087	4347423	2:63410049-63413846	BTX623_mock	BTX623_flg22	OK	43.4549	80.9442	0.897408	5.17222	5e-05	0.00025073	yes
XLOC_010100	XLOC_010100	9268567	2:63669378-63671498	BTX623_mock	BTX623_flg22	OK	43.5129	21.8386	-0.99456	-5.38532	5e-05	0.00025073	yes
XLOC_010101	XLOC_010101	gene:SORBI_3002G249700	2:63682207-63685011	BTX623_mock	BTX623_flg22	OK	0.357096	1.1018	1.62548	3.92733	5e-05	0.00025073	yes
XLOC_010102	XLOC_010102	gene:SORBI_3002G250400	2:63769388-63773636	BTX623_mock	BTX623_flg22	OK	31.6074	48.7264	0.624442	3.59076	5e-05	0.00025073	yes
XLOC_010107	XLOC_010107	gene:SORBI_3002G252000	2:63855652-63857842	BTX623_mock	BTX623_flg22	OK	32.21	23.5689	-0.45062	-2.51924	5e-05	0.00025073	yes
XLOC_010108	XLOC_010108	gene:SORBI_3002G252300	2:63880318-63881959	BTX623_mock	BTX623_flg22	OK	4.66662	2.48765	-0.907593	-2.90586	5e-05	0.00025073	yes
XLOC_010116	XLOC_010116	gene:SORBI_3002G253800	2:63987900-64009666	BTX623_mock	BTX623_flg22	OK	1.5073	2.80928	0.898235	3.37393	5e-05	0.00025073	yes
XLOC_010124	XLOC_010124	4347482	2:64120222-64135122	BTX623_mock	BTX623_flg22	OK	1.38062	2.00554	0.538676	2.37332	5e-05	0.00025073	yes
XLOC_010127	XLOC_010127	gene:SORBI_3002G255700	2:64207056-64208709	BTX623_mock	BTX623_flg22	OK	0.788692	26.2034	5.05415	10.246	5e-05	0.00025073	yes
XLOC_010143	XLOC_010143	gene:SORBI_3002G259700	2:64510409-64515889	BTX623_mock	BTX623_flg22	OK	24.0796	38.9884	0.695233	3.99421	5e-05	0.00025073	yes
XLOC_010154	XLOC_010154	gene:SORBI_3002G261000	2:64609749-64610770	BTX623_mock	BTX623_flg22	OK	25.0686	135.621	2.43563	13.1916	5e-05	0.00025073	yes
XLOC_010155	XLOC_010155	gene:SORBI_3002G261100	2:64619675-64620505	BTX623_mock	BTX623_flg22	OK	0.462768	2.17715	2.23408	3.5653	5e-05	0.00025073	yes
XLOC_010156	XLOC_010156	gene:SORBI_3002G261200	2:64624193-64625079	BTX623_mock	BTX623_flg22	OK	1.00641	4.53892	2.17314	5.40048	5e-05	0.00025073	yes
XLOC_010159	XLOC_010159	gene:SORBI_3002G261800	2:64700042-64703520	BTX623_mock	BTX623_flg22	OK	54.5783	92.814	0.766016	4.28809	5e-05	0.00025073	yes
XLOC_010168	XLOC_010168	gene:SORBI_3002G262800	2:64774934-64781122	BTX623_mock	BTX623_flg22	OK	7.63861	11.3377	0.569741	2.90705	5e-05	0.00025073	yes
XLOC_010183	XLOC_010183	gene:SORBI_3002G266000,gene:SORBI_3002G266100	2:65083085-65089929	BTX623_mock	BTX623_flg22	OK	35.6035	57.7049	0.696675	3.94282	5e-05	0.00025073	yes
XLOC_010189	XLOC_010189	gene:SORBI_3002G267500	2:65190447-65194437	BTX623_mock	BTX623_flg22	OK	44.9348	68.8676	0.615991	3.58638	5e-05	0.00025073	yes
XLOC_010216	XLOC_010216	gene:SORBI_3002G272600	2:65566644-65573859	BTX623_mock	BTX623_flg22	OK	12.6851	31.4393	1.30944	7.58523	5e-05	0.00025073	yes
XLOC_010218	XLOC_010218	gene:SORBI_3002G273300	2:65643513-65647269	BTX623_mock	BTX623_flg22	OK	122.958	85.4057	-0.525764	-2.79334	5e-05	0.00025073	yes
XLOC_010229	XLOC_010229	gene:SORBI_3002G275300	2:65799141-65807130	BTX623_mock	BTX623_flg22	OK	40.7904	28.7772	-0.503301	-2.63604	5e-05	0.00025073	yes
XLOC_010239	XLOC_010239	gene:SORBI_3002G277700	2:66005438-66007183	BTX623_mock	BTX623_flg22	OK	4.12112	1.97092	-1.06416	-3.13009	5e-05	0.00025073	yes
XLOC_010254	XLOC_010254	gene:SORBI_3002G281000	2:66275160-66277140	BTX623_mock	BTX623_flg22	OK	533.621	318.16	-0.746065	-4.10774	5e-05	0.00025073	yes
XLOC_010258	XLOC_010258	gene:SORBI_3002G282300	2:66351348-66352680	BTX623_mock	BTX623_flg22	OK	6.32164	17.3091	1.45316	5.75536	5e-05	0.00025073	yes
XLOC_010275	XLOC_010275	gene:SORBI_3002G286200	2:66600495-66605935	BTX623_mock	BTX623_flg22	OK	14.8346	10.9592	-0.436821	-2.45959	5e-05	0.00025073	yes
XLOC_010289	XLOC_010289	gene:SORBI_3002G288300	2:66709670-66711061	BTX623_mock	BTX623_flg22	OK	490.859	187.562	-1.38794	-7.42312	5e-05	0.00025073	yes
XLOC_010307	XLOC_010307	gene:SORBI_3002G291700	2:66986600-66989732	BTX623_mock	BTX623_flg22	OK	81.3245	56.0076	-0.538067	-3.14587	5e-05	0.00025073	yes
XLOC_010315	XLOC_010315	gene:SORBI_3002G294200	2:67201747-67205672	BTX623_mock	BTX623_flg22	OK	48.9247	76.5865	0.646527	3.73733	5e-05	0.00025073	yes
XLOC_010318	XLOC_010318	gene:SORBI_3002G294600	2:67228246-67231805	BTX623_mock	BTX623_flg22	OK	1.30933	2.87188	1.13317	4.5124	5e-05	0.00025073	yes
XLOC_010319	XLOC_010319	gene:SORBI_3002G294700	2:67235558-67239649	BTX623_mock	BTX623_flg22	OK	28.6063	49.4823	0.790582	3.9703	5e-05	0.00025073	yes
XLOC_010329	XLOC_010329	gene:SORBI_3002G296600	2:67332661-67335381	BTX623_mock	BTX623_flg22	OK	21.264	29.9806	0.495613	2.72595	5e-05	0.00025073	yes
XLOC_010340	XLOC_010340	gene:SORBI_3002G298800	2:67450315-67455047	BTX623_mock	BTX623_flg22	OK	24.3855	16.2609	-0.584619	-3.20307	5e-05	0.00025073	yes
XLOC_010343	XLOC_010343	gene:SORBI_3002G299300	2:67548057-67554929	BTX623_mock	BTX623_flg22	OK	4.6767	2.81476	-0.732476	-2.54155	5e-05	0.00025073	yes
XLOC_010352	XLOC_010352	gene:SORBI_3002G301700	2:67820266-67822736	BTX623_mock	BTX623_flg22	OK	55.6679	40.2205	-0.468913	-2.67878	5e-05	0.00025073	yes
XLOC_010354	XLOC_010354	gene:SORBI_3002G302000	2:67844328-67848475	BTX623_mock	BTX623_flg22	OK	2.55467	1.00128	-1.3513	-5.37286	5e-05	0.00025073	yes
XLOC_010358	XLOC_010358	gene:SORBI_3002G302500	2:67872164-67874684	BTX623_mock	BTX623_flg22	OK	3.28279	8.4386	1.36208	6.24624	5e-05	0.00025073	yes
XLOC_010361	XLOC_010361	gene:SORBI_3002G303000	2:67897347-67902518	BTX623_mock	BTX623_flg22	OK	1.34785	2.32953	0.789373	3.28083	5e-05	0.00025073	yes
XLOC_010387	XLOC_010387	gene:SORBI_3002G308200	2:68255417-68260174	BTX623_mock	BTX623_flg22	OK	1.23006	2.27176	0.885082	3.06171	5e-05	0.00025073	yes
XLOC_010399	XLOC_010399	gene:SORBI_3002G310900	2:68475274-68477195	BTX623_mock	BTX623_flg22	OK	21.1569	10.2464	-1.04602	-4.93721	5e-05	0.00025073	yes
XLOC_010401	XLOC_010401	gene:SORBI_3002G311400	2:68522932-68524591	BTX623_mock	BTX623_flg22	OK	46.3936	81.2799	0.808971	4.28639	5e-05	0.00025073	yes
XLOC_010403	XLOC_010403	gene:SORBI_3002G311601	2:68537965-68539743	BTX623_mock	BTX623_flg22	OK	27.0378	14.1975	-0.929342	-4.53548	5e-05	0.00025073	yes
XLOC_010405	XLOC_010405	gene:SORBI_3002G311900	2:68556207-68558201	BTX623_mock	BTX623_flg22	OK	2.04047	4.64447	1.18661	3.77996	5e-05	0.00025073	yes
XLOC_010423	XLOC_010423	gene:SORBI_3002G315000	2:68848972-68850495	BTX623_mock	BTX623_flg22	OK	1.86269	3.79421	1.02641	2.83519	5e-05	0.00025073	yes
XLOC_010441	XLOC_010441	gene:SORBI_3002G318501	2:69077967-69080574	BTX623_mock	BTX623_flg22	OK	0.928258	3.74824	2.01362	3.4861	5e-05	0.00025073	yes
XLOC_010455	XLOC_010455	gene:SORBI_3002G321200	2:69278066-69282219	BTX623_mock	BTX623_flg22	OK	0.561196	1.02694	0.87178	3.08984	5e-05	0.00025073	yes
XLOC_010458	XLOC_010458	gene:SORBI_3002G321500,gene:SORBI_3002G321600	2:69330412-69335000	BTX623_mock	BTX623_flg22	OK	16.6683	42.675	1.35628	7.00071	5e-05	0.00025073	yes
XLOC_010468	XLOC_010468	gene:SORBI_3002G323300	2:69450042-69454377	BTX623_mock	BTX623_flg22	OK	8.94444	18.368	1.03813	5.20915	5e-05	0.00025073	yes
XLOC_010479	XLOC_010479	gene:SORBI_3002G326200,gene:SORBI_3002G326300	2:69610286-69618123	BTX623_mock	BTX623_flg22	OK	2.2357	6.77128	1.5987	4.82824	5e-05	0.00025073	yes
XLOC_010482	XLOC_010482	gene:SORBI_3002G326650	2:69659394-69662825	BTX623_mock	BTX623_flg22	OK	0.508866	1.51574	1.57466	3.52365	5e-05	0.00025073	yes
XLOC_010484	XLOC_010484	gene:SORBI_3002G327100	2:69697581-69698880	BTX623_mock	BTX623_flg22	OK	1.26777	5.68269	2.16429	5.99229	5e-05	0.00025073	yes
XLOC_010485	XLOC_010485	gene:SORBI_3002G327201,gene:SORBI_3002G327300,gene:SORBI_3002G327400	2:69699222-69707149	BTX623_mock	BTX623_flg22	OK	8.76814	37.7562	2.10637	5.5748	5e-05	0.00025073	yes
XLOC_010487	XLOC_010487	gene:SORBI_3002G327900	2:69745848-69752061	BTX623_mock	BTX623_flg22	OK	62.5421	88.4703	0.500365	2.24076	5e-05	0.00025073	yes
XLOC_010488	XLOC_010488	gene:SORBI_3002G328400	2:69784990-69793000	BTX623_mock	BTX623_flg22	OK	2.4807	17.3384	2.80515	9.77468	5e-05	0.00025073	yes
XLOC_010490	XLOC_010490	gene:SORBI_3002G328900	2:69811828-69820008	BTX623_mock	BTX623_flg22	OK	1.74883	3.83029	1.13106	3.93892	5e-05	0.00025073	yes
XLOC_010492	XLOC_010492	gene:SORBI_3002G329400	2:69839422-69842915	BTX623_mock	BTX623_flg22	OK	27.5746	12.9146	-1.09434	-5.95499	5e-05	0.00025073	yes
XLOC_010493	XLOC_010493	gene:SORBI_3002G329500	2:69848789-69853000	BTX623_mock	BTX623_flg22	OK	2.3721	1.07095	-1.14728	-3.25573	5e-05	0.00025073	yes
XLOC_010494	XLOC_010494	gene:SORBI_3002G329600	2:69858981-69860367	BTX623_mock	BTX623_flg22	OK	2402.34	1002.78	-1.26043	-5.90092	5e-05	0.00025073	yes
XLOC_010496	XLOC_010496	gene:SORBI_3002G329900	2:69873022-69874437	BTX623_mock	BTX623_flg22	OK	57.8157	82.6595	0.515719	2.68398	5e-05	0.00025073	yes
XLOC_010498	XLOC_010498	4343521	2:69901270-69905806	BTX623_mock	BTX623_flg22	OK	17.2028	26.4847	0.622515	3.49422	5e-05	0.00025073	yes
XLOC_010502	XLOC_010502	gene:SORBI_3002G330800	2:69944333-69948626	BTX623_mock	BTX623_flg22	OK	7.52524	4.42674	-0.765492	-3.05705	5e-05	0.00025073	yes
XLOC_010521	XLOC_010521	gene:SORBI_3002G335400,gene:SORBI_3002G335500	2:70336307-70343941	BTX623_mock	BTX623_flg22	OK	1.68874	4.86525	1.52657	6.8438	5e-05	0.00025073	yes
XLOC_010526	XLOC_010526	gene:SORBI_3002G337300	2:70461649-70469874	BTX623_mock	BTX623_flg22	OK	19.8304	14.4509	-0.456551	-2.48916	5e-05	0.00025073	yes
XLOC_010532	XLOC_010532	gene:SORBI_3002G338800	2:70603555-70604752	BTX623_mock	BTX623_flg22	OK	15.0799	8.66296	-0.799699	-3.50778	5e-05	0.00025073	yes
XLOC_010533	XLOC_010533	gene:SORBI_3002G339100	2:70625237-70628667	BTX623_mock	BTX623_flg22	OK	0.925655	0.434894	-1.08981	-3.12457	5e-05	0.00025073	yes
XLOC_010534	XLOC_010534	gene:SORBI_3002G339200	2:70634159-70635676	BTX623_mock	BTX623_flg22	OK	519.474	174.221	-1.57613	-8.22612	5e-05	0.00025073	yes
XLOC_010542	XLOC_010542	gene:SORBI_3002G340200	2:70727057-70731252	BTX623_mock	BTX623_flg22	OK	3.26179	1.53956	-1.08315	-3.33996	5e-05	0.00025073	yes
XLOC_010551	XLOC_010551	gene:SORBI_3002G342800	2:70919319-70923265	BTX623_mock	BTX623_flg22	OK	8.02124	3.65297	-1.13475	-2.74022	5e-05	0.00025073	yes
XLOC_010553	XLOC_010553	gene:SORBI_3002G343100	2:70939237-70944109	BTX623_mock	BTX623_flg22	OK	0.201793	0.620833	1.62133	3.30848	5e-05	0.00025073	yes
XLOC_010554	XLOC_010554	gene:SORBI_3002G343300	2:70956746-70960482	BTX623_mock	BTX623_flg22	OK	13.6341	22.1625	0.700905	4.04084	5e-05	0.00025073	yes
XLOC_010556	XLOC_010556	gene:SORBI_3002G344100	2:71031255-71038846	BTX623_mock	BTX623_flg22	OK	7.23713	32.3116	2.15856	3.05813	5e-05	0.00025073	yes
XLOC_010562	XLOC_010562	gene:SORBI_3002G345300	2:71132253-71134982	BTX623_mock	BTX623_flg22	OK	23.358	34.0789	0.544963	3.01424	5e-05	0.00025073	yes
XLOC_010580	XLOC_010580	gene:SORBI_3002G347900	2:71316657-71322006	BTX623_mock	BTX623_flg22	OK	2.76759	1.24736	-1.14976	-3.79301	5e-05	0.00025073	yes
XLOC_010587	XLOC_010587	gene:SORBI_3002G348700	2:71376980-71381075	BTX623_mock	BTX623_flg22	OK	8.21277	4.69878	-0.805584	-3.59195	5e-05	0.00025073	yes
XLOC_010600	XLOC_010600	gene:SORBI_3002G351300	2:71514964-71519009	BTX623_mock	BTX623_flg22	OK	0.80727	1.65034	1.03164	2.98867	5e-05	0.00025073	yes
XLOC_010607	XLOC_010607	gene:SORBI_3002G352100	2:71556301-71558107	BTX623_mock	BTX623_flg22	OK	3821.05	1684.94	-1.18127	-3.87405	5e-05	0.00025073	yes
XLOC_010610	XLOC_010610	gene:SORBI_3002G352900	2:71613583-71614517	BTX623_mock	BTX623_flg22	OK	0	0.697403	inf	#NAME?	5e-05	0.00025073	yes
XLOC_010618	XLOC_010618	gene:SORBI_3002G353900	2:71733856-71736165	BTX623_mock	BTX623_flg22	OK	68.5227	249.229	1.86282	10.6241	5e-05	0.00025073	yes
XLOC_010619	XLOC_010619	gene:SORBI_3002G354000	2:71738645-71740775	BTX623_mock	BTX623_flg22	OK	82.6165	138.222	0.742485	4.33106	5e-05	0.00025073	yes
XLOC_010621	XLOC_010621	4343735	2:71802272-71806566	BTX623_mock	BTX623_flg22	OK	14.1969	39.2776	1.46813	8.14284	5e-05	0.00025073	yes
XLOC_010622	XLOC_010622	4343738	2:71831761-71833814	BTX623_mock	BTX623_flg22	OK	11.1799	28.5502	1.35259	5.88877	5e-05	0.00025073	yes
XLOC_010623	XLOC_010623	gene:SORBI_3002G355200	2:71840638-71843555	BTX623_mock	BTX623_flg22	OK	1.35858	3.64141	1.42239	4.32497	5e-05	0.00025073	yes
XLOC_010630	XLOC_010630	gene:SORBI_3002G356101	2:71899438-71901461	BTX623_mock	BTX623_flg22	OK	188.709	919.368	2.28448	12.4769	5e-05	0.00025073	yes
XLOC_010632	XLOC_010632	gene:SORBI_3002G356500	2:71921145-71924154	BTX623_mock	BTX623_flg22	OK	0.343683	1.75377	2.35131	6.79448	5e-05	0.00025073	yes
XLOC_010634	XLOC_010634	gene:SORBI_3002G357000	2:71950132-71952161	BTX623_mock	BTX623_flg22	OK	64.102	14.2826	-2.16611	-10.6663	5e-05	0.00025073	yes
XLOC_010635	XLOC_010635	gene:SORBI_3002G357100	2:71955500-71962426	BTX623_mock	BTX623_flg22	OK	11.368	15.7497	0.470349	2.65006	5e-05	0.00025073	yes
XLOC_010644	XLOC_010644	gene:SORBI_3002G358800	2:72111714-72117268	BTX623_mock	BTX623_flg22	OK	36.4394	49.8572	0.452305	2.66923	5e-05	0.00025073	yes
XLOC_010660	XLOC_010660	gene:SORBI_3002G361200	2:72287799-72288972	BTX623_mock	BTX623_flg22	OK	2.14935	15.5393	2.85395	6.59952	5e-05	0.00025073	yes
XLOC_010666	XLOC_010666	gene:SORBI_3002G362600	2:72367354-72369988	BTX623_mock	BTX623_flg22	OK	0.416402	0.927187	1.15488	3.05613	5e-05	0.00025073	yes
XLOC_010673	XLOC_010673	gene:SORBI_3002G363700	2:72474121-72486799	BTX623_mock	BTX623_flg22	OK	0.745341	1.40796	0.917632	3.21515	5e-05	0.00025073	yes
XLOC_010682	XLOC_010682	gene:SORBI_3002G366500	2:72635374-72637138	BTX623_mock	BTX623_flg22	OK	17.2155	10.3046	-0.740427	-3.39277	5e-05	0.00025073	yes
XLOC_010686	XLOC_010686	gene:SORBI_3002G367400	2:72734638-72740301	BTX623_mock	BTX623_flg22	OK	3.11211	10.1494	1.70543	8.12452	5e-05	0.00025073	yes
XLOC_010691	XLOC_010691	gene:SORBI_3002G367900	2:72761164-72763439	BTX623_mock	BTX623_flg22	OK	8.30265	30.5432	1.87921	9.42187	5e-05	0.00025073	yes
XLOC_010693	XLOC_010693	gene:SORBI_3002G368100	2:72786585-72790678	BTX623_mock	BTX623_flg22	OK	5.16528	12.6963	1.29749	6.33266	5e-05	0.00025073	yes
XLOC_010705	XLOC_010705	gene:SORBI_3002G369701	2:72874362-72883207	BTX623_mock	BTX623_flg22	OK	3.8743	5.55053	0.51869	2.69204	5e-05	0.00025073	yes
XLOC_010716	XLOC_010716	gene:SORBI_3002G371900	2:73037329-73039067	BTX623_mock	BTX623_flg22	OK	9.42932	41.1586	2.12597	11.0925	5e-05	0.00025073	yes
XLOC_010724	XLOC_010724	gene:SORBI_3002G373600	2:73153553-73160925	BTX623_mock	BTX623_flg22	OK	3.93663	5.81917	0.563852	2.72336	5e-05	0.00025073	yes
XLOC_010728	XLOC_010728	4343899	2:73193556-73195985	BTX623_mock	BTX623_flg22	OK	262.673	717.149	1.44901	7.71004	5e-05	0.00025073	yes
XLOC_010730	XLOC_010730	gene:SORBI_3002G374400	2:73220256-73228350	BTX623_mock	BTX623_flg22	OK	22.7876	12.2518	-0.895256	-5.16959	5e-05	0.00025073	yes
XLOC_010738	XLOC_010738	gene:SORBI_3002G375900	2:73328201-73333617	BTX623_mock	BTX623_flg22	OK	1.85924	0.993708	-0.903822	-3.40668	5e-05	0.00025073	yes
XLOC_010743	XLOC_010743	gene:SORBI_3002G376600	2:73378353-73382926	BTX623_mock	BTX623_flg22	OK	30.6465	21.9561	-0.4811	-2.76798	5e-05	0.00025073	yes
XLOC_010744	XLOC_010744	gene:SORBI_3002G376700	2:73384064-73384343	BTX623_mock	BTX623_flg22	OK	99.7525	41.996	-1.2481	-3.93627	5e-05	0.00025073	yes
XLOC_010748	XLOC_010748	gene:SORBI_3002G377100	2:73406851-73408813	BTX623_mock	BTX623_flg22	OK	5.54988	18.3251	1.72329	7.75867	5e-05	0.00025073	yes
XLOC_010751	XLOC_010751	gene:SORBI_3002G377800	2:73447755-73451434	BTX623_mock	BTX623_flg22	OK	5.22766	3.2967	-0.665142	-2.9197	5e-05	0.00025073	yes
XLOC_010759	XLOC_010759	4343944	2:73563051-73568040	BTX623_mock	BTX623_flg22	OK	27.6334	46.2272	0.742329	4.26711	5e-05	0.00025073	yes
XLOC_010783	XLOC_010783	gene:SORBI_3002G383600	2:73915140-73924909	BTX623_mock	BTX623_flg22	OK	32.3152	48.0058	0.570995	2.86121	5e-05	0.00025073	yes
XLOC_010795	XLOC_010795	gene:SORBI_3002G386200	2:74072855-74075293	BTX623_mock	BTX623_flg22	OK	2.68972	5.97385	1.15121	4.75838	5e-05	0.00025073	yes
XLOC_010798	XLOC_010798	gene:SORBI_3002G386400	2:74079477-74081982	BTX623_mock	BTX623_flg22	OK	10.4111	16.6944	0.681246	3.45392	5e-05	0.00025073	yes
XLOC_010802	XLOC_010802	gene:SORBI_3002G387200	2:74142513-74145983	BTX623_mock	BTX623_flg22	OK	11.4585	5.79466	-0.983616	-4.44955	5e-05	0.00025073	yes
XLOC_010803	XLOC_010803	gene:SORBI_3002G387400	2:74159337-74163079	BTX623_mock	BTX623_flg22	OK	1.39544	3.75522	1.42817	5.3235	5e-05	0.00025073	yes
XLOC_010809	XLOC_010809	gene:SORBI_3002G388700	2:74246293-74248187	BTX623_mock	BTX623_flg22	OK	14.803	5.53701	-1.41871	-5.58551	5e-05	0.00025073	yes
XLOC_010810	XLOC_010810	gene:SORBI_3002G388800	2:74256275-74258604	BTX623_mock	BTX623_flg22	OK	1.82222	13.267	2.86408	9.80417	5e-05	0.00025073	yes
XLOC_010811	XLOC_010811	gene:SORBI_3002G389000	2:74267789-74269927	BTX623_mock	BTX623_flg22	OK	0.349528	2.14292	2.6161	4.72878	5e-05	0.00025073	yes
XLOC_010834	XLOC_010834	gene:SORBI_3002G393900	2:74654331-74659097	BTX623_mock	BTX623_flg22	OK	0.481567	2.14391	2.15443	6.05594	5e-05	0.00025073	yes
XLOC_010843	XLOC_010843	4344086	2:74774070-74776761	BTX623_mock	BTX623_flg22	OK	16.5108	23.8065	0.527946	2.86901	5e-05	0.00025073	yes
XLOC_010846	XLOC_010846	gene:SORBI_3002G396100	2:74816560-74821632	BTX623_mock	BTX623_flg22	OK	20.3358	12.5786	-0.69305	-3.90385	5e-05	0.00025073	yes
XLOC_010878	XLOC_010878	gene:SORBI_3002G402600	2:75283390-75291612	BTX623_mock	BTX623_flg22	OK	37.8352	25.0959	-0.592277	-3.48997	5e-05	0.00025073	yes
XLOC_010881	XLOC_010881	gene:SORBI_3002G403400	2:75362496-75363144	BTX623_mock	BTX623_flg22	OK	263.681	170.665	-0.627625	-3.64214	5e-05	0.00025073	yes
XLOC_010899	XLOC_010899	gene:SORBI_3002G408300	2:75729555-75733261	BTX623_mock	BTX623_flg22	OK	19.0626	31.0973	0.706044	3.99986	5e-05	0.00025073	yes
XLOC_010903	XLOC_010903	gene:SORBI_3002G409900	2:75836191-75840443	BTX623_mock	BTX623_flg22	OK	3.04438	4.74999	0.64178	3.04122	5e-05	0.00025073	yes
XLOC_010939	XLOC_010939	gene:SORBI_3002G416600	2:76400758-76402443	BTX623_mock	BTX623_flg22	OK	299.895	218.957	-0.45381	-2.57235	5e-05	0.00025073	yes
XLOC_010947	XLOC_010947	gene:SORBI_3002G417800	2:76512683-76518019	BTX623_mock	BTX623_flg22	OK	89.5985	65.0688	-0.461509	-2.38665	5e-05	0.00025073	yes
XLOC_010949	XLOC_010949	gene:SORBI_3002G419000	2:76663983-76668090	BTX623_mock	BTX623_flg22	OK	10.2769	16.4118	0.675329	3.8384	5e-05	0.00025073	yes
XLOC_010955	XLOC_010955	gene:SORBI_3002G419800	2:76714408-76723660	BTX623_mock	BTX623_flg22	OK	13.0786	16.9624	0.375129	2.17947	5e-05	0.00025073	yes
XLOC_010960	XLOC_010960	gene:SORBI_3002G420600	2:76795804-76799658	BTX623_mock	BTX623_flg22	OK	10.1752	22.0527	1.1159	5.92332	5e-05	0.00025073	yes
XLOC_010962	XLOC_010962	gene:SORBI_3002G420900	2:76837657-76849630	BTX623_mock	BTX623_flg22	OK	1837.09	1305.24	-0.493106	-2.23928	5e-05	0.00025073	yes
XLOC_010963	XLOC_010963	gene:SORBI_3002G421100	2:76849632-76856024	BTX623_mock	BTX623_flg22	OK	2.26962	4.14375	0.868486	2.62955	5e-05	0.00025073	yes
XLOC_010979	XLOC_010979	gene:SORBI_3002G423600	2:77085728-77087411	BTX623_mock	BTX623_flg22	OK	0.727091	2.16975	1.57732	3.21586	5e-05	0.00025073	yes
XLOC_010990	XLOC_010990	gene:SORBI_3002G425800	2:77229403-77234543	BTX623_mock	BTX623_flg22	OK	7.81017	5.21683	-0.582181	-2.89668	5e-05	0.00025073	yes
XLOC_010991	XLOC_010991	gene:SORBI_3002G426201	2:77261719-77263360	BTX623_mock	BTX623_flg22	OK	54.7956	80.5349	0.555554	3.16376	5e-05	0.00025073	yes
XLOC_010994	XLOC_010994	gene:SORBI_3002G426700	2:77318504-77324304	BTX623_mock	BTX623_flg22	OK	7.41777	15.7279	1.08427	4.86668	5e-05	0.00025073	yes
XLOC_011001	XLOC_011001	gene:SORBI_3002G427900	2:77432283-77434097	BTX623_mock	BTX623_flg22	OK	86.9473	169.513	0.963186	5.17872	5e-05	0.00025073	yes
XLOC_011007	XLOC_011007	gene:SORBI_3002G428900	2:77499820-77502903	BTX623_mock	BTX623_flg22	OK	3.89306	7.00191	0.846844	3.91651	5e-05	0.00025073	yes
XLOC_011021	XLOC_011021	gene:SORBI_3002G431600	2:77721342-77724996	BTX623_mock	BTX623_flg22	OK	8.42203	16.5143	0.971478	4.16664	5e-05	0.00025073	yes
XLOC_011025	XLOC_011025	gene:SORBI_3002G000500	2:129089-131594	BTX623_mock	BTX623_flg22	OK	126.835	52.882	-1.2621	-6.93112	5e-05	0.00025073	yes
XLOC_011032	XLOC_011032	gene:SORBI_3002G001900	2:274527-276389	BTX623_mock	BTX623_flg22	OK	2.35252	0.791533	-1.57149	-4.72593	5e-05	0.00025073	yes
XLOC_011042	XLOC_011042	gene:SORBI_3002G004600,gene:SORBI_3002G004700	2:502732-512064	BTX623_mock	BTX623_flg22	OK	4.26767	17.0336	1.99686	6.12419	5e-05	0.00025073	yes
XLOC_011069	XLOC_011069	gene:SORBI_3002G009600	2:852346-855073	BTX623_mock	BTX623_flg22	OK	10.4749	16.2627	0.634629	3.06731	5e-05	0.00025073	yes
XLOC_011070	XLOC_011070	gene:SORBI_3002G009700	2:884793-887873	BTX623_mock	BTX623_flg22	OK	6.42818	14.3514	1.15871	5.26581	5e-05	0.00025073	yes
XLOC_011077	XLOC_011077	gene:SORBI_3002G011400	2:1071060-1073078	BTX623_mock	BTX623_flg22	OK	4.7279	2.69985	-0.808323	-2.5194	5e-05	0.00025073	yes
XLOC_011085	XLOC_011085	gene:SORBI_3002G013000	2:1173871-1174645	BTX623_mock	BTX623_flg22	OK	27.511	198.274	2.84941	15.2139	5e-05	0.00025073	yes
XLOC_011115	XLOC_011115	gene:SORBI_3002G018400	2:1695994-1698542	BTX623_mock	BTX623_flg22	OK	1.32582	5.75862	2.11884	7.5928	5e-05	0.00025073	yes
XLOC_011126	XLOC_011126	gene:SORBI_3002G020500	2:1891450-1896066	BTX623_mock	BTX623_flg22	OK	1.87742	0.788425	-1.25171	-2.72821	5e-05	0.00025073	yes
XLOC_011147	XLOC_011147	gene:SORBI_3002G024000	2:2240518-2243221	BTX623_mock	BTX623_flg22	OK	2.89871	7.92747	1.45145	5.74841	5e-05	0.00025073	yes
XLOC_011148	XLOC_011148	gene:SORBI_3002G024100	2:2248259-2250867	BTX623_mock	BTX623_flg22	OK	4.07296	14.4181	1.82373	9.11106	5e-05	0.00025073	yes
XLOC_011149	XLOC_011149	gene:SORBI_3002G024200	2:2255860-2257918	BTX623_mock	BTX623_flg22	OK	1.0153	2.52595	1.31492	4.19561	5e-05	0.00025073	yes
XLOC_011150	XLOC_011150	gene:SORBI_3002G024300	2:2259124-2260893	BTX623_mock	BTX623_flg22	OK	1.33324	4.02908	1.59551	5.06934	5e-05	0.00025073	yes
XLOC_011153	XLOC_011153	gene:SORBI_3002G025000	2:2322339-2324436	BTX623_mock	BTX623_flg22	OK	0.590697	5.57157	3.23759	7.90877	5e-05	0.00025073	yes
XLOC_011172	XLOC_011172	gene:SORBI_3002G027600	2:2551277-2556127	BTX623_mock	BTX623_flg22	OK	0.612663	0.256753	-1.25471	-2.93644	5e-05	0.00025073	yes
XLOC_011188	XLOC_011188	gene:SORBI_3002G030200	2:2787646-2789164	BTX623_mock	BTX623_flg22	OK	3742.9	1905.47	-0.974011	-4.04122	5e-05	0.00025073	yes
XLOC_011208	XLOC_011208	gene:SORBI_3002G033500	2:3060175-3068886	BTX623_mock	BTX623_flg22	OK	13.8689	9.71017	-0.514287	-2.50818	5e-05	0.00025073	yes
XLOC_011216	XLOC_011216	gene:SORBI_3002G034700,gene:SORBI_3002G034750	2:3172078-3176593	BTX623_mock	BTX623_flg22	OK	29.5612	71.1713	1.26759	6.8697	5e-05	0.00025073	yes
XLOC_011222	XLOC_011222	gene:SORBI_3002G035600	2:3340273-3345184	BTX623_mock	BTX623_flg22	OK	1.04114	1.92733	0.888438	3.29045	5e-05	0.00025073	yes
XLOC_011227	XLOC_011227	gene:SORBI_3002G036150	2:3402975-3406359	BTX623_mock	BTX623_flg22	OK	0.536822	3.25331	2.59939	4.40642	5e-05	0.00025073	yes
XLOC_011248	XLOC_011248	gene:SORBI_3002G040100	2:3883230-3889299	BTX623_mock	BTX623_flg22	OK	34.2331	16.3279	-1.06805	-5.56574	5e-05	0.00025073	yes
XLOC_011252	XLOC_011252	gene:SORBI_3002G040600	2:3916145-3918931	BTX623_mock	BTX623_flg22	OK	5.64447	12.0876	1.09861	5.23266	5e-05	0.00025073	yes
XLOC_011261	XLOC_011261	gene:SORBI_3002G041900	2:4004225-4007688	BTX623_mock	BTX623_flg22	OK	1.8628	9.8167	2.39777	11.7487	5e-05	0.00025073	yes
XLOC_011273	XLOC_011273	gene:SORBI_3002G043800	2:4156000-4163557	BTX623_mock	BTX623_flg22	OK	25.361	18.4241	-0.461014	-2.66293	5e-05	0.00025073	yes
XLOC_011300	XLOC_011300	gene:SORBI_3002G049600	2:4689666-4692813	BTX623_mock	BTX623_flg22	OK	66.6842	38.5838	-0.789348	-4.56303	5e-05	0.00025073	yes
XLOC_011307	XLOC_011307	gene:SORBI_3002G050900	2:4811736-4821331	BTX623_mock	BTX623_flg22	OK	12.3991	29.6727	1.25891	7.11482	5e-05	0.00025073	yes
XLOC_011309	XLOC_011309	gene:SORBI_3002G051100	2:4840142-4847585	BTX623_mock	BTX623_flg22	OK	179.244	123.522	-0.537164	-2.57379	5e-05	0.00025073	yes
XLOC_011312	XLOC_011312	gene:SORBI_3002G051700	2:4899840-4903952	BTX623_mock	BTX623_flg22	OK	59.6767	87.4876	0.551911	3.17169	5e-05	0.00025073	yes
XLOC_011331	XLOC_011331	gene:SORBI_3002G055400	2:5272749-5286244	BTX623_mock	BTX623_flg22	OK	3.99135	2.3814	-0.74507	-3.36043	5e-05	0.00025073	yes
XLOC_011332	XLOC_011332	gene:SORBI_3002G055600	2:5299848-5301257	BTX623_mock	BTX623_flg22	OK	80.0915	260.683	1.70257	9.58964	5e-05	0.00025073	yes
XLOC_011338	XLOC_011338	gene:SORBI_3002G056600	2:5494389-5501240	BTX623_mock	BTX623_flg22	OK	5.32309	8.43966	0.66492	3.42776	5e-05	0.00025073	yes
XLOC_011342	XLOC_011342	gene:SORBI_3002G057600	2:5590576-5591598	BTX623_mock	BTX623_flg22	OK	23.8988	42.9242	0.844852	4.36135	5e-05	0.00025073	yes
XLOC_011380	XLOC_011380	gene:SORBI_3002G064750	2:6389051-6391617	BTX623_mock	BTX623_flg22	OK	4.29205	2.6406	-0.700803	-2.28991	5e-05	0.00025073	yes
XLOC_011382	XLOC_011382	gene:SORBI_3002G064900	2:6398745-6406364	BTX623_mock	BTX623_flg22	OK	1.87312	0.946417	-0.984897	-3.67835	5e-05	0.00025073	yes
XLOC_011390	XLOC_011390	gene:SORBI_3002G066901	2:6618021-6622640	BTX623_mock	BTX623_flg22	OK	17.6328	46.926	1.41213	2.42715	5e-05	0.00025073	yes
XLOC_011391	XLOC_011391	gene:SORBI_3002G067000	2:6627583-6630497	BTX623_mock	BTX623_flg22	OK	95.4779	558.018	2.54707	13.9733	5e-05	0.00025073	yes
XLOC_011392	XLOC_011392	gene:SORBI_3002G067300	2:6677010-6679235	BTX623_mock	BTX623_flg22	OK	80.7113	174.395	1.11152	6.27288	5e-05	0.00025073	yes
XLOC_011400	XLOC_011400	gene:SORBI_3002G068800	2:6815710-6820718	BTX623_mock	BTX623_flg22	OK	4.74148	14.101	1.57239	7.83832	5e-05	0.00025073	yes
XLOC_011429	XLOC_011429	gene:SORBI_3002G073900	2:7676336-7680781	BTX623_mock	BTX623_flg22	OK	11.0891	15.1211	0.447418	2.45989	5e-05	0.00025073	yes
XLOC_011430	XLOC_011430	gene:SORBI_3002G074000	2:7683771-7687384	BTX623_mock	BTX623_flg22	OK	6.15382	4.23321	-0.539728	-2.4997	5e-05	0.00025073	yes
XLOC_011437	XLOC_011437	4342699	2:7812493-7818808	BTX623_mock	BTX623_flg22	OK	63.3309	36.7722	-0.784294	-4.48435	5e-05	0.00025073	yes
XLOC_011445	XLOC_011445	gene:SORBI_3002G077100	2:8040784-8046730	BTX623_mock	BTX623_flg22	OK	48.8824	34.1349	-0.51807	-2.75824	5e-05	0.00025073	yes
XLOC_011457	XLOC_011457	gene:SORBI_3002G080000	2:8425868-8427150	BTX623_mock	BTX623_flg22	OK	4.50466	7.683	0.770251	2.71	5e-05	0.00025073	yes
XLOC_011477	XLOC_011477	gene:SORBI_3002G082900	2:8868170-8871784	BTX623_mock	BTX623_flg22	OK	4.09002	7.1504	0.805918	3.798	5e-05	0.00025073	yes
XLOC_011479	XLOC_011479	gene:SORBI_3002G083200	2:8889037-8893535	BTX623_mock	BTX623_flg22	OK	16.0485	25.745	0.681859	3.8003	5e-05	0.00025073	yes
XLOC_011480	XLOC_011480	gene:SORBI_3002G083266	2:8902815-8908537	BTX623_mock	BTX623_flg22	OK	16.1276	36.8735	1.19305	5.29017	5e-05	0.00025073	yes
XLOC_011499	XLOC_011499	gene:SORBI_3002G086800	2:9197097-9200434	BTX623_mock	BTX623_flg22	OK	96.9412	46.3193	-1.0655	-2.88855	5e-05	0.00025073	yes
XLOC_011528	XLOC_011528	gene:SORBI_3002G093000	2:9634249-9642472	BTX623_mock	BTX623_flg22	OK	7.41179	12.9368	0.803585	4.21542	5e-05	0.00025073	yes
XLOC_011552	XLOC_011552	gene:SORBI_3002G098200	2:10485222-10487443	BTX623_mock	BTX623_flg22	OK	0.24249	0.854991	1.81799	4.22569	5e-05	0.00025073	yes
XLOC_011553	XLOC_011553	gene:SORBI_3002G098500	2:10523636-10527896	BTX623_mock	BTX623_flg22	OK	12.5188	6.00036	-1.06098	-4.91779	5e-05	0.00025073	yes
XLOC_011586	XLOC_011586	gene:SORBI_3002G103800	2:12172183-12178882	BTX623_mock	BTX623_flg22	OK	0.311288	0.660433	1.08516	2.59052	5e-05	0.00025073	yes
XLOC_011588	XLOC_011588	gene:SORBI_3002G104000	2:12248989-12249930	BTX623_mock	BTX623_flg22	OK	24.3983	13.0442	-0.903375	-3.5367	5e-05	0.00025073	yes
XLOC_011607	XLOC_011607	gene:SORBI_3002G107800	2:13014746-13017038	BTX623_mock	BTX623_flg22	OK	0.833977	5.06175	2.60156	9.22632	5e-05	0.00025073	yes
XLOC_011608	XLOC_011608	gene:SORBI_3002G107900	2:13034887-13037119	BTX623_mock	BTX623_flg22	OK	0.430632	1.59359	1.88776	5.34729	5e-05	0.00025073	yes
XLOC_011620	XLOC_011620	gene:SORBI_3002G110600	2:13452891-13459799	BTX623_mock	BTX623_flg22	OK	8.76143	17.3722	0.987542	3.1272	5e-05	0.00025073	yes
XLOC_011628	XLOC_011628	gene:SORBI_3002G112300	2:13679738-13683121	BTX623_mock	BTX623_flg22	OK	56.2074	23.5377	-1.25578	-6.99051	5e-05	0.00025073	yes
XLOC_011629	XLOC_011629	gene:SORBI_3002G112400	2:13697177-13702882	BTX623_mock	BTX623_flg22	OK	537.36	385.098	-0.480664	-2.27977	5e-05	0.00025073	yes
XLOC_011634	XLOC_011634	gene:SORBI_3002G113100	2:13778143-13780958	BTX623_mock	BTX623_flg22	OK	40.5231	72.8881	0.846937	4.75621	5e-05	0.00025073	yes
XLOC_011640	XLOC_011640	4342996	2:13873466-13877355	BTX623_mock	BTX623_flg22	OK	110.856	160.85	0.537028	2.9031	5e-05	0.00025073	yes
XLOC_011645	XLOC_011645	4343002	2:14003535-14017771	BTX623_mock	BTX623_flg22	OK	16.4925	28.8298	0.805751	4.54185	5e-05	0.00025073	yes
XLOC_011666	XLOC_011666	gene:SORBI_3002G118600	2:14778781-14781562	BTX623_mock	BTX623_flg22	OK	42.5495	187.528	2.1399	10.4956	5e-05	0.00025073	yes
XLOC_011667	XLOC_011667	4343049	2:14784463-14790415	BTX623_mock	BTX623_flg22	OK	101.085	53.5457	-0.916731	-5.04434	5e-05	0.00025073	yes
XLOC_011669	XLOC_011669	gene:SORBI_3002G119100	2:14878400-14882782	BTX623_mock	BTX623_flg22	OK	44.311	26.8449	-0.723016	-4.18399	5e-05	0.00025073	yes
XLOC_011674	XLOC_011674	gene:SORBI_3002G120300	2:15189586-15192182	BTX623_mock	BTX623_flg22	OK	9.33744	5.74109	-0.701702	-2.82817	5e-05	0.00025073	yes
XLOC_011675	XLOC_011675	gene:SORBI_3002G120400	2:15413401-15417844	BTX623_mock	BTX623_flg22	OK	3.61803	0.678149	-2.41553	-2.91922	5e-05	0.00025073	yes
XLOC_011686	XLOC_011686	gene:SORBI_3002G122700	2:16288750-16291252	BTX623_mock	BTX623_flg22	OK	55.1739	294.083	2.41417	11.8794	5e-05	0.00025073	yes
XLOC_011687	XLOC_011687	gene:SORBI_3002G122800	2:16328071-16330591	BTX623_mock	BTX623_flg22	OK	103.958	66.7615	-0.638906	-3.3099	5e-05	0.00025073	yes
XLOC_011699	XLOC_011699	4343122	2:16844699-16848362	BTX623_mock	BTX623_flg22	OK	388.203	208.319	-0.898017	-5.11239	5e-05	0.00025073	yes
XLOC_011702	XLOC_011702	gene:SORBI_3002G125200	2:16897835-16899264	BTX623_mock	BTX623_flg22	OK	7.9882	3.95656	-1.01363	-3.27127	5e-05	0.00025073	yes
XLOC_011736	XLOC_011736	gene:SORBI_3002G131200	2:18695231-18703734	BTX623_mock	BTX623_flg22	OK	20.0934	27.9703	0.477176	2.66266	5e-05	0.00025073	yes
XLOC_011747	XLOC_011747	gene:SORBI_3002G132600	2:18920380-18947756	BTX623_mock	BTX623_flg22	OK	4.70409	6.28372	0.417704	2.37486	5e-05	0.00025073	yes
XLOC_011771	XLOC_011771	gene:SORBI_3002G138500	2:21520885-21524137	BTX623_mock	BTX623_flg22	OK	14.9417	32.2546	1.11016	5.02317	5e-05	0.00025073	yes
XLOC_011772	XLOC_011772	gene:SORBI_3002G138700	2:21612346-21614466	BTX623_mock	BTX623_flg22	OK	104.421	471.586	2.17511	8.48345	5e-05	0.00025073	yes
XLOC_011774	XLOC_011774	gene:SORBI_3002G139000	2:21716139-21721047	BTX623_mock	BTX623_flg22	OK	3.06844	1.88241	-0.704925	-2.83858	5e-05	0.00025073	yes
XLOC_011776	XLOC_011776	gene:SORBI_3002G139300	2:21877277-21878209	BTX623_mock	BTX623_flg22	OK	0	0.705461	inf	#NAME?	5e-05	0.00025073	yes
XLOC_011779	XLOC_011779	gene:SORBI_3002G140600	2:22484402-22489881	BTX623_mock	BTX623_flg22	OK	13.0523	47.8654	1.87468	10.5909	5e-05	0.00025073	yes
XLOC_011781	XLOC_011781	gene:SORBI_3002G141300	2:22959251-22962101	BTX623_mock	BTX623_flg22	OK	56.0002	101.809	0.862364	4.73796	5e-05	0.00025073	yes
XLOC_011787	XLOC_011787	gene:SORBI_3002G142500	2:23341536-23347723	BTX623_mock	BTX623_flg22	OK	9.0326	5.79588	-0.640114	-3.45586	5e-05	0.00025073	yes
XLOC_011801	XLOC_011801	gene:SORBI_3002G146000	2:29037647-29043667	BTX623_mock	BTX623_flg22	OK	2.69594	1.40933	-0.935781	-2.65994	5e-05	0.00025073	yes
XLOC_011840	XLOC_011840	gene:SORBI_3002G152800	2:45422405-45424470	BTX623_mock	BTX623_flg22	OK	34.707	25.7227	-0.432181	-2.3551	5e-05	0.00025073	yes
XLOC_011856	XLOC_011856	gene:SORBI_3002G155301	2:47191874-47198426	BTX623_mock	BTX623_flg22	OK	2.03652	3.12831	0.619279	3.01997	5e-05	0.00025073	yes
XLOC_011863	XLOC_011863	gene:SORBI_3002G156700	2:47630289-47634954	BTX623_mock	BTX623_flg22	OK	7.12504	3.91616	-0.863459	-4.32264	5e-05	0.00025073	yes
XLOC_011880	XLOC_011880	4346653	2:49423445-49433486	BTX623_mock	BTX623_flg22	OK	47.8776	80.2879	0.745831	4.30929	5e-05	0.00025073	yes
XLOC_011885	XLOC_011885	gene:SORBI_3002G160800	2:49669407-49675138	BTX623_mock	BTX623_flg22	OK	1.46814	0.409444	-1.84226	-3.9957	5e-05	0.00025073	yes
XLOC_011898	XLOC_011898	gene:SORBI_3002G164400	2:51047182-51048202	BTX623_mock	BTX623_flg22	OK	36.1784	21.4396	-0.754851	-3.27008	5e-05	0.00025073	yes
XLOC_011909	XLOC_011909	gene:SORBI_3002G166400	2:52004456-52006974	BTX623_mock	BTX623_flg22	OK	4.58434	1.67892	-1.44918	-5.50643	5e-05	0.00025073	yes
XLOC_011912	XLOC_011912	gene:SORBI_3002G167000	2:52121995-52127615	BTX623_mock	BTX623_flg22	OK	17.4826	13.1287	-0.413193	-2.34177	5e-05	0.00025073	yes
XLOC_011915	XLOC_011915	gene:SORBI_3002G167600	2:52352364-52355693	BTX623_mock	BTX623_flg22	OK	1.88806	0.303316	-2.63801	-6.41843	5e-05	0.00025073	yes
XLOC_011917	XLOC_011917	gene:SORBI_3002G167800	2:52477631-52482145	BTX623_mock	BTX623_flg22	OK	2.45188	1.3902	-0.818593	-3.34347	5e-05	0.00025073	yes
XLOC_011954	XLOC_011954	gene:SORBI_3002G172900	2:54588989-54591493	BTX623_mock	BTX623_flg22	OK	6.81703	12.1874	0.838178	4.12297	5e-05	0.00025073	yes
XLOC_011964	XLOC_011964	gene:SORBI_3002G174801	2:55290764-55293860	BTX623_mock	BTX623_flg22	OK	2.06887	4.529	1.13035	3.89788	5e-05	0.00025073	yes
XLOC_011977	XLOC_011977	gene:SORBI_3002G177400	2:55715211-55721173	BTX623_mock	BTX623_flg22	OK	15.2905	10.612	-0.526938	-2.99322	5e-05	0.00025073	yes
XLOC_012012	XLOC_012012	gene:SORBI_3002G185800	2:56976062-56978576	BTX623_mock	BTX623_flg22	OK	0.47965	1.80562	1.91244	3.86019	5e-05	0.00025073	yes
XLOC_012026	XLOC_012026	gene:SORBI_3002G188500	2:57412495-57419551	BTX623_mock	BTX623_flg22	OK	4.81718	2.61706	-0.880243	-4.46434	5e-05	0.00025073	yes
XLOC_012031	XLOC_012031	gene:SORBI_3002G189100	2:57517226-57520854	BTX623_mock	BTX623_flg22	OK	13.488	52.5136	1.96101	10.849	5e-05	0.00025073	yes
XLOC_012049	XLOC_012049	gene:SORBI_3002G192000	2:57847178-57848337	BTX623_mock	BTX623_flg22	OK	1.89677	7.16513	1.91745	4.32171	5e-05	0.00025073	yes
XLOC_012052	XLOC_012052	gene:SORBI_3002G192700	2:57940636-57943551	BTX623_mock	BTX623_flg22	OK	15.5926	4.03449	-1.9504	-5.05678	5e-05	0.00025073	yes
XLOC_012060	XLOC_012060	gene:SORBI_3002G194000	2:58092029-58097326	BTX623_mock	BTX623_flg22	OK	6.14172	9.35372	0.606897	3.43351	5e-05	0.00025073	yes
XLOC_012070	XLOC_012070	gene:SORBI_3002G195400	2:58394423-58396434	BTX623_mock	BTX623_flg22	OK	5.1152	19.9818	1.96582	7.81564	5e-05	0.00025073	yes
XLOC_012072	XLOC_012072	gene:SORBI_3002G195700	2:58408618-58410895	BTX623_mock	BTX623_flg22	OK	129.282	97.2247	-0.411128	-2.39254	5e-05	0.00025073	yes
XLOC_012073	XLOC_012073	gene:SORBI_3002G195800	2:58417952-58421597	BTX623_mock	BTX623_flg22	OK	3.6179	11.9802	1.72743	7.81002	5e-05	0.00025073	yes
XLOC_012074	XLOC_012074	4347000	2:58508295-58511272	BTX623_mock	BTX623_flg22	OK	200.103	299.359	0.581137	3.1692	5e-05	0.00025073	yes
XLOC_012075	XLOC_012075	gene:SORBI_3002G196350	2:58541127-58545945	BTX623_mock	BTX623_flg22	OK	9.04141	15.4996	0.777611	3.7874	5e-05	0.00025073	yes
XLOC_012098	XLOC_012098	gene:SORBI_3002G199500	2:58905214-58906639	BTX623_mock	BTX623_flg22	OK	6.34993	33.7537	2.41023	9.44855	5e-05	0.00025073	yes
XLOC_012107	XLOC_012107	gene:SORBI_3002G201400	2:59137192-59139344	BTX623_mock	BTX623_flg22	OK	16.5455	11.0513	-0.582226	-2.87824	5e-05	0.00025073	yes
XLOC_012109	XLOC_012109	-	2:59166755-59169987	BTX623_mock	BTX623_flg22	OK	1.45984	2.66652	0.869151	2.76828	5e-05	0.00025073	yes
XLOC_012113	XLOC_012113	4347069	2:59258883-59260622	BTX623_mock	BTX623_flg22	OK	0.294962	3.85632	3.70863	5.00056	5e-05	0.00025073	yes
XLOC_012144	XLOC_012144	gene:SORBI_3002G209000	2:60089651-60096586	BTX623_mock	BTX623_flg22	OK	0.385007	0.724253	0.911609	2.5111	5e-05	0.00025073	yes
XLOC_012154	XLOC_012154	gene:SORBI_3002G210800	2:60350708-60353544	BTX623_mock	BTX623_flg22	OK	4.50254	11.3018	1.32775	7.23712	5e-05	0.00025073	yes
XLOC_012155	XLOC_012155	gene:SORBI_3002G210901	2:60373588-60374865	BTX623_mock	BTX623_flg22	OK	0.890941	1.79774	1.01278	2.67077	5e-05	0.00025073	yes
XLOC_012171	XLOC_012171	gene:SORBI_3002G214300	2:60659171-60660601	BTX623_mock	BTX623_flg22	OK	25.0038	9.94017	-1.33081	-6.14737	5e-05	0.00025073	yes
XLOC_012175	XLOC_012175	4347164	2:60694459-60696521	BTX623_mock	BTX623_flg22	OK	35.9209	112.007	1.64069	9.3317	5e-05	0.00025073	yes
XLOC_012185	XLOC_012185	gene:SORBI_3002G216500	2:60854786-60856819	BTX623_mock	BTX623_flg22	OK	2.61111	10.15	1.95875	6.75833	5e-05	0.00025073	yes
XLOC_012187	XLOC_012187	gene:SORBI_3002G216700	2:60882215-60893790	BTX623_mock	BTX623_flg22	OK	0.48314	0.892803	0.885901	2.58588	5e-05	0.00025073	yes
XLOC_012188	XLOC_012188	gene:SORBI_3002G217100	2:60921100-60923918	BTX623_mock	BTX623_flg22	OK	1.04149	6.18734	2.57067	6.54024	5e-05	0.00025073	yes
XLOC_012192	XLOC_012192	gene:SORBI_3002G218200	2:61013230-61018368	BTX623_mock	BTX623_flg22	OK	20.1456	5.56085	-1.85709	-5.11614	5e-05	0.00025073	yes
XLOC_012205	XLOC_012205	gene:SORBI_3002G221700	2:61350375-61355566	BTX623_mock	BTX623_flg22	OK	16.6695	11.1433	-0.581034	-3.28351	5e-05	0.00025073	yes
XLOC_012208	XLOC_012208	gene:SORBI_3002G222800	2:61431364-61434822	BTX623_mock	BTX623_flg22	OK	2.9932	12.8291	2.09966	9.45528	5e-05	0.00025073	yes
XLOC_012210	XLOC_012210	gene:SORBI_3002G223050,gene:SORBI_3002G223100	2:61441855-61445908	BTX623_mock	BTX623_flg22	OK	3.46024	5.85989	0.760004	3.11008	5e-05	0.00025073	yes
XLOC_012211	XLOC_012211	gene:SORBI_3002G223200	2:61451144-61453620	BTX623_mock	BTX623_flg22	OK	91.9938	228.026	1.30959	7.56353	5e-05	0.00025073	yes
XLOC_012214	XLOC_012214	gene:SORBI_3002G223600	2:61499769-61511226	BTX623_mock	BTX623_flg22	OK	10.9562	20.8617	0.929109	4.49333	5e-05	0.00025073	yes
XLOC_012218	XLOC_012218	gene:SORBI_3002G224800	2:61649960-61651663	BTX623_mock	BTX623_flg22	OK	4.87589	1.88888	-1.36814	-4.61773	5e-05	0.00025073	yes
XLOC_012226	XLOC_012226	gene:SORBI_3002G226800	2:61867875-61873754	BTX623_mock	BTX623_flg22	OK	0.128215	0.478336	1.89945	2.48597	5e-05	0.00025073	yes
XLOC_012229	XLOC_012229	gene:SORBI_3002G227900	2:61957541-61959386	BTX623_mock	BTX623_flg22	OK	3.18824	1.66284	-0.939112	-2.45872	5e-05	0.00025073	yes
XLOC_012244	XLOC_012244	gene:SORBI_3002G231200	2:62277256-62280670	BTX623_mock	BTX623_flg22	OK	43.3901	32.939	-0.397571	-2.28522	5e-05	0.00025073	yes
XLOC_012252	XLOC_012252	gene:SORBI_3002G232800	2:62378048-62379760	BTX623_mock	BTX623_flg22	OK	3.70064	12.7891	1.78907	5.58367	5e-05	0.00025073	yes
XLOC_012254	XLOC_012254	gene:SORBI_3002G233600	2:62457113-62468227	BTX623_mock	BTX623_flg22	OK	7.72941	5.18912	-0.574868	-3.06702	5e-05	0.00025073	yes
XLOC_012255	XLOC_012255	gene:SORBI_3002G234200	2:62507589-62513205	BTX623_mock	BTX623_flg22	OK	6.66679	13.8787	1.05781	2.95044	5e-05	0.00025073	yes
XLOC_012267	XLOC_012267	gene:SORBI_3002G237900	2:62824431-62830712	BTX623_mock	BTX623_flg22	OK	260.048	143.377	-0.858958	-4.32232	5e-05	0.00025073	yes
XLOC_012283	XLOC_012283	gene:SORBI_3002G242200	2:63150941-63153974	BTX623_mock	BTX623_flg22	OK	16.5377	24.6568	0.576227	3.10369	5e-05	0.00025073	yes
XLOC_012292	XLOC_012292	gene:SORBI_3002G243800	2:63262355-63267320	BTX623_mock	BTX623_flg22	OK	7.25259	5.1986	-0.480375	-2.44052	5e-05	0.00025073	yes
XLOC_012299	XLOC_012299	gene:SORBI_3002G246000	2:63439806-63445406	BTX623_mock	BTX623_flg22	OK	23.3355	10.3716	-1.16988	-6.50188	5e-05	0.00025073	yes
XLOC_012314	XLOC_012314	gene:SORBI_3002G248600	2:63619963-63623851	BTX623_mock	BTX623_flg22	OK	9.20681	13.8605	0.590206	3.02483	5e-05	0.00025073	yes
XLOC_012318	XLOC_012318	gene:SORBI_3002G249000	2:63630982-63634959	BTX623_mock	BTX623_flg22	OK	15.847	30.2555	0.932989	5.00342	5e-05	0.00025073	yes
XLOC_012320	XLOC_012320	gene:SORBI_3002G249200,gene:SORBI_3002G249300	2:63642753-63658453	BTX623_mock	BTX623_flg22	OK	31.0456	45.5547	0.553213	3.08809	5e-05	0.00025073	yes
XLOC_012322	XLOC_012322	gene:SORBI_3002G249600	2:63673827-63676586	BTX623_mock	BTX623_flg22	OK	0.405087	3.29865	3.02557	8.01472	5e-05	0.00025073	yes
XLOC_012325	XLOC_012325	gene:SORBI_3002G249900	2:63691909-63694553	BTX623_mock	BTX623_flg22	OK	84.2117	64.4923	-0.384894	-2.22003	5e-05	0.00025073	yes
XLOC_012337	XLOC_012337	gene:SORBI_3002G251700	2:63838583-63841526	BTX623_mock	BTX623_flg22	OK	11.9269	20.1609	0.757346	4.24386	5e-05	0.00025073	yes
XLOC_012338	XLOC_012338	gene:SORBI_3002G251800	2:63841948-63845647	BTX623_mock	BTX623_flg22	OK	0.300512	0.74782	1.31527	2.62138	5e-05	0.00025073	yes
XLOC_012345	XLOC_012345	gene:SORBI_3002G253000	2:63933585-63937861	BTX623_mock	BTX623_flg22	OK	1.77536	4.86902	1.45552	3.75454	5e-05	0.00025073	yes
XLOC_012349	XLOC_012349	gene:SORBI_3002G254200	2:64065131-64068303	BTX623_mock	BTX623_flg22	OK	5.89843	3.64606	-0.693992	-3.45656	5e-05	0.00025073	yes
XLOC_012353	XLOC_012353	gene:SORBI_3002G255200	2:64153486-64155911	BTX623_mock	BTX623_flg22	OK	64.7569	32.5433	-0.992674	-5.66147	5e-05	0.00025073	yes
XLOC_012357	XLOC_012357	gene:SORBI_3002G255600	2:64181847-64186327	BTX623_mock	BTX623_flg22	OK	1.33645	10.454	2.96757	9.29688	5e-05	0.00025073	yes
XLOC_012359	XLOC_012359	gene:SORBI_3002G256100	2:64223794-64226014	BTX623_mock	BTX623_flg22	OK	21.3361	11.9901	-0.831451	-2.93464	5e-05	0.00025073	yes
XLOC_012368	XLOC_012368	gene:SORBI_3002G257100	2:64291076-64293460	BTX623_mock	BTX623_flg22	OK	26.4254	115.12	2.12314	11.9775	5e-05	0.00025073	yes
XLOC_012383	XLOC_012383	gene:SORBI_3002G259400	2:64465688-64471473	BTX623_mock	BTX623_flg22	OK	20.049	26.8378	0.420739	2.39746	5e-05	0.00025073	yes
XLOC_012405	XLOC_012405	gene:SORBI_3002G263400	2:64865449-64866333	BTX623_mock	BTX623_flg22	OK	0.643248	3.45428	2.42494	4.36867	5e-05	0.00025073	yes
XLOC_012413	XLOC_012413	gene:SORBI_3002G264800	2:64923238-64925593	BTX623_mock	BTX623_flg22	OK	173.601	44.2625	-1.97162	-10.0665	5e-05	0.00025073	yes
XLOC_012427	XLOC_012427	gene:SORBI_3002G267100	2:65136135-65137578	BTX623_mock	BTX623_flg22	OK	1.9248	5.95261	1.62882	4.83417	5e-05	0.00025073	yes
XLOC_012432	XLOC_012432	gene:SORBI_3002G268200	2:65225857-65228738	BTX623_mock	BTX623_flg22	OK	14.2692	6.521	-1.12974	-4.40054	5e-05	0.00025073	yes
XLOC_012440	XLOC_012440	gene:SORBI_3002G269400	2:65308865-65310093	BTX623_mock	BTX623_flg22	OK	3.05305	5.54479	0.860883	2.65014	5e-05	0.00025073	yes
XLOC_012441	XLOC_012441	gene:SORBI_3002G269500	2:65317607-65318342	BTX623_mock	BTX623_flg22	OK	5.3487	14.2457	1.41326	3.42242	5e-05	0.00025073	yes
XLOC_012444	XLOC_012444	gene:SORBI_3002G270000	2:65378008-65384075	BTX623_mock	BTX623_flg22	OK	2.35161	4.209	0.839831	4.53128	5e-05	0.00025073	yes
XLOC_012452	XLOC_012452	gene:SORBI_3002G270900	2:65448184-65454356	BTX623_mock	BTX623_flg22	OK	15.7117	11.0406	-0.509016	-2.67586	5e-05	0.00025073	yes
XLOC_012453	XLOC_012453	gene:SORBI_3002G271000	2:65463408-65466405	BTX623_mock	BTX623_flg22	OK	0.163266	0.566068	1.79375	3.86775	5e-05	0.00025073	yes
XLOC_012456	XLOC_012456	gene:SORBI_3002G271300	2:65483250-65485915	BTX623_mock	BTX623_flg22	OK	4.67507	2.9596	-0.659589	-2.44505	5e-05	0.00025073	yes
XLOC_012457	XLOC_012457	gene:SORBI_3002G271700,gene:SORBI_3002G271800	2:65504378-65517408	BTX623_mock	BTX623_flg22	OK	29.3254	12.8481	-1.1906	-3.39781	5e-05	0.00025073	yes
XLOC_012469	XLOC_012469	4347672,gene:SORBI_3002G274700	2:65750308-65758786	BTX623_mock	BTX623_flg22	OK	38.4866	56.6634	0.558061	2.92424	5e-05	0.00025073	yes
XLOC_012473	XLOC_012473	4347674	2:65784646-65790025	BTX623_mock	BTX623_flg22	OK	29.8017	49.7776	0.740101	4.26995	5e-05	0.00025073	yes
XLOC_012476	XLOC_012476	gene:SORBI_3002G275500	2:65814935-65825791	BTX623_mock	BTX623_flg22	OK	8.92779	5.61412	-0.669243	-2.63362	5e-05	0.00025073	yes
XLOC_012477	XLOC_012477	gene:SORBI_3002G275600	2:65826721-65840388	BTX623_mock	BTX623_flg22	OK	7.73998	10.4882	0.438365	2.36775	5e-05	0.00025073	yes
XLOC_012481	XLOC_012481	gene:SORBI_3002G276400	2:65902993-65909303	BTX623_mock	BTX623_flg22	OK	5.25223	14.1614	1.43096	6.48029	5e-05	0.00025073	yes
XLOC_012483	XLOC_012483	gene:SORBI_3002G276600	2:65916253-65921019	BTX623_mock	BTX623_flg22	OK	21.048	15.0414	-0.484742	-2.73428	5e-05	0.00025073	yes
XLOC_012492	XLOC_012492	gene:SORBI_3002G278700	2:66066398-66068719	BTX623_mock	BTX623_flg22	OK	100.55	18.2163	-2.4646	-12.197	5e-05	0.00025073	yes
XLOC_012493	XLOC_012493	gene:SORBI_3002G278800	2:66074242-66076549	BTX623_mock	BTX623_flg22	OK	181.986	57.5478	-1.66099	-9.36798	5e-05	0.00025073	yes
XLOC_012505	XLOC_012505	gene:SORBI_3002G280900	2:66253443-66260003	BTX623_mock	BTX623_flg22	OK	4.66968	7.19942	0.624556	2.96677	5e-05	0.00025073	yes
XLOC_012510	XLOC_012510	gene:SORBI_3002G281700	2:66313020-66316941	BTX623_mock	BTX623_flg22	OK	59.2648	100.096	0.756138	4.31729	5e-05	0.00025073	yes
XLOC_012513	XLOC_012513	gene:SORBI_3002G282000	2:66330617-66339389	BTX623_mock	BTX623_flg22	OK	1.07872	2.67138	1.30826	4.12211	5e-05	0.00025073	yes
XLOC_012520	XLOC_012520	gene:SORBI_3002G282900	2:66401617-66403574	BTX623_mock	BTX623_flg22	OK	1.55901	3.38919	1.12031	2.62405	5e-05	0.00025073	yes
XLOC_012528	XLOC_012528	gene:SORBI_3002G284800	2:66530535-66531546	BTX623_mock	BTX623_flg22	OK	50.4593	29.2217	-0.788082	-2.8912	5e-05	0.00025073	yes
XLOC_012529	XLOC_012529	gene:SORBI_3002G284901	2:66535609-66537512	BTX623_mock	BTX623_flg22	OK	13.8963	7.47032	-0.895459	-3.04704	5e-05	0.00025073	yes
XLOC_012532	XLOC_012532	gene:SORBI_3002G285450	2:66550990-66551778	BTX623_mock	BTX623_flg22	OK	6.03909	2.38483	-1.34045	-3.62186	5e-05	0.00025073	yes
XLOC_012557	XLOC_012557	gene:SORBI_3002G290400	2:66875772-66879204	BTX623_mock	BTX623_flg22	OK	16.8676	25.5399	0.598496	3.29288	5e-05	0.00025073	yes
XLOC_012562	XLOC_012562	gene:SORBI_3002G291300	2:66942706-66947507	BTX623_mock	BTX623_flg22	OK	18.6102	32.8708	0.820716	2.93636	5e-05	0.00025073	yes
XLOC_012570	XLOC_012570	gene:SORBI_3002G292900	2:67048095-67052887	BTX623_mock	BTX623_flg22	OK	9.48855	6.49453	-0.546964	-2.98834	5e-05	0.00025073	yes
XLOC_012579	XLOC_012579	gene:SORBI_3002G294100	2:67194966-67198444	BTX623_mock	BTX623_flg22	OK	6.94266	11.9799	0.787053	4.26453	5e-05	0.00025073	yes
XLOC_012582	XLOC_012582	gene:SORBI_3002G295100	2:67256669-67262564	BTX623_mock	BTX623_flg22	OK	41.4386	25.9336	-0.676155	-3.91425	5e-05	0.00025073	yes
XLOC_012603	XLOC_012603	gene:SORBI_3002G299900	2:67595594-67597023	BTX623_mock	BTX623_flg22	OK	16.9536	7.37798	-1.2003	-4.71384	5e-05	0.00025073	yes
XLOC_012612	XLOC_012612	gene:SORBI_3002G301300	2:67799069-67802935	BTX623_mock	BTX623_flg22	OK	31.4717	44.7304	0.507203	2.82932	5e-05	0.00025073	yes
XLOC_012616	XLOC_012616	gene:SORBI_3002G301800	2:67823449-67826962	BTX623_mock	BTX623_flg22	OK	5.3574	9.93242	0.890614	4.65707	5e-05	0.00025073	yes
XLOC_012617	XLOC_012617	gene:SORBI_3002G302400	2:67862720-67866620	BTX623_mock	BTX623_flg22	OK	0.562587	2.75149	2.29007	6.37195	5e-05	0.00025073	yes
XLOC_012620	XLOC_012620	gene:SORBI_3002G303100	2:67904964-67911541	BTX623_mock	BTX623_flg22	OK	1.37394	2.83245	1.04373	4.63176	5e-05	0.00025073	yes
XLOC_012631	XLOC_012631	gene:SORBI_3002G305600	2:68067145-68069686	BTX623_mock	BTX623_flg22	OK	13.5358	41.4128	1.61329	8.4763	5e-05	0.00025073	yes
XLOC_012632	XLOC_012632	gene:SORBI_3002G306000	2:68083384-68092596	BTX623_mock	BTX623_flg22	OK	13.0695	30.6885	1.23149	7.08529	5e-05	0.00025073	yes
XLOC_012651	XLOC_012651	gene:SORBI_3002G309400	2:68352404-68360363	BTX623_mock	BTX623_flg22	OK	28.4373	41.9576	0.561149	3.27298	5e-05	0.00025073	yes
XLOC_012658	XLOC_012658	gene:SORBI_3002G310600	2:68447932-68449668	BTX623_mock	BTX623_flg22	OK	3.2552	6.78854	1.06035	3.44062	5e-05	0.00025073	yes
XLOC_012661	XLOC_012661	gene:SORBI_3002G311200	2:68498412-68506080	BTX623_mock	BTX623_flg22	OK	38.4864	24.6173	-0.644677	-3.26159	5e-05	0.00025073	yes
XLOC_012665	XLOC_012665	gene:SORBI_3002G312400	2:68589321-68595890	BTX623_mock	BTX623_flg22	OK	60.8729	79.5191	0.3855	2.25079	5e-05	0.00025073	yes
XLOC_012668	XLOC_012668	gene:SORBI_3002G312900	2:68624899-68630661	BTX623_mock	BTX623_flg22	OK	7.67316	11.6014	0.596407	3.36112	5e-05	0.00025073	yes
XLOC_012676	XLOC_012676	gene:SORBI_3002G314700	2:68818437-68821284	BTX623_mock	BTX623_flg22	OK	0.253532	0.750521	1.56572	3.24898	5e-05	0.00025073	yes
XLOC_012687	XLOC_012687	gene:SORBI_3002G316700,gene:SORBI_3002G316800	2:68961722-68972295	BTX623_mock	BTX623_flg22	OK	434.953	304.136	-0.516143	-2.60795	5e-05	0.00025073	yes
XLOC_012702	XLOC_012702	gene:SORBI_3002G321100	2:69270945-69276707	BTX623_mock	BTX623_flg22	OK	2.51145	3.86683	0.622633	3.29145	5e-05	0.00025073	yes
XLOC_012714	XLOC_012714	gene:SORBI_3002G323900	2:69486473-69487382	BTX623_mock	BTX623_flg22	OK	3.95162	24.276	2.61902	8.48011	5e-05	0.00025073	yes
XLOC_012726	XLOC_012726	gene:SORBI_3002G326100	2:69604408-69606169	BTX623_mock	BTX623_flg22	OK	2.83461	31.1983	3.46025	13.3291	5e-05	0.00025073	yes
XLOC_012730	XLOC_012730	gene:SORBI_3002G327700	2:69720168-69726258	BTX623_mock	BTX623_flg22	OK	5.9706	20.7206	1.79512	10.0025	5e-05	0.00025073	yes
XLOC_012731	XLOC_012731	gene:SORBI_3002G327800	2:69730972-69734292	BTX623_mock	BTX623_flg22	OK	56.862	147.958	1.37965	7.91321	5e-05	0.00025073	yes
XLOC_012732	XLOC_012732	gene:SORBI_3002G328000	2:69752282-69755821	BTX623_mock	BTX623_flg22	OK	4.79262	17.405	1.86061	9.11181	5e-05	0.00025073	yes
XLOC_012733	XLOC_012733	gene:SORBI_3002G328100	2:69761962-69766490	BTX623_mock	BTX623_flg22	OK	9.82868	16.8775	0.780031	4.22205	5e-05	0.00025073	yes
XLOC_012736	XLOC_012736	gene:SORBI_3002G328300	2:69777272-69781238	BTX623_mock	BTX623_flg22	OK	13.3031	30.7214	1.20748	6.85345	5e-05	0.00025073	yes
XLOC_012737	XLOC_012737	gene:SORBI_3002G328500	2:69784990-69793000	BTX623_mock	BTX623_flg22	OK	1.36821	3.86178	1.49697	3.82849	5e-05	0.00025073	yes
XLOC_012739	XLOC_012739	gene:SORBI_3002G328600	2:69798870-69801868	BTX623_mock	BTX623_flg22	OK	2.26002	0.333056	-2.7625	-5.60517	5e-05	0.00025073	yes
XLOC_012740	XLOC_012740	gene:SORBI_3002G328800	2:69807027-69810181	BTX623_mock	BTX623_flg22	OK	7.2347	14.3242	0.985445	4.87156	5e-05	0.00025073	yes
XLOC_012741	XLOC_012741	gene:SORBI_3002G329000	2:69821537-69825381	BTX623_mock	BTX623_flg22	OK	1.78534	20.3838	3.51315	16.0484	5e-05	0.00025073	yes
XLOC_012742	XLOC_012742	gene:SORBI_3002G329100	2:69826196-69829979	BTX623_mock	BTX623_flg22	OK	11.1098	17.3834	0.645884	3.51641	5e-05	0.00025073	yes
XLOC_012743	XLOC_012743	gene:SORBI_3002G329300	2:69833119-69836571	BTX623_mock	BTX623_flg22	OK	26.6944	18.3198	-0.543135	-2.83305	5e-05	0.00025073	yes
XLOC_012763	XLOC_012763	gene:SORBI_3002G333300	2:70162230-70166496	BTX623_mock	BTX623_flg22	OK	4.5457	47.0057	3.37026	16.0156	5e-05	0.00025073	yes
XLOC_012764	XLOC_012764	gene:SORBI_3002G333400	2:70168821-70173890	BTX623_mock	BTX623_flg22	OK	1.05769	10.5717	3.32122	11.9903	5e-05	0.00025073	yes
XLOC_012765	XLOC_012765	gene:SORBI_3002G333500	2:70183770-70189642	BTX623_mock	BTX623_flg22	OK	18.5726	24.8136	0.417959	2.39821	5e-05	0.00025073	yes
XLOC_012769	XLOC_012769	gene:SORBI_3002G333900	2:70227887-70231133	BTX623_mock	BTX623_flg22	OK	1.16662	4.42386	1.92297	6.59108	5e-05	0.00025073	yes
XLOC_012776	XLOC_012776	gene:SORBI_3002G334900	2:70305353-70308164	BTX623_mock	BTX623_flg22	OK	9.74619	12.9683	0.412084	2.27234	5e-05	0.00025073	yes
XLOC_012791	XLOC_012791	gene:SORBI_3002G337700	2:70491512-70498002	BTX623_mock	BTX623_flg22	OK	15.6811	25.3569	0.693356	3.95161	5e-05	0.00025073	yes
XLOC_012792	XLOC_012792	gene:SORBI_3002G337800	2:70511998-70514411	BTX623_mock	BTX623_flg22	OK	2.63142	12.3599	2.23175	9.16648	5e-05	0.00025073	yes
XLOC_012793	XLOC_012793	gene:SORBI_3002G338000	2:70530637-70532022	BTX623_mock	BTX623_flg22	OK	3570.36	1582.48	-1.17388	-4.65903	5e-05	0.00025073	yes
XLOC_012796	XLOC_012796	gene:SORBI_3002G338500	2:70573681-70576264	BTX623_mock	BTX623_flg22	OK	39.1211	372.374	3.25073	17.967	5e-05	0.00025073	yes
XLOC_012809	XLOC_012809	gene:SORBI_3002G341000	2:70785123-70792006	BTX623_mock	BTX623_flg22	OK	15.2088	10.4967	-0.534977	-2.89851	5e-05	0.00025073	yes
XLOC_012825	XLOC_012825	4343644	2:70971200-70974828	BTX623_mock	BTX623_flg22	OK	16.5775	60.9977	1.87953	10.579	5e-05	0.00025073	yes
XLOC_012826	XLOC_012826	4343645	2:70990116-70991534	BTX623_mock	BTX623_flg22	OK	4.63144	12.1791	1.39488	4.97202	5e-05	0.00025073	yes
XLOC_012827	XLOC_012827	gene:SORBI_3002G343700	2:70995641-70997806	BTX623_mock	BTX623_flg22	OK	6.70085	3.93162	-0.769219	-2.70108	5e-05	0.00025073	yes
XLOC_012842	XLOC_012842	gene:SORBI_3002G346501,gene:SORBI_3002G346600	2:71242662-71251130	BTX623_mock	BTX623_flg22	OK	2.47962	4.21197	0.764375	3.17962	5e-05	0.00025073	yes
XLOC_012853	XLOC_012853	gene:SORBI_3002G349300	2:71408907-71409464	BTX623_mock	BTX623_flg22	OK	45.109	72.5635	0.68583	3.18955	5e-05	0.00025073	yes
XLOC_012863	XLOC_012863	gene:SORBI_3002G351400	2:71519422-71521811	BTX623_mock	BTX623_flg22	OK	2.71542	7.04785	1.37601	6.09358	5e-05	0.00025073	yes
XLOC_012871	XLOC_012871	gene:SORBI_3002G353300	2:71644551-71647473	BTX623_mock	BTX623_flg22	OK	12.1486	8.81289	-0.463104	-2.47156	5e-05	0.00025073	yes
XLOC_012872	XLOC_012872	gene:SORBI_3002G353400	2:71650326-71654097	BTX623_mock	BTX623_flg22	OK	33.6897	92.8927	1.46326	8.34112	5e-05	0.00025073	yes
XLOC_012877	XLOC_012877	gene:SORBI_3002G354501	2:71765750-71769025	BTX623_mock	BTX623_flg22	OK	76.7293	52.8195	-0.538707	-2.96399	5e-05	0.00025073	yes
XLOC_012879	XLOC_012879	gene:SORBI_3002G354800	2:71782763-71792487	BTX623_mock	BTX623_flg22	OK	1.56288	2.45742	0.652936	2.46187	5e-05	0.00025073	yes
XLOC_012886	XLOC_012886	gene:SORBI_3002G356800	2:71935021-71938889	BTX623_mock	BTX623_flg22	OK	13.0235	8.16592	-0.673431	-2.97469	5e-05	0.00025073	yes
XLOC_012892	XLOC_012892	gene:SORBI_3002G357900	2:72042535-72046277	BTX623_mock	BTX623_flg22	OK	17.8922	26.4068	0.561578	3.12462	5e-05	0.00025073	yes
XLOC_012894	XLOC_012894	gene:SORBI_3002G358300	2:72056785-72071453	BTX623_mock	BTX623_flg22	OK	1.64028	14.5742	3.1514	9.33443	5e-05	0.00025073	yes
XLOC_012908	XLOC_012908	4343785	2:72312730-72315380	BTX623_mock	BTX623_flg22	OK	1.40142	5.57054	1.99093	6.52824	5e-05	0.00025073	yes
XLOC_012914	XLOC_012914	gene:SORBI_3002G362700	2:72370165-72375420	BTX623_mock	BTX623_flg22	OK	1.80707	1.16376	-0.634866	-2.22962	5e-05	0.00025073	yes
XLOC_012916	XLOC_012916	gene:SORBI_3002G362900	2:72403575-72410594	BTX623_mock	BTX623_flg22	OK	14.9022	36.827	1.30524	7.50154	5e-05	0.00025073	yes
XLOC_012919	XLOC_012919	gene:SORBI_3002G363400	2:72452562-72457262	BTX623_mock	BTX623_flg22	OK	23.4109	41.761	0.834973	4.73309	5e-05	0.00025073	yes
XLOC_012934	XLOC_012934	gene:SORBI_3002G366100	2:72605517-72608991	BTX623_mock	BTX623_flg22	OK	5.67139	8.61521	0.603183	2.72392	5e-05	0.00025073	yes
XLOC_012939	XLOC_012939	gene:SORBI_3002G366800	2:72650336-72653895	BTX623_mock	BTX623_flg22	OK	5.2109	7.92864	0.605543	2.33082	5e-05	0.00025073	yes
XLOC_012949	XLOC_012949	gene:SORBI_3002G369400	2:72860886-72862331	BTX623_mock	BTX623_flg22	OK	7.65054	18.5833	1.28037	5.26136	5e-05	0.00025073	yes
XLOC_012960	XLOC_012960	gene:SORBI_3002G371800	2:73029287-73032458	BTX623_mock	BTX623_flg22	OK	0.50196	1.21832	1.27925	4.27131	5e-05	0.00025073	yes
XLOC_012975	XLOC_012975	gene:SORBI_3002G374600	2:73236617-73241679	BTX623_mock	BTX623_flg22	OK	44.3385	31.8453	-0.477481	-2.79429	5e-05	0.00025073	yes
XLOC_012984	XLOC_012984	gene:SORBI_3002G376200	2:73355584-73358043	BTX623_mock	BTX623_flg22	OK	2.83421	4.30664	0.603616	2.61895	5e-05	0.00025073	yes
XLOC_012986	XLOC_012986	gene:SORBI_3002G377300	2:73419754-73426039	BTX623_mock	BTX623_flg22	OK	9.68842	6.43878	-0.589474	-3.18261	5e-05	0.00025073	yes
XLOC_012995	XLOC_012995	gene:SORBI_3002G379600	2:73572790-73577695	BTX623_mock	BTX623_flg22	OK	264.134	388.402	0.556278	2.88696	5e-05	0.00025073	yes
XLOC_012998	XLOC_012998	gene:SORBI_3002G379866	2:73603458-73607947	BTX623_mock	BTX623_flg22	OK	38.8981	183.842	2.24069	11.8888	5e-05	0.00025073	yes
XLOC_013005	XLOC_013005	gene:SORBI_3002G380700	2:73663095-73666128	BTX623_mock	BTX623_flg22	OK	8.02091	5.23642	-0.615184	-2.46467	5e-05	0.00025073	yes
XLOC_013007	XLOC_013007	gene:SORBI_3002G381300	2:73712951-73714246	BTX623_mock	BTX623_flg22	OK	2.93229	6.69176	1.19036	4.06893	5e-05	0.00025073	yes
XLOC_013009	XLOC_013009	gene:SORBI_3002G381700	2:73808149-73813489	BTX623_mock	BTX623_flg22	OK	57.7687	35.4266	-0.705456	-3.69654	5e-05	0.00025073	yes
XLOC_013039	XLOC_013039	gene:SORBI_3002G386800	2:74102303-74106835	BTX623_mock	BTX623_flg22	OK	40.0543	53.7625	0.424644	2.46959	5e-05	0.00025073	yes
XLOC_013041	XLOC_013041	gene:SORBI_3002G387100	2:74134497-74139147	BTX623_mock	BTX623_flg22	OK	12.0952	7.66033	-0.658961	-2.59385	5e-05	0.00025073	yes
XLOC_013045	XLOC_013045	gene:SORBI_3002G387600	2:74170478-74172468	BTX623_mock	BTX623_flg22	OK	8.59767	3.34869	-1.36035	-5.7641	5e-05	0.00025073	yes
XLOC_013048	XLOC_013048	gene:SORBI_3002G388400	2:74207352-74210317	BTX623_mock	BTX623_flg22	OK	22.6637	15.0474	-0.590873	-3.26226	5e-05	0.00025073	yes
XLOC_013050	XLOC_013050	gene:SORBI_3002G388900	2:74261615-74263685	BTX623_mock	BTX623_flg22	OK	3.00145	28.7401	3.25933	13.1334	5e-05	0.00025073	yes
XLOC_013056	XLOC_013056	gene:SORBI_3002G390500	2:74350562-74356411	BTX623_mock	BTX623_flg22	OK	289.147	181.548	-0.671451	-3.37226	5e-05	0.00025073	yes
XLOC_013077	XLOC_013077	gene:SORBI_3002G393800	2:74643837-74647947	BTX623_mock	BTX623_flg22	OK	1.60204	3.87031	1.27254	5.6552	5e-05	0.00025073	yes
XLOC_013079	XLOC_013079	gene:SORBI_3002G394100	2:74683438-74686597	BTX623_mock	BTX623_flg22	OK	16.8671	6.4126	-1.39523	-5.48667	5e-05	0.00025073	yes
XLOC_013088	XLOC_013088	gene:SORBI_3002G395300	2:74766163-74768204	BTX623_mock	BTX623_flg22	OK	5.10276	15.7832	1.62904	7.19468	5e-05	0.00025073	yes
XLOC_013128	XLOC_013128	gene:SORBI_3002G402700	2:75291641-75307144	BTX623_mock	BTX623_flg22	OK	123.292	74.5525	-0.725751	-3.64945	5e-05	0.00025073	yes
XLOC_013133	XLOC_013133	gene:SORBI_3002G403600	2:75370931-75374125	BTX623_mock	BTX623_flg22	OK	1153.86	801.432	-0.525811	-2.42092	5e-05	0.00025073	yes
XLOC_013145	XLOC_013145	gene:SORBI_3002G405600	2:75508755-75510749	BTX623_mock	BTX623_flg22	OK	45.5627	81.912	0.846222	4.92886	5e-05	0.00025073	yes
XLOC_013155	XLOC_013155	gene:SORBI_3002G407100	2:75642167-75642912	BTX623_mock	BTX623_flg22	OK	2.46005	6.2004	1.33367	2.86788	5e-05	0.00025073	yes
XLOC_013179	XLOC_013179	gene:SORBI_3002G411500	2:75976702-75982887	BTX623_mock	BTX623_flg22	OK	26.5959	36.9439	0.474133	2.74424	5e-05	0.00025073	yes
XLOC_013189	XLOC_013189	gene:SORBI_3002G414400	2:76165884-76169873	BTX623_mock	BTX623_flg22	OK	265.251	122.34	-1.11646	-3.88097	5e-05	0.00025073	yes
XLOC_013198	XLOC_013198	gene:SORBI_3002G417201	2:76437891-76440674	BTX623_mock	BTX623_flg22	OK	12.2169	25.3404	1.05257	4.28469	5e-05	0.00025073	yes
XLOC_013199	XLOC_013199	4344287	2:76453560-76458862	BTX623_mock	BTX623_flg22	OK	100.744	148.063	0.555512	2.9443	5e-05	0.00025073	yes
XLOC_013207	XLOC_013207	gene:SORBI_3002G418200	2:76599478-76606617	BTX623_mock	BTX623_flg22	OK	52.2186	29.789	-0.809785	-4.65001	5e-05	0.00025073	yes
XLOC_013219	XLOC_013219	gene:SORBI_3002G420300	2:76752520-76757106	BTX623_mock	BTX623_flg22	OK	31.4497	19.856	-0.663472	-3.81092	5e-05	0.00025073	yes
XLOC_013224	XLOC_013224	gene:SORBI_3002G421200	2:76849632-76856024	BTX623_mock	BTX623_flg22	OK	53.6212	29.7707	-0.848913	-3.86228	5e-05	0.00025073	yes
XLOC_013233	XLOC_013233	gene:SORBI_3002G423300	2:77049478-77051609	BTX623_mock	BTX623_flg22	OK	2.84206	5.15472	0.858959	3.12431	5e-05	0.00025073	yes
XLOC_013235	XLOC_013235	4344349	2:77105772-77111030	BTX623_mock	BTX623_flg22	OK	48.9936	87.6461	0.839095	4.27674	5e-05	0.00025073	yes
XLOC_013240	XLOC_013240	gene:SORBI_3002G424800	2:77159951-77162002	BTX623_mock	BTX623_flg22	OK	0.581225	1.35374	1.21979	2.7563	5e-05	0.00025073	yes
XLOC_013241	XLOC_013241	gene:SORBI_3002G424900	2:77168372-77172155	BTX623_mock	BTX623_flg22	OK	5.21814	3.12111	-0.741479	-3.48301	5e-05	0.00025073	yes
XLOC_013255	XLOC_013255	gene:SORBI_3002G427400	2:77388759-77390745	BTX623_mock	BTX623_flg22	OK	4.16943	17.5995	2.07761	8.19007	5e-05	0.00025073	yes
XLOC_013316	XLOC_013316	-	2:66427570-66434489	BTX623_mock	BTX623_flg22	OK	0.706245	7.38673	3.38669	14.9825	5e-05	0.00025073	yes
XLOC_013317	XLOC_013317	-	2:66434567-66435508	BTX623_mock	BTX623_flg22	OK	0.442155	4.64355	3.3926	5.80139	5e-05	0.00025073	yes
XLOC_013318	XLOC_013318	-	2:66435668-66438290	BTX623_mock	BTX623_flg22	OK	0.471219	2.93485	2.63882	7.78169	5e-05	0.00025073	yes
XLOC_013336	XLOC_013336	gene:SORBI_3003G001600	3:179980-182078	BTX623_mock	BTX623_flg22	OK	1.16193	2.514	1.11346	2.59738	5e-05	0.00025073	yes
XLOC_013339	XLOC_013339	4326365	3:272692-278486	BTX623_mock	BTX623_flg22	OK	1058.88	673.206	-0.653417	-2.68984	5e-05	0.00025073	yes
XLOC_013352	XLOC_013352	gene:SORBI_3003G005800	3:515146-518877	BTX623_mock	BTX623_flg22	OK	112.363	68.5023	-0.713943	-4.10357	5e-05	0.00025073	yes
XLOC_013363	XLOC_013363	gene:SORBI_3003G007800	3:683503-686684	BTX623_mock	BTX623_flg22	OK	192.965	57.4744	-1.74735	-9.82259	5e-05	0.00025073	yes
XLOC_013368	XLOC_013368	gene:SORBI_3003G008900	3:798669-808815	BTX623_mock	BTX623_flg22	OK	161.644	115.164	-0.489132	-2.57258	5e-05	0.00025073	yes
XLOC_013382	XLOC_013382	gene:SORBI_3003G012300	3:1069834-1073457	BTX623_mock	BTX623_flg22	OK	20.5806	36.3369	0.820148	3.26444	5e-05	0.00025073	yes
XLOC_013384	XLOC_013384	gene:SORBI_3003G012600	3:1101410-1104216	BTX623_mock	BTX623_flg22	OK	2.51824	1.47797	-0.768803	-2.38627	5e-05	0.00025073	yes
XLOC_013390	XLOC_013390	gene:SORBI_3003G013600	3:1209904-1219566	BTX623_mock	BTX623_flg22	OK	13.177	7.15393	-0.881217	-2.94725	5e-05	0.00025073	yes
XLOC_013399	XLOC_013399	gene:SORBI_3003G014900	3:1327884-1333444	BTX623_mock	BTX623_flg22	OK	2.34231	1.33526	-0.81081	-2.91853	5e-05	0.00025073	yes
XLOC_013411	XLOC_013411	gene:SORBI_3003G017100	3:1509729-1516076	BTX623_mock	BTX623_flg22	OK	24.8193	18.2068	-0.446987	-2.60671	5e-05	0.00025073	yes
XLOC_013417	XLOC_013417	gene:SORBI_3003G019200	3:1718269-1719296	BTX623_mock	BTX623_flg22	OK	48.3456	241.021	2.3177	12.6255	5e-05	0.00025073	yes
XLOC_013426	XLOC_013426	gene:SORBI_3003G020500	3:1772848-1775089	BTX623_mock	BTX623_flg22	OK	4.25755	2.5798	-0.722763	-2.62125	5e-05	0.00025073	yes
XLOC_013435	XLOC_013435	gene:SORBI_3003G021900	3:1880225-1882847	BTX623_mock	BTX623_flg22	OK	8.13294	15.2593	0.907841	3.31301	5e-05	0.00025073	yes
XLOC_013440	XLOC_013440	gene:SORBI_3003G022900	3:1974118-1982890	BTX623_mock	BTX623_flg22	OK	0.181238	0.868438	2.26054	5.53659	5e-05	0.00025073	yes
XLOC_013441	XLOC_013441	gene:SORBI_3003G023000	3:1989438-1993333	BTX623_mock	BTX623_flg22	OK	45.8848	84.3975	0.879186	5.11142	5e-05	0.00025073	yes
XLOC_013444	XLOC_013444	gene:SORBI_3003G023500	3:2025813-2030626	BTX623_mock	BTX623_flg22	OK	8.62739	15.136	0.810984	3.99005	5e-05	0.00025073	yes
XLOC_013446	XLOC_013446	gene:SORBI_3003G023800	3:2052040-2054641	BTX623_mock	BTX623_flg22	OK	23.3299	10.2783	-1.18257	-6.01035	5e-05	0.00025073	yes
XLOC_013449	XLOC_013449	gene:SORBI_3003G024200	3:2071175-2075338	BTX623_mock	BTX623_flg22	OK	12.746	17.6039	0.465854	2.58893	5e-05	0.00025073	yes
XLOC_013450	XLOC_013450	gene:SORBI_3003G024300	3:2077329-2082015	BTX623_mock	BTX623_flg22	OK	2.95949	1.94492	-0.605634	-2.59278	5e-05	0.00025073	yes
XLOC_013456	XLOC_013456	gene:SORBI_3003G025300	3:2140515-2143119	BTX623_mock	BTX623_flg22	OK	0.448913	4.41675	3.29848	10.3834	5e-05	0.00025073	yes
XLOC_013479	XLOC_013479	gene:SORBI_3003G029400	3:2589705-2590497	BTX623_mock	BTX623_flg22	OK	12.0794	27.3026	1.17649	3.95333	5e-05	0.00025073	yes
XLOC_013491	XLOC_013491	gene:SORBI_3003G031400	3:2877308-2878208	BTX623_mock	BTX623_flg22	OK	10.1322	3.5786	-1.50148	-3.82498	5e-05	0.00025073	yes
XLOC_013494	XLOC_013494	4327315	3:2964826-2969715	BTX623_mock	BTX623_flg22	OK	3.95292	6.54288	0.727007	3.4396	5e-05	0.00025073	yes
XLOC_013500	XLOC_013500	gene:SORBI_3003G033200	3:3056424-3059416	BTX623_mock	BTX623_flg22	OK	5.54276	3.63383	-0.609111	-2.43272	5e-05	0.00025073	yes
XLOC_013502	XLOC_013502	gene:SORBI_3003G033700	3:3076728-3079491	BTX623_mock	BTX623_flg22	OK	5.58379	9.08919	0.702908	3.23023	5e-05	0.00025073	yes
XLOC_013506	XLOC_013506	gene:SORBI_3003G034300	3:3130702-3133004	BTX623_mock	BTX623_flg22	OK	34.1125	69.8097	1.03313	5.84701	5e-05	0.00025073	yes
XLOC_013508	XLOC_013508	gene:SORBI_3003G034400	3:3150285-3153822	BTX623_mock	BTX623_flg22	OK	2.51879	1.32338	-0.928507	-3.30689	5e-05	0.00025073	yes
XLOC_013518	XLOC_013518	gene:SORBI_3003G036000	3:3299321-3306134	BTX623_mock	BTX623_flg22	OK	57.4698	75.3361	0.390537	2.22656	5e-05	0.00025073	yes
XLOC_013519	XLOC_013519	gene:SORBI_3003G036100	3:3309562-3310290	BTX623_mock	BTX623_flg22	OK	7.3019	2.74535	-1.41128	-3.87278	5e-05	0.00025073	yes
XLOC_013522	XLOC_013522	gene:SORBI_3003G036600	3:3358241-3365059	BTX623_mock	BTX623_flg22	OK	10.2109	14.3701	0.492963	2.59616	5e-05	0.00025073	yes
XLOC_013527	XLOC_013527	gene:SORBI_3003G037400	3:3517020-3519078	BTX623_mock	BTX623_flg22	OK	9.16552	23.228	1.34158	2.49532	5e-05	0.00025073	yes
XLOC_013529	XLOC_013529	gene:SORBI_3003G038000	3:3570807-3573716	BTX623_mock	BTX623_flg22	OK	3.65613	0.545572	-2.74448	-7.46959	5e-05	0.00025073	yes
XLOC_013547	XLOC_013547	gene:SORBI_3003G041200	3:3842929-3844649	BTX623_mock	BTX623_flg22	OK	1.30548	3.41227	1.38615	4.95265	5e-05	0.00025073	yes
XLOC_013561	XLOC_013561	gene:SORBI_3003G043600	3:4027166-4030382	BTX623_mock	BTX623_flg22	OK	1.61234	4.27798	1.40777	5.60738	5e-05	0.00025073	yes
XLOC_013563	XLOC_013563	gene:SORBI_3003G043800	3:4044737-4048646	BTX623_mock	BTX623_flg22	OK	9.49806	16.3488	0.783484	4.26413	5e-05	0.00025073	yes
XLOC_013565	XLOC_013565	gene:SORBI_3003G044200	3:4066918-4072805	BTX623_mock	BTX623_flg22	OK	22.7857	33.4712	0.554791	3.2162	5e-05	0.00025073	yes
XLOC_013577	XLOC_013577	gene:SORBI_3003G045900	3:4212217-4214432	BTX623_mock	BTX623_flg22	OK	4.05894	9.77543	1.26806	4.6351	5e-05	0.00025073	yes
XLOC_013583	XLOC_013583	gene:SORBI_3003G047400	3:4321654-4323859	BTX623_mock	BTX623_flg22	OK	0.557292	1.47631	1.40549	3.63329	5e-05	0.00025073	yes
XLOC_013585	XLOC_013585	gene:SORBI_3003G047700	3:4344381-4346830	BTX623_mock	BTX623_flg22	OK	98.7779	165.707	0.746377	4.02388	5e-05	0.00025073	yes
XLOC_013586	XLOC_013586	gene:SORBI_3003G047800	3:4347213-4350277	BTX623_mock	BTX623_flg22	OK	48.851	85.746	0.811682	4.6653	5e-05	0.00025073	yes
XLOC_013590	XLOC_013590	gene:SORBI_3003G048200	3:4446538-4450828	BTX623_mock	BTX623_flg22	OK	1.36066	0.604949	-1.16942	-2.96503	5e-05	0.00025073	yes
XLOC_013596	XLOC_013596	gene:SORBI_3003G049400	3:4517186-4518714	BTX623_mock	BTX623_flg22	OK	23.5456	41.3455	0.81227	4.29	5e-05	0.00025073	yes
XLOC_013608	XLOC_013608	gene:SORBI_3003G052300	3:4721512-4725477	BTX623_mock	BTX623_flg22	OK	37.6464	17.9022	-1.07238	-5.75514	5e-05	0.00025073	yes
XLOC_013610	XLOC_013610	gene:SORBI_3003G052700	3:4756774-4761200	BTX623_mock	BTX623_flg22	OK	14.0008	6.93472	-1.0136	-4.24786	5e-05	0.00025073	yes
XLOC_013622	XLOC_013622	gene:SORBI_3003G054900	3:4946601-4949999	BTX623_mock	BTX623_flg22	OK	9.68326	13.1664	0.4433	2.24729	5e-05	0.00025073	yes
XLOC_013626	XLOC_013626	gene:SORBI_3003G055300	3:4967708-4969899	BTX623_mock	BTX623_flg22	OK	154.032	91.6205	-0.749488	-4.25974	5e-05	0.00025073	yes
XLOC_013666	XLOC_013666	gene:SORBI_3003G061900	3:5413668-5419087	BTX623_mock	BTX623_flg22	OK	13.5207	27.7722	1.03847	5.24393	5e-05	0.00025073	yes
XLOC_013667	XLOC_013667	gene:SORBI_3003G062000	3:5421763-5422965	BTX623_mock	BTX623_flg22	OK	6.20947	0.772545	-3.00678	-5.95193	5e-05	0.00025073	yes
XLOC_013683	XLOC_013683	gene:SORBI_3003G065501	3:5609313-5612502	BTX623_mock	BTX623_flg22	OK	1.28545	3.12239	1.28037	3.73122	5e-05	0.00025073	yes
XLOC_013694	XLOC_013694	gene:SORBI_3003G067700	3:5746135-5747585	BTX623_mock	BTX623_flg22	OK	6.789	17.2279	1.34348	4.14226	5e-05	0.00025073	yes
XLOC_013695	XLOC_013695	gene:SORBI_3003G067900	3:5750271-5752031	BTX623_mock	BTX623_flg22	OK	47.5347	113.83	1.25982	4.92096	5e-05	0.00025073	yes
XLOC_013696	XLOC_013696	gene:SORBI_3003G068000	3:5756261-5757593	BTX623_mock	BTX623_flg22	OK	1.5296	0.361295	-2.08191	-3.17169	5e-05	0.00025073	yes
XLOC_013704	XLOC_013704	gene:SORBI_3003G071700	3:6096148-6101825	BTX623_mock	BTX623_flg22	OK	1.92334	5.30324	1.46326	6.88849	5e-05	0.00025073	yes
XLOC_013723	XLOC_013723	gene:SORBI_3003G074500,gene:SORBI_3003G074600	3:6339761-6351079	BTX623_mock	BTX623_flg22	OK	29.5927	14.1571	-1.06372	-5.34573	5e-05	0.00025073	yes
XLOC_013724	XLOC_013724	gene:SORBI_3003G074700	3:6360479-6362512	BTX623_mock	BTX623_flg22	OK	33.3735	15.2067	-1.13399	-5.43355	5e-05	0.00025073	yes
XLOC_013735	XLOC_013735	gene:SORBI_3003G076500	3:6512547-6515542	BTX623_mock	BTX623_flg22	OK	43.8496	66.1942	0.594142	3.40533	5e-05	0.00025073	yes
XLOC_013738	XLOC_013738	gene:SORBI_3003G076800	3:6539124-6540717	BTX623_mock	BTX623_flg22	OK	23.6959	14.8848	-0.670797	-3.03053	5e-05	0.00025073	yes
XLOC_013740	XLOC_013740	4325486	3:6599801-6604287	BTX623_mock	BTX623_flg22	OK	18.4262	12.6998	-0.536952	-2.86737	5e-05	0.00025073	yes
XLOC_013746	XLOC_013746	gene:SORBI_3003G078800	3:6774881-6777648	BTX623_mock	BTX623_flg22	OK	46.5245	65.3159	0.489443	2.81954	5e-05	0.00025073	yes
XLOC_013753	XLOC_013753	gene:SORBI_3003G081100	3:6981609-6986283	BTX623_mock	BTX623_flg22	OK	4.80609	12.0387	1.32475	6.21628	5e-05	0.00025073	yes
XLOC_013763	XLOC_013763	4325693	3:7081833-7084517	BTX623_mock	BTX623_flg22	OK	6.31609	11.8873	0.912323	4.69983	5e-05	0.00025073	yes
XLOC_013822	XLOC_013822	gene:SORBI_3003G093900	3:8184234-8186797	BTX623_mock	BTX623_flg22	OK	20.0828	30.9457	0.623778	3.29361	5e-05	0.00025073	yes
XLOC_013824	XLOC_013824	gene:SORBI_3003G094200	3:8193397-8196817	BTX623_mock	BTX623_flg22	OK	7.479	17.3477	1.21383	5.78797	5e-05	0.00025073	yes
XLOC_013835	XLOC_013835	gene:SORBI_3003G095400	3:8364327-8368084	BTX623_mock	BTX623_flg22	OK	11.1312	24.1892	1.11975	5.82469	5e-05	0.00025073	yes
XLOC_013837	XLOC_013837	gene:SORBI_3003G095700	3:8404872-8408492	BTX623_mock	BTX623_flg22	OK	20.8265	15.1672	-0.457468	-2.4766	5e-05	0.00025073	yes
XLOC_013839	XLOC_013839	gene:SORBI_3003G096000	3:8474355-8478515	BTX623_mock	BTX623_flg22	OK	76.2609	102.651	0.428736	2.47922	5e-05	0.00025073	yes
XLOC_013842	XLOC_013842	gene:SORBI_3003G096900	3:8573856-8577124	BTX623_mock	BTX623_flg22	OK	3.40485	8.84974	1.37804	6.96045	5e-05	0.00025073	yes
XLOC_013843	XLOC_013843	gene:SORBI_3003G097100	3:8585282-8592516	BTX623_mock	BTX623_flg22	OK	2.52381	10.1755	2.01143	9.14802	5e-05	0.00025073	yes
XLOC_013846	XLOC_013846	gene:SORBI_3003G098000	3:8664261-8668413	BTX623_mock	BTX623_flg22	OK	24.625	33.69	0.452197	2.60379	5e-05	0.00025073	yes
XLOC_013850	XLOC_013850	gene:SORBI_3003G098700	3:8700537-8706200	BTX623_mock	BTX623_flg22	OK	1.93067	6.66278	1.78702	4.67475	5e-05	0.00025073	yes
XLOC_013853	XLOC_013853	gene:SORBI_3003G099400	3:8756212-8758098	BTX623_mock	BTX623_flg22	OK	15.8681	3.03151	-2.38802	-7.47327	5e-05	0.00025073	yes
XLOC_013855	XLOC_013855	4324050	3:8780095-8783821	BTX623_mock	BTX623_flg22	OK	0.962283	0.316882	-1.60252	-2.63177	5e-05	0.00025073	yes
XLOC_013869	XLOC_013869	gene:SORBI_3003G103000	3:9175228-9179243	BTX623_mock	BTX623_flg22	OK	7.73441	3.8827	-0.994232	-4.54043	5e-05	0.00025073	yes
XLOC_013877	XLOC_013877	gene:SORBI_3003G105000	3:9486490-9491334	BTX623_mock	BTX623_flg22	OK	26.7568	41.4523	0.631546	3.56751	5e-05	0.00025073	yes
XLOC_013887	XLOC_013887	4326442	3:9713279-9715515	BTX623_mock	BTX623_flg22	OK	47.9918	21.7666	-1.14067	-6.46265	5e-05	0.00025073	yes
XLOC_013891	XLOC_013891	gene:SORBI_3003G108000	3:9779773-9779986	BTX623_mock	BTX623_flg22	OK	161.959	73.9638	-1.13074	-3.77792	5e-05	0.00025073	yes
XLOC_013896	XLOC_013896	gene:SORBI_3003G109200	3:9861018-9868847	BTX623_mock	BTX623_flg22	OK	4.3059	8.2704	0.941641	3.72383	5e-05	0.00025073	yes
XLOC_013901	XLOC_013901	gene:SORBI_3003G109832	3:9913166-9920672	BTX623_mock	BTX623_flg22	OK	4.71209	9.90951	1.07245	2.45674	5e-05	0.00025073	yes
XLOC_013904	XLOC_013904	gene:SORBI_3003G111300,gene:SORBI_3003G111500	3:10026247-10033483	BTX623_mock	BTX623_flg22	OK	26.5978	61.0984	1.19983	4.92066	5e-05	0.00025073	yes
XLOC_013910	XLOC_013910	gene:SORBI_3003G112400	3:10104897-10105947	BTX623_mock	BTX623_flg22	OK	0	1.28533	inf	#NAME?	5e-05	0.00025073	yes
XLOC_013918	XLOC_013918	gene:SORBI_3003G113800	3:10257895-10262483	BTX623_mock	BTX623_flg22	OK	76.1032	112.002	0.557498	3.16378	5e-05	0.00025073	yes
XLOC_013934	XLOC_013934	gene:SORBI_3003G118000	3:10669659-10670849	BTX623_mock	BTX623_flg22	OK	26.4804	64.5972	1.28654	7.13243	5e-05	0.00025073	yes
XLOC_013940	XLOC_013940	gene:SORBI_3003G118900	3:10759325-10763174	BTX623_mock	BTX623_flg22	OK	0.802637	1.30745	0.703931	2.5527	5e-05	0.00025073	yes
XLOC_013966	XLOC_013966	gene:SORBI_3003G123300	3:11213882-11216656	BTX623_mock	BTX623_flg22	OK	1.62056	0.752912	-1.10594	-3.67838	5e-05	0.00025073	yes
XLOC_013983	XLOC_013983	gene:SORBI_3003G126100	3:11554875-11560062	BTX623_mock	BTX623_flg22	OK	1.03988	8.30204	2.99704	9.4858	5e-05	0.00025073	yes
XLOC_013985	XLOC_013985	gene:SORBI_3003G126300	3:11589619-11596248	BTX623_mock	BTX623_flg22	OK	21.3539	32.1383	0.589794	3.27612	5e-05	0.00025073	yes
XLOC_013993	XLOC_013993	gene:SORBI_3003G127800	3:11726786-11730525	BTX623_mock	BTX623_flg22	OK	65.4544	32.1064	-1.02763	-5.83198	5e-05	0.00025073	yes
XLOC_013998	XLOC_013998	gene:SORBI_3003G128800	3:11875334-11883124	BTX623_mock	BTX623_flg22	OK	0.437144	0.242986	-0.847234	-2.55755	5e-05	0.00025073	yes
XLOC_014000	XLOC_014000	gene:SORBI_3003G129400	3:12102872-12107826	BTX623_mock	BTX623_flg22	OK	0.183755	0.854062	2.21656	5.78769	5e-05	0.00025073	yes
XLOC_014012	XLOC_014012	gene:SORBI_3003G131800	3:12374711-12381298	BTX623_mock	BTX623_flg22	OK	4.09763	2.66901	-0.618487	-2.78274	5e-05	0.00025073	yes
XLOC_014015	XLOC_014015	gene:SORBI_3003G132300	3:12440593-12442271	BTX623_mock	BTX623_flg22	OK	19.0816	12.034	-0.665066	-3.05831	5e-05	0.00025073	yes
XLOC_014043	XLOC_014043	gene:SORBI_3003G138400	3:13400560-13405829	BTX623_mock	BTX623_flg22	OK	7.45175	22.1096	1.56902	7.27315	5e-05	0.00025073	yes
XLOC_014050	XLOC_014050	4325161	3:13562262-13567086	BTX623_mock	BTX623_flg22	OK	194.594	298.88	0.619098	3.30279	5e-05	0.00025073	yes
XLOC_014052	XLOC_014052	4325162	3:13608142-13614319	BTX623_mock	BTX623_flg22	OK	23.3286	35.2961	0.597411	3.42909	5e-05	0.00025073	yes
XLOC_014075	XLOC_014075	gene:SORBI_3003G144900	3:14838676-14844936	BTX623_mock	BTX623_flg22	OK	4.36777	8.80772	1.01187	5.12495	5e-05	0.00025073	yes
XLOC_014080	XLOC_014080	gene:SORBI_3003G146100	3:15033522-15036126	BTX623_mock	BTX623_flg22	OK	0.056802	4.69072	6.36772	7.83626	5e-05	0.00025073	yes
XLOC_014085	XLOC_014085	gene:SORBI_3003G147301	3:15301743-15303746	BTX623_mock	BTX623_flg22	OK	0.280868	1.09533	1.9634	3.64667	5e-05	0.00025073	yes
XLOC_014092	XLOC_014092	gene:SORBI_3003G148400	3:15422429-15430036	BTX623_mock	BTX623_flg22	OK	2.60792	1.14557	-1.18683	-3.07678	5e-05	0.00025073	yes
XLOC_014096	XLOC_014096	gene:SORBI_3003G149000	3:15675227-15680861	BTX623_mock	BTX623_flg22	OK	11.1065	2.79796	-1.98896	-7.60659	5e-05	0.00025073	yes
XLOC_014103	XLOC_014103	gene:SORBI_3003G150400	3:15849086-15850676	BTX623_mock	BTX623_flg22	OK	2.12483	5.89231	1.47149	3.95582	5e-05	0.00025073	yes
XLOC_014105	XLOC_014105	gene:SORBI_3003G150600	3:15871536-15877316	BTX623_mock	BTX623_flg22	OK	84.83	58.1704	-0.54429	-2.65828	5e-05	0.00025073	yes
XLOC_014108	XLOC_014108	MIR408	3:15908237-15909569	BTX623_mock	BTX623_flg22	OK	2.81636	0.552368	-2.35013	-6.13878	5e-05	0.00025073	yes
XLOC_014110	XLOC_014110	gene:SORBI_3003G151500	3:15995674-16001710	BTX623_mock	BTX623_flg22	OK	11.5533	8.22083	-0.490949	-2.49887	5e-05	0.00025073	yes
XLOC_014120	XLOC_014120	gene:SORBI_3003G153400	3:16407826-16411662	BTX623_mock	BTX623_flg22	OK	8.33614	5.73119	-0.540546	-2.46284	5e-05	0.00025073	yes
XLOC_014124	XLOC_014124	gene:SORBI_3003G153800	3:16628709-16632600	BTX623_mock	BTX623_flg22	OK	6.68331	19.8618	1.57136	8.39935	5e-05	0.00025073	yes
XLOC_014125	XLOC_014125	-	3:16649268-16651088	BTX623_mock	BTX623_flg22	OK	4.98741	3.18705	-0.64607	-2.76404	5e-05	0.00025073	yes
XLOC_014136	XLOC_014136	4326806	3:17289348-17292640	BTX623_mock	BTX623_flg22	OK	123.747	173.81	0.490116	2.83909	5e-05	0.00025073	yes
XLOC_014154	XLOC_014154	gene:SORBI_3003G158600	3:18206541-18206847	BTX623_mock	BTX623_flg22	OK	86.5312	202.543	1.22693	5.38904	5e-05	0.00025073	yes
XLOC_014166	XLOC_014166	gene:SORBI_3003G161200	3:19159032-19172810	BTX623_mock	BTX623_flg22	OK	2.10075	0.716314	-1.55224	-2.94907	5e-05	0.00025073	yes
XLOC_014177	XLOC_014177	gene:SORBI_3003G163100	3:20255220-20263979	BTX623_mock	BTX623_flg22	OK	16.9778	11.8896	-0.513951	-2.81277	5e-05	0.00025073	yes
XLOC_014197	XLOC_014197	gene:SORBI_3003G167000	3:26253833-26261693	BTX623_mock	BTX623_flg22	OK	5.94552	10.0698	0.760161	3.7884	5e-05	0.00025073	yes
XLOC_014217	XLOC_014217	-	3:36770278-36774191	BTX623_mock	BTX623_flg22	OK	0.428675	0.224224	-0.934943	-2.5983	5e-05	0.00025073	yes
XLOC_014231	XLOC_014231	gene:SORBI_3003G173700	3:40407297-40409924	BTX623_mock	BTX623_flg22	OK	30.5822	4.56335	-2.74453	-12.1375	5e-05	0.00025073	yes
XLOC_014238	XLOC_014238	gene:SORBI_3003G175100	3:42630800-42641603	BTX623_mock	BTX623_flg22	OK	4.39667	6.29997	0.518933	2.71324	5e-05	0.00025073	yes
XLOC_014247	XLOC_014247	gene:SORBI_3003G176000	3:44635522-44645915	BTX623_mock	BTX623_flg22	OK	11.0384	8.217	-0.425843	-2.3867	5e-05	0.00025073	yes
XLOC_014249	XLOC_014249	gene:SORBI_3003G176200	3:44928250-44929653	BTX623_mock	BTX623_flg22	OK	2.73757	0.853267	-1.68183	-4.92022	5e-05	0.00025073	yes
XLOC_014270	XLOC_014270	-	3:46874213-46878541	BTX623_mock	BTX623_flg22	OK	4.60853	2.54343	-0.857533	-3.44947	5e-05	0.00025073	yes
XLOC_014288	XLOC_014288	gene:SORBI_3003G183300	3:48690865-48695241	BTX623_mock	BTX623_flg22	OK	1.30418	0.531722	-1.2944	-2.96325	5e-05	0.00025073	yes
XLOC_014305	XLOC_014305	gene:SORBI_3003G185600	3:50035814-50039398	BTX623_mock	BTX623_flg22	OK	7.75774	5.41354	-0.519066	-2.73888	5e-05	0.00025073	yes
XLOC_014309	XLOC_014309	gene:SORBI_3003G186500	3:50408284-50410529	BTX623_mock	BTX623_flg22	OK	205.162	458.051	1.15875	6.36637	5e-05	0.00025073	yes
XLOC_014311	XLOC_014311	gene:SORBI_3003G187000	3:50563517-50564817	BTX623_mock	BTX623_flg22	OK	37.3712	14.3818	-1.37768	-6.07062	5e-05	0.00025073	yes
XLOC_014316	XLOC_014316	gene:SORBI_3003G188000	3:50680411-50685145	BTX623_mock	BTX623_flg22	OK	2.04162	6.01139	1.55798	4.66567	5e-05	0.00025073	yes
XLOC_014318	XLOC_014318	gene:SORBI_3003G188200	3:50725472-50728056	BTX623_mock	BTX623_flg22	OK	3.85666	1.14689	-1.74963	-4.08132	5e-05	0.00025073	yes
XLOC_014340	XLOC_014340	gene:SORBI_3003G192600	3:51436965-51439714	BTX623_mock	BTX623_flg22	OK	1.95501	7.92435	2.01912	9.1964	5e-05	0.00025073	yes
XLOC_014345	XLOC_014345	gene:SORBI_3003G193700	3:51631928-51636950	BTX623_mock	BTX623_flg22	OK	38.7808	28.2255	-0.458343	-2.64708	5e-05	0.00025073	yes
XLOC_014354	XLOC_014354	gene:SORBI_3003G195600	3:51971320-51975127	BTX623_mock	BTX623_flg22	OK	7.13733	22.9113	1.6826	7.57286	5e-05	0.00025073	yes
XLOC_014356	XLOC_014356	gene:SORBI_3003G196200	3:52097820-52101961	BTX623_mock	BTX623_flg22	OK	17.9142	24.0002	0.421943	2.36647	5e-05	0.00025073	yes
XLOC_014358	XLOC_014358	gene:SORBI_3003G196400	3:52152819-52157258	BTX623_mock	BTX623_flg22	OK	3.83163	1.99147	-0.944126	-2.61485	5e-05	0.00025073	yes
XLOC_014363	XLOC_014363	gene:SORBI_3003G197100	3:52232358-52241502	BTX623_mock	BTX623_flg22	OK	9.22404	6.6208	-0.478393	-2.59413	5e-05	0.00025073	yes
XLOC_014365	XLOC_014365	gene:SORBI_3003G197400,gene:SORBI_3003G197500	3:52269412-52277295	BTX623_mock	BTX623_flg22	OK	37.8735	19.6491	-0.946722	-5.10912	5e-05	0.00025073	yes
XLOC_014378	XLOC_014378	gene:SORBI_3003G199400	3:52648840-52650568	BTX623_mock	BTX623_flg22	OK	0.34067	9.41316	4.78823	9.99135	5e-05	0.00025073	yes
XLOC_014394	XLOC_014394	gene:SORBI_3003G203000	3:53289863-53291308	BTX623_mock	BTX623_flg22	OK	161.226	109.991	-0.5517	-3.20395	5e-05	0.00025073	yes
XLOC_014397	XLOC_014397	gene:SORBI_3003G203500	3:53331224-53339384	BTX623_mock	BTX623_flg22	OK	57.43	37.9792	-0.596595	-3.28823	5e-05	0.00025073	yes
XLOC_014399	XLOC_014399	gene:SORBI_3003G203800	3:53387225-53389397	BTX623_mock	BTX623_flg22	OK	0	0.47996	inf	#NAME?	5e-05	0.00025073	yes
XLOC_014405	XLOC_014405	gene:SORBI_3003G204750	3:53467867-53473076	BTX623_mock	BTX623_flg22	OK	7.65727	58.1651	2.92525	13.831	5e-05	0.00025073	yes
XLOC_014425	XLOC_014425	gene:SORBI_3003G207900	3:53916561-53921201	BTX623_mock	BTX623_flg22	OK	0.569686	1.89514	1.73407	5.49105	5e-05	0.00025073	yes
XLOC_014437	XLOC_014437	gene:SORBI_3003G209800	3:54181171-54182764	BTX623_mock	BTX623_flg22	OK	1377.58	297.421	-2.21156	-7.58379	5e-05	0.00025073	yes
XLOC_014445	XLOC_014445	gene:SORBI_3003G211200	3:54402968-54404977	BTX623_mock	BTX623_flg22	OK	46.468	22.4457	-1.0498	-5.67622	5e-05	0.00025073	yes
XLOC_014452	XLOC_014452	gene:SORBI_3003G212300	3:54707970-54715142	BTX623_mock	BTX623_flg22	OK	8.30169	20.581	1.30983	4.58001	5e-05	0.00025073	yes
XLOC_014462	XLOC_014462	gene:SORBI_3003G214200	3:54825289-54827354	BTX623_mock	BTX623_flg22	OK	0.184519	0.589076	1.67468	3.18885	5e-05	0.00025073	yes
XLOC_014464	XLOC_014464	gene:SORBI_3003G214400	3:54835479-54846992	BTX623_mock	BTX623_flg22	OK	15.2081	25.4935	0.745293	3.58543	5e-05	0.00025073	yes
XLOC_014480	XLOC_014480	gene:SORBI_3003G217632	3:55308083-55311807	BTX623_mock	BTX623_flg22	OK	19.3063	2.19254	-3.13839	-8.62822	5e-05	0.00025073	yes
XLOC_014492	XLOC_014492	gene:SORBI_3003G220200,gene:SORBI_3003G220266	3:55538594-55547957	BTX623_mock	BTX623_flg22	OK	14.0889	25.0791	0.831928	4.75251	5e-05	0.00025073	yes
XLOC_014507	XLOC_014507	gene:SORBI_3003G222800	3:55886025-55888995	BTX623_mock	BTX623_flg22	OK	4.45338	9.57037	1.10367	3.58175	5e-05	0.00025073	yes
XLOC_014508	XLOC_014508	gene:SORBI_3003G223100	3:55904007-55906900	BTX623_mock	BTX623_flg22	OK	8.60846	5.39572	-0.67394	-2.81591	5e-05	0.00025073	yes
XLOC_014514	XLOC_014514	gene:SORBI_3003G224600	3:56070804-56076601	BTX623_mock	BTX623_flg22	OK	15.6563	29.4651	0.912259	5.13855	5e-05	0.00025073	yes
XLOC_014518	XLOC_014518	4329192	3:56238856-56240954	BTX623_mock	BTX623_flg22	OK	7.71872	39.6609	2.36128	10.5704	5e-05	0.00025073	yes
XLOC_014526	XLOC_014526	gene:SORBI_3003G227300	3:56472262-56479136	BTX623_mock	BTX623_flg22	OK	1.41116	3.72433	1.4001	6.72609	5e-05	0.00025073	yes
XLOC_014532	XLOC_014532	gene:SORBI_3003G228400	3:56610803-56613856	BTX623_mock	BTX623_flg22	OK	17.3713	33.2984	0.938748	5.24253	5e-05	0.00025073	yes
XLOC_014533	XLOC_014533	gene:SORBI_3003G228500	3:56646490-56649472	BTX623_mock	BTX623_flg22	OK	2.47576	16.7532	2.7585	11.8729	5e-05	0.00025073	yes
XLOC_014536	XLOC_014536	gene:SORBI_3003G228900	3:56711354-56715010	BTX623_mock	BTX623_flg22	OK	6.10539	20.0395	1.71469	8.34496	5e-05	0.00025073	yes
XLOC_014537	XLOC_014537	gene:SORBI_3003G229000	3:56722666-56725127	BTX623_mock	BTX623_flg22	OK	0.723419	6.5964	3.18878	9.4287	5e-05	0.00025073	yes
XLOC_014547	XLOC_014547	gene:SORBI_3003G230000	3:56967922-56972521	BTX623_mock	BTX623_flg22	OK	2.44311	4.04794	0.72847	3.03724	5e-05	0.00025073	yes
XLOC_014562	XLOC_014562	gene:SORBI_3003G232900	3:57192513-57194484	BTX623_mock	BTX623_flg22	OK	10.4357	21.0759	1.01406	4.81782	5e-05	0.00025073	yes
XLOC_014563	XLOC_014563	gene:SORBI_3003G233000	3:57206761-57209171	BTX623_mock	BTX623_flg22	OK	17.4791	36.0156	1.04299	5.58917	5e-05	0.00025073	yes
XLOC_014569	XLOC_014569	gene:SORBI_3003G234000	3:57287419-57289498	BTX623_mock	BTX623_flg22	OK	1.51212	4.93386	1.70614	6.11613	5e-05	0.00025073	yes
XLOC_014571	XLOC_014571	gene:SORBI_3003G234200	3:57297861-57310502	BTX623_mock	BTX623_flg22	OK	604.294	258.676	-1.2241	-3.97943	5e-05	0.00025073	yes
XLOC_014572	XLOC_014572	gene:SORBI_3003G234400	3:57311403-57317098	BTX623_mock	BTX623_flg22	OK	382.798	169.86	-1.17224	-6.32551	5e-05	0.00025073	yes
XLOC_014573	XLOC_014573	gene:SORBI_3003G234500	3:57318883-57321904	BTX623_mock	BTX623_flg22	OK	87.2092	297.997	1.77274	7.38387	5e-05	0.00025073	yes
XLOC_014579	XLOC_014579	gene:SORBI_3003G235400	3:57374377-57381508	BTX623_mock	BTX623_flg22	OK	13.2938	18.3723	0.46678	2.51642	5e-05	0.00025073	yes
XLOC_014597	XLOC_014597	gene:SORBI_3003G238600	3:57805081-57810430	BTX623_mock	BTX623_flg22	OK	22.1601	16.0813	-0.46258	-2.44829	5e-05	0.00025073	yes
XLOC_014612	XLOC_014612	gene:SORBI_3003G240500	3:57958522-57960470	BTX623_mock	BTX623_flg22	OK	1.35837	5.15237	1.92336	4.983	5e-05	0.00025073	yes
XLOC_014637	XLOC_014637	gene:SORBI_3003G245900	3:58483278-58486250	BTX623_mock	BTX623_flg22	OK	10.3105	6.98691	-0.56139	-2.6416	5e-05	0.00025073	yes
XLOC_014649	XLOC_014649	gene:SORBI_3003G247900	3:58664751-58666877	BTX623_mock	BTX623_flg22	OK	24.354	17.26	-0.496724	-2.68219	5e-05	0.00025073	yes
XLOC_014651	XLOC_014651	gene:SORBI_3003G248100	3:58689431-58695534	BTX623_mock	BTX623_flg22	OK	33.0399	18.8774	-0.80755	-4.65043	5e-05	0.00025073	yes
XLOC_014669	XLOC_014669	gene:SORBI_3003G252400	3:59085422-59089004	BTX623_mock	BTX623_flg22	OK	15.576	33.3157	1.09688	5.93099	5e-05	0.00025073	yes
XLOC_014670	XLOC_014670	gene:SORBI_3003G252600	3:59109542-59116288	BTX623_mock	BTX623_flg22	OK	13.5007	20.4443	0.598664	3.20587	5e-05	0.00025073	yes
XLOC_014675	XLOC_014675	gene:SORBI_3003G253700	3:59244598-59250618	BTX623_mock	BTX623_flg22	OK	1.57521	6.70509	2.08971	3.27886	5e-05	0.00025073	yes
XLOC_014678	XLOC_014678	gene:SORBI_3003G254100	3:59261810-59268710	BTX623_mock	BTX623_flg22	OK	11.8925	15.9724	0.425525	2.37778	5e-05	0.00025073	yes
XLOC_014680	XLOC_014680	gene:SORBI_3003G254600	3:59290543-59292764	BTX623_mock	BTX623_flg22	OK	59.4077	37.6565	-0.657751	-3.72729	5e-05	0.00025073	yes
XLOC_014694	XLOC_014694	gene:SORBI_3003G256550	3:59457860-59463319	BTX623_mock	BTX623_flg22	OK	37.9424	26.766	-0.503407	-2.45384	5e-05	0.00025073	yes
XLOC_014717	XLOC_014717	gene:SORBI_3003G260000	3:59791802-59793785	BTX623_mock	BTX623_flg22	OK	47.8819	19.5379	-1.29321	-5.18819	5e-05	0.00025073	yes
XLOC_014733	XLOC_014733	gene:SORBI_3003G263300	3:60078438-60081763	BTX623_mock	BTX623_flg22	OK	1.01965	5.80974	2.5104	9.37053	5e-05	0.00025073	yes
XLOC_014740	XLOC_014740	gene:SORBI_3003G264700	3:60155298-60157543	BTX623_mock	BTX623_flg22	OK	95.0322	68.7156	-0.467779	-2.67933	5e-05	0.00025073	yes
XLOC_014743	XLOC_014743	gene:SORBI_3003G265100	3:60191243-60196968	BTX623_mock	BTX623_flg22	OK	9.66039	34.5397	1.8381	9.64351	5e-05	0.00025073	yes
XLOC_014752	XLOC_014752	gene:SORBI_3003G266500	3:60343803-60347353	BTX623_mock	BTX623_flg22	OK	21.0865	14.402	-0.550054	-3.05788	5e-05	0.00025073	yes
XLOC_014753	XLOC_014753	gene:SORBI_3003G266600	3:60350152-60356018	BTX623_mock	BTX623_flg22	OK	8.45836	4.97697	-0.765111	-4.11089	5e-05	0.00025073	yes
XLOC_014755	XLOC_014755	gene:SORBI_3003G266900	3:60360580-60365594	BTX623_mock	BTX623_flg22	OK	6.2155	12.5491	1.01364	5.17039	5e-05	0.00025073	yes
XLOC_014760	XLOC_014760	gene:SORBI_3003G267700	3:60421756-60428660	BTX623_mock	BTX623_flg22	OK	2.34717	15.9901	2.76818	14.548	5e-05	0.00025073	yes
XLOC_014767	XLOC_014767	gene:SORBI_3003G268700	3:60531878-60533602	BTX623_mock	BTX623_flg22	OK	5.80784	10.421	0.84342	3.05206	5e-05	0.00025073	yes
XLOC_014768	XLOC_014768	gene:SORBI_3003G268800	3:60567215-60569238	BTX623_mock	BTX623_flg22	OK	2.52367	8.36709	1.72921	5.2554	5e-05	0.00025073	yes
XLOC_014771	XLOC_014771	4326923	3:60606091-60611769	BTX623_mock	BTX623_flg22	OK	26.5296	35.986	0.439831	2.56343	5e-05	0.00025073	yes
XLOC_014778	XLOC_014778	gene:SORBI_3003G270400	3:60717957-60720177	BTX623_mock	BTX623_flg22	OK	0.409262	0	#NAME?	#NAME?	5e-05	0.00025073	yes
XLOC_014780	XLOC_014780	gene:SORBI_3003G270800	3:60744742-60746865	BTX623_mock	BTX623_flg22	OK	26.114	15.8901	-0.716693	-3.69966	5e-05	0.00025073	yes
XLOC_014788	XLOC_014788	gene:SORBI_3003G272200	3:60842727-60845261	BTX623_mock	BTX623_flg22	OK	1.24394	7.15165	2.52336	8.15089	5e-05	0.00025073	yes
XLOC_014789	XLOC_014789	gene:SORBI_3003G272400	3:60870033-60875740	BTX623_mock	BTX623_flg22	OK	7.25647	18.3443	1.33799	7.55159	5e-05	0.00025073	yes
XLOC_014799	XLOC_014799	gene:SORBI_3003G273900	3:61008734-61013034	BTX623_mock	BTX623_flg22	OK	10.1924	16.4254	0.688433	3.57643	5e-05	0.00025073	yes
XLOC_014811	XLOC_014811	gene:SORBI_3003G275900	3:61242577-61245017	BTX623_mock	BTX623_flg22	OK	0.730093	10.5855	3.85787	14.2068	5e-05	0.00025073	yes
XLOC_014815	XLOC_014815	gene:SORBI_3003G277400,gene:SORBI_3003G277500	3:61316808-61322103	BTX623_mock	BTX623_flg22	OK	6.51788	23.0885	1.8247	8.2492	5e-05	0.00025073	yes
XLOC_014817	XLOC_014817	gene:SORBI_3003G277800	3:61364456-61370278	BTX623_mock	BTX623_flg22	OK	13.7833	7.6871	-0.842406	-3.81473	5e-05	0.00025073	yes
XLOC_014819	XLOC_014819	gene:SORBI_3003G278000	3:61406874-61407727	BTX623_mock	BTX623_flg22	OK	70.89	96.0261	0.437845	2.35603	5e-05	0.00025073	yes
XLOC_014830	XLOC_014830	gene:SORBI_3003G279500	3:61509185-61511811	BTX623_mock	BTX623_flg22	OK	15.1053	22.7585	0.591352	3.29321	5e-05	0.00025073	yes
XLOC_014831	XLOC_014831	gene:SORBI_3003G279700	3:61514495-61518222	BTX623_mock	BTX623_flg22	OK	0.175416	0.417972	1.25262	2.86597	5e-05	0.00025073	yes
XLOC_014839	XLOC_014839	gene:SORBI_3003G280900	3:61585618-61591170	BTX623_mock	BTX623_flg22	OK	82.7466	113.301	0.453392	2.56261	5e-05	0.00025073	yes
XLOC_014859	XLOC_014859	gene:SORBI_3003G284300	3:61819759-61824599	BTX623_mock	BTX623_flg22	OK	61.0254	90.2017	0.563746	3.18585	5e-05	0.00025073	yes
XLOC_014862	XLOC_014862	gene:SORBI_3003G284800	3:61847233-61849924	BTX623_mock	BTX623_flg22	OK	55.0288	33.0143	-0.737094	-4.19782	5e-05	0.00025073	yes
XLOC_014866	XLOC_014866	gene:SORBI_3003G285300,gene:SORBI_3003G285400	3:61875012-61877828	BTX623_mock	BTX623_flg22	OK	7.92116	11.7986	0.574829	2.79968	5e-05	0.00025073	yes
XLOC_014884	XLOC_014884	gene:SORBI_3003G288000,gene:SORBI_3003G288100	3:62117926-62124828	BTX623_mock	BTX623_flg22	OK	66.1211	113.718	0.782279	4.20471	5e-05	0.00025073	yes
XLOC_014885	XLOC_014885	gene:SORBI_3003G288300	3:62147840-62149477	BTX623_mock	BTX623_flg22	OK	2.07615	3.92115	0.917368	3.02577	5e-05	0.00025073	yes
XLOC_014896	XLOC_014896	gene:SORBI_3003G289900	3:62236972-62241129	BTX623_mock	BTX623_flg22	OK	1.08852	2.22377	1.03064	3.00963	5e-05	0.00025073	yes
XLOC_014904	XLOC_014904	4326541	3:62392732-62402140	BTX623_mock	BTX623_flg22	OK	50.7815	104.676	1.04356	5.41148	5e-05	0.00025073	yes
XLOC_014906	XLOC_014906	gene:SORBI_3003G291600	3:62418195-62421907	BTX623_mock	BTX623_flg22	OK	7.79127	47.6857	2.61363	13.9521	5e-05	0.00025073	yes
XLOC_014908	XLOC_014908	gene:SORBI_3003G292000	3:62459069-62463091	BTX623_mock	BTX623_flg22	OK	2.87539	1.32556	-1.11716	-3.38201	5e-05	0.00025073	yes
XLOC_014919	XLOC_014919	gene:SORBI_3003G293900	3:62646906-62648863	BTX623_mock	BTX623_flg22	OK	21.606	33.2057	0.619997	2.73766	5e-05	0.00025073	yes
XLOC_014926	XLOC_014926	gene:SORBI_3003G295400	3:62767920-62773957	BTX623_mock	BTX623_flg22	OK	12.332	33.2051	1.429	8.18163	5e-05	0.00025073	yes
XLOC_014929	XLOC_014929	gene:SORBI_3003G295800	3:62790967-62793522	BTX623_mock	BTX623_flg22	OK	20.9987	30.2381	0.526072	2.8122	5e-05	0.00025073	yes
XLOC_014932	XLOC_014932	gene:SORBI_3003G296200	3:62826204-62832111	BTX623_mock	BTX623_flg22	OK	8.03523	13.1298	0.708433	3.8118	5e-05	0.00025073	yes
XLOC_014933	XLOC_014933	4324625	3:62851273-62857742	BTX623_mock	BTX623_flg22	OK	2.37692	0.654722	-1.86014	-6.85359	5e-05	0.00025073	yes
XLOC_014940	XLOC_014940	gene:SORBI_3003G297600	3:62942080-62942758	BTX623_mock	BTX623_flg22	OK	7.65045	60.6215	2.98621	9.31646	5e-05	0.00025073	yes
XLOC_014945	XLOC_014945	gene:SORBI_3003G298700	3:63004845-63006319	BTX623_mock	BTX623_flg22	OK	3.54645	6.50492	0.875155	2.75268	5e-05	0.00025073	yes
XLOC_014952	XLOC_014952	gene:SORBI_3003G300400	3:63143875-63148167	BTX623_mock	BTX623_flg22	OK	7.95793	5.61073	-0.504205	-2.30621	5e-05	0.00025073	yes
XLOC_014956	XLOC_014956	gene:SORBI_3003G300800	3:63181540-63183919	BTX623_mock	BTX623_flg22	OK	13.3433	32.2779	1.27443	6.34433	5e-05	0.00025073	yes
XLOC_014967	XLOC_014967	gene:SORBI_3003G303100	3:63372758-63374708	BTX623_mock	BTX623_flg22	OK	0.848028	1.71015	1.01194	2.86461	5e-05	0.00025073	yes
XLOC_014968	XLOC_014968	gene:SORBI_3003G303200	3:63374868-63377091	BTX623_mock	BTX623_flg22	OK	0.571677	1.70638	1.57767	2.90681	5e-05	0.00025073	yes
XLOC_014970	XLOC_014970	gene:SORBI_3003G303700	3:63403752-63412274	BTX623_mock	BTX623_flg22	OK	99.7491	66.3881	-0.58738	-3.18496	5e-05	0.00025073	yes
XLOC_014974	XLOC_014974	gene:SORBI_3003G305300	3:63522534-63524955	BTX623_mock	BTX623_flg22	OK	12.1825	2.92545	-2.05808	-3.42569	5e-05	0.00025073	yes
XLOC_014975	XLOC_014975	gene:SORBI_3003G305400	3:63525993-63529317	BTX623_mock	BTX623_flg22	OK	3.43375	6.92198	1.0114	5.03431	5e-05	0.00025073	yes
XLOC_014977	XLOC_014977	gene:SORBI_3003G305900	3:63548171-63552709	BTX623_mock	BTX623_flg22	OK	3.08121	5.02913	0.706812	3.12655	5e-05	0.00025073	yes
XLOC_014979	XLOC_014979	4326893	3:63587721-63591672	BTX623_mock	BTX623_flg22	OK	1.34643	0.257501	-2.38649	-3.5066	5e-05	0.00025073	yes
XLOC_014985	XLOC_014985	4325503	3:63729937-63734311	BTX623_mock	BTX623_flg22	OK	27.9296	46.7051	0.741783	4.29165	5e-05	0.00025073	yes
XLOC_014989	XLOC_014989	gene:SORBI_3003G309200	3:63766645-63773196	BTX623_mock	BTX623_flg22	OK	26.7071	52.6722	0.979817	5.67075	5e-05	0.00025073	yes
XLOC_015002	XLOC_015002	gene:SORBI_3003G311700	3:63988794-63993036	BTX623_mock	BTX623_flg22	OK	9.78303	15.2782	0.643118	3.20473	5e-05	0.00025073	yes
XLOC_015004	XLOC_015004	gene:SORBI_3003G312100	3:64015737-64043453	BTX623_mock	BTX623_flg22	OK	7.8014	10.3492	0.407715	2.34658	5e-05	0.00025073	yes
XLOC_015006	XLOC_015006	gene:SORBI_3003G312400	3:64060568-64067891	BTX623_mock	BTX623_flg22	OK	6.56328	23.0354	1.81136	9.25138	5e-05	0.00025073	yes
XLOC_015010	XLOC_015010	gene:SORBI_3003G313100	3:64127466-64133042	BTX623_mock	BTX623_flg22	OK	0.0872586	6.37673	6.19137	8.35546	5e-05	0.00025073	yes
XLOC_015013	XLOC_015013	gene:SORBI_3003G314200	3:64239999-64247998	BTX623_mock	BTX623_flg22	OK	1.12807	5.13015	2.18514	4.01282	5e-05	0.00025073	yes
XLOC_015016	XLOC_015016	gene:SORBI_3003G314800	3:64282802-64288000	BTX623_mock	BTX623_flg22	OK	36.306	84.7917	1.22371	6.95748	5e-05	0.00025073	yes
XLOC_015025	XLOC_015025	gene:SORBI_3003G316300	3:64401660-64414081	BTX623_mock	BTX623_flg22	OK	13.1063	27.7395	1.08168	6.1796	5e-05	0.00025073	yes
XLOC_015027	XLOC_015027	gene:SORBI_3003G316700	3:64451789-64461029	BTX623_mock	BTX623_flg22	OK	13.7418	19.65	0.515955	2.99831	5e-05	0.00025073	yes
XLOC_015032	XLOC_015032	gene:SORBI_3003G318300	3:64601531-64606004	BTX623_mock	BTX623_flg22	OK	3.32687	1.95501	-0.766988	-3.53893	5e-05	0.00025073	yes
XLOC_015039	XLOC_015039	gene:SORBI_3003G319300	3:64675694-64682423	BTX623_mock	BTX623_flg22	OK	1.43024	2.49788	0.804446	3.68403	5e-05	0.00025073	yes
XLOC_015041	XLOC_015041	gene:SORBI_3003G319500	3:64702214-64706860	BTX623_mock	BTX623_flg22	OK	4.98424	24.7972	2.31473	11.3912	5e-05	0.00025073	yes
XLOC_015063	XLOC_015063	gene:SORBI_3003G324000	3:65054868-65057062	BTX623_mock	BTX623_flg22	OK	39.8894	21.7689	-0.873741	-4.75658	5e-05	0.00025073	yes
XLOC_015071	XLOC_015071	gene:SORBI_3003G325300	3:65156738-65160875	BTX623_mock	BTX623_flg22	OK	0.246413	1.52223	2.62704	8.28929	5e-05	0.00025073	yes
XLOC_015082	XLOC_015082	gene:SORBI_3003G327100	3:65283065-65287705	BTX623_mock	BTX623_flg22	OK	66.8183	44.3987	-0.589727	-3.35658	5e-05	0.00025073	yes
XLOC_015103	XLOC_015103	gene:SORBI_3003G331100	3:65598620-65602483	BTX623_mock	BTX623_flg22	OK	7.90703	5.09637	-0.633667	-3.17062	5e-05	0.00025073	yes
XLOC_015107	XLOC_015107	gene:SORBI_3003G331600	3:65636767-65639090	BTX623_mock	BTX623_flg22	OK	3.09678	6.12656	0.984307	4.15903	5e-05	0.00025073	yes
XLOC_015108	XLOC_015108	gene:SORBI_3003G331700	3:65644338-65645493	BTX623_mock	BTX623_flg22	OK	7.36861	61.2014	3.0541	13.3327	5e-05	0.00025073	yes
XLOC_015115	XLOC_015115	gene:SORBI_3003G333200	3:65728600-65730941	BTX623_mock	BTX623_flg22	OK	1.33714	2.52623	0.91784	2.99993	5e-05	0.00025073	yes
XLOC_015127	XLOC_015127	gene:SORBI_3003G336100	3:65937723-65942573	BTX623_mock	BTX623_flg22	OK	15.3779	33.1879	1.1098	6.41995	5e-05	0.00025073	yes
XLOC_015132	XLOC_015132	gene:SORBI_3003G336900	3:66015080-66020418	BTX623_mock	BTX623_flg22	OK	1.15782	0.537086	-1.10819	-3.17683	5e-05	0.00025073	yes
XLOC_015134	XLOC_015134	gene:SORBI_3003G337100	3:66030342-66033033	BTX623_mock	BTX623_flg22	OK	1.00994	3.74285	1.88986	6.11848	5e-05	0.00025073	yes
XLOC_015142	XLOC_015142	4327568	3:66191753-66194027	BTX623_mock	BTX623_flg22	OK	12.1389	1.25062	-3.27892	-9.40077	5e-05	0.00025073	yes
XLOC_015146	XLOC_015146	gene:SORBI_3003G339200	3:66220853-66221951	BTX623_mock	BTX623_flg22	OK	387.349	584.82	0.594358	3.33667	5e-05	0.00025073	yes
XLOC_015149	XLOC_015149	107275263,gene:SORBI_3003G339800	3:66277026-66282882	BTX623_mock	BTX623_flg22	OK	6.86727	10.1294	0.560747	2.54085	5e-05	0.00025073	yes
XLOC_015150	XLOC_015150	gene:SORBI_3003G339900	3:66285304-66289686	BTX623_mock	BTX623_flg22	OK	6.57707	20.1614	1.61608	7.72981	5e-05	0.00025073	yes
XLOC_015158	XLOC_015158	4327518	3:66392942-66395715	BTX623_mock	BTX623_flg22	OK	2.63041	26.9888	3.359	13.0364	5e-05	0.00025073	yes
XLOC_015163	XLOC_015163	gene:SORBI_3003G342100	3:66458465-66460809	BTX623_mock	BTX623_flg22	OK	190.663	135.885	-0.488637	-2.76699	5e-05	0.00025073	yes
XLOC_015164	XLOC_015164	gene:SORBI_3003G342200	3:66461565-66463887	BTX623_mock	BTX623_flg22	OK	8.88887	5.58319	-0.670909	-3.20688	5e-05	0.00025073	yes
XLOC_015174	XLOC_015174	gene:SORBI_3003G345100	3:66637776-66642420	BTX623_mock	BTX623_flg22	OK	13.0578	19.6945	0.592879	2.51637	5e-05	0.00025073	yes
XLOC_015175	XLOC_015175	gene:SORBI_3003G345200	3:66654276-66659424	BTX623_mock	BTX623_flg22	OK	1.53427	3.66262	1.25532	5.21433	5e-05	0.00025073	yes
XLOC_015180	XLOC_015180	gene:SORBI_3003G346100	3:66704223-66706761	BTX623_mock	BTX623_flg22	OK	7.81596	45.3791	2.53753	9.10378	5e-05	0.00025073	yes
XLOC_015181	XLOC_015181	gene:SORBI_3003G346400	3:66717965-66729190	BTX623_mock	BTX623_flg22	OK	17.9898	27.5582	0.615305	3.54598	5e-05	0.00025073	yes
XLOC_015184	XLOC_015184	gene:SORBI_3003G347520	3:66803345-66813186	BTX623_mock	BTX623_flg22	OK	50.9439	31.2489	-0.705105	-3.54195	5e-05	0.00025073	yes
XLOC_015191	XLOC_015191	gene:SORBI_3003G348700	3:66891631-66894963	BTX623_mock	BTX623_flg22	OK	0.280805	2.95232	3.39421	2.96869	5e-05	0.00025073	yes
XLOC_015199	XLOC_015199	-	3:66996861-66997772	BTX623_mock	BTX623_flg22	OK	2.97716	5.22696	0.812035	2.50313	5e-05	0.00025073	yes
XLOC_015202	XLOC_015202	gene:SORBI_3003G350700	3:67021778-67024939	BTX623_mock	BTX623_flg22	OK	21.9903	14.3208	-0.618756	-3.39516	5e-05	0.00025073	yes
XLOC_015210	XLOC_015210	gene:SORBI_3003G352400	3:67137166-67138369	BTX623_mock	BTX623_flg22	OK	35.9388	79.6943	1.14893	6.09332	5e-05	0.00025073	yes
XLOC_015233	XLOC_015233	gene:SORBI_3003G355500,gene:SORBI_3003G355600	3:67400721-67407494	BTX623_mock	BTX623_flg22	OK	231.468	348.278	0.589424	3.08901	5e-05	0.00025073	yes
XLOC_015234	XLOC_015234	4324853	3:67427544-67434555	BTX623_mock	BTX623_flg22	OK	4.57796	6.16288	0.4289	2.20965	5e-05	0.00025073	yes
XLOC_015236	XLOC_015236	gene:SORBI_3003G356700	3:67501563-67502426	BTX623_mock	BTX623_flg22	OK	7.81791	4.915	-0.669592	-2.29743	5e-05	0.00025073	yes
XLOC_015238	XLOC_015238	gene:SORBI_3003G356900	3:67522291-67525446	BTX623_mock	BTX623_flg22	OK	10.9445	16.0307	0.550623	2.96932	5e-05	0.00025073	yes
XLOC_015239	XLOC_015239	4324799	3:67539311-67544066	BTX623_mock	BTX623_flg22	OK	3.95779	5.90275	0.576693	2.6235	5e-05	0.00025073	yes
XLOC_015244	XLOC_015244	gene:SORBI_3003G357900	3:67591421-67592857	BTX623_mock	BTX623_flg22	OK	0.532386	2.31529	2.12065	3.46547	5e-05	0.00025073	yes
XLOC_015249	XLOC_015249	gene:SORBI_3003G359100	3:67646025-67649161	BTX623_mock	BTX623_flg22	OK	549.372	356.715	-0.623013	-3.30959	5e-05	0.00025073	yes
XLOC_015251	XLOC_015251	4324818	3:67693620-67697374	BTX623_mock	BTX623_flg22	OK	40.9898	29.2403	-0.48731	-2.73479	5e-05	0.00025073	yes
XLOC_015256	XLOC_015256	gene:SORBI_3003G360800	3:67848595-67851968	BTX623_mock	BTX623_flg22	OK	47.8242	87.806	0.876579	5.02459	5e-05	0.00025073	yes
XLOC_015257	XLOC_015257	gene:SORBI_3003G360900	3:67857184-67859240	BTX623_mock	BTX623_flg22	OK	1.43577	9.59112	2.73987	9.25383	5e-05	0.00025073	yes
XLOC_015259	XLOC_015259	gene:SORBI_3003G361300	3:67909753-67916798	BTX623_mock	BTX623_flg22	OK	41.1797	16.7568	-1.29719	-7.2126	5e-05	0.00025073	yes
XLOC_015262	XLOC_015262	gene:SORBI_3003G362200	3:67973342-67978550	BTX623_mock	BTX623_flg22	OK	3.24939	1.64481	-0.982253	-3.81797	5e-05	0.00025073	yes
XLOC_015266	XLOC_015266	4325058	3:68040488-68042813	BTX623_mock	BTX623_flg22	OK	53.7243	99.4703	0.888692	5.0691	5e-05	0.00025073	yes
XLOC_015274	XLOC_015274	gene:SORBI_3003G364300,gene:SORBI_3003G364400	3:68144022-68146841	BTX623_mock	BTX623_flg22	OK	21.656	75.3057	1.79799	9.48712	5e-05	0.00025073	yes
XLOC_015275	XLOC_015275	gene:SORBI_3003G364500	3:68150462-68153303	BTX623_mock	BTX623_flg22	OK	0.363676	3.71181	3.3514	7.39479	5e-05	0.00025073	yes
XLOC_015276	XLOC_015276	gene:SORBI_3003G364600	3:68160129-68163950	BTX623_mock	BTX623_flg22	OK	16.7534	59.0883	1.81841	9.46835	5e-05	0.00025073	yes
XLOC_015281	XLOC_015281	gene:SORBI_3003G365600	3:68210947-68212736	BTX623_mock	BTX623_flg22	OK	1.54606	3.78146	1.29034	3.7886	5e-05	0.00025073	yes
XLOC_015284	XLOC_015284	gene:SORBI_3003G366100	3:68243684-68247310	BTX623_mock	BTX623_flg22	OK	4.61843	16.1111	1.80258	5.15141	5e-05	0.00025073	yes
XLOC_015287	XLOC_015287	gene:SORBI_3003G367300,gene:SORBI_3003G367350	3:68353736-68359055	BTX623_mock	BTX623_flg22	OK	63.2937	90.2798	0.512342	2.95839	5e-05	0.00025073	yes
XLOC_015289	XLOC_015289	gene:SORBI_3003G367500	3:68367206-68372131	BTX623_mock	BTX623_flg22	OK	267.395	154.915	-0.78749	-4.2544	5e-05	0.00025073	yes
XLOC_015305	XLOC_015305	gene:SORBI_3003G370100	3:68605725-68610965	BTX623_mock	BTX623_flg22	OK	24.9184	17.2553	-0.530178	-2.87479	5e-05	0.00025073	yes
XLOC_015307	XLOC_015307	4324937	3:68640432-68644118	BTX623_mock	BTX623_flg22	OK	0.753163	2.05122	1.44545	3.73713	5e-05	0.00025073	yes
XLOC_015321	XLOC_015321	gene:SORBI_3003G373000	3:68836126-68838298	BTX623_mock	BTX623_flg22	OK	1.75602	6.20775	1.82176	6.88352	5e-05	0.00025073	yes
XLOC_015326	XLOC_015326	gene:SORBI_3003G373500	3:68872098-68881488	BTX623_mock	BTX623_flg22	OK	4.96611	9.84868	0.987814	5.48569	5e-05	0.00025073	yes
XLOC_015327	XLOC_015327	gene:SORBI_3003G373600	3:68885086-68890541	BTX623_mock	BTX623_flg22	OK	25.7508	34.3392	0.415243	2.39452	5e-05	0.00025073	yes
XLOC_015330	XLOC_015330	gene:SORBI_3003G374200	3:68939288-68941894	BTX623_mock	BTX623_flg22	OK	40.6244	19.7786	-1.03841	-4.75233	5e-05	0.00025073	yes
XLOC_015339	XLOC_015339	gene:SORBI_3003G375800	3:69041681-69049331	BTX623_mock	BTX623_flg22	OK	5.80416	2.19141	-1.40522	-3.94325	5e-05	0.00025073	yes
XLOC_015340	XLOC_015340	gene:SORBI_3003G376200	3:69073041-69073650	BTX623_mock	BTX623_flg22	OK	76.1919	225.912	1.56805	8.72892	5e-05	0.00025073	yes
XLOC_015343	XLOC_015343	gene:SORBI_3003G376700	3:69118079-69123965	BTX623_mock	BTX623_flg22	OK	45.7063	68.0394	0.573977	3.2791	5e-05	0.00025073	yes
XLOC_015353	XLOC_015353	gene:SORBI_3003G378700	3:69252193-69254407	BTX623_mock	BTX623_flg22	OK	0.581711	1.99988	1.78154	3.9676	5e-05	0.00025073	yes
XLOC_015359	XLOC_015359	gene:SORBI_3003G379800	3:69362959-69367038	BTX623_mock	BTX623_flg22	OK	1.91411	4.74708	1.31037	5.98927	5e-05	0.00025073	yes
XLOC_015368	XLOC_015368	gene:SORBI_3003G381700	3:69521131-69526163	BTX623_mock	BTX623_flg22	OK	48.789	73.2573	0.586418	3.40715	5e-05	0.00025073	yes
XLOC_015374	XLOC_015374	gene:SORBI_3003G382900	3:69625903-69630284	BTX623_mock	BTX623_flg22	OK	34.2241	45.2635	0.403337	2.338	5e-05	0.00025073	yes
XLOC_015381	XLOC_015381	gene:SORBI_3003G385000	3:69756985-69760264	BTX623_mock	BTX623_flg22	OK	0.539573	1.90225	1.81782	4.18249	5e-05	0.00025073	yes
XLOC_015390	XLOC_015390	gene:SORBI_3003G387200	3:69899325-69900466	BTX623_mock	BTX623_flg22	OK	2.94884	9.91831	1.74995	4.63265	5e-05	0.00025073	yes
XLOC_015398	XLOC_015398	gene:SORBI_3003G388400	3:69968381-69970960	BTX623_mock	BTX623_flg22	OK	12.6105	8.48726	-0.571251	-2.74266	5e-05	0.00025073	yes
XLOC_015408	XLOC_015408	gene:SORBI_3003G389700	3:70099858-70102512	BTX623_mock	BTX623_flg22	OK	96.3276	66.8546	-0.526922	-3.05267	5e-05	0.00025073	yes
XLOC_015423	XLOC_015423	gene:SORBI_3003G392700	3:70388564-70394214	BTX623_mock	BTX623_flg22	OK	55.9268	42.3755	-0.400311	-2.31091	5e-05	0.00025073	yes
XLOC_015426	XLOC_015426	gene:SORBI_3003G393500	3:70465481-70470818	BTX623_mock	BTX623_flg22	OK	1.35207	2.74544	1.02187	4.08135	5e-05	0.00025073	yes
XLOC_015439	XLOC_015439	gene:SORBI_3003G395400,gene:SORBI_3003G395450	3:70592065-70596069	BTX623_mock	BTX623_flg22	OK	47.0189	81.1162	0.786751	4.05269	5e-05	0.00025073	yes
XLOC_015440	XLOC_015440	gene:SORBI_3003G395700,gene:SORBI_3003G395900	3:70601598-70620554	BTX623_mock	BTX623_flg22	OK	35.6555	17.2156	-1.05041	-4.4263	5e-05	0.00025073	yes
XLOC_015451	XLOC_015451	gene:SORBI_3003G398800	3:70813067-70823929	BTX623_mock	BTX623_flg22	OK	83.4255	44.0495	-0.92136	-4.85945	5e-05	0.00025073	yes
XLOC_015467	XLOC_015467	gene:SORBI_3003G401800	3:71012509-71016372	BTX623_mock	BTX623_flg22	OK	5.05653	2.30324	-1.13448	-5.13519	5e-05	0.00025073	yes
XLOC_015477	XLOC_015477	gene:SORBI_3003G403800	3:71160745-71170040	BTX623_mock	BTX623_flg22	OK	14.354	7.18929	-0.997536	-3.48755	5e-05	0.00025073	yes
XLOC_015484	XLOC_015484	gene:SORBI_3003G404900,gene:SORBI_3003G405000	3:71229692-71237241	BTX623_mock	BTX623_flg22	OK	2.00109	0.948484	-1.07709	-4.13327	5e-05	0.00025073	yes
XLOC_015495	XLOC_015495	gene:SORBI_3003G406600	3:71419052-71424368	BTX623_mock	BTX623_flg22	OK	2.25527	7.2258	1.67986	5.95434	5e-05	0.00025073	yes
XLOC_015500	XLOC_015500	gene:SORBI_3003G407200	3:71482354-71489377	BTX623_mock	BTX623_flg22	OK	3.38546	4.7084	0.475882	2.35542	5e-05	0.00025073	yes
XLOC_015527	XLOC_015527	4326957	3:71918717-71925752	BTX623_mock	BTX623_flg22	OK	62.49	106.024	0.762699	4.21886	5e-05	0.00025073	yes
XLOC_015534	XLOC_015534	gene:SORBI_3003G413500	3:72071274-72073542	BTX623_mock	BTX623_flg22	OK	59.6905	95.1445	0.672618	3.90821	5e-05	0.00025073	yes
XLOC_015535	XLOC_015535	gene:SORBI_3003G413600	3:72079242-72084497	BTX623_mock	BTX623_flg22	OK	11.1943	23.0933	1.04471	5.98069	5e-05	0.00025073	yes
XLOC_015536	XLOC_015536	gene:SORBI_3003G413700	3:72086755-72094124	BTX623_mock	BTX623_flg22	OK	2.70683	5.6768	1.06848	5.54058	5e-05	0.00025073	yes
XLOC_015537	XLOC_015537	gene:SORBI_3003G413800	3:72094191-72097576	BTX623_mock	BTX623_flg22	OK	43.2276	30.8121	-0.488457	-2.25214	5e-05	0.00025073	yes
XLOC_015544	XLOC_015544	gene:SORBI_3003G416600	3:72270157-72277220	BTX623_mock	BTX623_flg22	OK	12.5973	21.4032	0.76472	4.28973	5e-05	0.00025073	yes
XLOC_015546	XLOC_015546	gene:SORBI_3003G416800	3:72292482-72298077	BTX623_mock	BTX623_flg22	OK	10.8318	21.4229	0.983879	3.0362	5e-05	0.00025073	yes
XLOC_015548	XLOC_015548	4326793	3:72386772-72399764	BTX623_mock	BTX623_flg22	OK	57.5158	40.6318	-0.501348	-2.28076	5e-05	0.00025073	yes
XLOC_015563	XLOC_015563	4326515	3:72617684-72620973	BTX623_mock	BTX623_flg22	OK	10.1435	17.7379	0.806275	4.42129	5e-05	0.00025073	yes
XLOC_015573	XLOC_015573	gene:SORBI_3003G423900	3:72825624-72828892	BTX623_mock	BTX623_flg22	OK	61.1292	141.062	1.20639	6.47077	5e-05	0.00025073	yes
XLOC_015578	XLOC_015578	gene:SORBI_3003G425200	3:72967860-72968921	BTX623_mock	BTX623_flg22	OK	48.6754	115.054	1.24105	6.54999	5e-05	0.00025073	yes
XLOC_015581	XLOC_015581	gene:SORBI_3003G425850	3:73006556-73007918	BTX623_mock	BTX623_flg22	OK	1.9538	3.48762	0.835955	2.59509	5e-05	0.00025073	yes
XLOC_015582	XLOC_015582	gene:SORBI_3003G426300	3:73024819-73025894	BTX623_mock	BTX623_flg22	OK	28.5871	42.4237	0.569508	2.96158	5e-05	0.00025073	yes
XLOC_015583	XLOC_015583	gene:SORBI_3003G426400	3:73026406-73027878	BTX623_mock	BTX623_flg22	OK	57.9172	78.5801	0.440173	2.52246	5e-05	0.00025073	yes
XLOC_015584	XLOC_015584	gene:SORBI_3003G426700	3:73040627-73042926	BTX623_mock	BTX623_flg22	OK	15.1645	9.68879	-0.646313	-3.1762	5e-05	0.00025073	yes
XLOC_015587	XLOC_015587	4325740	3:73074273-73078327	BTX623_mock	BTX623_flg22	OK	1.06028	1.89782	0.839894	2.68949	5e-05	0.00025073	yes
XLOC_015596	XLOC_015596	gene:SORBI_3003G428600	3:73197394-73201235	BTX623_mock	BTX623_flg22	OK	19.2783	33.2728	0.787367	4.53881	5e-05	0.00025073	yes
XLOC_015597	XLOC_015597	gene:SORBI_3003G428700	3:73204075-73210973	BTX623_mock	BTX623_flg22	OK	7.22627	84.2593	3.54351	11.5538	5e-05	0.00025073	yes
XLOC_015599	XLOC_015599	gene:SORBI_3003G429200	3:73239116-73240127	BTX623_mock	BTX623_flg22	OK	25.2192	68.9222	1.45045	6.95455	5e-05	0.00025073	yes
XLOC_015600	XLOC_015600	gene:SORBI_3003G429300	3:73241176-73242469	BTX623_mock	BTX623_flg22	OK	1.81759	9.30974	2.35671	6.72936	5e-05	0.00025073	yes
XLOC_015608	XLOC_015608	gene:SORBI_3003G430900	3:73328652-73335426	BTX623_mock	BTX623_flg22	OK	4.51786	12.0944	1.42063	7.03113	5e-05	0.00025073	yes
XLOC_015617	XLOC_015617	gene:SORBI_3003G433100	3:73515637-73520898	BTX623_mock	BTX623_flg22	OK	25.5416	42.7382	0.742678	4.27906	5e-05	0.00025073	yes
XLOC_015622	XLOC_015622	gene:SORBI_3003G433900	3:73562093-73564066	BTX623_mock	BTX623_flg22	OK	232.988	160.594	-0.536841	-3.07869	5e-05	0.00025073	yes
XLOC_015625	XLOC_015625	gene:SORBI_3003G434200	3:73579122-73582722	BTX623_mock	BTX623_flg22	OK	0.914269	9.7414	3.41344	12.5488	5e-05	0.00025073	yes
XLOC_015628	XLOC_015628	gene:SORBI_3003G435100	3:73649741-73650358	BTX623_mock	BTX623_flg22	OK	6.74411	1.7127	-1.97735	-4.1124	5e-05	0.00025073	yes
XLOC_015637	XLOC_015637	gene:SORBI_3003G436800	3:73751375-73759914	BTX623_mock	BTX623_flg22	OK	18.2903	26.9851	0.561086	3.25767	5e-05	0.00025073	yes
XLOC_015650	XLOC_015650	gene:SORBI_3003G439000	3:73874544-73876286	BTX623_mock	BTX623_flg22	OK	11.9149	4.69028	-1.34501	-6.32371	5e-05	0.00025073	yes
XLOC_015693	XLOC_015693	gene:SORBI_3003G000600	3:65677-68474	BTX623_mock	BTX623_flg22	OK	7.6532	72.2986	3.23983	13.4153	5e-05	0.00025073	yes
XLOC_015711	XLOC_015711	4327787	3:348447-361268	BTX623_mock	BTX623_flg22	OK	80.5756	53.4148	-0.593104	-3.28467	5e-05	0.00025073	yes
XLOC_015713	XLOC_015713	4327785	3:386716-391211	BTX623_mock	BTX623_flg22	OK	13.7851	8.28752	-0.734102	-4.03213	5e-05	0.00025073	yes
XLOC_015716	XLOC_015716	gene:SORBI_3003G004200,gene:SORBI_3003G004300	3:413383-419828	BTX623_mock	BTX623_flg22	OK	151.829	89.975	-0.754848	-2.96392	5e-05	0.00025073	yes
XLOC_015718	XLOC_015718	gene:SORBI_3003G005000	3:449994-454472	BTX623_mock	BTX623_flg22	OK	40.5253	21.6598	-0.903804	-4.41351	5e-05	0.00025073	yes
XLOC_015737	XLOC_015737	gene:SORBI_3003G008000	3:688976-704325	BTX623_mock	BTX623_flg22	OK	0.406507	0.950543	1.22547	4.73371	5e-05	0.00025073	yes
XLOC_015739	XLOC_015739	gene:SORBI_3003G008300	3:721160-723452	BTX623_mock	BTX623_flg22	OK	17.2835	36.4402	1.07613	3.50271	5e-05	0.00025073	yes
XLOC_015749	XLOC_015749	gene:SORBI_3003G009700	3:854887-856782	BTX623_mock	BTX623_flg22	OK	88.5593	52.9571	-0.74182	-4.13899	5e-05	0.00025073	yes
XLOC_015763	XLOC_015763	gene:SORBI_3003G011300	3:998783-1005339	BTX623_mock	BTX623_flg22	OK	17.0691	12.7148	-0.42488	-2.43886	5e-05	0.00025073	yes
XLOC_015764	XLOC_015764	gene:SORBI_3003G011900	3:1024614-1033463	BTX623_mock	BTX623_flg22	OK	17.7321	10.8565	-0.707806	-3.06278	5e-05	0.00025073	yes
XLOC_015769	XLOC_015769	gene:SORBI_3003G013100	3:1193986-1196243	BTX623_mock	BTX623_flg22	OK	4.08262	1.89756	-1.10535	-3.28658	5e-05	0.00025073	yes
XLOC_015778	XLOC_015778	gene:SORBI_3003G014500	3:1285907-1293809	BTX623_mock	BTX623_flg22	OK	50.0898	34.0749	-0.555809	-3.10352	5e-05	0.00025073	yes
XLOC_015805	XLOC_015805	gene:SORBI_3003G020600	3:1776335-1781092	BTX623_mock	BTX623_flg22	OK	159.378	106.029	-0.588001	-3.35208	5e-05	0.00025073	yes
XLOC_015809	XLOC_015809	4325568	3:1835933-1839841	BTX623_mock	BTX623_flg22	OK	93.1616	64.9719	-0.519919	-3.02062	5e-05	0.00025073	yes
XLOC_015824	XLOC_015824	gene:SORBI_3003G025000	3:2119062-2120414	BTX623_mock	BTX623_flg22	OK	2.8415	7.43701	1.38807	4.45415	5e-05	0.00025073	yes
XLOC_015848	XLOC_015848	gene:SORBI_3003G030300	3:2700422-2705971	BTX623_mock	BTX623_flg22	OK	13.0167	9.01392	-0.530137	-2.59215	5e-05	0.00025073	yes
XLOC_015853	XLOC_015853	gene:SORBI_3003G031100	3:2833692-2837326	BTX623_mock	BTX623_flg22	OK	0.154062	5.23413	5.08637	4.59551	5e-05	0.00025073	yes
[truncated: 33,432 more rows]
