# Supplementary material for: Variation in Gene Expression between Two Sorghum bicolor Lines Differing in Innate Immunity Response
Source: Plants (Basel). 2021 Jul 27;10(8):1536. doi: 10.3390/plants10081536 (PMC8399927; doi:10.3390/plants10081536)
Supplement: Supplementary file 1 [file plants-10-01536-s001.zip › Table S3_BTx623_chitin_gene_exp_diff.xlsx]

## Sheet: GSE151860_BTx623_chitin_gene_ex
test_id	gene_id	gene	locus	sample_1	sample_2	status	value_1	value_2	log2(fold_change)	test_stat	p_value	q_value	significant
XLOC_000012	XLOC_000012	gene:SORBI_3001G002400	1:216905-219523	BTX623_mock	BTX623_chitin	OK	2.57362	1.16464	-1.14392	-2.85736	5e-05	0.000154423	yes
XLOC_000016	XLOC_000016	gene:SORBI_3001G003000	1:270919-276051	BTX623_mock	BTX623_chitin	OK	4.97617	11.26	1.1781	6.28147	5e-05	0.000154423	yes
XLOC_000017	XLOC_000017	gene:SORBI_3001G003100,gene:SORBI_3001G003200	1:278105-285816	BTX623_mock	BTX623_chitin	OK	119.42	69.7078	-0.776652	-3.95033	5e-05	0.000154423	yes
XLOC_000021	XLOC_000021	gene:SORBI_3001G003700	1:328655-330110	BTX623_mock	BTX623_chitin	OK	12.4057	5.7755	-1.10299	-3.5057	5e-05	0.000154423	yes
XLOC_000023	XLOC_000023	gene:SORBI_3001G004000	1:350895-353572	BTX623_mock	BTX623_chitin	OK	2.11987	0.512227	-2.04912	-4.40082	5e-05	0.000154423	yes
XLOC_000032	XLOC_000032	gene:SORBI_3001G005300	1:450964-452825	BTX623_mock	BTX623_chitin	OK	8.26317	3.97129	-1.05709	-4.16398	5e-05	0.000154423	yes
XLOC_000042	XLOC_000042	gene:SORBI_3001G007600	1:732600-736694	BTX623_mock	BTX623_chitin	OK	33.62	68.5812	1.02849	5.5858	5e-05	0.000154423	yes
XLOC_000044	XLOC_000044	gene:SORBI_3001G008000	1:752108-756388	BTX623_mock	BTX623_chitin	OK	1.25638	0.612937	-1.03546	-3.00235	5e-05	0.000154423	yes
XLOC_000047	XLOC_000047	gene:SORBI_3001G008500	1:815310-818496	BTX623_mock	BTX623_chitin	OK	10.4677	7.08949	-0.562188	-2.89199	5e-05	0.000154423	yes
XLOC_000048	XLOC_000048	gene:SORBI_3001G008800	1:824642-826523	BTX623_mock	BTX623_chitin	OK	32.7784	22.052	-0.571836	-3.03059	5e-05	0.000154423	yes
XLOC_000062	XLOC_000062	gene:SORBI_3001G011300	1:991762-995481	BTX623_mock	BTX623_chitin	OK	28.6381	17.9144	-0.67682	-2.98964	5e-05	0.000154423	yes
XLOC_000067	XLOC_000067	CYP79A1	1:1144010-1146367	BTX623_mock	BTX623_chitin	OK	141.906	38.7552	-1.87248	-10.2821	5e-05	0.000154423	yes
XLOC_000070	XLOC_000070	gene:SORBI_3001G013100	1:1226718-1230265	BTX623_mock	BTX623_chitin	OK	10.4464	5.57011	-0.907228	-3.90559	5e-05	0.000154423	yes
XLOC_000071	XLOC_000071	gene:SORBI_3001G013600	1:1249665-1252108	BTX623_mock	BTX623_chitin	OK	6.05808	3.72547	-0.701438	-2.40488	5e-05	0.000154423	yes
XLOC_000072	XLOC_000072	gene:SORBI_3001G013800	1:1256828-1259439	BTX623_mock	BTX623_chitin	OK	31.0017	75.1874	1.27814	6.75205	5e-05	0.000154423	yes
XLOC_000079	XLOC_000079	gene:SORBI_3001G015100	1:1346246-1348023	BTX623_mock	BTX623_chitin	OK	67.6974	203.105	1.58506	8.77347	5e-05	0.000154423	yes
XLOC_000080	XLOC_000080	gene:SORBI_3001G015200,gene:SORBI_3001G015300,gene:SORBI_3001G015400	1:1348405-1370081	BTX623_mock	BTX623_chitin	OK	23.0013	16.0169	-0.522117	-2.41949	5e-05	0.000154423	yes
XLOC_000091	XLOC_000091	gene:SORBI_3001G017400	1:1493295-1494703	BTX623_mock	BTX623_chitin	OK	2.31574	10.977	2.24494	6.50046	5e-05	0.000154423	yes
XLOC_000106	XLOC_000106	gene:SORBI_3001G019200	1:1587739-1591203	BTX623_mock	BTX623_chitin	OK	1.4708	0.536383	-1.45527	-3.5713	5e-05	0.000154423	yes
XLOC_000107	XLOC_000107	gene:SORBI_3001G019400	1:1610922-1616733	BTX623_mock	BTX623_chitin	OK	9.9237	19.1565	0.948881	5.39262	5e-05	0.000154423	yes
XLOC_000108	XLOC_000108	gene:SORBI_3001G019601	1:1623614-1624701	BTX623_mock	BTX623_chitin	OK	2.35037	7.00101	1.57468	3.68321	5e-05	0.000154423	yes
XLOC_000110	XLOC_000110	gene:SORBI_3001G019900	1:1658659-1661648	BTX623_mock	BTX623_chitin	OK	19.8386	66.2099	1.73874	9.06691	5e-05	0.000154423	yes
XLOC_000112	XLOC_000112	gene:SORBI_3001G020350	1:1682733-1687187	BTX623_mock	BTX623_chitin	OK	13.4563	81.5823	2.59998	12.8515	5e-05	0.000154423	yes
XLOC_000113	XLOC_000113	gene:SORBI_3001G020500	1:1703098-1711957	BTX623_mock	BTX623_chitin	OK	11.3261	31.9007	1.49394	3.16329	5e-05	0.000154423	yes
XLOC_000119	XLOC_000119	gene:SORBI_3001G022100	1:1799074-1805717	BTX623_mock	BTX623_chitin	OK	9.91845	18.8004	0.922578	3.99141	5e-05	0.000154423	yes
XLOC_000122	XLOC_000122	gene:SORBI_3001G023100	1:1850734-1856772	BTX623_mock	BTX623_chitin	OK	25.6237	34.3442	0.422588	2.34846	5e-05	0.000154423	yes
XLOC_000123	XLOC_000123	gene:SORBI_3001G023300	1:1865213-1867137	BTX623_mock	BTX623_chitin	OK	28.5674	54.6436	0.935683	5.1943	5e-05	0.000154423	yes
XLOC_000128	XLOC_000128	gene:SORBI_3001G024400	1:1934661-1935930	BTX623_mock	BTX623_chitin	OK	0.666188	2.02524	1.60409	3.1334	5e-05	0.000154423	yes
XLOC_000129	XLOC_000129	gene:SORBI_3001G024500	1:1938234-1944319	BTX623_mock	BTX623_chitin	OK	20.2825	133.481	2.71832	7.16914	5e-05	0.000154423	yes
XLOC_000142	XLOC_000142	gene:SORBI_3001G026800	1:2094323-2098456	BTX623_mock	BTX623_chitin	OK	1.83357	0.714763	-1.35912	-4.18695	5e-05	0.000154423	yes
XLOC_000154	XLOC_000154	gene:SORBI_3001G028900	1:2255767-2261466	BTX623_mock	BTX623_chitin	OK	0.908464	0.39426	-1.20428	-3.84326	5e-05	0.000154423	yes
XLOC_000157	XLOC_000157	gene:SORBI_3001G029500	1:2293895-2297802	BTX623_mock	BTX623_chitin	OK	0.268332	0.926647	1.788	3.96843	5e-05	0.000154423	yes
XLOC_000159	XLOC_000159	gene:SORBI_3001G029900	1:2313296-2316186	BTX623_mock	BTX623_chitin	OK	1.51992	6.74745	2.15035	7.13158	5e-05	0.000154423	yes
XLOC_000161	XLOC_000161	gene:SORBI_3001G030300	1:2333651-2335827	BTX623_mock	BTX623_chitin	OK	45.7734	32.7495	-0.483037	-2.5439	5e-05	0.000154423	yes
XLOC_000166	XLOC_000166	gene:SORBI_3001G031300	1:2391299-2396155	BTX623_mock	BTX623_chitin	OK	16.0702	7.60399	-1.07956	-5.73809	5e-05	0.000154423	yes
XLOC_000172	XLOC_000172	gene:SORBI_3001G032000	1:2434481-2436725	BTX623_mock	BTX623_chitin	OK	30.9242	45.5771	0.559573	2.83297	5e-05	0.000154423	yes
XLOC_000181	XLOC_000181	4334606	1:2523357-2527858	BTX623_mock	BTX623_chitin	OK	4.54944	2.37679	-0.936673	-2.94247	5e-05	0.000154423	yes
XLOC_000182	XLOC_000182	gene:SORBI_3001G033500	1:2536854-2539617	BTX623_mock	BTX623_chitin	OK	13.0412	23.9442	0.876599	4.50235	5e-05	0.000154423	yes
XLOC_000185	XLOC_000185	4334600	1:2587305-2590649	BTX623_mock	BTX623_chitin	OK	33.8675	86.5392	1.35345	7.44583	5e-05	0.000154423	yes
XLOC_000192	XLOC_000192	gene:SORBI_3001G035500	1:2668948-2672963	BTX623_mock	BTX623_chitin	OK	14.1415	29.6629	1.06872	5.90593	5e-05	0.000154423	yes
XLOC_000195	XLOC_000195	gene:SORBI_3001G035800	1:2685065-2687274	BTX623_mock	BTX623_chitin	OK	154.902	61.5795	-1.33084	-7.31684	5e-05	0.000154423	yes
XLOC_000204	XLOC_000204	gene:SORBI_3001G037400	1:2787773-2792855	BTX623_mock	BTX623_chitin	OK	1.20293	0.234873	-2.3566	-3.86705	5e-05	0.000154423	yes
XLOC_000205	XLOC_000205	gene:SORBI_3001G037500	1:2794670-2803370	BTX623_mock	BTX623_chitin	OK	8.00031	5.7017	-0.488663	-2.48599	5e-05	0.000154423	yes
XLOC_000208	XLOC_000208	gene:SORBI_3001G038200	1:2839248-2843859	BTX623_mock	BTX623_chitin	OK	13.5997	21.9375	0.689819	3.60885	5e-05	0.000154423	yes
XLOC_000215	XLOC_000215	gene:SORBI_3001G038900	1:2913499-2915031	BTX623_mock	BTX623_chitin	OK	4.81071	17.2935	1.84591	6.47331	5e-05	0.000154423	yes
XLOC_000220	XLOC_000220	gene:SORBI_3001G039700	1:2956197-2959307	BTX623_mock	BTX623_chitin	OK	30.0238	21.7609	-0.464366	-2.55125	5e-05	0.000154423	yes
XLOC_000221	XLOC_000221	gene:SORBI_3001G039800	1:2963338-2964486	BTX623_mock	BTX623_chitin	OK	46.3063	26.8662	-0.785416	-3.82459	5e-05	0.000154423	yes
XLOC_000222	XLOC_000222	gene:SORBI_3001G040100	1:2981543-2987118	BTX623_mock	BTX623_chitin	OK	91.3851	247.622	1.43811	7.42525	5e-05	0.000154423	yes
XLOC_000230	XLOC_000230	gene:SORBI_3001G041900	1:3125809-3130080	BTX623_mock	BTX623_chitin	OK	2.04142	1.2999	-0.651171	-2.50965	5e-05	0.000154423	yes
XLOC_000234	XLOC_000234	gene:SORBI_3001G042800	1:3184901-3189160	BTX623_mock	BTX623_chitin	OK	55.9986	31.9431	-0.809886	-3.98304	5e-05	0.000154423	yes
XLOC_000244	XLOC_000244	gene:SORBI_3001G044500	1:3312219-3316724	BTX623_mock	BTX623_chitin	OK	2.06047	7.05706	1.7761	7.54656	5e-05	0.000154423	yes
XLOC_000254	XLOC_000254	gene:SORBI_3001G046500	1:3426128-3431720	BTX623_mock	BTX623_chitin	OK	2.64526	0.889543	-1.57228	-4.65183	5e-05	0.000154423	yes
XLOC_000255	XLOC_000255	gene:SORBI_3001G046600	1:3433875-3440633	BTX623_mock	BTX623_chitin	OK	28.553	7.60032	-1.90951	-9.11381	5e-05	0.000154423	yes
XLOC_000256	XLOC_000256	gene:SORBI_3001G046700	1:3450128-3455215	BTX623_mock	BTX623_chitin	OK	3.80242	1.02489	-1.89145	-5.59817	5e-05	0.000154423	yes
XLOC_000261	XLOC_000261	gene:SORBI_3001G048700	1:3557000-3563665	BTX623_mock	BTX623_chitin	OK	12.0845	16.9009	0.483944	2.6737	5e-05	0.000154423	yes
XLOC_000263	XLOC_000263	gene:SORBI_3001G048900	1:3574699-3578692	BTX623_mock	BTX623_chitin	OK	4.40457	8.41856	0.934573	4.68247	5e-05	0.000154423	yes
XLOC_000264	XLOC_000264	gene:SORBI_3001G049200	1:3600873-3606131	BTX623_mock	BTX623_chitin	OK	23.3287	54.4886	1.22385	6.95541	5e-05	0.000154423	yes
XLOC_000265	XLOC_000265	gene:SORBI_3001G049300	1:3608278-3611888	BTX623_mock	BTX623_chitin	OK	26.5422	50.4477	0.926502	4.98943	5e-05	0.000154423	yes
XLOC_000268	XLOC_000268	gene:SORBI_3001G049800	1:3651839-3663735	BTX623_mock	BTX623_chitin	OK	1.79801	0.947136	-0.924754	-3.95348	5e-05	0.000154423	yes
XLOC_000278	XLOC_000278	gene:SORBI_3001G051400	1:3788681-3795592	BTX623_mock	BTX623_chitin	OK	4.42851	2.82789	-0.647093	-2.7559	5e-05	0.000154423	yes
XLOC_000284	XLOC_000284	gene:SORBI_3001G052800	1:3897841-3905715	BTX623_mock	BTX623_chitin	OK	0.698243	0.235518	-1.5679	-4.21362	5e-05	0.000154423	yes
XLOC_000294	XLOC_000294	gene:SORBI_3001G055600	1:4153695-4154370	BTX623_mock	BTX623_chitin	OK	6.02459	13.9571	1.21206	2.79786	5e-05	0.000154423	yes
XLOC_000299	XLOC_000299	gene:SORBI_3001G056500,gene:SORBI_3001G056601	1:4246882-4272892	BTX623_mock	BTX623_chitin	OK	31.6383	76.0735	1.26572	6.74493	5e-05	0.000154423	yes
XLOC_000300	XLOC_000300	gene:SORBI_3001G056700	1:4275458-4279473	BTX623_mock	BTX623_chitin	OK	10.2953	34.9209	1.76211	8.91966	5e-05	0.000154423	yes
XLOC_000307	XLOC_000307	gene:SORBI_3001G058300	1:4400536-4402390	BTX623_mock	BTX623_chitin	OK	0.913851	3.23155	1.82219	4.62894	5e-05	0.000154423	yes
XLOC_000318	XLOC_000318	gene:SORBI_3001G061101	1:4538261-4541115	BTX623_mock	BTX623_chitin	OK	8.55546	37.0257	2.11361	6.97342	5e-05	0.000154423	yes
XLOC_000328	XLOC_000328	gene:SORBI_3001G062600	1:4675177-4682162	BTX623_mock	BTX623_chitin	OK	0.90151	3.20706	1.83084	7.36482	5e-05	0.000154423	yes
XLOC_000331	XLOC_000331	gene:SORBI_3001G063000	1:4710853-4712754	BTX623_mock	BTX623_chitin	OK	2.57193	17.9983	2.80694	10.1891	5e-05	0.000154423	yes
XLOC_000334	XLOC_000334	gene:SORBI_3001G063400	1:4727523-4732311	BTX623_mock	BTX623_chitin	OK	13.602	9.12265	-0.576298	-2.51147	5e-05	0.000154423	yes
XLOC_000335	XLOC_000335	gene:SORBI_3001G063500	1:4763264-4766909	BTX623_mock	BTX623_chitin	OK	40.8447	21.8467	-0.902735	-4.59926	5e-05	0.000154423	yes
XLOC_000337	XLOC_000337	gene:SORBI_3001G064600	1:4888352-4893444	BTX623_mock	BTX623_chitin	OK	5.85025	3.73706	-0.646595	-2.79593	5e-05	0.000154423	yes
XLOC_000338	XLOC_000338	gene:SORBI_3001G064800	1:4898598-4901448	BTX623_mock	BTX623_chitin	OK	29.9245	73.7426	1.30117	6.86253	5e-05	0.000154423	yes
XLOC_000341	XLOC_000341	gene:SORBI_3001G065500	1:4957718-4964810	BTX623_mock	BTX623_chitin	OK	3.42237	0.818765	-2.06347	-8.3	5e-05	0.000154423	yes
XLOC_000342	XLOC_000342	gene:SORBI_3001G065800	1:5014837-5016799	BTX623_mock	BTX623_chitin	OK	76.9858	57.4537	-0.422192	-2.3147	5e-05	0.000154423	yes
XLOC_000343	XLOC_000343	gene:SORBI_3001G066000	1:5024429-5025262	BTX623_mock	BTX623_chitin	OK	10.3609	21.8485	1.07639	3.23074	5e-05	0.000154423	yes
XLOC_000344	XLOC_000344	gene:SORBI_3001G066400	1:5042658-5043672	BTX623_mock	BTX623_chitin	OK	2.0425	0.634065	-1.68763	-3.37188	5e-05	0.000154423	yes
XLOC_000346	XLOC_000346	gene:SORBI_3001G066600	1:5063875-5064850	BTX623_mock	BTX623_chitin	OK	83.3473	12.1724	-2.77552	-10.2315	5e-05	0.000154423	yes
XLOC_000352	XLOC_000352	gene:SORBI_3001G067200	1:5088846-5093168	BTX623_mock	BTX623_chitin	OK	9.26979	15.1936	0.712859	3.91236	5e-05	0.000154423	yes
XLOC_000356	XLOC_000356	gene:SORBI_3001G067601	1:5114823-5115724	BTX623_mock	BTX623_chitin	OK	10.54	17.1459	0.701988	2.87485	5e-05	0.000154423	yes
XLOC_000369	XLOC_000369	gene:SORBI_3001G069000	1:5257183-5260027	BTX623_mock	BTX623_chitin	OK	30.0161	18.7054	-0.682286	-3.62341	5e-05	0.000154423	yes
XLOC_000370	XLOC_000370	gene:SORBI_3001G069200	1:5272826-5277358	BTX623_mock	BTX623_chitin	OK	5.21613	10.6797	1.03382	2.75069	5e-05	0.000154423	yes
XLOC_000372	XLOC_000372	gene:SORBI_3001G069600	1:5290705-5293206	BTX623_mock	BTX623_chitin	OK	7.70213	5.15875	-0.578234	-2.4483	5e-05	0.000154423	yes
XLOC_000377	XLOC_000377	gene:SORBI_3001G070600	1:5379262-5384871	BTX623_mock	BTX623_chitin	OK	7.54487	5.49199	-0.458167	-2.63984	5e-05	0.000154423	yes
XLOC_000378	XLOC_000378	gene:SORBI_3001G070800	1:5400023-5402891	BTX623_mock	BTX623_chitin	OK	25.3448	18.1387	-0.482619	-2.38187	5e-05	0.000154423	yes
XLOC_000381	XLOC_000381	gene:SORBI_3001G071300	1:5426074-5428088	BTX623_mock	BTX623_chitin	OK	0.99123	2.77723	1.48635	3.58151	5e-05	0.000154423	yes
XLOC_000387	XLOC_000387	gene:SORBI_3001G072200	1:5487189-5492090	BTX623_mock	BTX623_chitin	OK	0.687342	1.78555	1.37727	3.09671	5e-05	0.000154423	yes
XLOC_000391	XLOC_000391	gene:SORBI_3001G073300	1:5570890-5573617	BTX623_mock	BTX623_chitin	OK	20.4189	7.01004	-1.54241	-6.92796	5e-05	0.000154423	yes
XLOC_000396	XLOC_000396	gene:SORBI_3001G074200	1:5670221-5674809	BTX623_mock	BTX623_chitin	OK	12.8371	84.5499	2.71949	14.9818	5e-05	0.000154423	yes
XLOC_000398	XLOC_000398	gene:SORBI_3001G074400	1:5686866-5688962	BTX623_mock	BTX623_chitin	OK	11.8909	4.49512	-1.40342	-5.34588	5e-05	0.000154423	yes
XLOC_000411	XLOC_000411	gene:SORBI_3001G076600	1:5886940-5891221	BTX623_mock	BTX623_chitin	OK	1.96262	0.851878	-1.20406	-3.64956	5e-05	0.000154423	yes
XLOC_000415	XLOC_000415	4334233	1:5940862-5942670	BTX623_mock	BTX623_chitin	OK	6.528	261.156	5.32213	22.4179	5e-05	0.000154423	yes
XLOC_000417	XLOC_000417	gene:SORBI_3001G078200	1:5991874-5994023	BTX623_mock	BTX623_chitin	OK	79.1585	49.5304	-0.676429	-3.6909	5e-05	0.000154423	yes
XLOC_000423	XLOC_000423	gene:SORBI_3001G079200	1:6087457-6095806	BTX623_mock	BTX623_chitin	OK	19.536	59.4351	1.60518	8.76922	5e-05	0.000154423	yes
XLOC_000424	XLOC_000424	gene:SORBI_3001G079500	1:6104058-6105842	BTX623_mock	BTX623_chitin	OK	29.6542	69.856	1.23615	6.50117	5e-05	0.000154423	yes
XLOC_000425	XLOC_000425	gene:SORBI_3001G080000	1:6169947-6174061	BTX623_mock	BTX623_chitin	OK	1.89424	5.30156	1.4848	7.29565	5e-05	0.000154423	yes
XLOC_000434	XLOC_000434	4334191,gene:SORBI_3001G081700	1:6303889-6309970	BTX623_mock	BTX623_chitin	OK	20.3732	45.5369	1.16037	5.95135	5e-05	0.000154423	yes
XLOC_000443	XLOC_000443	gene:SORBI_3001G084000	1:6506823-6511126	BTX623_mock	BTX623_chitin	OK	0.830103	2.10908	1.34525	2.90272	5e-05	0.000154423	yes
XLOC_000446	XLOC_000446	gene:SORBI_3001G085000	1:6563171-6568043	BTX623_mock	BTX623_chitin	OK	3.67179	9.68537	1.39932	7.1165	5e-05	0.000154423	yes
XLOC_000449	XLOC_000449	gene:SORBI_3001G085300	1:6580328-6585414	BTX623_mock	BTX623_chitin	OK	14.3715	36.3825	1.34003	7.42666	5e-05	0.000154423	yes
XLOC_000452	XLOC_000452	gene:SORBI_3001G086200	1:6665464-6671510	BTX623_mock	BTX623_chitin	OK	83.5212	57.6391	-0.535095	-2.90535	5e-05	0.000154423	yes
XLOC_000459	XLOC_000459	gene:SORBI_3001G087700	1:6829748-6839701	BTX623_mock	BTX623_chitin	OK	25.7321	16.0422	-0.681698	-3.47637	5e-05	0.000154423	yes
XLOC_000462	XLOC_000462	4334126	1:6849684-6857801	BTX623_mock	BTX623_chitin	OK	14.9084	26.4392	0.826556	4.74169	5e-05	0.000154423	yes
XLOC_000469	XLOC_000469	gene:SORBI_3001G089800	1:6959064-6968705	BTX623_mock	BTX623_chitin	OK	10.1881	16.416	0.688209	3.54689	5e-05	0.000154423	yes
XLOC_000478	XLOC_000478	gene:SORBI_3001G092000	1:7114664-7117561	BTX623_mock	BTX623_chitin	OK	16.9636	9.78878	-0.793243	-4.03381	5e-05	0.000154423	yes
XLOC_000486	XLOC_000486	gene:SORBI_3001G093800	1:7195441-7213897	BTX623_mock	BTX623_chitin	OK	6.08033	9.53106	0.648486	3.7079	5e-05	0.000154423	yes
XLOC_000508	XLOC_000508	9272095	1:7525597-7534135	BTX623_mock	BTX623_chitin	OK	7.07364	12.7707	0.852308	2.70578	5e-05	0.000154423	yes
XLOC_000509	XLOC_000509	gene:SORBI_3001G098200	1:7534281-7536929	BTX623_mock	BTX623_chitin	OK	45.4155	73.6166	0.696845	3.86169	5e-05	0.000154423	yes
XLOC_000510	XLOC_000510	gene:SORBI_3001G098301	1:7540177-7542856	BTX623_mock	BTX623_chitin	OK	5.32212	2.9507	-0.850943	-2.82865	5e-05	0.000154423	yes
XLOC_000512	XLOC_000512	gene:SORBI_3001G098500	1:7558467-7564142	BTX623_mock	BTX623_chitin	OK	113.415	75.3106	-0.590682	-3.31728	5e-05	0.000154423	yes
XLOC_000514	XLOC_000514	gene:SORBI_3001G099000	1:7577475-7582590	BTX623_mock	BTX623_chitin	OK	6.2046	3.8558	-0.686308	-3.06401	5e-05	0.000154423	yes
XLOC_000528	XLOC_000528	gene:SORBI_3001G101500	1:7746528-7751056	BTX623_mock	BTX623_chitin	OK	4.93456	12.3037	1.3181	6.29474	5e-05	0.000154423	yes
XLOC_000544	XLOC_000544	4333985	1:8034151-8036927	BTX623_mock	BTX623_chitin	OK	8.70012	0.868872	-3.32382	-9.70784	5e-05	0.000154423	yes
XLOC_000564	XLOC_000564	gene:SORBI_3001G108350,gene:SORBI_3001G108400	1:8405394-8410503	BTX623_mock	BTX623_chitin	OK	4.73125	26.6779	2.49535	9.0259	5e-05	0.000154423	yes
XLOC_000565	XLOC_000565	gene:SORBI_3001G108800	1:8441353-8442567	BTX623_mock	BTX623_chitin	OK	1.72797	7.47208	2.11243	5.8387	5e-05	0.000154423	yes
XLOC_000591	XLOC_000591	gene:SORBI_3001G113800	1:8916539-8920797	BTX623_mock	BTX623_chitin	OK	4.90599	2.56967	-0.932963	-4.07249	5e-05	0.000154423	yes
XLOC_000592	XLOC_000592	gene:SORBI_3001G113900	1:8930811-8934652	BTX623_mock	BTX623_chitin	OK	1.18411	2.07318	0.808047	2.70949	5e-05	0.000154423	yes
XLOC_000594	XLOC_000594	gene:SORBI_3001G114400	1:8958237-8964625	BTX623_mock	BTX623_chitin	OK	17.0716	12.3264	-0.469847	-2.68347	5e-05	0.000154423	yes
XLOC_000596	XLOC_000596	gene:SORBI_3001G115300	1:8998330-9002911	BTX623_mock	BTX623_chitin	OK	6.78358	23.0849	1.76683	8.34485	5e-05	0.000154423	yes
XLOC_000602	XLOC_000602	gene:SORBI_3001G116600	1:9094191-9097671	BTX623_mock	BTX623_chitin	OK	14.3036	36.0145	1.3322	6.89619	5e-05	0.000154423	yes
XLOC_000607	XLOC_000607	gene:SORBI_3001G118000	1:9185198-9205039	BTX623_mock	BTX623_chitin	OK	13.1118	23.0719	0.815269	4.64749	5e-05	0.000154423	yes
XLOC_000608	XLOC_000608	gene:SORBI_3001G118300	1:9224729-9227086	BTX623_mock	BTX623_chitin	OK	14.8847	38.8745	1.38499	6.82127	5e-05	0.000154423	yes
XLOC_000609	XLOC_000609	gene:SORBI_3001G118400	1:9236438-9238033	BTX623_mock	BTX623_chitin	OK	46.2493	32.1328	-0.525385	-2.67575	5e-05	0.000154423	yes
XLOC_000611	XLOC_000611	gene:SORBI_3001G118700	1:9243856-9248447	BTX623_mock	BTX623_chitin	OK	1.23039	3.00741	1.28941	3.37209	5e-05	0.000154423	yes
XLOC_000613	XLOC_000613	gene:SORBI_3001G119000	1:9269718-9270849	BTX623_mock	BTX623_chitin	OK	123.259	258.656	1.06934	5.89581	5e-05	0.000154423	yes
XLOC_000614	XLOC_000614	gene:SORBI_3001G119100	1:9273611-9274442	BTX623_mock	BTX623_chitin	OK	167.797	367.569	1.1313	6.50657	5e-05	0.000154423	yes
XLOC_000617	XLOC_000617	gene:SORBI_3001G119400	1:9284282-9288882	BTX623_mock	BTX623_chitin	OK	20.4331	28.9438	0.502345	2.6662	5e-05	0.000154423	yes
XLOC_000618	XLOC_000618	gene:SORBI_3001G119500	1:9290053-9291851	BTX623_mock	BTX623_chitin	OK	2.17578	28.8287	3.72791	9.8108	5e-05	0.000154423	yes
XLOC_000621	XLOC_000621	gene:SORBI_3001G119800	1:9316657-9322526	BTX623_mock	BTX623_chitin	OK	5.90746	9.09364	0.622319	3.46901	5e-05	0.000154423	yes
XLOC_000635	XLOC_000635	gene:SORBI_3001G121900	1:9557507-9561885	BTX623_mock	BTX623_chitin	OK	8.6774	4.41649	-0.974363	-4.73174	5e-05	0.000154423	yes
XLOC_000638	XLOC_000638	gene:SORBI_3001G122832	1:9667653-9673246	BTX623_mock	BTX623_chitin	OK	17.5017	30.1742	0.785818	4.44214	5e-05	0.000154423	yes
XLOC_000639	XLOC_000639	gene:SORBI_3001G122900	1:9675636-9681753	BTX623_mock	BTX623_chitin	OK	22.7741	13.2281	-0.783784	-4.30769	5e-05	0.000154423	yes
XLOC_000640	XLOC_000640	gene:SORBI_3001G123000	1:9685416-9691035	BTX623_mock	BTX623_chitin	OK	72.395	112.853	0.640476	3.52321	5e-05	0.000154423	yes
XLOC_000649	XLOC_000649	gene:SORBI_3001G124300	1:9807557-9810573	BTX623_mock	BTX623_chitin	OK	23.5833	16.2268	-0.539391	-2.59407	5e-05	0.000154423	yes
XLOC_000652	XLOC_000652	gene:SORBI_3001G126200	1:9932839-9935364	BTX623_mock	BTX623_chitin	OK	15.7953	10.8313	-0.544291	-2.47684	5e-05	0.000154423	yes
XLOC_000657	XLOC_000657	gene:SORBI_3001G127000	1:9971345-9976104	BTX623_mock	BTX623_chitin	OK	12.596	20.4999	0.702652	2.72615	5e-05	0.000154423	yes
XLOC_000667	XLOC_000667	gene:SORBI_3001G129500	1:10177215-10178334	BTX623_mock	BTX623_chitin	OK	7.0747	2.01512	-1.8118	-5.73499	5e-05	0.000154423	yes
XLOC_000670	XLOC_000670	gene:SORBI_3001G130200	1:10228580-10234202	BTX623_mock	BTX623_chitin	OK	10.8422	24.8245	1.1951	6.55558	5e-05	0.000154423	yes
XLOC_000671	XLOC_000671	gene:SORBI_3001G130301	1:10236347-10239420	BTX623_mock	BTX623_chitin	OK	46.3774	32.9922	-0.491297	-2.25786	5e-05	0.000154423	yes
XLOC_000676	XLOC_000676	gene:SORBI_3001G130700	1:10272593-10277629	BTX623_mock	BTX623_chitin	OK	3.88407	2.27998	-0.768548	-2.97721	5e-05	0.000154423	yes
XLOC_000685	XLOC_000685	gene:SORBI_3001G133000	1:10480347-10482747	BTX623_mock	BTX623_chitin	OK	21.3473	13.355	-0.676678	-2.84103	5e-05	0.000154423	yes
XLOC_000693	XLOC_000693	gene:SORBI_3001G134800	1:10643583-10646970	BTX623_mock	BTX623_chitin	OK	116.495	80.3823	-0.535314	-2.93317	5e-05	0.000154423	yes
XLOC_000697	XLOC_000697	gene:SORBI_3001G135500	1:10677947-10691438	BTX623_mock	BTX623_chitin	OK	3.15402	4.56176	0.532398	2.65148	5e-05	0.000154423	yes
XLOC_000701	XLOC_000701	gene:SORBI_3001G136300	1:10787324-10790021	BTX623_mock	BTX623_chitin	OK	6.94067	24.0308	1.79173	7.58849	5e-05	0.000154423	yes
XLOC_000708	XLOC_000708	gene:SORBI_3001G137100	1:10870886-10877146	BTX623_mock	BTX623_chitin	OK	27.0779	19.4979	-0.4738	-2.68036	5e-05	0.000154423	yes
XLOC_000713	XLOC_000713	gene:SORBI_3001G138600	1:11019648-11020808	BTX623_mock	BTX623_chitin	OK	1.47474	36.4239	4.62636	15.0969	5e-05	0.000154423	yes
XLOC_000717	XLOC_000717	gene:SORBI_3001G139300	1:11083871-11085931	BTX623_mock	BTX623_chitin	OK	6.6805	1.75006	-1.93255	-6.1554	5e-05	0.000154423	yes
XLOC_000724	XLOC_000724	gene:SORBI_3001G140101	1:11161345-11162924	BTX623_mock	BTX623_chitin	OK	21.0639	51.0019	1.27578	3.61926	5e-05	0.000154423	yes
XLOC_000725	XLOC_000725	gene:SORBI_3001G140200	1:11185281-11192665	BTX623_mock	BTX623_chitin	OK	1.66035	0.198651	-3.06318	-4.07677	5e-05	0.000154423	yes
XLOC_000733	XLOC_000733	gene:SORBI_3001G141400	1:11352436-11363774	BTX623_mock	BTX623_chitin	OK	2.41218	1.5527	-0.635556	-2.62217	5e-05	0.000154423	yes
XLOC_000735	XLOC_000735	gene:SORBI_3001G141600	1:11376155-11378622	BTX623_mock	BTX623_chitin	OK	37.4711	79.9047	1.0925	5.99496	5e-05	0.000154423	yes
XLOC_000736	XLOC_000736	gene:SORBI_3001G141700	1:11381708-11384164	BTX623_mock	BTX623_chitin	OK	8.28525	4.62337	-0.841602	-3.99715	5e-05	0.000154423	yes
XLOC_000737	XLOC_000737	gene:SORBI_3001G141800	1:11389384-11393411	BTX623_mock	BTX623_chitin	OK	3.82318	33.7159	3.14058	14.3333	5e-05	0.000154423	yes
XLOC_000739	XLOC_000739	gene:SORBI_3001G142300	1:11422801-11425837	BTX623_mock	BTX623_chitin	OK	2.97223	5.33888	0.844991	3.68817	5e-05	0.000154423	yes
XLOC_000740	XLOC_000740	gene:SORBI_3001G142400	1:11427792-11430463	BTX623_mock	BTX623_chitin	OK	0.569388	0.151762	-1.90761	-3.8927	5e-05	0.000154423	yes
XLOC_000742	XLOC_000742	gene:SORBI_3001G142800	1:11452424-11458673	BTX623_mock	BTX623_chitin	OK	6.06655	1.92637	-1.655	-6.62658	5e-05	0.000154423	yes
XLOC_000744	XLOC_000744	4333666	1:11466172-11470156	BTX623_mock	BTX623_chitin	OK	6.44242	38.9727	2.59679	13.3128	5e-05	0.000154423	yes
XLOC_000745	XLOC_000745	gene:SORBI_3001G143200	1:11482852-11486980	BTX623_mock	BTX623_chitin	OK	22.4305	11.1024	-1.01459	-5.1336	5e-05	0.000154423	yes
XLOC_000752	XLOC_000752	gene:SORBI_3001G144200	1:11580588-11584194	BTX623_mock	BTX623_chitin	OK	8.13271	1.83664	-2.14666	-3.8864	5e-05	0.000154423	yes
XLOC_000755	XLOC_000755	gene:SORBI_3001G145300	1:11629360-11629786	BTX623_mock	BTX623_chitin	OK	2.42063	0	#NAME?	#NAME?	5e-05	0.000154423	yes
XLOC_000757	XLOC_000757	gene:SORBI_3001G145500	1:11658017-11663656	BTX623_mock	BTX623_chitin	OK	13.85	19.8303	0.517813	2.48645	5e-05	0.000154423	yes
XLOC_000758	XLOC_000758	gene:SORBI_3001G146100	1:11752523-11754724	BTX623_mock	BTX623_chitin	OK	18.8729	33.2435	0.816756	3.89044	5e-05	0.000154423	yes
XLOC_000764	XLOC_000764	gene:SORBI_3001G147200	1:11828573-11833190	BTX623_mock	BTX623_chitin	OK	9.4377	26.9862	1.51572	8.07889	5e-05	0.000154423	yes
XLOC_000770	XLOC_000770	gene:SORBI_3001G148000	1:11929276-11931246	BTX623_mock	BTX623_chitin	OK	0.542263	3.13647	2.53208	4.58613	5e-05	0.000154423	yes
XLOC_000773	XLOC_000773	gene:SORBI_3001G148600	1:11966255-11967627	BTX623_mock	BTX623_chitin	OK	13.0303	8.362	-0.639955	-2.62862	5e-05	0.000154423	yes
XLOC_000782	XLOC_000782	gene:SORBI_3001G150200	1:12063884-12067646	BTX623_mock	BTX623_chitin	OK	5.80396	12.4427	1.10019	5.84129	5e-05	0.000154423	yes
XLOC_000790	XLOC_000790	gene:SORBI_3001G151500	1:12169099-12173230	BTX623_mock	BTX623_chitin	OK	3.16058	1.34489	-1.2327	-3.98217	5e-05	0.000154423	yes
XLOC_000792	XLOC_000792	gene:SORBI_3001G151800	1:12186150-12191055	BTX623_mock	BTX623_chitin	OK	2.96257	14.5629	2.29737	9.05308	5e-05	0.000154423	yes
XLOC_000799	XLOC_000799	gene:SORBI_3001G153200	1:12322041-12325808	BTX623_mock	BTX623_chitin	OK	12.1143	29.1046	1.26454	7.20491	5e-05	0.000154423	yes
XLOC_000820	XLOC_000820	gene:SORBI_3001G157100	1:12696652-12702088	BTX623_mock	BTX623_chitin	OK	13.2824	7.86746	-0.755546	-3.86032	5e-05	0.000154423	yes
XLOC_000821	XLOC_000821	gene:SORBI_3001G157200	1:12708626-12713276	BTX623_mock	BTX623_chitin	OK	4.7874	7.26758	0.602234	2.44307	5e-05	0.000154423	yes
XLOC_000833	XLOC_000833	4333536	1:12849912-12853919	BTX623_mock	BTX623_chitin	OK	16.7408	31.924	0.931272	4.84412	5e-05	0.000154423	yes
XLOC_000838	XLOC_000838	gene:SORBI_3001G159200,gene:SORBI_3001G159250	1:12962916-12968202	BTX623_mock	BTX623_chitin	OK	3.49065	16.131	2.20827	11.2594	5e-05	0.000154423	yes
XLOC_000841	XLOC_000841	gene:SORBI_3001G159800	1:13058651-13068893	BTX623_mock	BTX623_chitin	OK	10.5955	5.68447	-0.898355	-5.28187	5e-05	0.000154423	yes
XLOC_000843	XLOC_000843	gene:SORBI_3001G159900	1:13074953-13076770	BTX623_mock	BTX623_chitin	OK	1.38149	2.96981	1.10414	3.14962	5e-05	0.000154423	yes
XLOC_000845	XLOC_000845	gene:SORBI_3001G160200	1:13149778-13157433	BTX623_mock	BTX623_chitin	OK	3.76347	0.465556	-3.01504	-8.53602	5e-05	0.000154423	yes
XLOC_000847	XLOC_000847	gene:SORBI_3001G160800	1:13227601-13232411	BTX623_mock	BTX623_chitin	OK	3.24145	1.72948	-0.906303	-3.44599	5e-05	0.000154423	yes
XLOC_000852	XLOC_000852	gene:SORBI_3001G161300	1:13267683-13269463	BTX623_mock	BTX623_chitin	OK	30.0433	18.934	-0.666067	-3.00816	5e-05	0.000154423	yes
XLOC_000853	XLOC_000853	gene:SORBI_3001G161400	1:13271473-13275956	BTX623_mock	BTX623_chitin	OK	12.1757	7.00536	-0.797471	-3.52355	5e-05	0.000154423	yes
XLOC_000854	XLOC_000854	gene:SORBI_3001G161601	1:13298717-13301636	BTX623_mock	BTX623_chitin	OK	9.55967	5.5371	-0.78783	-2.82514	5e-05	0.000154423	yes
XLOC_000855	XLOC_000855	gene:SORBI_3001G161900	1:13337364-13342959	BTX623_mock	BTX623_chitin	OK	6.19847	13.721	1.1464	5.68712	5e-05	0.000154423	yes
XLOC_000857	XLOC_000857	gene:SORBI_3001G162100	1:13349339-13352664	BTX623_mock	BTX623_chitin	OK	14.6056	41.1125	1.49305	8.31389	5e-05	0.000154423	yes
XLOC_000860	XLOC_000860	gene:SORBI_3001G163400	1:13455247-13467025	BTX623_mock	BTX623_chitin	OK	17.198	26.0105	0.596855	3.27211	5e-05	0.000154423	yes
XLOC_000876	XLOC_000876	gene:SORBI_3001G167500	1:13943355-13948614	BTX623_mock	BTX623_chitin	OK	12.3818	8.24156	-0.587229	-2.50706	5e-05	0.000154423	yes
XLOC_000882	XLOC_000882	gene:SORBI_3001G168800	1:14055606-14061586	BTX623_mock	BTX623_chitin	OK	18.8816	7.14907	-1.40116	-7.66114	5e-05	0.000154423	yes
XLOC_000889	XLOC_000889	gene:SORBI_3001G169700	1:14154980-14157759	BTX623_mock	BTX623_chitin	OK	1.17499	2.38475	1.02119	3.72199	5e-05	0.000154423	yes
XLOC_000904	XLOC_000904	gene:SORBI_3001G172800	1:14486508-14490895	BTX623_mock	BTX623_chitin	OK	22.2992	14.192	-0.651915	-2.8105	5e-05	0.000154423	yes
XLOC_000906	XLOC_000906	4333393	1:14551493-14554066	BTX623_mock	BTX623_chitin	OK	151.652	1171.79	2.94988	12.9134	5e-05	0.000154423	yes
XLOC_000909	XLOC_000909	gene:SORBI_3001G173800	1:14611575-14619053	BTX623_mock	BTX623_chitin	OK	7.95097	4.81979	-0.72216	-4.01701	5e-05	0.000154423	yes
XLOC_000917	XLOC_000917	gene:SORBI_3001G175100	1:14718041-14726848	BTX623_mock	BTX623_chitin	OK	1.58422	0.959407	-0.723553	-3.59434	5e-05	0.000154423	yes
XLOC_000919	XLOC_000919	gene:SORBI_3001G175500	1:14734882-14741076	BTX623_mock	BTX623_chitin	OK	8.44289	5.09472	-0.728735	-3.91932	5e-05	0.000154423	yes
XLOC_000921	XLOC_000921	gene:SORBI_3001G175600,gene:SORBI_3001G175700	1:14742590-14748857	BTX623_mock	BTX623_chitin	OK	125.59	79.4598	-0.660428	-3.63559	5e-05	0.000154423	yes
XLOC_000924	XLOC_000924	gene:SORBI_3001G177100	1:14911037-14915990	BTX623_mock	BTX623_chitin	OK	18.2516	12.4982	-0.5463	-3.10107	5e-05	0.000154423	yes
XLOC_000934	XLOC_000934	gene:SORBI_3001G179200	1:15165304-15171385	BTX623_mock	BTX623_chitin	OK	6.37015	10.8686	0.770763	3.8927	5e-05	0.000154423	yes
XLOC_000946	XLOC_000946	4333331	1:15356793-15360703	BTX623_mock	BTX623_chitin	OK	41.2961	74.9696	0.860299	4.81141	5e-05	0.000154423	yes
XLOC_000959	XLOC_000959	gene:SORBI_3001G182600	1:15476925-15481089	BTX623_mock	BTX623_chitin	OK	16.2945	6.02188	-1.4361	-5.44764	5e-05	0.000154423	yes
XLOC_000961	XLOC_000961	gene:SORBI_3001G183000	1:15501346-15504084	BTX623_mock	BTX623_chitin	OK	12.295	4.93692	-1.31639	-6.34233	5e-05	0.000154423	yes
XLOC_000963	XLOC_000963	gene:SORBI_3001G183600	1:15634755-15641361	BTX623_mock	BTX623_chitin	OK	5.78174	2.92333	-0.983888	-4.23173	5e-05	0.000154423	yes
XLOC_000966	XLOC_000966	gene:SORBI_3001G184000	1:15721054-15725764	BTX623_mock	BTX623_chitin	OK	7.70065	20.2651	1.39595	7.2944	5e-05	0.000154423	yes
XLOC_000968	XLOC_000968	4333296	1:15778867-15783571	BTX623_mock	BTX623_chitin	OK	3.75472	7.1461	0.928448	4.31667	5e-05	0.000154423	yes
XLOC_000976	XLOC_000976	gene:SORBI_3001G185400	1:15851215-15857296	BTX623_mock	BTX623_chitin	OK	12.2164	18.1352	0.569972	2.82418	5e-05	0.000154423	yes
XLOC_000977	XLOC_000977	gene:SORBI_3001G185500	1:15866854-15872166	BTX623_mock	BTX623_chitin	OK	574.527	941.34	0.712341	2.89568	5e-05	0.000154423	yes
XLOC_000979	XLOC_000979	gene:SORBI_3001G185800	1:15885776-15892336	BTX623_mock	BTX623_chitin	OK	15.6233	7.63948	-1.03215	-4.89111	5e-05	0.000154423	yes
XLOC_000986	XLOC_000986	gene:SORBI_3001G186800	1:16410468-16415399	BTX623_mock	BTX623_chitin	OK	26.3915	13.9898	-0.915693	-4.85807	5e-05	0.000154423	yes
XLOC_000987	XLOC_000987	gene:SORBI_3001G187200	1:16450637-16453639	BTX623_mock	BTX623_chitin	OK	30.3991	51.4835	0.760082	3.334	5e-05	0.000154423	yes
XLOC_000991	XLOC_000991	gene:SORBI_3001G187700	1:16552747-16553617	BTX623_mock	BTX623_chitin	OK	12.9552	3.46516	-1.90253	-5.43391	5e-05	0.000154423	yes
XLOC_000998	XLOC_000998	4333265	1:16682553-16687723	BTX623_mock	BTX623_chitin	OK	18.4762	25.9162	0.488184	2.46845	5e-05	0.000154423	yes
XLOC_001005	XLOC_001005	gene:SORBI_3001G190400	1:16838730-16842547	BTX623_mock	BTX623_chitin	OK	1.15167	0.385867	-1.57755	-3.2915	5e-05	0.000154423	yes
XLOC_001011	XLOC_001011	gene:SORBI_3001G191200	1:16957389-16959965	BTX623_mock	BTX623_chitin	OK	64.8999	18.0692	-1.84469	-8.81837	5e-05	0.000154423	yes
XLOC_001015	XLOC_001015	gene:SORBI_3001G192100	1:17067856-17073646	BTX623_mock	BTX623_chitin	OK	11.4018	7.93173	-0.523559	-2.33426	5e-05	0.000154423	yes
XLOC_001016	XLOC_001016	gene:SORBI_3001G192200	1:17077364-17085562	BTX623_mock	BTX623_chitin	OK	6.77182	86.0517	3.66759	14.1724	5e-05	0.000154423	yes
XLOC_001018	XLOC_001018	gene:SORBI_3001G192600	1:17115866-17117163	BTX623_mock	BTX623_chitin	OK	4.3772	11.5395	1.3985	5.17525	5e-05	0.000154423	yes
XLOC_001020	XLOC_001020	gene:SORBI_3001G192800	1:17131791-17134734	BTX623_mock	BTX623_chitin	OK	24.1593	34.8554	0.528803	2.64866	5e-05	0.000154423	yes
XLOC_001024	XLOC_001024	gene:SORBI_3001G193500	1:17225824-17229992	BTX623_mock	BTX623_chitin	OK	28.6037	16.1545	-0.824266	-4.6898	5e-05	0.000154423	yes
XLOC_001028	XLOC_001028	gene:SORBI_3001G194300	1:17362481-17367979	BTX623_mock	BTX623_chitin	OK	13.4654	8.55919	-0.653706	-3.31329	5e-05	0.000154423	yes
XLOC_001031	XLOC_001031	gene:SORBI_3001G194600	1:17426012-17431011	BTX623_mock	BTX623_chitin	OK	13.2913	19.0266	0.517529	2.7669	5e-05	0.000154423	yes
XLOC_001033	XLOC_001033	gene:SORBI_3001G195000	1:17475276-17477749	BTX623_mock	BTX623_chitin	OK	6.82168	12.4775	0.871132	4.25033	5e-05	0.000154423	yes
XLOC_001038	XLOC_001038	gene:SORBI_3001G195932	1:17597020-17603561	BTX623_mock	BTX623_chitin	OK	1.96414	1.05167	-0.901221	-3.15605	5e-05	0.000154423	yes
XLOC_001041	XLOC_001041	gene:SORBI_3001G196200	1:17633891-17636485	BTX623_mock	BTX623_chitin	OK	63.2266	40.8304	-0.630888	-3.29799	5e-05	0.000154423	yes
XLOC_001042	XLOC_001042	gene:SORBI_3001G196300	1:17685325-17690280	BTX623_mock	BTX623_chitin	OK	98.6969	145.153	0.556499	3.00066	5e-05	0.000154423	yes
XLOC_001045	XLOC_001045	gene:SORBI_3001G196900	1:17796559-17798831	BTX623_mock	BTX623_chitin	OK	8.49021	29.2466	1.78439	7.67439	5e-05	0.000154423	yes
XLOC_001052	XLOC_001052	gene:SORBI_3001G198000	1:17863879-17864634	BTX623_mock	BTX623_chitin	OK	9.49164	17.9479	0.919087	3.26716	5e-05	0.000154423	yes
XLOC_001056	XLOC_001056	gene:SORBI_3001G198700	1:17941460-17942928	BTX623_mock	BTX623_chitin	OK	17.2669	8.67034	-0.993848	-4.53079	5e-05	0.000154423	yes
XLOC_001057	XLOC_001057	gene:SORBI_3001G198800	1:17956443-17958404	BTX623_mock	BTX623_chitin	OK	14.8671	2.7114	-2.45502	-9.98515	5e-05	0.000154423	yes
XLOC_001066	XLOC_001066	gene:SORBI_3001G200200	1:18135725-18143151	BTX623_mock	BTX623_chitin	OK	3.09715	2.10239	-0.558916	-2.46342	5e-05	0.000154423	yes
XLOC_001072	XLOC_001072	gene:SORBI_3001G201100	1:18226905-18230039	BTX623_mock	BTX623_chitin	OK	7.54912	12.8586	0.768356	2.97545	5e-05	0.000154423	yes
XLOC_001083	XLOC_001083	gene:SORBI_3001G202600	1:18427597-18431233	BTX623_mock	BTX623_chitin	OK	69.377	174.598	1.33151	7.38783	5e-05	0.000154423	yes
XLOC_001084	XLOC_001084	gene:SORBI_3001G202700	1:18434857-18435621	BTX623_mock	BTX623_chitin	OK	9.23128	29.8434	1.69281	7.22806	5e-05	0.000154423	yes
XLOC_001086	XLOC_001086	gene:SORBI_3001G203000	1:18444608-18448979	BTX623_mock	BTX623_chitin	OK	25.1786	17.6585	-0.511831	-2.41683	5e-05	0.000154423	yes
XLOC_001088	XLOC_001088	gene:SORBI_3001G203600	1:18536269-18544339	BTX623_mock	BTX623_chitin	OK	5.00864	3.12575	-0.680215	-2.94446	5e-05	0.000154423	yes
XLOC_001090	XLOC_001090	gene:SORBI_3001G203800	1:18569974-18572323	BTX623_mock	BTX623_chitin	OK	0.718097	2.03709	1.50426	3.80763	5e-05	0.000154423	yes
XLOC_001104	XLOC_001104	gene:SORBI_3001G207700	1:19029266-19033735	BTX623_mock	BTX623_chitin	OK	56.0299	34.7342	-0.68984	-3.81692	5e-05	0.000154423	yes
XLOC_001122	XLOC_001122	gene:SORBI_3001G212000	1:19525854-19527266	BTX623_mock	BTX623_chitin	OK	1.53536	2.86992	0.902433	2.74409	5e-05	0.000154423	yes
XLOC_001135	XLOC_001135	gene:SORBI_3001G214900	1:19807386-19809071	BTX623_mock	BTX623_chitin	OK	12.7977	8.55501	-0.58104	-2.88655	5e-05	0.000154423	yes
XLOC_001141	XLOC_001141	gene:SORBI_3001G216300	1:19995641-20001507	BTX623_mock	BTX623_chitin	OK	13.3254	81.7583	2.61718	12.8916	5e-05	0.000154423	yes
XLOC_001143	XLOC_001143	gene:SORBI_3001G216600	1:20046334-20052211	BTX623_mock	BTX623_chitin	OK	15.5418	6.04948	-1.36127	-6.13091	5e-05	0.000154423	yes
XLOC_001145	XLOC_001145	gene:SORBI_3001G217000	1:20071758-20072774	BTX623_mock	BTX623_chitin	OK	35.3341	105.272	1.57499	7.35419	5e-05	0.000154423	yes
XLOC_001146	XLOC_001146	4348920	1:20113317-20119175	BTX623_mock	BTX623_chitin	OK	11.6896	53.8026	2.20245	11.5254	5e-05	0.000154423	yes
XLOC_001154	XLOC_001154	gene:SORBI_3001G219200	1:20426820-20429277	BTX623_mock	BTX623_chitin	OK	0.624756	4.54418	2.86265	5.43101	5e-05	0.000154423	yes
XLOC_001156	XLOC_001156	gene:SORBI_3001G219700	1:20672111-20676092	BTX623_mock	BTX623_chitin	OK	3.38356	1.51353	-1.16062	-5.02359	5e-05	0.000154423	yes
XLOC_001157	XLOC_001157	gene:SORBI_3001G220000	1:20705453-20709394	BTX623_mock	BTX623_chitin	OK	8.05937	4.47844	-0.847671	-4.25838	5e-05	0.000154423	yes
XLOC_001160	XLOC_001160	gene:SORBI_3001G220400	1:20745820-20749416	BTX623_mock	BTX623_chitin	OK	53.4679	90.6097	0.760991	4.24323	5e-05	0.000154423	yes
XLOC_001161	XLOC_001161	gene:SORBI_3001G221200	1:20811848-20817211	BTX623_mock	BTX623_chitin	OK	3.60998	1.6863	-1.09813	-3.21197	5e-05	0.000154423	yes
XLOC_001162	XLOC_001162	gene:SORBI_3001G221300	1:20843442-20854765	BTX623_mock	BTX623_chitin	OK	10.7032	3.56478	-1.58615	-6.63601	5e-05	0.000154423	yes
XLOC_001164	XLOC_001164	gene:SORBI_3001G221800	1:21001999-21011074	BTX623_mock	BTX623_chitin	OK	61.3708	44.0115	-0.479671	-2.57913	5e-05	0.000154423	yes
XLOC_001169	XLOC_001169	4348872	1:21176894-21180687	BTX623_mock	BTX623_chitin	OK	8.71948	5.64089	-0.628319	-2.37852	5e-05	0.000154423	yes
XLOC_001173	XLOC_001173	gene:SORBI_3001G222700	1:21300006-21307323	BTX623_mock	BTX623_chitin	OK	15.3139	9.80283	-0.64357	-3.41728	5e-05	0.000154423	yes
XLOC_001175	XLOC_001175	gene:SORBI_3001G223550	1:21438986-21453038	BTX623_mock	BTX623_chitin	OK	3.9118	10.1238	1.37185	6.79706	5e-05	0.000154423	yes
XLOC_001183	XLOC_001183	gene:SORBI_3001G226300	1:21675916-21680146	BTX623_mock	BTX623_chitin	OK	9.35911	24.511	1.38899	6.84732	5e-05	0.000154423	yes
XLOC_001185	XLOC_001185	gene:SORBI_3001G226700	1:21706591-21714124	BTX623_mock	BTX623_chitin	OK	5.59472	3.28859	-0.766596	-3.16443	5e-05	0.000154423	yes
XLOC_001203	XLOC_001203	gene:SORBI_3001G230050	1:22235701-22237373	BTX623_mock	BTX623_chitin	OK	14.1686	35.3798	1.32023	3.65018	5e-05	0.000154423	yes
XLOC_001211	XLOC_001211	gene:SORBI_3001G231400	1:22342079-22347766	BTX623_mock	BTX623_chitin	OK	11.6275	52.9917	2.18822	3.2276	5e-05	0.000154423	yes
XLOC_001229	XLOC_001229	gene:SORBI_3001G234300	1:23101607-23104270	BTX623_mock	BTX623_chitin	OK	1.26851	12.4819	3.29862	8.97869	5e-05	0.000154423	yes
XLOC_001233	XLOC_001233	4348741	1:23245259-23248072	BTX623_mock	BTX623_chitin	OK	154.026	488.653	1.66563	9.17295	5e-05	0.000154423	yes
XLOC_001235	XLOC_001235	gene:SORBI_3001G235800	1:23776333-23778039	BTX623_mock	BTX623_chitin	OK	59.6235	38.3803	-0.635516	-3.41352	5e-05	0.000154423	yes
XLOC_001236	XLOC_001236	gene:SORBI_3001G236200	1:23883375-23886899	BTX623_mock	BTX623_chitin	OK	9.07472	17.3636	0.936144	4.50068	5e-05	0.000154423	yes
XLOC_001237	XLOC_001237	gene:SORBI_3001G236400	1:23907328-23914033	BTX623_mock	BTX623_chitin	OK	87.1358	59.7539	-0.544231	-2.88684	5e-05	0.000154423	yes
XLOC_001254	XLOC_001254	gene:SORBI_3001G240800	1:24768955-24773009	BTX623_mock	BTX623_chitin	OK	16.8443	27.4548	0.704796	2.79887	5e-05	0.000154423	yes
XLOC_001263	XLOC_001263	gene:SORBI_3001G242600	1:25088588-25089959	BTX623_mock	BTX623_chitin	OK	7.03309	2.36076	-1.57491	-5.09203	5e-05	0.000154423	yes
XLOC_001270	XLOC_001270	gene:SORBI_3001G244700	1:25518076-25523699	BTX623_mock	BTX623_chitin	OK	20.982	12.8764	-0.70442	-3.61758	5e-05	0.000154423	yes
XLOC_001297	XLOC_001297	gene:SORBI_3001G248500	1:26612838-26616977	BTX623_mock	BTX623_chitin	OK	0.43633	2.98085	2.77223	7.68029	5e-05	0.000154423	yes
XLOC_001299	XLOC_001299	gene:SORBI_3001G248900	1:26841678-26848746	BTX623_mock	BTX623_chitin	OK	1.12947	0.465186	-1.27977	-3.38349	5e-05	0.000154423	yes
XLOC_001307	XLOC_001307	gene:SORBI_3001G250300	1:26998412-27011465	BTX623_mock	BTX623_chitin	OK	0.242234	1.39527	2.52608	3.71124	5e-05	0.000154423	yes
XLOC_001311	XLOC_001311	gene:SORBI_3001G251200	1:27132606-27148358	BTX623_mock	BTX623_chitin	OK	13.946	32.2499	1.20944	6.55789	5e-05	0.000154423	yes
XLOC_001315	XLOC_001315	gene:SORBI_3001G251800	1:27196924-27207799	BTX623_mock	BTX623_chitin	OK	17.8557	25.4715	0.512497	2.65488	5e-05	0.000154423	yes
XLOC_001319	XLOC_001319	gene:SORBI_3001G252300	1:27361534-27364467	BTX623_mock	BTX623_chitin	OK	12.5961	48.7855	1.95347	10.0039	5e-05	0.000154423	yes
XLOC_001322	XLOC_001322	gene:SORBI_3001G252800	1:27432057-27435050	BTX623_mock	BTX623_chitin	OK	52.4833	165.238	1.65462	9.05625	5e-05	0.000154423	yes
XLOC_001324	XLOC_001324	gene:SORBI_3001G253300	1:27566994-27572134	BTX623_mock	BTX623_chitin	OK	9.21337	31.0437	1.7525	9.4052	5e-05	0.000154423	yes
XLOC_001329	XLOC_001329	gene:SORBI_3001G254200	1:28465375-28472547	BTX623_mock	BTX623_chitin	OK	8.47288	27.6343	1.70553	9.7244	5e-05	0.000154423	yes
XLOC_001346	XLOC_001346	gene:SORBI_3001G257700	1:30464818-30468767	BTX623_mock	BTX623_chitin	OK	11.4398	7.15467	-0.677099	-3.31579	5e-05	0.000154423	yes
XLOC_001349	XLOC_001349	gene:SORBI_3001G258200	1:30649722-30655209	BTX623_mock	BTX623_chitin	OK	22.4395	12.4617	-0.848536	-4.42048	5e-05	0.000154423	yes
XLOC_001368	XLOC_001368	gene:SORBI_3001G261408	1:33774008-33778163	BTX623_mock	BTX623_chitin	OK	17.6231	8.60074	-1.03494	-4.75828	5e-05	0.000154423	yes
XLOC_001379	XLOC_001379	gene:SORBI_3001G261501	1:36154208-36162961	BTX623_mock	BTX623_chitin	OK	27.6701	39.126	0.4998	2.88944	5e-05	0.000154423	yes
XLOC_001381	XLOC_001381	-	1:36689119-36691615	BTX623_mock	BTX623_chitin	OK	21.2235	10.3778	-1.03216	-5.47992	5e-05	0.000154423	yes
XLOC_001384	XLOC_001384	gene:SORBI_3001G261549	1:38192628-38196798	BTX623_mock	BTX623_chitin	OK	16.6574	10.7959	-0.625683	-2.45914	5e-05	0.000154423	yes
XLOC_001393	XLOC_001393	gene:SORBI_3001G261600	1:45856562-45861096	BTX623_mock	BTX623_chitin	OK	53.96	73.2535	0.441006	2.40422	5e-05	0.000154423	yes
XLOC_001402	XLOC_001402	gene:SORBI_3001G263600	1:48357331-48367183	BTX623_mock	BTX623_chitin	OK	18.5416	25.7059	0.471332	2.71201	5e-05	0.000154423	yes
XLOC_001404	XLOC_001404	gene:SORBI_3001G263900	1:48853470-48860836	BTX623_mock	BTX623_chitin	OK	7.2599	3.37784	-1.10385	-4.42995	5e-05	0.000154423	yes
XLOC_001408	XLOC_001408	gene:SORBI_3001G264500	1:49414135-49416387	BTX623_mock	BTX623_chitin	OK	1.92092	5.02254	1.38662	2.82712	5e-05	0.000154423	yes
XLOC_001410	XLOC_001410	gene:SORBI_3001G264700	1:49578191-49579338	BTX623_mock	BTX623_chitin	OK	13.2056	40.6503	1.62212	7.65563	5e-05	0.000154423	yes
XLOC_001414	XLOC_001414	gene:SORBI_3001G265400	1:50131666-50133500	BTX623_mock	BTX623_chitin	OK	19.3247	29.7545	0.622663	3.03104	5e-05	0.000154423	yes
XLOC_001420	XLOC_001420	gene:SORBI_3001G266400	1:50782829-50787463	BTX623_mock	BTX623_chitin	OK	15.5909	24.2266	0.635893	2.90245	5e-05	0.000154423	yes
XLOC_001445	XLOC_001445	gene:SORBI_3001G271500	1:52349234-52352236	BTX623_mock	BTX623_chitin	OK	0.304855	1.46989	2.26952	5.94623	5e-05	0.000154423	yes
XLOC_001456	XLOC_001456	gene:SORBI_3001G273500	1:52903184-52907096	BTX623_mock	BTX623_chitin	OK	0.379249	0.817277	1.10768	3.45238	5e-05	0.000154423	yes
XLOC_001458	XLOC_001458	gene:SORBI_3001G273700,gene:SORBI_3001G273800	1:53007423-53023304	BTX623_mock	BTX623_chitin	OK	14.9896	28.0774	0.905444	5.01667	5e-05	0.000154423	yes
XLOC_001465	XLOC_001465	gene:SORBI_3001G274600	1:53159899-53161867	BTX623_mock	BTX623_chitin	OK	2.15443	0.312344	-2.7861	-5.36035	5e-05	0.000154423	yes
XLOC_001473	XLOC_001473	gene:SORBI_3001G276100	1:53765993-53773044	BTX623_mock	BTX623_chitin	OK	2.43594	14.9561	2.61818	10.6859	5e-05	0.000154423	yes
XLOC_001475	XLOC_001475	gene:SORBI_3001G276300,gene:SORBI_3001G276400	1:53851694-53887075	BTX623_mock	BTX623_chitin	OK	14.1981	9.34504	-0.603425	-2.96755	5e-05	0.000154423	yes
XLOC_001476	XLOC_001476	gene:SORBI_3001G276500	1:53887512-53888083	BTX623_mock	BTX623_chitin	OK	14.8961	27.6059	0.890039	3.76285	5e-05	0.000154423	yes
XLOC_001481	XLOC_001481	gene:SORBI_3001G277000	1:54031446-54033921	BTX623_mock	BTX623_chitin	OK	4.08281	6.91532	0.760234	2.75032	5e-05	0.000154423	yes
XLOC_001483	XLOC_001483	gene:SORBI_3001G277400	1:54116469-54118897	BTX623_mock	BTX623_chitin	OK	1.9519	0.45762	-2.09266	-5.88503	5e-05	0.000154423	yes
XLOC_001488	XLOC_001488	gene:SORBI_3001G277900	1:54169850-54178393	BTX623_mock	BTX623_chitin	OK	30.0271	45.2202	0.590705	3.40087	5e-05	0.000154423	yes
XLOC_001494	XLOC_001494	4347947	1:54337352-54344072	BTX623_mock	BTX623_chitin	OK	4.19614	8.31623	0.986866	4.56943	5e-05	0.000154423	yes
XLOC_001501	XLOC_001501	gene:SORBI_3001G279900	1:54724240-54735144	BTX623_mock	BTX623_chitin	OK	9.28707	18.0415	0.958025	4.17693	5e-05	0.000154423	yes
XLOC_001505	XLOC_001505	gene:SORBI_3001G280400	1:54943498-54946069	BTX623_mock	BTX623_chitin	OK	26.5261	16.6885	-0.668559	-3.36803	5e-05	0.000154423	yes
XLOC_001507	XLOC_001507	gene:SORBI_3001G281400	1:55217787-55220526	BTX623_mock	BTX623_chitin	OK	70.5911	341.683	2.2751	11.742	5e-05	0.000154423	yes
XLOC_001514	XLOC_001514	gene:SORBI_3001G282800	1:55502949-55510138	BTX623_mock	BTX623_chitin	OK	2.40233	0.894362	-1.4255	-3.61987	5e-05	0.000154423	yes
XLOC_001515	XLOC_001515	gene:SORBI_3001G282900	1:55512361-55515925	BTX623_mock	BTX623_chitin	OK	30.9031	68.9864	1.15856	6.57245	5e-05	0.000154423	yes
XLOC_001523	XLOC_001523	gene:SORBI_3001G284100	1:55672647-55680315	BTX623_mock	BTX623_chitin	OK	120.082	183.269	0.609945	2.95733	5e-05	0.000154423	yes
XLOC_001525	XLOC_001525	gene:SORBI_3001G284600	1:55801242-55806429	BTX623_mock	BTX623_chitin	OK	13.0911	8.24614	-0.666793	-2.76577	5e-05	0.000154423	yes
XLOC_001538	XLOC_001538	gene:SORBI_3001G286500	1:56146378-56160053	BTX623_mock	BTX623_chitin	OK	7.19553	4.854	-0.567926	-3.02992	5e-05	0.000154423	yes
XLOC_001539	XLOC_001539	4349488	1:56194084-56200997	BTX623_mock	BTX623_chitin	OK	0.221451	2.50522	3.49987	8.21013	5e-05	0.000154423	yes
XLOC_001545	XLOC_001545	gene:SORBI_3001G288100	1:56440880-56444093	BTX623_mock	BTX623_chitin	OK	11.3639	25.981	1.193	6.46578	5e-05	0.000154423	yes
XLOC_001550	XLOC_001550	gene:SORBI_3001G288900,gene:SORBI_3001G289000	1:56549363-56553749	BTX623_mock	BTX623_chitin	OK	14.9403	74.6069	2.3201	11.8321	5e-05	0.000154423	yes
XLOC_001554	XLOC_001554	gene:SORBI_3001G289900	1:56675033-56679587	BTX623_mock	BTX623_chitin	OK	8.2769	12.6793	0.615316	2.93615	5e-05	0.000154423	yes
XLOC_001556	XLOC_001556	gene:SORBI_3001G290100	1:56701229-56710373	BTX623_mock	BTX623_chitin	OK	11.3993	6.72888	-0.760511	-4.32882	5e-05	0.000154423	yes
XLOC_001561	XLOC_001561	gene:SORBI_3001G291500	1:56838441-56839269	BTX623_mock	BTX623_chitin	OK	6.77866	45.8833	2.7589	9.30512	5e-05	0.000154423	yes
XLOC_001562	XLOC_001562	gene:SORBI_3001G291600	1:56854549-56857819	BTX623_mock	BTX623_chitin	OK	0.330882	1.88638	2.51123	7.19056	5e-05	0.000154423	yes
XLOC_001564	XLOC_001564	gene:SORBI_3001G292000	1:56871252-56873823	BTX623_mock	BTX623_chitin	OK	44.2975	66.5541	0.587303	2.98519	5e-05	0.000154423	yes
XLOC_001566	XLOC_001566	gene:SORBI_3001G292200	1:56895688-56905451	BTX623_mock	BTX623_chitin	OK	16.6388	11.702	-0.507796	-2.6472	5e-05	0.000154423	yes
XLOC_001567	XLOC_001567	gene:SORBI_3001G292400	1:56905778-56908841	BTX623_mock	BTX623_chitin	OK	4.07465	6.10456	0.58321	2.80144	5e-05	0.000154423	yes
XLOC_001568	XLOC_001568	gene:SORBI_3001G292700	1:56982493-56986924	BTX623_mock	BTX623_chitin	OK	15.7419	26.5809	0.755776	4.26711	5e-05	0.000154423	yes
XLOC_001585	XLOC_001585	gene:SORBI_3001G295100	1:57371946-57374429	BTX623_mock	BTX623_chitin	OK	0.998502	2.5118	1.33088	4.40254	5e-05	0.000154423	yes
XLOC_001587	XLOC_001587	gene:SORBI_3001G295700	1:57443074-57444976	BTX623_mock	BTX623_chitin	OK	3.72217	13.2989	1.83709	5.96078	5e-05	0.000154423	yes
XLOC_001589	XLOC_001589	gene:SORBI_3001G296300	1:57535766-57536600	BTX623_mock	BTX623_chitin	OK	26.6755	47.1785	0.822614	3.33785	5e-05	0.000154423	yes
XLOC_001594	XLOC_001594	gene:SORBI_3001G297500	1:57774033-57777604	BTX623_mock	BTX623_chitin	OK	41.4047	59.1241	0.513952	2.88583	5e-05	0.000154423	yes
XLOC_001603	XLOC_001603	gene:SORBI_3001G298800	1:57962419-57968817	BTX623_mock	BTX623_chitin	OK	1.6602	0.844938	-0.974436	-3.74038	5e-05	0.000154423	yes
XLOC_001604	XLOC_001604	gene:SORBI_3001G298900	1:57983451-57995171	BTX623_mock	BTX623_chitin	OK	20.7698	15.1276	-0.457303	-2.52772	5e-05	0.000154423	yes
XLOC_001607	XLOC_001607	gene:SORBI_3001G299400	1:58039718-58043549	BTX623_mock	BTX623_chitin	OK	13.1628	51.5457	1.96938	4.11053	5e-05	0.000154423	yes
XLOC_001614	XLOC_001614	gene:SORBI_3001G300201	1:58160465-58167872	BTX623_mock	BTX623_chitin	OK	30.7248	17.5666	-0.806569	-2.94793	5e-05	0.000154423	yes
XLOC_001619	XLOC_001619	gene:SORBI_3001G300800	1:58233406-58238354	BTX623_mock	BTX623_chitin	OK	21.824	12.0331	-0.858912	-3.5658	5e-05	0.000154423	yes
XLOC_001620	XLOC_001620	gene:SORBI_3001G300900	1:58244004-58251022	BTX623_mock	BTX623_chitin	OK	4.2503	2.81454	-0.594669	-2.5823	5e-05	0.000154423	yes
XLOC_001622	XLOC_001622	gene:SORBI_3001G301200	1:58278649-58284112	BTX623_mock	BTX623_chitin	OK	11.7266	16.8131	0.519805	2.94837	5e-05	0.000154423	yes
XLOC_001625	XLOC_001625	gene:SORBI_3001G301500	1:58340491-58342011	BTX623_mock	BTX623_chitin	OK	10.4135	1.15718	-3.16977	-7.80974	5e-05	0.000154423	yes
XLOC_001632	XLOC_001632	gene:SORBI_3001G302800	1:58608118-58612680	BTX623_mock	BTX623_chitin	OK	56.3667	37.2325	-0.598279	-3.26671	5e-05	0.000154423	yes
XLOC_001633	XLOC_001633	gene:SORBI_3001G303000	1:58634783-58637175	BTX623_mock	BTX623_chitin	OK	2.86702	0.831008	-1.78662	-4.63861	5e-05	0.000154423	yes
XLOC_001647	XLOC_001647	gene:SORBI_3001G305800,gene:SORBI_3001G305900	1:58991747-59003326	BTX623_mock	BTX623_chitin	OK	16.1812	41.4728	1.35784	7.01655	5e-05	0.000154423	yes
XLOC_001648	XLOC_001648	gene:SORBI_3001G306000	1:59003656-59007052	BTX623_mock	BTX623_chitin	OK	6.45063	10.0162	0.634826	3.13644	5e-05	0.000154423	yes
XLOC_001651	XLOC_001651	gene:SORBI_3001G306600	1:59131386-59137186	BTX623_mock	BTX623_chitin	OK	12.1904	7.26697	-0.74632	-2.39366	5e-05	0.000154423	yes
XLOC_001669	XLOC_001669	gene:SORBI_3001G309900	1:59554646-59561484	BTX623_mock	BTX623_chitin	OK	46.5608	31.8018	-0.55001	-2.92123	5e-05	0.000154423	yes
XLOC_001676	XLOC_001676	gene:SORBI_3001G311100	1:59815899-59820935	BTX623_mock	BTX623_chitin	OK	49.6853	69.9541	0.49359	2.72783	5e-05	0.000154423	yes
XLOC_001682	XLOC_001682	gene:SORBI_3001G312600	1:59965706-59970759	BTX623_mock	BTX623_chitin	OK	0.253747	0.626661	1.30429	2.75462	5e-05	0.000154423	yes
XLOC_001685	XLOC_001685	gene:SORBI_3001G313200	1:60038022-60038837	BTX623_mock	BTX623_chitin	OK	32.9105	56.2515	0.773343	3.78043	5e-05	0.000154423	yes
XLOC_001692	XLOC_001692	gene:SORBI_3001G314800	1:60302437-60304119	BTX623_mock	BTX623_chitin	OK	1.38708	10.3448	2.89879	6.1237	5e-05	0.000154423	yes
XLOC_001696	XLOC_001696	gene:SORBI_3001G315200	1:60365506-60366879	BTX623_mock	BTX623_chitin	OK	8.24877	19.0422	1.20695	5.01028	5e-05	0.000154423	yes
XLOC_001698	XLOC_001698	gene:SORBI_3001G315400	1:60375007-60378663	BTX623_mock	BTX623_chitin	OK	8.02384	4.1655	-0.945804	-4.37127	5e-05	0.000154423	yes
XLOC_001703	XLOC_001703	gene:SORBI_3001G316400	1:60475981-60477417	BTX623_mock	BTX623_chitin	OK	51.6124	75.2012	0.543036	2.99752	5e-05	0.000154423	yes
XLOC_001706	XLOC_001706	gene:SORBI_3001G317400	1:60576770-60577887	BTX623_mock	BTX623_chitin	OK	422.941	249.537	-0.761199	-4.29949	5e-05	0.000154423	yes
XLOC_001709	XLOC_001709	gene:SORBI_3001G318500	1:60671879-60673032	BTX623_mock	BTX623_chitin	OK	20.5344	45.6379	1.15219	5.34453	5e-05	0.000154423	yes
XLOC_001713	XLOC_001713	gene:SORBI_3001G319600	1:60746114-60747280	BTX623_mock	BTX623_chitin	OK	0.369097	9.64616	4.70788	7.91565	5e-05	0.000154423	yes
XLOC_001718	XLOC_001718	gene:SORBI_3001G320200	1:60794851-60801560	BTX623_mock	BTX623_chitin	OK	13.2494	20.3579	0.619665	3.42015	5e-05	0.000154423	yes
XLOC_001719	XLOC_001719	gene:SORBI_3001G320700	1:60835972-60838267	BTX623_mock	BTX623_chitin	OK	17.1943	50.5105	1.55465	8.0142	5e-05	0.000154423	yes
XLOC_001720	XLOC_001720	gene:SORBI_3001G321100	1:60882050-60883057	BTX623_mock	BTX623_chitin	OK	2.58404	1.07323	-1.26767	-3.17541	5e-05	0.000154423	yes
XLOC_001721	XLOC_001721	gene:SORBI_3001G321600,gene:SORBI_3001G321700	1:60918242-60924310	BTX623_mock	BTX623_chitin	OK	15.2073	187.816	3.62648	4.69755	5e-05	0.000154423	yes
XLOC_001731	XLOC_001731	gene:SORBI_3001G323300	1:61032279-61040469	BTX623_mock	BTX623_chitin	OK	4.07996	6.93876	0.766125	3.17773	5e-05	0.000154423	yes
XLOC_001757	XLOC_001757	gene:SORBI_3001G327800	1:61445440-61462504	BTX623_mock	BTX623_chitin	OK	96.0286	155.77	0.697885	3.55827	5e-05	0.000154423	yes
XLOC_001759	XLOC_001759	gene:SORBI_3001G328200	1:61584086-61589282	BTX623_mock	BTX623_chitin	OK	19.2902	32.7963	0.765666	4.2313	5e-05	0.000154423	yes
XLOC_001766	XLOC_001766	gene:SORBI_3001G329400	1:61690265-61695808	BTX623_mock	BTX623_chitin	OK	35.3881	23.6789	-0.579661	-3.17368	5e-05	0.000154423	yes
XLOC_001767	XLOC_001767	4333201	1:61736394-61742577	BTX623_mock	BTX623_chitin	OK	6.23696	20.0998	1.68827	9.4347	5e-05	0.000154423	yes
XLOC_001773	XLOC_001773	gene:SORBI_3001G330700	1:61837376-61840262	BTX623_mock	BTX623_chitin	OK	31.1339	54.7818	0.815212	4.38598	5e-05	0.000154423	yes
XLOC_001779	XLOC_001779	gene:SORBI_3001G331500	1:61967308-61978061	BTX623_mock	BTX623_chitin	OK	89.7862	48.4703	-0.889392	-4.60983	5e-05	0.000154423	yes
XLOC_001789	XLOC_001789	gene:SORBI_3001G332900	1:62137670-62143627	BTX623_mock	BTX623_chitin	OK	2.69196	16.2847	2.59679	12.4514	5e-05	0.000154423	yes
XLOC_001791	XLOC_001791	gene:SORBI_3001G333000	1:62156188-62159321	BTX623_mock	BTX623_chitin	OK	1.20706	0.210942	-2.51658	-7.20034	5e-05	0.000154423	yes
XLOC_001800	XLOC_001800	gene:SORBI_3001G334700,gene:SORBI_3001G334800	1:62348886-62355401	BTX623_mock	BTX623_chitin	OK	4.99917	3.09627	-0.691157	-3.45797	5e-05	0.000154423	yes
XLOC_001801	XLOC_001801	gene:SORBI_3001G334900	1:62362304-62365602	BTX623_mock	BTX623_chitin	OK	32.161	17.6228	-0.86787	-4.50817	5e-05	0.000154423	yes
XLOC_001802	XLOC_001802	gene:SORBI_3001G335000	1:62373930-62381311	BTX623_mock	BTX623_chitin	OK	9.44246	13.2138	0.484813	2.53249	5e-05	0.000154423	yes
XLOC_001803	XLOC_001803	gene:SORBI_3001G335100	1:62383515-62385906	BTX623_mock	BTX623_chitin	OK	1.53426	0.447315	-1.77818	-4.02013	5e-05	0.000154423	yes
XLOC_001812	XLOC_001812	gene:SORBI_3001G336500	1:62481159-62486322	BTX623_mock	BTX623_chitin	OK	9.87666	3.92802	-1.33022	-5.76056	5e-05	0.000154423	yes
XLOC_001816	XLOC_001816	gene:SORBI_3001G337400	1:62528212-62531424	BTX623_mock	BTX623_chitin	OK	2.01916	15.4192	2.9329	11.7001	5e-05	0.000154423	yes
XLOC_001822	XLOC_001822	gene:SORBI_3001G338400	1:62594304-62599544	BTX623_mock	BTX623_chitin	OK	12.2259	18.7987	0.620688	3.47931	5e-05	0.000154423	yes
XLOC_001828	XLOC_001828	4333098	1:62735380-62738955	BTX623_mock	BTX623_chitin	OK	72.5207	136.172	0.908965	4.1269	5e-05	0.000154423	yes
XLOC_001833	XLOC_001833	gene:SORBI_3001G340600	1:62797962-62801369	BTX623_mock	BTX623_chitin	OK	12.7067	6.4986	-0.967388	-5.20696	5e-05	0.000154423	yes
XLOC_001834	XLOC_001834	gene:SORBI_3001G340700	1:62805104-62807330	BTX623_mock	BTX623_chitin	OK	17.9633	58.7726	1.71009	8.44041	5e-05	0.000154423	yes
XLOC_001842	XLOC_001842	gene:SORBI_3001G341600	1:62899007-62904718	BTX623_mock	BTX623_chitin	OK	9.68021	71.5071	2.88497	13.4742	5e-05	0.000154423	yes
XLOC_001844	XLOC_001844	gene:SORBI_3001G341800	1:62923337-62936477	BTX623_mock	BTX623_chitin	OK	20.8599	56.0881	1.42697	6.84723	5e-05	0.000154423	yes
XLOC_001847	XLOC_001847	gene:SORBI_3001G342200	1:62952797-62955011	BTX623_mock	BTX623_chitin	OK	17.7512	12.5066	-0.505223	-2.30854	5e-05	0.000154423	yes
XLOC_001848	XLOC_001848	gene:SORBI_3001G342800	1:63006267-63012321	BTX623_mock	BTX623_chitin	OK	12.2254	19.7571	0.692486	3.8472	5e-05	0.000154423	yes
XLOC_001850	XLOC_001850	4333065	1:63205786-63208276	BTX623_mock	BTX623_chitin	OK	225.905	433.059	0.938848	4.95827	5e-05	0.000154423	yes
XLOC_001857	XLOC_001857	gene:SORBI_3001G345100	1:63364255-63377404	BTX623_mock	BTX623_chitin	OK	23.1963	10.6936	-1.11714	-6.08443	5e-05	0.000154423	yes
XLOC_001861	XLOC_001861	gene:SORBI_3001G346100	1:63561386-63570090	BTX623_mock	BTX623_chitin	OK	25.6161	12.915	-0.988006	-5.24285	5e-05	0.000154423	yes
XLOC_001866	XLOC_001866	4333033	1:63706661-63712121	BTX623_mock	BTX623_chitin	OK	3.20284	1.97637	-0.696495	-2.45919	5e-05	0.000154423	yes
XLOC_001873	XLOC_001873	gene:SORBI_3001G348900	1:63856309-63860304	BTX623_mock	BTX623_chitin	OK	2.21726	0.787489	-1.49345	-3.51972	5e-05	0.000154423	yes
XLOC_001876	XLOC_001876	gene:SORBI_3001G349400	1:63896695-63900469	BTX623_mock	BTX623_chitin	OK	6.46416	10.0084	0.630681	3.09553	5e-05	0.000154423	yes
XLOC_001889	XLOC_001889	gene:SORBI_3001G352200	1:64138322-64139950	BTX623_mock	BTX623_chitin	OK	6.83753	3.24293	-1.07618	-3.29908	5e-05	0.000154423	yes
XLOC_001896	XLOC_001896	gene:SORBI_3001G353800	1:64376637-64382943	BTX623_mock	BTX623_chitin	OK	4.77194	23.5149	2.30093	11.6031	5e-05	0.000154423	yes
XLOC_001903	XLOC_001903	gene:SORBI_3001G355000	1:64495952-64499051	BTX623_mock	BTX623_chitin	OK	39.3797	53.6816	0.446974	2.41869	5e-05	0.000154423	yes
XLOC_001915	XLOC_001915	gene:SORBI_3001G357500	1:64728849-64733201	BTX623_mock	BTX623_chitin	OK	4.97675	9.57261	0.943708	4.7763	5e-05	0.000154423	yes
XLOC_001933	XLOC_001933	gene:SORBI_3001G361600	1:65125965-65129004	BTX623_mock	BTX623_chitin	OK	21.5494	13.4737	-0.677501	-2.55622	5e-05	0.000154423	yes
XLOC_001934	XLOC_001934	gene:SORBI_3001G361750	1:65144942-65150882	BTX623_mock	BTX623_chitin	OK	0.935848	0.200041	-2.22598	-2.94988	5e-05	0.000154423	yes
XLOC_001952	XLOC_001952	gene:SORBI_3001G365600	1:65414468-65424093	BTX623_mock	BTX623_chitin	OK	7.7411	11.3075	0.546666	2.87923	5e-05	0.000154423	yes
XLOC_001953	XLOC_001953	gene:SORBI_3001G365700	1:65424736-65428884	BTX623_mock	BTX623_chitin	OK	3.00762	6.05968	1.01062	4.14752	5e-05	0.000154423	yes
XLOC_001954	XLOC_001954	gene:SORBI_3001G365900	1:65451109-65464104	BTX623_mock	BTX623_chitin	OK	16.8805	27.3381	0.695556	3.83754	5e-05	0.000154423	yes
XLOC_001957	XLOC_001957	gene:SORBI_3001G366200	1:65484130-65495420	BTX623_mock	BTX623_chitin	OK	0.356246	1.9738	2.47003	3.56026	5e-05	0.000154423	yes
XLOC_001960	XLOC_001960	gene:SORBI_3001G366600	1:65532850-65535235	BTX623_mock	BTX623_chitin	OK	0.821963	1.9292	1.23085	3.32625	5e-05	0.000154423	yes
XLOC_001963	XLOC_001963	gene:SORBI_3001G367000	1:65570145-65573623	BTX623_mock	BTX623_chitin	OK	24.7303	62.1667	1.32986	6.90444	5e-05	0.000154423	yes
XLOC_001964	XLOC_001964	gene:SORBI_3001G367100	1:65579988-65593309	BTX623_mock	BTX623_chitin	OK	11.283	7.87105	-0.519516	-2.9365	5e-05	0.000154423	yes
XLOC_001965	XLOC_001965	gene:SORBI_3001G367500	1:65619046-65624116	BTX623_mock	BTX623_chitin	OK	1.7588	3.89318	1.14635	2.56673	5e-05	0.000154423	yes
XLOC_001966	XLOC_001966	gene:SORBI_3001G367600	1:65648793-65650665	BTX623_mock	BTX623_chitin	OK	2.86034	10.319	1.85105	7.30242	5e-05	0.000154423	yes
XLOC_001969	XLOC_001969	gene:SORBI_3001G368300	1:65718135-65721635	BTX623_mock	BTX623_chitin	OK	1.2648	4.36842	1.78821	5.83272	5e-05	0.000154423	yes
XLOC_001971	XLOC_001971	gene:SORBI_3001G368600	1:65730424-65734584	BTX623_mock	BTX623_chitin	OK	37.0754	17.3903	-1.09218	-5.80855	5e-05	0.000154423	yes
XLOC_001974	XLOC_001974	gene:SORBI_3001G369000	1:65750486-65757894	BTX623_mock	BTX623_chitin	OK	35.9133	48.5643	0.43538	2.41592	5e-05	0.000154423	yes
XLOC_001979	XLOC_001979	gene:SORBI_3001G369800	1:65831914-65835451	BTX623_mock	BTX623_chitin	OK	0.533024	0.183082	-1.54171	-2.77223	5e-05	0.000154423	yes
XLOC_001980	XLOC_001980	gene:SORBI_3001G369900	1:65836370-65840872	BTX623_mock	BTX623_chitin	OK	1.09289	0.517877	-1.07747	-3.30814	5e-05	0.000154423	yes
XLOC_001981	XLOC_001981	gene:SORBI_3001G370100	1:65852806-65856243	BTX623_mock	BTX623_chitin	OK	7.06699	4.19373	-0.75286	-3.29181	5e-05	0.000154423	yes
XLOC_001986	XLOC_001986	gene:SORBI_3001G371100	1:65947712-65950984	BTX623_mock	BTX623_chitin	OK	46.6063	30.9043	-0.592716	-3.31662	5e-05	0.000154423	yes
XLOC_001989	XLOC_001989	gene:SORBI_3001G371700	1:65987322-65994044	BTX623_mock	BTX623_chitin	OK	5.06009	3.1462	-0.685554	-2.90382	5e-05	0.000154423	yes
XLOC_001991	XLOC_001991	gene:SORBI_3001G372000	1:66019187-66024723	BTX623_mock	BTX623_chitin	OK	14.8898	24.9361	0.743907	4.04926	5e-05	0.000154423	yes
XLOC_001993	XLOC_001993	4332843	1:66068585-66070068	BTX623_mock	BTX623_chitin	OK	2.95273	0.471505	-2.6467	-4.10365	5e-05	0.000154423	yes
XLOC_001994	XLOC_001994	gene:SORBI_3001G372800	1:66079509-66083684	BTX623_mock	BTX623_chitin	OK	23.9638	16.825	-0.510248	-2.99015	5e-05	0.000154423	yes
XLOC_002001	XLOC_002001	gene:SORBI_3001G373700	1:66180485-66191642	BTX623_mock	BTX623_chitin	OK	2.85754	1.70191	-0.747617	-3.68744	5e-05	0.000154423	yes
XLOC_002003	XLOC_002003	gene:SORBI_3001G373900	1:66230071-66235595	BTX623_mock	BTX623_chitin	OK	4.52056	2.98845	-0.597105	-2.84792	5e-05	0.000154423	yes
XLOC_002005	XLOC_002005	gene:SORBI_3001G374400	1:66314405-66318212	BTX623_mock	BTX623_chitin	OK	1061.07	702.294	-0.595379	-2.51557	5e-05	0.000154423	yes
XLOC_002010	XLOC_002010	gene:SORBI_3001G375300	1:66381814-66387934	BTX623_mock	BTX623_chitin	OK	8.20861	4.03157	-1.0258	-4.91287	5e-05	0.000154423	yes
XLOC_002013	XLOC_002013	gene:SORBI_3001G376600	1:66519810-66521335	BTX623_mock	BTX623_chitin	OK	264.903	197.496	-0.423638	-2.42659	5e-05	0.000154423	yes
XLOC_002019	XLOC_002019	gene:SORBI_3001G377500	1:66564638-66565832	BTX623_mock	BTX623_chitin	OK	140.96	30.9854	-2.18562	-11.5648	5e-05	0.000154423	yes
XLOC_002021	XLOC_002021	gene:SORBI_3001G377800	1:66585346-66588083	BTX623_mock	BTX623_chitin	OK	56.5749	41.6545	-0.441689	-2.4177	5e-05	0.000154423	yes
XLOC_002032	XLOC_002032	gene:SORBI_3001G380400	1:66844314-66846595	BTX623_mock	BTX623_chitin	OK	5.2849	14.4434	1.45046	6.65461	5e-05	0.000154423	yes
XLOC_002036	XLOC_002036	gene:SORBI_3001G381500	1:66951607-66956446	BTX623_mock	BTX623_chitin	OK	2.88519	1.35948	-1.08561	-3.96379	5e-05	0.000154423	yes
XLOC_002047	XLOC_002047	4332734	1:67098538-67105612	BTX623_mock	BTX623_chitin	OK	3.56932	2.15424	-0.728467	-2.50929	5e-05	0.000154423	yes
XLOC_002049	XLOC_002049	gene:SORBI_3001G383700,gene:SORBI_3001G383800	1:67116548-67126203	BTX623_mock	BTX623_chitin	OK	1.61483	9.53667	2.5621	13.3296	5e-05	0.000154423	yes
XLOC_002050	XLOC_002050	gene:SORBI_3001G384000	1:67138882-67148346	BTX623_mock	BTX623_chitin	OK	13.3779	25.0201	0.903239	4.87548	5e-05	0.000154423	yes
XLOC_002054	XLOC_002054	gene:SORBI_3001G385000	1:67257865-67264203	BTX623_mock	BTX623_chitin	OK	4.90254	7.66399	0.644567	3.14128	5e-05	0.000154423	yes
XLOC_002059	XLOC_002059	gene:SORBI_3001G386000	1:67344331-67346402	BTX623_mock	BTX623_chitin	OK	22.0454	37.2278	0.755899	3.93056	5e-05	0.000154423	yes
XLOC_002062	XLOC_002062	gene:SORBI_3001G386300	1:67372905-67377613	BTX623_mock	BTX623_chitin	OK	38.9531	60.0966	0.625545	3.4054	5e-05	0.000154423	yes
XLOC_002063	XLOC_002063	gene:SORBI_3001G386400	1:67381311-67395974	BTX623_mock	BTX623_chitin	OK	4.56479	48.6231	3.41302	16.7115	5e-05	0.000154423	yes
XLOC_002064	XLOC_002064	gene:SORBI_3001G386600	1:67421466-67424515	BTX623_mock	BTX623_chitin	OK	1.54356	4.49704	1.54271	3.4397	5e-05	0.000154423	yes
XLOC_002068	XLOC_002068	gene:SORBI_3001G387500	1:67462798-67466637	BTX623_mock	BTX623_chitin	OK	1.49906	4.54655	1.60072	7.15883	5e-05	0.000154423	yes
XLOC_002069	XLOC_002069	gene:SORBI_3001G387900	1:67508894-67512030	BTX623_mock	BTX623_chitin	OK	0.583557	1.45002	1.31312	4.08745	5e-05	0.000154423	yes
XLOC_002080	XLOC_002080	4332665	1:67661085-67666766	BTX623_mock	BTX623_chitin	OK	75.6319	40.8297	-0.889376	-5.20668	5e-05	0.000154423	yes
XLOC_002081	XLOC_002081	4332660	1:67724706-67732841	BTX623_mock	BTX623_chitin	OK	30.7321	41.7193	0.440968	2.4411	5e-05	0.000154423	yes
XLOC_002084	XLOC_002084	4332651	1:67801818-67803600	BTX623_mock	BTX623_chitin	OK	7.51527	17.629	1.23005	4.35043	5e-05	0.000154423	yes
XLOC_002085	XLOC_002085	4332650	1:67817643-67823769	BTX623_mock	BTX623_chitin	OK	8.05421	12.9667	0.687003	3.55264	5e-05	0.000154423	yes
XLOC_002094	XLOC_002094	gene:SORBI_3001G393600	1:67991983-67994014	BTX623_mock	BTX623_chitin	OK	1.85991	16.4833	3.1477	11.0102	5e-05	0.000154423	yes
XLOC_002095	XLOC_002095	gene:SORBI_3001G393900	1:68012981-68017195	BTX623_mock	BTX623_chitin	OK	7.11688	4.73597	-0.587583	-2.94743	5e-05	0.000154423	yes
XLOC_002098	XLOC_002098	gene:SORBI_3001G394700,gene:SORBI_3001G394800	1:68069835-68086519	BTX623_mock	BTX623_chitin	OK	70.7149	34.1941	-1.04827	-5.15706	5e-05	0.000154423	yes
XLOC_002102	XLOC_002102	gene:SORBI_3001G395500	1:68134739-68143561	BTX623_mock	BTX623_chitin	OK	15.8304	9.0887	-0.800556	-4.4925	5e-05	0.000154423	yes
XLOC_002108	XLOC_002108	gene:SORBI_3001G397300	1:68254269-68255062	BTX623_mock	BTX623_chitin	OK	4.5333	11.9445	1.39771	3.18931	5e-05	0.000154423	yes
XLOC_002112	XLOC_002112	gene:SORBI_3001G397700	1:68314676-68318322	BTX623_mock	BTX623_chitin	OK	2.34185	1.28704	-0.863589	-2.56486	5e-05	0.000154423	yes
XLOC_002114	XLOC_002114	gene:SORBI_3001G397900	1:68362756-68367370	BTX623_mock	BTX623_chitin	OK	5.63183	1.13287	-2.31362	-5.63724	5e-05	0.000154423	yes
XLOC_002121	XLOC_002121	gene:SORBI_3001G399300	1:68507916-68511726	BTX623_mock	BTX623_chitin	OK	0.477084	1.47375	1.62718	4.19325	5e-05	0.000154423	yes
XLOC_002124	XLOC_002124	gene:SORBI_3001G400300	1:68571558-68574078	BTX623_mock	BTX623_chitin	OK	3.56278	10.9509	1.61997	6.06397	5e-05	0.000154423	yes
XLOC_002131	XLOC_002131	gene:SORBI_3001G401800	1:68725114-68729560	BTX623_mock	BTX623_chitin	OK	6.92227	43.0744	2.63751	11.9344	5e-05	0.000154423	yes
XLOC_002137	XLOC_002137	gene:SORBI_3001G402500	1:68798395-68801699	BTX623_mock	BTX623_chitin	OK	19.6959	13.7254	-0.521041	-2.94151	5e-05	0.000154423	yes
XLOC_002141	XLOC_002141	gene:SORBI_3001G403300	1:68842429-68843726	BTX623_mock	BTX623_chitin	OK	52.2621	22.9834	-1.18517	-5.80636	5e-05	0.000154423	yes
XLOC_002144	XLOC_002144	gene:SORBI_3001G403600	1:68881453-68882773	BTX623_mock	BTX623_chitin	OK	16.4578	69.9017	2.08656	9.7413	5e-05	0.000154423	yes
XLOC_002149	XLOC_002149	gene:SORBI_3001G404500	1:68918055-68921644	BTX623_mock	BTX623_chitin	OK	60.9779	36.6428	-0.734757	-3.85642	5e-05	0.000154423	yes
XLOC_002150	XLOC_002150	gene:SORBI_3001G404700	1:68941902-68945910	BTX623_mock	BTX623_chitin	OK	3.55562	5.93946	0.740229	3.0077	5e-05	0.000154423	yes
XLOC_002151	XLOC_002151	gene:SORBI_3001G404900	1:68953103-68959260	BTX623_mock	BTX623_chitin	OK	2.095	1.38107	-0.601165	-2.51082	5e-05	0.000154423	yes
XLOC_002152	XLOC_002152	gene:SORBI_3001G405000	1:68963635-68966684	BTX623_mock	BTX623_chitin	OK	2.93217	0.962459	-1.60717	-5.19847	5e-05	0.000154423	yes
XLOC_002154	XLOC_002154	4332519	1:69014640-69017623	BTX623_mock	BTX623_chitin	OK	26.665	36.6372	0.458363	2.48246	5e-05	0.000154423	yes
XLOC_002155	XLOC_002155	gene:SORBI_3001G405900	1:69037775-69040791	BTX623_mock	BTX623_chitin	OK	119.326	82.2837	-0.536227	-3.1403	5e-05	0.000154423	yes
XLOC_002161	XLOC_002161	gene:SORBI_3001G407600	1:69162374-69166337	BTX623_mock	BTX623_chitin	OK	156.487	620.882	1.98828	9.3146	5e-05	0.000154423	yes
XLOC_002164	XLOC_002164	gene:SORBI_3001G407800	1:69192977-69197748	BTX623_mock	BTX623_chitin	OK	11.7031	108.581	3.21382	15.2523	5e-05	0.000154423	yes
XLOC_002168	XLOC_002168	gene:SORBI_3001G409200	1:69289988-69291418	BTX623_mock	BTX623_chitin	OK	2.90527	5.12965	0.820188	2.42956	5e-05	0.000154423	yes
XLOC_002173	XLOC_002173	4332475	1:69359088-69363908	BTX623_mock	BTX623_chitin	OK	120.687	393.814	1.70624	7.3652	5e-05	0.000154423	yes
XLOC_002174	XLOC_002174	gene:SORBI_3001G410300	1:69378931-69380041	BTX623_mock	BTX623_chitin	OK	12.4725	26.1965	1.07063	5.04218	5e-05	0.000154423	yes
XLOC_002176	XLOC_002176	gene:SORBI_3001G410700	1:69399817-69414529	BTX623_mock	BTX623_chitin	OK	3.08585	1.38043	-1.16055	-3.62873	5e-05	0.000154423	yes
XLOC_002198	XLOC_002198	gene:SORBI_3001G414650	1:69642767-69646062	BTX623_mock	BTX623_chitin	OK	4.40122	9.96078	1.17835	5.13836	5e-05	0.000154423	yes
XLOC_002199	XLOC_002199	gene:SORBI_3001G415300	1:69686118-69694459	BTX623_mock	BTX623_chitin	OK	14.0409	42.3135	1.59149	8.89705	5e-05	0.000154423	yes
XLOC_002204	XLOC_002204	gene:SORBI_3001G416300	1:69782010-69787257	BTX623_mock	BTX623_chitin	OK	6.34904	3.36092	-0.917683	-3.12833	5e-05	0.000154423	yes
XLOC_002215	XLOC_002215	gene:SORBI_3001G418200	1:69919639-69920882	BTX623_mock	BTX623_chitin	OK	197.422	495.908	1.32879	7.26795	5e-05	0.000154423	yes
XLOC_002223	XLOC_002223	gene:SORBI_3001G420000	1:70057188-70059639	BTX623_mock	BTX623_chitin	OK	36.8769	26.6867	-0.466593	-2.4661	5e-05	0.000154423	yes
XLOC_002225	XLOC_002225	gene:SORBI_3001G420300	1:70085135-70088029	BTX623_mock	BTX623_chitin	OK	8.48457	4.50359	-0.913766	-4.40146	5e-05	0.000154423	yes
XLOC_002228	XLOC_002228	gene:SORBI_3001G420700	1:70171741-70175786	BTX623_mock	BTX623_chitin	OK	34.8107	59.5362	0.774237	4.37352	5e-05	0.000154423	yes
XLOC_002229	XLOC_002229	gene:SORBI_3001G420900	1:70188536-70193852	BTX623_mock	BTX623_chitin	OK	1.20939	0.326653	-1.88844	-5.0983	5e-05	0.000154423	yes
XLOC_002234	XLOC_002234	gene:SORBI_3001G421900	1:70269357-70274698	BTX623_mock	BTX623_chitin	OK	11.4653	5.86098	-0.968053	-5.29735	5e-05	0.000154423	yes
XLOC_002236	XLOC_002236	gene:SORBI_3001G422366	1:70325127-70326124	BTX623_mock	BTX623_chitin	OK	3.80387	1.91108	-0.99308	-2.82748	5e-05	0.000154423	yes
XLOC_002240	XLOC_002240	gene:SORBI_3001G423600	1:70388901-70391421	BTX623_mock	BTX623_chitin	OK	4.50408	12.9475	1.52337	4.19427	5e-05	0.000154423	yes
XLOC_002247	XLOC_002247	gene:SORBI_3001G424400	1:70449094-70456551	BTX623_mock	BTX623_chitin	OK	0.609423	2.2595	1.89049	8.27304	5e-05	0.000154423	yes
XLOC_002253	XLOC_002253	gene:SORBI_3001G425200	1:70521581-70526519	BTX623_mock	BTX623_chitin	OK	2.05026	1.26766	-0.693638	-2.90563	5e-05	0.000154423	yes
XLOC_002257	XLOC_002257	gene:SORBI_3001G426400	1:70586926-70588163	BTX623_mock	BTX623_chitin	OK	13.638	6.08612	-1.16404	-3.98118	5e-05	0.000154423	yes
XLOC_002258	XLOC_002258	gene:SORBI_3001G426800	1:70613269-70616840	BTX623_mock	BTX623_chitin	OK	30.0402	15.4522	-0.959086	-4.80398	5e-05	0.000154423	yes
XLOC_002259	XLOC_002259	gene:SORBI_3001G427200	1:70645546-70647667	BTX623_mock	BTX623_chitin	OK	6.07253	9.66172	0.669981	3.01089	5e-05	0.000154423	yes
XLOC_002263	XLOC_002263	gene:SORBI_3001G427700	1:70685567-70690131	BTX623_mock	BTX623_chitin	OK	24.1302	42.0343	0.800729	4.58282	5e-05	0.000154423	yes
XLOC_002264	XLOC_002264	gene:SORBI_3001G427900	1:70706148-70712003	BTX623_mock	BTX623_chitin	OK	1.18261	2.11822	0.84088	3.40877	5e-05	0.000154423	yes
XLOC_002268	XLOC_002268	gene:SORBI_3001G428900	1:70794004-70796416	BTX623_mock	BTX623_chitin	OK	2.07242	32.2777	3.96115	14.1251	5e-05	0.000154423	yes
XLOC_002271	XLOC_002271	gene:SORBI_3001G429300	1:70839330-70844766	BTX623_mock	BTX623_chitin	OK	8.46219	13.4968	0.673517	3.50811	5e-05	0.000154423	yes
XLOC_002272	XLOC_002272	gene:SORBI_3001G429600	1:70870318-70879777	BTX623_mock	BTX623_chitin	OK	10.1762	7.03442	-0.532691	-2.91287	5e-05	0.000154423	yes
XLOC_002277	XLOC_002277	gene:SORBI_3001G430400	1:70945577-70949437	BTX623_mock	BTX623_chitin	OK	3.26496	2.25426	-0.534407	-2.32595	5e-05	0.000154423	yes
XLOC_002281	XLOC_002281	gene:SORBI_3001G431600	1:71058582-71063355	BTX623_mock	BTX623_chitin	OK	0.304226	1.23478	2.02104	5.29297	5e-05	0.000154423	yes
XLOC_002287	XLOC_002287	gene:SORBI_3001G432500	1:71117939-71119733	BTX623_mock	BTX623_chitin	OK	1.98665	10.0981	2.34568	8.43455	5e-05	0.000154423	yes
XLOC_002294	XLOC_002294	gene:SORBI_3001G433200	1:71174409-71180919	BTX623_mock	BTX623_chitin	OK	26.8832	19.1038	-0.492843	-2.69297	5e-05	0.000154423	yes
XLOC_002297	XLOC_002297	gene:SORBI_3001G433700	1:71210839-71215327	BTX623_mock	BTX623_chitin	OK	85.4702	120.569	0.496368	2.75859	5e-05	0.000154423	yes
XLOC_002299	XLOC_002299	gene:SORBI_3001G434100	1:71258045-71262981	BTX623_mock	BTX623_chitin	OK	3.27629	5.74129	0.809312	3.14794	5e-05	0.000154423	yes
XLOC_002301	XLOC_002301	gene:SORBI_3001G434300	1:71294527-71296150	BTX623_mock	BTX623_chitin	OK	0.76791	1.90828	1.31326	2.88621	5e-05	0.000154423	yes
XLOC_002303	XLOC_002303	gene:SORBI_3001G434500	1:71302406-71309610	BTX623_mock	BTX623_chitin	OK	2.56026	5.25579	1.03762	5.12629	5e-05	0.000154423	yes
XLOC_002307	XLOC_002307	gene:SORBI_3001G434900	1:71347428-71352416	BTX623_mock	BTX623_chitin	OK	36.9233	598.315	4.0183	17.433	5e-05	0.000154423	yes
XLOC_002308	XLOC_002308	gene:SORBI_3001G435000	1:71357193-71360355	BTX623_mock	BTX623_chitin	OK	2.29068	6.48445	1.50121	6.45686	5e-05	0.000154423	yes
XLOC_002311	XLOC_002311	9266204	1:71389771-71393051	BTX623_mock	BTX623_chitin	OK	33.1282	14.6707	-1.17512	-6.20679	5e-05	0.000154423	yes
XLOC_002326	XLOC_002326	gene:SORBI_3001G438100	1:71631155-71634003	BTX623_mock	BTX623_chitin	OK	54.6208	119.43	1.12865	6.14116	5e-05	0.000154423	yes
XLOC_002330	XLOC_002330	gene:SORBI_3001G438700	1:71677939-71680353	BTX623_mock	BTX623_chitin	OK	4.02444	7.03966	0.806716	3.60697	5e-05	0.000154423	yes
XLOC_002334	XLOC_002334	gene:SORBI_3001G439200	1:71728126-71733516	BTX623_mock	BTX623_chitin	OK	148.705	32.3411	-2.20101	-5.85646	5e-05	0.000154423	yes
XLOC_002338	XLOC_002338	gene:SORBI_3001G439900	1:71792718-71794343	BTX623_mock	BTX623_chitin	OK	7.9048	12.299	0.637738	2.9254	5e-05	0.000154423	yes
XLOC_002342	XLOC_002342	gene:SORBI_3001G441000	1:71888991-71893423	BTX623_mock	BTX623_chitin	OK	18.6635	31.5351	0.756738	3.99114	5e-05	0.000154423	yes
XLOC_002343	XLOC_002343	gene:SORBI_3001G441100	1:71899740-71901707	BTX623_mock	BTX623_chitin	OK	0.466771	9.84612	4.39877	9.10186	5e-05	0.000154423	yes
XLOC_002351	XLOC_002351	gene:SORBI_3001G442500	1:71997754-72001265	BTX623_mock	BTX623_chitin	OK	7.13133	31.9712	2.16453	9.86834	5e-05	0.000154423	yes
XLOC_002354	XLOC_002354	gene:SORBI_3001G442800	1:72024195-72034110	BTX623_mock	BTX623_chitin	OK	3.27366	1.64298	-0.994588	-3.88122	5e-05	0.000154423	yes
XLOC_002360	XLOC_002360	gene:SORBI_3001G444400	1:72142807-72144820	BTX623_mock	BTX623_chitin	OK	99.8883	48.3181	-1.04775	-5.53797	5e-05	0.000154423	yes
XLOC_002371	XLOC_002371	gene:SORBI_3001G445800	1:72238512-72244307	BTX623_mock	BTX623_chitin	OK	2.2423	4.38366	0.967156	3.39689	5e-05	0.000154423	yes
XLOC_002373	XLOC_002373	4332134	1:72260201-72266423	BTX623_mock	BTX623_chitin	OK	13.9739	43.0047	1.62176	8.31328	5e-05	0.000154423	yes
XLOC_002375	XLOC_002375	gene:SORBI_3001G446300	1:72294885-72298060	BTX623_mock	BTX623_chitin	OK	18.0559	10.4768	-0.785267	-3.89769	5e-05	0.000154423	yes
XLOC_002376	XLOC_002376	gene:SORBI_3001G447100	1:72417802-72421276	BTX623_mock	BTX623_chitin	OK	10.3769	18.75	0.853512	3.98001	5e-05	0.000154423	yes
XLOC_002379	XLOC_002379	gene:SORBI_3001G447500	1:72488820-72492325	BTX623_mock	BTX623_chitin	OK	41.2964	162.313	1.97469	10.5933	5e-05	0.000154423	yes
XLOC_002381	XLOC_002381	gene:SORBI_3001G448300	1:72566199-72567100	BTX623_mock	BTX623_chitin	OK	22.8461	58.8556	1.36523	6.86641	5e-05	0.000154423	yes
XLOC_002382	XLOC_002382	gene:SORBI_3001G448600	1:72591539-72595240	BTX623_mock	BTX623_chitin	OK	18.6603	13.0909	-0.511403	-2.44599	5e-05	0.000154423	yes
XLOC_002387	XLOC_002387	gene:SORBI_3001G449600	1:72665413-72666874	BTX623_mock	BTX623_chitin	OK	7.30287	44.3582	2.60267	10.6421	5e-05	0.000154423	yes
XLOC_002388	XLOC_002388	4332116,gene:SORBI_3001G450300	1:72721897-72728841	BTX623_mock	BTX623_chitin	OK	0.458119	1.23272	1.42805	3.24205	5e-05	0.000154423	yes
XLOC_002389	XLOC_002389	gene:SORBI_3001G450500	1:72734355-72737471	BTX623_mock	BTX623_chitin	OK	3.55178	1.57214	-1.17582	-4.24896	5e-05	0.000154423	yes
XLOC_002390	XLOC_002390	gene:SORBI_3001G450800	1:72766228-72770791	BTX623_mock	BTX623_chitin	OK	10.1895	6.46881	-0.655507	-3.05749	5e-05	0.000154423	yes
XLOC_002397	XLOC_002397	gene:SORBI_3001G451700	1:72846861-72848880	BTX623_mock	BTX623_chitin	OK	51.2751	29.8838	-0.778894	-4.05469	5e-05	0.000154423	yes
XLOC_002401	XLOC_002401	gene:SORBI_3001G453000	1:72941545-72948626	BTX623_mock	BTX623_chitin	OK	7.53837	4.42585	-0.768296	-4.00108	5e-05	0.000154423	yes
XLOC_002405	XLOC_002405	gene:SORBI_3001G453600	1:73010542-73013187	BTX623_mock	BTX623_chitin	OK	2.77568	0.941889	-1.55921	-4.26966	5e-05	0.000154423	yes
XLOC_002408	XLOC_002408	gene:SORBI_3001G454000	1:73039651-73043648	BTX623_mock	BTX623_chitin	OK	2.66594	1.18698	-1.16735	-4.51482	5e-05	0.000154423	yes
XLOC_002409	XLOC_002409	gene:SORBI_3001G454100,gene:SORBI_3001G454200	1:73058803-73064626	BTX623_mock	BTX623_chitin	OK	48.9552	368.498	2.91212	15.2101	5e-05	0.000154423	yes
XLOC_002415	XLOC_002415	gene:SORBI_3001G455500	1:73140423-73155928	BTX623_mock	BTX623_chitin	OK	11.2947	2.99642	-1.91433	-6.4818	5e-05	0.000154423	yes
XLOC_002418	XLOC_002418	gene:SORBI_3001G456100	1:73254804-73259879	BTX623_mock	BTX623_chitin	OK	10.7039	59.2809	2.46943	13.013	5e-05	0.000154423	yes
XLOC_002419	XLOC_002419	gene:SORBI_3001G456200	1:73261364-73262413	BTX623_mock	BTX623_chitin	OK	15.7245	5.38474	-1.54606	-4.62428	5e-05	0.000154423	yes
XLOC_002438	XLOC_002438	gene:SORBI_3001G461000	1:73612524-73615164	BTX623_mock	BTX623_chitin	OK	52.787	76.666	0.538405	3.56952	5e-05	0.000154423	yes
XLOC_002439	XLOC_002439	gene:SORBI_3001G461300	1:73624192-73627972	BTX623_mock	BTX623_chitin	OK	4.15213	2.66281	-0.640904	-2.76547	5e-05	0.000154423	yes
XLOC_002446	XLOC_002446	4332012	1:73687488-73691740	BTX623_mock	BTX623_chitin	OK	23.7838	15.2445	-0.641689	-3.44433	5e-05	0.000154423	yes
XLOC_002449	XLOC_002449	gene:SORBI_3001G463000	1:73728755-73732839	BTX623_mock	BTX623_chitin	OK	13.4626	25.1079	0.899179	4.93146	5e-05	0.000154423	yes
XLOC_002450	XLOC_002450	gene:SORBI_3001G463200	1:73735995-73743567	BTX623_mock	BTX623_chitin	OK	49.5912	25.8126	-0.942011	-4.93201	5e-05	0.000154423	yes
XLOC_002454	XLOC_002454	gene:SORBI_3001G463800	1:73766317-73782281	BTX623_mock	BTX623_chitin	OK	0.600122	0.999386	0.735785	2.89531	5e-05	0.000154423	yes
XLOC_002458	XLOC_002458	gene:SORBI_3001G464500	1:73846898-73853629	BTX623_mock	BTX623_chitin	OK	9.8457	16.6855	0.761025	4.33304	5e-05	0.000154423	yes
XLOC_002476	XLOC_002476	4331956	1:74135477-74137316	BTX623_mock	BTX623_chitin	OK	7.78252	2.24065	-1.79632	-6.107	5e-05	0.000154423	yes
XLOC_002482	XLOC_002482	gene:SORBI_3001G469700	1:74254387-74260058	BTX623_mock	BTX623_chitin	OK	40.4197	23.3822	-0.78965	-3.93788	5e-05	0.000154423	yes
XLOC_002488	XLOC_002488	gene:SORBI_3001G470400	1:74331511-74331916	BTX623_mock	BTX623_chitin	OK	66.3512	25.272	-1.39258	-6.1214	5e-05	0.000154423	yes
XLOC_002491	XLOC_002491	gene:SORBI_3001G470900	1:74363247-74371009	BTX623_mock	BTX623_chitin	OK	15.0488	4.49999	-1.74166	-8.47731	5e-05	0.000154423	yes
XLOC_002499	XLOC_002499	gene:SORBI_3001G472800	1:74514162-74518940	BTX623_mock	BTX623_chitin	OK	422.08	268.978	-0.650028	-2.77354	5e-05	0.000154423	yes
XLOC_002505	XLOC_002505	gene:SORBI_3001G473900	1:74602206-74603597	BTX623_mock	BTX623_chitin	OK	2.36703	9.04175	1.93352	5.47699	5e-05	0.000154423	yes
XLOC_002507	XLOC_002507	gene:SORBI_3001G474300	1:74650950-74652574	BTX623_mock	BTX623_chitin	OK	3.54185	0.993507	-1.8339	-4.61914	5e-05	0.000154423	yes
XLOC_002509	XLOC_002509	gene:SORBI_3001G474500	1:74663978-74668445	BTX623_mock	BTX623_chitin	OK	22.7023	15.7525	-0.527255	-2.91794	5e-05	0.000154423	yes
XLOC_002516	XLOC_002516	gene:SORBI_3001G475400	1:74777439-74781541	BTX623_mock	BTX623_chitin	OK	13.9516	74.401	2.41489	12.4416	5e-05	0.000154423	yes
XLOC_002518	XLOC_002518	gene:SORBI_3001G475600	1:74788577-74792376	BTX623_mock	BTX623_chitin	OK	2.93039	1.04454	-1.48822	-5.30188	5e-05	0.000154423	yes
XLOC_002522	XLOC_002522	4331890	1:74847923-74850474	BTX623_mock	BTX623_chitin	OK	15.9646	31.0119	0.957947	4.9726	5e-05	0.000154423	yes
XLOC_002523	XLOC_002523	gene:SORBI_3001G476400	1:74873261-74876003	BTX623_mock	BTX623_chitin	OK	5.38987	29.3069	2.44292	9.52954	5e-05	0.000154423	yes
XLOC_002541	XLOC_002541	gene:SORBI_3001G481100	1:75294502-75296829	BTX623_mock	BTX623_chitin	OK	0.879932	4.77023	2.43859	8.19841	5e-05	0.000154423	yes
XLOC_002543	XLOC_002543	gene:SORBI_3001G481400	1:75312216-75313927	BTX623_mock	BTX623_chitin	OK	91.7857	122.397	0.415226	2.27593	5e-05	0.000154423	yes
XLOC_002546	XLOC_002546	gene:SORBI_3001G482800	1:75429376-75432763	BTX623_mock	BTX623_chitin	OK	0.365771	5.9754	4.03002	13.9561	5e-05	0.000154423	yes
XLOC_002549	XLOC_002549	gene:SORBI_3001G483300	1:75461835-75462889	BTX623_mock	BTX623_chitin	OK	124.666	29.4405	-2.08219	-10.4985	5e-05	0.000154423	yes
XLOC_002553	XLOC_002553	gene:SORBI_3001G484200	1:75526129-75532359	BTX623_mock	BTX623_chitin	OK	11.7619	6.95768	-0.757447	-3.39472	5e-05	0.000154423	yes
XLOC_002558	XLOC_002558	gene:SORBI_3001G485100	1:75578687-75580804	BTX623_mock	BTX623_chitin	OK	77.9562	58.1019	-0.424077	-2.32236	5e-05	0.000154423	yes
XLOC_002560	XLOC_002560	4331799	1:75624274-75627243	BTX623_mock	BTX623_chitin	OK	1.34745	0.652642	-1.04586	-2.7968	5e-05	0.000154423	yes
XLOC_002561	XLOC_002561	gene:SORBI_3001G485600	1:75642365-75646001	BTX623_mock	BTX623_chitin	OK	52.0134	31.732	-0.712947	-3.88623	5e-05	0.000154423	yes
XLOC_002563	XLOC_002563	gene:SORBI_3001G485901	1:75662096-75663914	BTX623_mock	BTX623_chitin	OK	25.9954	12.7378	-1.02915	-4.28093	5e-05	0.000154423	yes
XLOC_002568	XLOC_002568	4331792	1:75715977-75719204	BTX623_mock	BTX623_chitin	OK	41.6239	29.8371	-0.480307	-2.75045	5e-05	0.000154423	yes
XLOC_002573	XLOC_002573	gene:SORBI_3001G487600	1:75759909-75766108	BTX623_mock	BTX623_chitin	OK	2.34037	36.9491	3.98073	11.6703	5e-05	0.000154423	yes
XLOC_002584	XLOC_002584	gene:SORBI_3001G489500	1:75978839-75980536	BTX623_mock	BTX623_chitin	OK	0.644307	2.11037	1.71167	4.19518	5e-05	0.000154423	yes
XLOC_002585	XLOC_002585	gene:SORBI_3001G489600	1:75982833-75985774	BTX623_mock	BTX623_chitin	OK	17.04	35.3177	1.05146	5.48069	5e-05	0.000154423	yes
XLOC_002587	XLOC_002587	gene:SORBI_3001G489800	1:75992318-75996205	BTX623_mock	BTX623_chitin	OK	10.8085	5.65954	-0.933415	-3.13415	5e-05	0.000154423	yes
XLOC_002594	XLOC_002594	gene:SORBI_3001G490900	1:76062985-76067309	BTX623_mock	BTX623_chitin	OK	6.41869	3.15873	-1.02293	-4.42108	5e-05	0.000154423	yes
XLOC_002607	XLOC_002607	gene:SORBI_3001G493800	1:76284123-76285744	BTX623_mock	BTX623_chitin	OK	10.8716	2.89971	-1.90658	-7.03833	5e-05	0.000154423	yes
XLOC_002608	XLOC_002608	gene:SORBI_3001G493900	1:76297432-76303917	BTX623_mock	BTX623_chitin	OK	1.58389	0.719328	-1.13875	-4.20005	5e-05	0.000154423	yes
XLOC_002610	XLOC_002610	gene:SORBI_3001G494200	1:76327369-76331605	BTX623_mock	BTX623_chitin	OK	2.40191	1.44048	-0.737632	-2.99049	5e-05	0.000154423	yes
XLOC_002619	XLOC_002619	gene:SORBI_3001G495116	1:76416277-76418520	BTX623_mock	BTX623_chitin	OK	0	1.07786	inf	#NAME?	5e-05	0.000154423	yes
XLOC_002621	XLOC_002621	gene:SORBI_3001G495148	1:76431877-76432313	BTX623_mock	BTX623_chitin	OK	0	10.0361	inf	#NAME?	5e-05	0.000154423	yes
XLOC_002622	XLOC_002622	gene:SORBI_3001G495164	1:76435404-76436132	BTX623_mock	BTX623_chitin	OK	0	5.33451	inf	#NAME?	5e-05	0.000154423	yes
XLOC_002623	XLOC_002623	gene:SORBI_3001G495180	1:76444684-76445460	BTX623_mock	BTX623_chitin	OK	0	0.699725	inf	#NAME?	5e-05	0.000154423	yes
XLOC_002632	XLOC_002632	gene:SORBI_3001G497500	1:76747997-76749995	BTX623_mock	BTX623_chitin	OK	3.05353	1.63618	-0.900148	-2.8007	5e-05	0.000154423	yes
XLOC_002640	XLOC_002640	gene:SORBI_3001G498300	1:76817315-76819008	BTX623_mock	BTX623_chitin	OK	137.413	68.8935	-0.996084	-5.47398	5e-05	0.000154423	yes
XLOC_002642	XLOC_002642	gene:SORBI_3001G499100	1:76863524-76874167	BTX623_mock	BTX623_chitin	OK	68.1335	44.0449	-0.62939	-3.22855	5e-05	0.000154423	yes
XLOC_002643	XLOC_002643	gene:SORBI_3001G499300	1:76877450-76880555	BTX623_mock	BTX623_chitin	OK	8.20168	27.2011	1.72967	7.70137	5e-05	0.000154423	yes
XLOC_002648	XLOC_002648	gene:SORBI_3001G500800	1:77006836-77013046	BTX623_mock	BTX623_chitin	OK	75.1589	50.1593	-0.583428	-2.70139	5e-05	0.000154423	yes
XLOC_002649	XLOC_002649	gene:SORBI_3001G501100	1:77030767-77035577	BTX623_mock	BTX623_chitin	OK	0.578042	4.1254	2.83529	10.0431	5e-05	0.000154423	yes
XLOC_002657	XLOC_002657	gene:SORBI_3001G502400	1:77104775-77106688	BTX623_mock	BTX623_chitin	OK	1.30483	8.27515	2.66492	7.5982	5e-05	0.000154423	yes
XLOC_002660	XLOC_002660	gene:SORBI_3001G502700	1:77131110-77133922	BTX623_mock	BTX623_chitin	OK	4.32882	1.7404	-1.31456	-4.67099	5e-05	0.000154423	yes
XLOC_002664	XLOC_002664	gene:SORBI_3001G503400	1:77198984-77202931	BTX623_mock	BTX623_chitin	OK	0.91352	0.488359	-0.903495	-2.89444	5e-05	0.000154423	yes
XLOC_002678	XLOC_002678	gene:SORBI_3001G505600	1:77373286-77384062	BTX623_mock	BTX623_chitin	OK	0.177718	0.671631	1.91808	4.76964	5e-05	0.000154423	yes
XLOC_002680	XLOC_002680	gene:SORBI_3001G505800	1:77391617-77393132	BTX623_mock	BTX623_chitin	OK	6.17835	1.65875	-1.89712	-4.57169	5e-05	0.000154423	yes
XLOC_002689	XLOC_002689	gene:SORBI_3001G507600	1:77535548-77539692	BTX623_mock	BTX623_chitin	OK	4.91878	2.66644	-0.883385	-3.89886	5e-05	0.000154423	yes
XLOC_002692	XLOC_002692	gene:SORBI_3001G508100	1:77591452-77594807	BTX623_mock	BTX623_chitin	OK	90.6212	173.736	0.938981	4.99521	5e-05	0.000154423	yes
XLOC_002707	XLOC_002707	gene:SORBI_3001G510700	1:77831429-77839529	BTX623_mock	BTX623_chitin	OK	12.6586	22.4353	0.825655	4.62993	5e-05	0.000154423	yes
XLOC_002708	XLOC_002708	gene:SORBI_3001G511000	1:77861300-77866538	BTX623_mock	BTX623_chitin	OK	93.372	133.71	0.518043	2.88835	5e-05	0.000154423	yes
XLOC_002710	XLOC_002710	gene:SORBI_3001G511500	1:77897526-77906135	BTX623_mock	BTX623_chitin	OK	8.15094	5.22328	-0.642008	-2.99348	5e-05	0.000154423	yes
XLOC_002716	XLOC_002716	gene:SORBI_3001G512700	1:78049195-78054130	BTX623_mock	BTX623_chitin	OK	11.9161	17.1827	0.528044	2.88076	5e-05	0.000154423	yes
XLOC_002717	XLOC_002717	gene:SORBI_3001G512800	1:78059033-78066937	BTX623_mock	BTX623_chitin	OK	80.7218	123.621	0.61489	3.22785	5e-05	0.000154423	yes
XLOC_002733	XLOC_002733	4331528	1:78190541-78199128	BTX623_mock	BTX623_chitin	OK	69.3476	39.6236	-0.807486	-4.53718	5e-05	0.000154423	yes
XLOC_002734	XLOC_002734	gene:SORBI_3001G514900	1:78200308-78206133	BTX623_mock	BTX623_chitin	OK	6.47605	2.59669	-1.31844	-5.76994	5e-05	0.000154423	yes
XLOC_002740	XLOC_002740	gene:SORBI_3001G516800	1:78339551-78341623	BTX623_mock	BTX623_chitin	OK	8.04196	2.83557	-1.50391	-5.84034	5e-05	0.000154423	yes
XLOC_002743	XLOC_002743	gene:SORBI_3001G517700	1:78383472-78387658	BTX623_mock	BTX623_chitin	OK	768.446	529.252	-0.537988	-2.49607	5e-05	0.000154423	yes
XLOC_002749	XLOC_002749	gene:SORBI_3001G518600	1:78477992-78481323	BTX623_mock	BTX623_chitin	OK	41.4471	62.6456	0.595941	3.36766	5e-05	0.000154423	yes
XLOC_002753	XLOC_002753	gene:SORBI_3001G519200	1:78532490-78534179	BTX623_mock	BTX623_chitin	OK	84.4702	219.558	1.37809	5.62306	5e-05	0.000154423	yes
XLOC_002756	XLOC_002756	gene:SORBI_3001G519700	1:78556200-78558727	BTX623_mock	BTX623_chitin	OK	0.932329	0.276263	-1.75479	-3.39631	5e-05	0.000154423	yes
XLOC_002759	XLOC_002759	gene:SORBI_3001G520100	1:78592912-78601035	BTX623_mock	BTX623_chitin	OK	8.17398	162.794	4.31587	16.6037	5e-05	0.000154423	yes
XLOC_002774	XLOC_002774	gene:SORBI_3001G523000	1:78795930-78796924	BTX623_mock	BTX623_chitin	OK	12.1906	29.4802	1.27397	5.54585	5e-05	0.000154423	yes
XLOC_002776	XLOC_002776	gene:SORBI_3001G523200	1:78804463-78814933	BTX623_mock	BTX623_chitin	OK	36.8059	86.0354	1.22499	6.28756	5e-05	0.000154423	yes
XLOC_002779	XLOC_002779	gene:SORBI_3001G523700	1:78847488-78858089	BTX623_mock	BTX623_chitin	OK	7.12863	4.51734	-0.658151	-2.9651	5e-05	0.000154423	yes
XLOC_002781	XLOC_002781	gene:SORBI_3001G523932	1:78866990-78868074	BTX623_mock	BTX623_chitin	OK	5.17362	10.0966	0.964631	3.0982	5e-05	0.000154423	yes
XLOC_002785	XLOC_002785	gene:SORBI_3001G524750	1:78919888-78922669	BTX623_mock	BTX623_chitin	OK	9.57043	52.7252	2.46184	10.7463	5e-05	0.000154423	yes
XLOC_002789	XLOC_002789	gene:SORBI_3001G526100	1:79017095-79020337	BTX623_mock	BTX623_chitin	OK	34.0566	58.2974	0.775496	4.19689	5e-05	0.000154423	yes
XLOC_002792	XLOC_002792	gene:SORBI_3001G526900	1:79115234-79121057	BTX623_mock	BTX623_chitin	OK	7.61458	13.0285	0.77483	3.22063	5e-05	0.000154423	yes
XLOC_002793	XLOC_002793	gene:SORBI_3001G527000	1:79123013-79125485	BTX623_mock	BTX623_chitin	OK	51.3601	36.2423	-0.502973	-2.78681	5e-05	0.000154423	yes
XLOC_002800	XLOC_002800	gene:SORBI_3001G528300	1:79243057-79245509	BTX623_mock	BTX623_chitin	OK	7.60852	4.78847	-0.66805	-2.59775	5e-05	0.000154423	yes
XLOC_002803	XLOC_002803	gene:SORBI_3001G528600	1:79273783-79278088	BTX623_mock	BTX623_chitin	OK	1.2474	0.541588	-1.20366	-2.72617	5e-05	0.000154423	yes
XLOC_002813	XLOC_002813	gene:SORBI_3001G530500	1:79427485-79431286	BTX623_mock	BTX623_chitin	OK	21.9487	29.7322	0.437889	2.30596	5e-05	0.000154423	yes
XLOC_002815	XLOC_002815	4331408	1:79493151-79495865	BTX623_mock	BTX623_chitin	OK	96.7349	61.1513	-0.661653	-3.61176	5e-05	0.000154423	yes
XLOC_002825	XLOC_002825	gene:SORBI_3001G533600	1:79672453-79675200	BTX623_mock	BTX623_chitin	OK	1.43052	5.89218	2.04226	7.10834	5e-05	0.000154423	yes
XLOC_002829	XLOC_002829	gene:SORBI_3001G534300	1:79751326-79756004	BTX623_mock	BTX623_chitin	OK	1.86286	0.805702	-1.2092	-3.45471	5e-05	0.000154423	yes
XLOC_002834	XLOC_002834	4331362	1:79876958-79877844	BTX623_mock	BTX623_chitin	OK	362.623	134.493	-1.43094	-8.14201	5e-05	0.000154423	yes
XLOC_002835	XLOC_002835	gene:SORBI_3001G535400	1:79889288-79891673	BTX623_mock	BTX623_chitin	OK	9.83243	4.78823	-1.03806	-3.58592	5e-05	0.000154423	yes
XLOC_002841	XLOC_002841	gene:SORBI_3001G536901,gene:SORBI_3001G537001	1:79995667-80012277	BTX623_mock	BTX623_chitin	OK	20.4989	10.1948	-1.00771	-4.57706	5e-05	0.000154423	yes
XLOC_002859	XLOC_002859	gene:SORBI_3001G540300	1:80310403-80316071	BTX623_mock	BTX623_chitin	OK	51.5631	13.0536	-1.98189	-10.7259	5e-05	0.000154423	yes
XLOC_002860	XLOC_002860	gene:SORBI_3001G540400	1:80320911-80334038	BTX623_mock	BTX623_chitin	OK	11.8851	16.4885	0.472298	2.66582	5e-05	0.000154423	yes
XLOC_002861	XLOC_002861	gene:SORBI_3001G540600	1:80341583-80344956	BTX623_mock	BTX623_chitin	OK	18.9915	7.62986	-1.31562	-6.31603	5e-05	0.000154423	yes
XLOC_002862	XLOC_002862	gene:SORBI_3001G540700	1:80358190-80362847	BTX623_mock	BTX623_chitin	OK	0.776491	0.212866	-1.86702	-5.31787	5e-05	0.000154423	yes
XLOC_002863	XLOC_002863	gene:SORBI_3001G540800	1:80366305-80370229	BTX623_mock	BTX623_chitin	OK	3.8695	2.05823	-0.910742	-3.76014	5e-05	0.000154423	yes
XLOC_002865	XLOC_002865	gene:SORBI_3001G541100	1:80382342-80387475	BTX623_mock	BTX623_chitin	OK	131.1	275.058	1.06907	5.27887	5e-05	0.000154423	yes
XLOC_002866	XLOC_002866	gene:SORBI_3001G541166	1:80388226-80395761	BTX623_mock	BTX623_chitin	OK	19.0004	8.6979	-1.12729	-6.12074	5e-05	0.000154423	yes
XLOC_002869	XLOC_002869	gene:SORBI_3001G541300	1:80423987-80425131	BTX623_mock	BTX623_chitin	OK	37.9482	18.4294	-1.04202	-5.09744	5e-05	0.000154423	yes
XLOC_002872	XLOC_002872	gene:SORBI_3001G541601	1:80479613-80480842	BTX623_mock	BTX623_chitin	OK	4.34228	0.345758	-3.65062	-5.10798	5e-05	0.000154423	yes
XLOC_002874	XLOC_002874	gene:SORBI_3001G541800	1:80504986-80513576	BTX623_mock	BTX623_chitin	OK	4.20482	2.1515	-0.966703	-4.39972	5e-05	0.000154423	yes
XLOC_002902	XLOC_002902	4334848	1:391116-392320	BTX623_mock	BTX623_chitin	OK	8.3447	2.4663	-1.75851	-5.86022	5e-05	0.000154423	yes
XLOC_002905	XLOC_002905	gene:SORBI_3001G005500,gene:SORBI_3001G005600	1:524524-532987	BTX623_mock	BTX623_chitin	OK	282.418	189.592	-0.574933	-2.57157	5e-05	0.000154423	yes
XLOC_002906	XLOC_002906	gene:SORBI_3001G005800	1:544726-551927	BTX623_mock	BTX623_chitin	OK	2.17623	1.38691	-0.649954	-2.58291	5e-05	0.000154423	yes
XLOC_002907	XLOC_002907	gene:SORBI_3001G006000	1:565502-568068	BTX623_mock	BTX623_chitin	OK	7.89199	3.73425	-1.07957	-4.32166	5e-05	0.000154423	yes
XLOC_002909	XLOC_002909	gene:SORBI_3001G006201	1:572085-573495	BTX623_mock	BTX623_chitin	OK	1.1316	3.50488	1.631	3.27539	5e-05	0.000154423	yes
XLOC_002913	XLOC_002913	gene:SORBI_3001G006600	1:661531-669834	BTX623_mock	BTX623_chitin	OK	2.69094	0.92288	-1.5439	-3.2506	5e-05	0.000154423	yes
XLOC_002914	XLOC_002914	gene:SORBI_3001G006800	1:691686-694091	BTX623_mock	BTX623_chitin	OK	2.82054	1.16599	-1.27442	-3.26997	5e-05	0.000154423	yes
XLOC_002917	XLOC_002917	gene:SORBI_3001G007700	1:737122-738969	BTX623_mock	BTX623_chitin	OK	9.05406	15.3809	0.7645	3.61194	5e-05	0.000154423	yes
XLOC_002922	XLOC_002922	gene:SORBI_3001G008700	1:822696-824448	BTX623_mock	BTX623_chitin	OK	26.6746	13.6442	-0.967176	-3.93079	5e-05	0.000154423	yes
XLOC_002924	XLOC_002924	gene:SORBI_3001G009200	1:848260-854834	BTX623_mock	BTX623_chitin	OK	8.17949	4.38215	-0.900373	-3.42253	5e-05	0.000154423	yes
XLOC_002925	XLOC_002925	gene:SORBI_3001G009900	1:902634-905920	BTX623_mock	BTX623_chitin	OK	4.97174	8.25111	0.730837	2.64033	5e-05	0.000154423	yes
XLOC_002927	XLOC_002927	gene:SORBI_3001G010100	1:909733-911888	BTX623_mock	BTX623_chitin	OK	152.128	83.8672	-0.859108	-4.72397	5e-05	0.000154423	yes
XLOC_002929	XLOC_002929	gene:SORBI_3001G010400	1:925773-928058	BTX623_mock	BTX623_chitin	OK	101.204	150.32	0.570774	3.13028	5e-05	0.000154423	yes
XLOC_002934	XLOC_002934	gene:SORBI_3001G011700	1:1004074-1010890	BTX623_mock	BTX623_chitin	OK	36.7384	16.566	-1.14906	-5.94589	5e-05	0.000154423	yes
XLOC_002936	XLOC_002936	gene:SORBI_3001G012000	1:1031519-1034071	BTX623_mock	BTX623_chitin	OK	0.428793	7.137	4.05696	9.68825	5e-05	0.000154423	yes
XLOC_002937	XLOC_002937	gene:SORBI_3001G012200	1:1048824-1050688	BTX623_mock	BTX623_chitin	OK	83.0667	12.6656	-2.71335	-13.6556	5e-05	0.000154423	yes
XLOC_002938	XLOC_002938	gene:SORBI_3001G012500	1:1169606-1171177	BTX623_mock	BTX623_chitin	OK	196.195	97.5225	-1.00848	-5.54111	5e-05	0.000154423	yes
XLOC_002939	XLOC_002939	gene:SORBI_3001G012600	1:1173738-1176242	BTX623_mock	BTX623_chitin	OK	19.5594	12.1463	-0.687351	-2.95336	5e-05	0.000154423	yes
XLOC_002940	XLOC_002940	gene:SORBI_3001G012700	1:1194660-1197314	BTX623_mock	BTX623_chitin	OK	6.86866	4.23618	-0.697264	-3.0284	5e-05	0.000154423	yes
XLOC_002941	XLOC_002941	gene:SORBI_3001G012800	1:1202906-1207730	BTX623_mock	BTX623_chitin	OK	83.4488	168.893	1.01715	5.28064	5e-05	0.000154423	yes
XLOC_002942	XLOC_002942	gene:SORBI_3001G013000	1:1211146-1224186	BTX623_mock	BTX623_chitin	OK	20.6091	55.6647	1.43348	5.30553	5e-05	0.000154423	yes
XLOC_002944	XLOC_002944	gene:SORBI_3001G013300	1:1235410-1239001	BTX623_mock	BTX623_chitin	OK	7.62879	3.01704	-1.33832	-4.86456	5e-05	0.000154423	yes
XLOC_002957	XLOC_002957	gene:SORBI_3001G016100	1:1409713-1411795	BTX623_mock	BTX623_chitin	OK	2.01859	0.301263	-2.74425	-6.00273	5e-05	0.000154423	yes
XLOC_002963	XLOC_002963	gene:SORBI_3001G017300	1:1486448-1491239	BTX623_mock	BTX623_chitin	OK	14.4903	6.3747	-1.18466	-6.01049	5e-05	0.000154423	yes
XLOC_002970	XLOC_002970	gene:SORBI_3001G019300	1:1591350-1594430	BTX623_mock	BTX623_chitin	OK	29.8902	9.18795	-1.70186	-8.63705	5e-05	0.000154423	yes
XLOC_002972	XLOC_002972	gene:SORBI_3001G019700	1:1638609-1644411	BTX623_mock	BTX623_chitin	OK	0.77983	1.82375	1.22567	3.78846	5e-05	0.000154423	yes
XLOC_002975	XLOC_002975	gene:SORBI_3001G020600	1:1703098-1711957	BTX623_mock	BTX623_chitin	OK	19.4488	12.3904	-0.650466	-2.99069	5e-05	0.000154423	yes
XLOC_002989	XLOC_002989	gene:SORBI_3001G022400	1:1812170-1813687	BTX623_mock	BTX623_chitin	OK	2.25205	11.8711	2.39814	8.15551	5e-05	0.000154423	yes
XLOC_002998	XLOC_002998	gene:SORBI_3001G023700	1:1886964-1888591	BTX623_mock	BTX623_chitin	OK	5.27302	0.996422	-2.4038	-7.94206	5e-05	0.000154423	yes
XLOC_003017	XLOC_003017	gene:SORBI_3001G028100	1:2178156-2185016	BTX623_mock	BTX623_chitin	OK	43.0799	27.5602	-0.644431	-3.63793	5e-05	0.000154423	yes
XLOC_003022	XLOC_003022	gene:SORBI_3001G029100	1:2265711-2268310	BTX623_mock	BTX623_chitin	OK	3.87083	1.68199	-1.20247	-4.69125	5e-05	0.000154423	yes
XLOC_003025	XLOC_003025	gene:SORBI_3001G029600	1:2298088-2298541	BTX623_mock	BTX623_chitin	OK	129.122	64.4896	-1.00159	-4.38274	5e-05	0.000154423	yes
XLOC_003033	XLOC_003033	gene:SORBI_3001G031200	1:2389156-2391267	BTX623_mock	BTX623_chitin	OK	15.8327	4.7749	-1.72936	-7.2184	5e-05	0.000154423	yes
XLOC_003034	XLOC_003034	gene:SORBI_3001G032400	1:2465531-2472410	BTX623_mock	BTX623_chitin	OK	5.41809	12.6615	1.2246	6.00155	5e-05	0.000154423	yes
XLOC_003036	XLOC_003036	gene:SORBI_3001G032800	1:2481786-2485139	BTX623_mock	BTX623_chitin	OK	33.9229	25.0522	-0.437323	-2.38126	5e-05	0.000154423	yes
XLOC_003049	XLOC_003049	gene:SORBI_3001G035000	1:2638604-2639439	BTX623_mock	BTX623_chitin	OK	1.49787	19.6983	3.71708	7.28106	5e-05	0.000154423	yes
XLOC_003050	XLOC_003050	gene:SORBI_3001G035100	1:2642279-2643549	BTX623_mock	BTX623_chitin	OK	0.728372	2.72103	1.9014	3.44605	5e-05	0.000154423	yes
XLOC_003053	XLOC_003053	gene:SORBI_3001G035900	1:2687601-2695012	BTX623_mock	BTX623_chitin	OK	15.1672	7.38935	-1.03744	-4.29543	5e-05	0.000154423	yes
XLOC_003055	XLOC_003055	gene:SORBI_3001G036300	1:2707858-2716150	BTX623_mock	BTX623_chitin	OK	12.0244	8.09773	-0.570378	-3.01161	5e-05	0.000154423	yes
XLOC_003058	XLOC_003058	gene:SORBI_3001G036800	1:2736884-2740979	BTX623_mock	BTX623_chitin	OK	7.05443	2.88912	-1.2879	-4.56894	5e-05	0.000154423	yes
XLOC_003063	XLOC_003063	gene:SORBI_3001G037800,gene:SORBI_3001G037900	1:2816532-2822168	BTX623_mock	BTX623_chitin	OK	30.2852	19.0486	-0.668931	-3.5095	5e-05	0.000154423	yes
XLOC_003064	XLOC_003064	gene:SORBI_3001G038000	1:2822247-2827550	BTX623_mock	BTX623_chitin	OK	17.294	39.7958	1.20235	6.79154	5e-05	0.000154423	yes
XLOC_003067	XLOC_003067	gene:SORBI_3001G038500	1:2882556-2884958	BTX623_mock	BTX623_chitin	OK	13.021	7.10724	-0.873483	-3.58929	5e-05	0.000154423	yes
XLOC_003074	XLOC_003074	4334557	1:2966594-2970669	BTX623_mock	BTX623_chitin	OK	32.3734	17.559	-0.882598	-4.75053	5e-05	0.000154423	yes
XLOC_003076	XLOC_003076	gene:SORBI_3001G040200	1:2987434-2989263	BTX623_mock	BTX623_chitin	OK	45.6328	66.0124	0.532667	2.86097	5e-05	0.000154423	yes
XLOC_003079	XLOC_003079	gene:SORBI_3001G040500	1:3016609-3019561	BTX623_mock	BTX623_chitin	OK	47.0045	34.0536	-0.464991	-2.71361	5e-05	0.000154423	yes
XLOC_003081	XLOC_003081	gene:SORBI_3001G040800	1:3040011-3042981	BTX623_mock	BTX623_chitin	OK	235.601	342.708	0.540635	2.81956	5e-05	0.000154423	yes
XLOC_003083	XLOC_003083	gene:SORBI_3001G041500	1:3091931-3095572	BTX623_mock	BTX623_chitin	OK	2.5117	10.2009	2.02196	4.04085	5e-05	0.000154423	yes
XLOC_003087	XLOC_003087	gene:SORBI_3001G042000	1:3130105-3131818	BTX623_mock	BTX623_chitin	OK	148.713	99.2837	-0.582906	-3.17955	5e-05	0.000154423	yes
XLOC_003095	XLOC_003095	gene:SORBI_3001G043400	1:3249491-3256933	BTX623_mock	BTX623_chitin	OK	13.1423	9.29663	-0.499437	-2.76101	5e-05	0.000154423	yes
XLOC_003096	XLOC_003096	4334528	1:3259880-3264570	BTX623_mock	BTX623_chitin	OK	5.04856	2.50618	-1.01038	-2.86378	5e-05	0.000154423	yes
XLOC_003098	XLOC_003098	gene:SORBI_3001G044000	1:3291660-3295705	BTX623_mock	BTX623_chitin	OK	2.30509	0.89626	-1.36284	-5.38973	5e-05	0.000154423	yes
XLOC_003100	XLOC_003100	gene:SORBI_3001G044800	1:3324800-3330705	BTX623_mock	BTX623_chitin	OK	39.7811	142.638	1.8422	8.59629	5e-05	0.000154423	yes
XLOC_003101	XLOC_003101	gene:SORBI_3001G044900	1:3334425-3340973	BTX623_mock	BTX623_chitin	OK	1.96055	3.60252	0.877749	3.68544	5e-05	0.000154423	yes
XLOC_003102	XLOC_003102	4334519	1:3342519-3346583	BTX623_mock	BTX623_chitin	OK	13.942	41.1108	1.56008	8.41919	5e-05	0.000154423	yes
XLOC_003112	XLOC_003112	gene:SORBI_3001G047200	1:3475079-3479354	BTX623_mock	BTX623_chitin	OK	17.388	4.42891	-1.97307	-9.31202	5e-05	0.000154423	yes
XLOC_003114	XLOC_003114	gene:SORBI_3001G047600	1:3492200-3500520	BTX623_mock	BTX623_chitin	OK	23.731	41.9035	0.8203	3.87945	5e-05	0.000154423	yes
XLOC_003117	XLOC_003117	gene:SORBI_3001G047900	1:3515257-3518641	BTX623_mock	BTX623_chitin	OK	3.57163	1.44301	-1.30751	-5.20447	5e-05	0.000154423	yes
XLOC_003128	XLOC_003128	4334487	1:3667489-3687585	BTX623_mock	BTX623_chitin	OK	13.3469	102.277	2.93791	6.83086	5e-05	0.000154423	yes
XLOC_003133	XLOC_003133	gene:SORBI_3001G051600	1:3803296-3805075	BTX623_mock	BTX623_chitin	OK	7.02342	21.271	1.59864	6.75193	5e-05	0.000154423	yes
XLOC_003134	XLOC_003134	gene:SORBI_3001G051800	1:3819286-3820358	BTX623_mock	BTX623_chitin	OK	14.7837	22.343	0.59581	2.47284	5e-05	0.000154423	yes
XLOC_003136	XLOC_003136	gene:SORBI_3001G052200	1:3851681-3854053	BTX623_mock	BTX623_chitin	OK	1.29392	3.70674	1.5184	4.57499	5e-05	0.000154423	yes
XLOC_003137	XLOC_003137	gene:SORBI_3001G052300	1:3861118-3864236	BTX623_mock	BTX623_chitin	OK	7.09925	37.5403	2.4027	8.30364	5e-05	0.000154423	yes
XLOC_003145	XLOC_003145	gene:SORBI_3001G053900	1:4031885-4035510	BTX623_mock	BTX623_chitin	OK	33.8604	63.1252	0.898615	4.92446	5e-05	0.000154423	yes
XLOC_003146	XLOC_003146	gene:SORBI_3001G054000	1:4044874-4048993	BTX623_mock	BTX623_chitin	OK	5.76008	3.80446	-0.598398	-2.40577	5e-05	0.000154423	yes
XLOC_003147	XLOC_003147	gene:SORBI_3001G054100	1:4050197-4055183	BTX623_mock	BTX623_chitin	OK	3.44905	1.05909	-1.70338	-6.27445	5e-05	0.000154423	yes
XLOC_003150	XLOC_003150	gene:SORBI_3001G054500	1:4066710-4067588	BTX623_mock	BTX623_chitin	OK	0.634232	5.26515	3.05339	5.63664	5e-05	0.000154423	yes
XLOC_003151	XLOC_003151	gene:SORBI_3001G054600	1:4070892-4074850	BTX623_mock	BTX623_chitin	OK	2.23551	1.0188	-1.13372	-4.49874	5e-05	0.000154423	yes
XLOC_003152	XLOC_003152	gene:SORBI_3001G054700	1:4074885-4080478	BTX623_mock	BTX623_chitin	OK	1.21089	0.497426	-1.28352	-3.46584	5e-05	0.000154423	yes
XLOC_003153	XLOC_003153	gene:SORBI_3001G054800	1:4083840-4085256	BTX623_mock	BTX623_chitin	OK	229.052	408.381	0.834239	4.55055	5e-05	0.000154423	yes
XLOC_003155	XLOC_003155	gene:SORBI_3001G055400	1:4144999-4147281	BTX623_mock	BTX623_chitin	OK	0.747626	9.42431	3.656	9.9988	5e-05	0.000154423	yes
XLOC_003157	XLOC_003157	gene:SORBI_3001G055900	1:4188377-4193250	BTX623_mock	BTX623_chitin	OK	2.30692	1.02614	-1.16875	-3.82686	5e-05	0.000154423	yes
XLOC_003168	XLOC_003168	gene:SORBI_3001G058200	1:4387965-4393809	BTX623_mock	BTX623_chitin	OK	2.10278	1.21876	-0.786891	-3.35078	5e-05	0.000154423	yes
XLOC_003173	XLOC_003173	gene:SORBI_3001G059300,gene:SORBI_3001G059400	1:4454187-4456159	BTX623_mock	BTX623_chitin	OK	2.67098	68.4138	4.67884	16.8027	5e-05	0.000154423	yes
XLOC_003181	XLOC_003181	gene:SORBI_3001G060401	1:4520360-4522861	BTX623_mock	BTX623_chitin	OK	1.53072	0.697357	-1.13424	-2.68775	5e-05	0.000154423	yes
XLOC_003197	XLOC_003197	gene:SORBI_3001G063200	1:4718331-4719645	BTX623_mock	BTX623_chitin	OK	8.00434	28.8662	1.85053	8.00682	5e-05	0.000154423	yes
XLOC_003205	XLOC_003205	gene:SORBI_3001G064700	1:4893723-4897389	BTX623_mock	BTX623_chitin	OK	1.10926	1.8852	0.765116	2.87569	5e-05	0.000154423	yes
XLOC_003206	XLOC_003206	gene:SORBI_3001G064900	1:4902583-4904409	BTX623_mock	BTX623_chitin	OK	11.4582	50.1114	2.12876	10.0109	5e-05	0.000154423	yes
XLOC_003213	XLOC_003213	4334346	1:5025440-5030409	BTX623_mock	BTX623_chitin	OK	9.03108	4.72535	-0.934476	-3.85094	5e-05	0.000154423	yes
XLOC_003214	XLOC_003214	gene:SORBI_3001G066300	1:5037841-5042575	BTX623_mock	BTX623_chitin	OK	6.3181	3.69769	-0.772868	-2.95498	5e-05	0.000154423	yes
XLOC_003217	XLOC_003217	gene:SORBI_3001G067700	1:5118559-5128226	BTX623_mock	BTX623_chitin	OK	39.1756	27.8746	-0.491004	-2.67904	5e-05	0.000154423	yes
XLOC_003218	XLOC_003218	gene:SORBI_3001G067850	1:5138965-5143863	BTX623_mock	BTX623_chitin	OK	3.12585	1.91501	-0.7069	-3.71343	5e-05	0.000154423	yes
XLOC_003222	XLOC_003222	gene:SORBI_3001G068301	1:5229226-5233656	BTX623_mock	BTX623_chitin	OK	38.7557	13.7676	-1.49313	-8.01751	5e-05	0.000154423	yes
XLOC_003224	XLOC_003224	gene:SORBI_3001G068600	1:5244730-5245553	BTX623_mock	BTX623_chitin	OK	19.0166	3.74212	-2.34533	-6.38099	5e-05	0.000154423	yes
XLOC_003244	XLOC_003244	gene:SORBI_3001G072600	1:5525140-5531320	BTX623_mock	BTX623_chitin	OK	6.44565	9.3687	0.539524	2.76617	5e-05	0.000154423	yes
XLOC_003249	XLOC_003249	gene:SORBI_3001G073400	1:5573809-5575812	BTX623_mock	BTX623_chitin	OK	5.02002	2.54282	-0.981265	-2.96928	5e-05	0.000154423	yes
XLOC_003252	XLOC_003252	gene:SORBI_3001G073800	1:5618989-5621480	BTX623_mock	BTX623_chitin	OK	10.5328	3.25245	-1.69529	-6.41837	5e-05	0.000154423	yes
XLOC_003253	XLOC_003253	gene:SORBI_3001G074000	1:5643149-5647346	BTX623_mock	BTX623_chitin	OK	2.34457	1.23034	-0.930271	-3.322	5e-05	0.000154423	yes
XLOC_003254	XLOC_003254	4334272	1:5653821-5662632	BTX623_mock	BTX623_chitin	OK	0.898207	0.455531	-0.979497	-3.08196	5e-05	0.000154423	yes
XLOC_003257	XLOC_003257	gene:SORBI_3001G075000	1:5710448-5713111	BTX623_mock	BTX623_chitin	OK	28.4531	91.7974	1.68987	9.15193	5e-05	0.000154423	yes
XLOC_003264	XLOC_003264	gene:SORBI_3001G076000	1:5844560-5846305	BTX623_mock	BTX623_chitin	OK	12.5733	36.381	1.53282	7.91356	5e-05	0.000154423	yes
XLOC_003265	XLOC_003265	gene:SORBI_3001G076100	1:5857061-5858776	BTX623_mock	BTX623_chitin	OK	1.86569	9.59657	2.36281	7.37215	5e-05	0.000154423	yes
XLOC_003266	XLOC_003266	gene:SORBI_3001G076400	1:5872259-5875993	BTX623_mock	BTX623_chitin	OK	17.1728	6.28149	-1.45095	-7.31046	5e-05	0.000154423	yes
XLOC_003269	XLOC_003269	gene:SORBI_3001G076900	1:5916109-5917389	BTX623_mock	BTX623_chitin	OK	15.6202	8.38356	-0.897779	-2.54555	5e-05	0.000154423	yes
XLOC_003273	XLOC_003273	gene:SORBI_3001G077600	1:5948350-5949567	BTX623_mock	BTX623_chitin	OK	0.915151	4.37839	2.25832	5.71225	5e-05	0.000154423	yes
XLOC_003274	XLOC_003274	gene:SORBI_3001G077700	1:5950116-5951571	BTX623_mock	BTX623_chitin	OK	0.814531	2.18822	1.42572	3.27528	5e-05	0.000154423	yes
XLOC_003277	XLOC_003277	gene:SORBI_3001G078100	1:5976647-5979904	BTX623_mock	BTX623_chitin	OK	9.00586	24.3869	1.43717	8.15643	5e-05	0.000154423	yes
XLOC_003281	XLOC_003281	gene:SORBI_3001G078900	1:6060776-6062851	BTX623_mock	BTX623_chitin	OK	41.764	101.704	1.28405	6.59435	5e-05	0.000154423	yes
XLOC_003288	XLOC_003288	gene:SORBI_3001G080100	1:6175514-6177070	BTX623_mock	BTX623_chitin	OK	3.10814	18.705	2.5893	10.7014	5e-05	0.000154423	yes
XLOC_003290	XLOC_003290	gene:SORBI_3001G080300	1:6195684-6197404	BTX623_mock	BTX623_chitin	OK	0.579941	4.0426	2.80131	6.21103	5e-05	0.000154423	yes
XLOC_003298	XLOC_003298	gene:SORBI_3001G082400	1:6361907-6364544	BTX623_mock	BTX623_chitin	OK	18.6311	30.4893	0.710592	2.91033	5e-05	0.000154423	yes
XLOC_003309	XLOC_003309	gene:SORBI_3001G083800	1:6481701-6487453	BTX623_mock	BTX623_chitin	OK	48.9191	29.2919	-0.739898	-3.80724	5e-05	0.000154423	yes
XLOC_003310	XLOC_003310	gene:SORBI_3001G084100	1:6513956-6519063	BTX623_mock	BTX623_chitin	OK	96.3794	247.42	1.36017	6.64574	5e-05	0.000154423	yes
XLOC_003311	XLOC_003311	gene:SORBI_3001G084200,gene:SORBI_3001G084300,gene:SORBI_3001G084400	1:6522770-6530918	BTX623_mock	BTX623_chitin	OK	15.6942	25.0387	0.673927	2.68692	5e-05	0.000154423	yes
XLOC_003312	XLOC_003312	gene:SORBI_3001G084500	1:6533917-6535309	BTX623_mock	BTX623_chitin	OK	4.16654	1.51591	-1.45867	-3.10377	5e-05	0.000154423	yes
XLOC_003313	XLOC_003313	gene:SORBI_3001G084600	1:6536810-6538601	BTX623_mock	BTX623_chitin	OK	41.6755	17.3403	-1.26507	-6.21757	5e-05	0.000154423	yes
XLOC_003314	XLOC_003314	gene:SORBI_3001G084700	1:6543041-6548701	BTX623_mock	BTX623_chitin	OK	10.6061	16.6034	0.646575	2.67871	5e-05	0.000154423	yes
XLOC_003321	XLOC_003321	gene:SORBI_3001G085500	1:6609518-6613307	BTX623_mock	BTX623_chitin	OK	12.1132	18.5993	0.618668	3.45406	5e-05	0.000154423	yes
XLOC_003323	XLOC_003323	gene:SORBI_3001G085700	1:6624614-6640434	BTX623_mock	BTX623_chitin	OK	8.29521	13.0396	0.652552	3.48538	5e-05	0.000154423	yes
XLOC_003325	XLOC_003325	gene:SORBI_3001G085900	1:6645541-6649943	BTX623_mock	BTX623_chitin	OK	11.2528	27.9814	1.31419	7.10074	5e-05	0.000154423	yes
XLOC_003328	XLOC_003328	gene:SORBI_3001G086600	1:6708223-6712052	BTX623_mock	BTX623_chitin	OK	19.5667	34.9575	0.837202	4.76218	5e-05	0.000154423	yes
XLOC_003329	XLOC_003329	gene:SORBI_3001G086800	1:6729583-6731483	BTX623_mock	BTX623_chitin	OK	170.64	67.0263	-1.34815	-7.39563	5e-05	0.000154423	yes
XLOC_003342	XLOC_003342	gene:SORBI_3001G088800	1:6890655-6893238	BTX623_mock	BTX623_chitin	OK	8.48258	3.76439	-1.17209	-4.03422	5e-05	0.000154423	yes
XLOC_003344	XLOC_003344	gene:SORBI_3001G089100	1:6917697-6923996	BTX623_mock	BTX623_chitin	OK	77.7409	44.4031	-0.808013	-4.46402	5e-05	0.000154423	yes
XLOC_003347	XLOC_003347	gene:SORBI_3001G089500	1:6940065-6944275	BTX623_mock	BTX623_chitin	OK	8.94735	13.8146	0.626659	3.12843	5e-05	0.000154423	yes
XLOC_003353	XLOC_003353	gene:SORBI_3001G090500	1:7004114-7008251	BTX623_mock	BTX623_chitin	OK	42.2852	28.9086	-0.548653	-2.96784	5e-05	0.000154423	yes
XLOC_003368	XLOC_003368	gene:SORBI_3001G093500	1:7175415-7183942	BTX623_mock	BTX623_chitin	OK	112.08	28.6146	-1.96971	-6.42644	5e-05	0.000154423	yes
XLOC_003371	XLOC_003371	gene:SORBI_3001G094200	1:7231156-7232759	BTX623_mock	BTX623_chitin	OK	16.2516	7.65212	-1.08665	-4.34434	5e-05	0.000154423	yes
XLOC_003372	XLOC_003372	4334072	1:7248887-7251372	BTX623_mock	BTX623_chitin	OK	15.2963	35.027	1.19529	6.15339	5e-05	0.000154423	yes
XLOC_003377	XLOC_003377	gene:SORBI_3001G095500	1:7340382-7343855	BTX623_mock	BTX623_chitin	OK	24.4078	16.2177	-0.589772	-3.20327	5e-05	0.000154423	yes
XLOC_003380	XLOC_003380	4334060,gene:SORBI_3001G095750	1:7364296-7377611	BTX623_mock	BTX623_chitin	OK	1.62269	50.9932	4.97385	10.2255	5e-05	0.000154423	yes
XLOC_003381	XLOC_003381	gene:SORBI_3001G095800	1:7377824-7380664	BTX623_mock	BTX623_chitin	OK	2.65484	4.35953	0.715548	2.41936	5e-05	0.000154423	yes
XLOC_003387	XLOC_003387	gene:SORBI_3001G096800	1:7440444-7444913	BTX623_mock	BTX623_chitin	OK	3.27765	5.64125	0.783355	2.69581	5e-05	0.000154423	yes
XLOC_003388	XLOC_003388	gene:SORBI_3001G096900	1:7447627-7451084	BTX623_mock	BTX623_chitin	OK	3.17554	7.32894	1.2066	4.38198	5e-05	0.000154423	yes
XLOC_003393	XLOC_003393	gene:SORBI_3001G097700	1:7509353-7510193	BTX623_mock	BTX623_chitin	OK	0.866039	13.1528	3.92479	8.5991	5e-05	0.000154423	yes
XLOC_003396	XLOC_003396	gene:SORBI_3001G098600	1:7564825-7566576	BTX623_mock	BTX623_chitin	OK	18.2259	9.28389	-0.97319	-4.46388	5e-05	0.000154423	yes
XLOC_003404	XLOC_003404	gene:SORBI_3001G100501	1:7668025-7669562	BTX623_mock	BTX623_chitin	OK	1.13522	5.35558	2.23808	7.06745	5e-05	0.000154423	yes
XLOC_003405	XLOC_003405	gene:SORBI_3001G100600	1:7670176-7672170	BTX623_mock	BTX623_chitin	OK	0.12632	1.12043	3.1489	4.50721	5e-05	0.000154423	yes
XLOC_003411	XLOC_003411	gene:SORBI_3001G101600	1:7766622-7767319	BTX623_mock	BTX623_chitin	OK	0	0.64001	inf	#NAME?	5e-05	0.000154423	yes
XLOC_003417	XLOC_003417	gene:SORBI_3001G102300	1:7815164-7826708	BTX623_mock	BTX623_chitin	OK	84.1128	57.7236	-0.543166	-3.11621	5e-05	0.000154423	yes
XLOC_003421	XLOC_003421	gene:SORBI_3001G102800	1:7885403-7887224	BTX623_mock	BTX623_chitin	OK	28.3321	8.68718	-1.70548	-7.97539	5e-05	0.000154423	yes
XLOC_003433	XLOC_003433	gene:SORBI_3001G105400	1:8063174-8066759	BTX623_mock	BTX623_chitin	OK	1.23606	0.634978	-0.960967	-3.16578	5e-05	0.000154423	yes
XLOC_003434	XLOC_003434	gene:SORBI_3001G105500	1:8068263-8072406	BTX623_mock	BTX623_chitin	OK	16.7604	26.2401	0.646717	3.54512	5e-05	0.000154423	yes
XLOC_003447	XLOC_003447	gene:SORBI_3001G108000	1:8368474-8370529	BTX623_mock	BTX623_chitin	OK	1.02715	4.6581	2.18109	4.397	5e-05	0.000154423	yes
XLOC_003450	XLOC_003450	gene:SORBI_3001G108600	1:8424695-8428495	BTX623_mock	BTX623_chitin	OK	15.046	25.8543	0.781024	4.37733	5e-05	0.000154423	yes
XLOC_003452	XLOC_003452	gene:SORBI_3001G108900	1:8442807-8447886	BTX623_mock	BTX623_chitin	OK	8.54946	4.97549	-0.780995	-2.96347	5e-05	0.000154423	yes
XLOC_003461	XLOC_003461	gene:SORBI_3001G110900	1:8614914-8616973	BTX623_mock	BTX623_chitin	OK	20.7592	14.076	-0.560509	-2.77753	5e-05	0.000154423	yes
XLOC_003466	XLOC_003466	gene:SORBI_3001G112200	1:8784661-8785595	BTX623_mock	BTX623_chitin	OK	0.924297	3.81731	2.04613	4.19821	5e-05	0.000154423	yes
XLOC_003470	XLOC_003470	4333919	1:8841053-8843492	BTX623_mock	BTX623_chitin	OK	45.775	62.8802	0.458046	2.53184	5e-05	0.000154423	yes
XLOC_003472	XLOC_003472	gene:SORBI_3001G112900	1:8854431-8857360	BTX623_mock	BTX623_chitin	OK	133.283	236.781	0.829056	4.36873	5e-05	0.000154423	yes
XLOC_003473	XLOC_003473	4333916	1:8870884-8878359	BTX623_mock	BTX623_chitin	OK	21.7016	35.201	0.697817	4.00583	5e-05	0.000154423	yes
XLOC_003474	XLOC_003474	gene:SORBI_3001G113500,gene:SORBI_3001G113600	1:8895240-8900539	BTX623_mock	BTX623_chitin	OK	23.2431	32.0105	0.46174	2.36684	5e-05	0.000154423	yes
XLOC_003490	XLOC_003490	gene:SORBI_3001G116000	1:9038908-9047202	BTX623_mock	BTX623_chitin	OK	19.2901	30.5515	0.663379	3.6105	5e-05	0.000154423	yes
XLOC_003491	XLOC_003491	gene:SORBI_3001G116100	1:9048550-9053414	BTX623_mock	BTX623_chitin	OK	14.9387	26.8398	0.845315	4.69828	5e-05	0.000154423	yes
XLOC_003492	XLOC_003492	gene:SORBI_3001G116200	1:9058222-9063904	BTX623_mock	BTX623_chitin	OK	1.45061	0.936906	-0.630686	-2.68113	5e-05	0.000154423	yes
XLOC_003498	XLOC_003498	gene:SORBI_3001G117300	1:9140211-9145116	BTX623_mock	BTX623_chitin	OK	8.84697	13.6528	0.625938	2.70572	5e-05	0.000154423	yes
XLOC_003502	XLOC_003502	gene:SORBI_3001G117800	1:9164401-9169447	BTX623_mock	BTX623_chitin	OK	30.6486	44.407	0.534965	3.03554	5e-05	0.000154423	yes
XLOC_003507	XLOC_003507	gene:SORBI_3001G118900	1:9255721-9257487	BTX623_mock	BTX623_chitin	OK	2.75024	4.73579	0.784048	2.65197	5e-05	0.000154423	yes
XLOC_003508	XLOC_003508	gene:SORBI_3001G119600	1:9292329-9296767	BTX623_mock	BTX623_chitin	OK	3.88889	2.39403	-0.699917	-2.76702	5e-05	0.000154423	yes
XLOC_003514	XLOC_003514	gene:SORBI_3001G121100	1:9416109-9419471	BTX623_mock	BTX623_chitin	OK	13.7427	10.0754	-0.447825	-2.26786	5e-05	0.000154423	yes
XLOC_003515	XLOC_003515	-	1:9428710-9432818	BTX623_mock	BTX623_chitin	OK	4.67939	2.45499	-0.930602	-2.57859	5e-05	0.000154423	yes
XLOC_003518	XLOC_003518	gene:SORBI_3001G121700	1:9502553-9504701	BTX623_mock	BTX623_chitin	OK	11.0697	6.13061	-0.852506	-3.53133	5e-05	0.000154423	yes
XLOC_003519	XLOC_003519	gene:SORBI_3001G122000	1:9581903-9592431	BTX623_mock	BTX623_chitin	OK	9.26167	25.8814	1.48257	8.35362	5e-05	0.000154423	yes
XLOC_003523	XLOC_003523	gene:SORBI_3001G122500	1:9635483-9639300	BTX623_mock	BTX623_chitin	OK	7.08014	24.1088	1.76771	7.65353	5e-05	0.000154423	yes
XLOC_003526	XLOC_003526	gene:SORBI_3001G123500	1:9727129-9730257	BTX623_mock	BTX623_chitin	OK	12.511	8.67233	-0.528705	-2.79136	5e-05	0.000154423	yes
XLOC_003527	XLOC_003527	gene:SORBI_3001G123600	1:9733147-9739321	BTX623_mock	BTX623_chitin	OK	2.95469	1.80643	-0.709869	-2.62977	5e-05	0.000154423	yes
XLOC_003532	XLOC_003532	gene:SORBI_3001G124800	1:9822726-9824880	BTX623_mock	BTX623_chitin	OK	26.2415	14.0258	-0.903769	-3.35378	5e-05	0.000154423	yes
XLOC_003536	XLOC_003536	gene:SORBI_3001G125300	1:9861011-9866679	BTX623_mock	BTX623_chitin	OK	1.14888	1.99052	0.792924	2.84921	5e-05	0.000154423	yes
XLOC_003537	XLOC_003537	gene:SORBI_3001G125400	1:9875447-9881261	BTX623_mock	BTX623_chitin	OK	1.06033	0.586689	-0.853841	-2.55837	5e-05	0.000154423	yes
XLOC_003538	XLOC_003538	gene:SORBI_3001G125500,gene:SORBI_3001G125600	1:9882109-9891038	BTX623_mock	BTX623_chitin	OK	2.90142	1.70893	-0.763664	-2.74555	5e-05	0.000154423	yes
XLOC_003539	XLOC_003539	gene:SORBI_3001G125700	1:9896398-9900453	BTX623_mock	BTX623_chitin	OK	92.0258	214.428	1.22038	6.22523	5e-05	0.000154423	yes
XLOC_003540	XLOC_003540	gene:SORBI_3001G125800	1:9902602-9909771	BTX623_mock	BTX623_chitin	OK	63.5568	189.616	1.57697	8.1006	5e-05	0.000154423	yes
XLOC_003548	XLOC_003548	gene:SORBI_3001G127400	1:10002542-10005562	BTX623_mock	BTX623_chitin	OK	8.06302	3.7816	-1.09232	-4.24968	5e-05	0.000154423	yes
XLOC_003554	XLOC_003554	gene:SORBI_3001G128600	1:10117306-10121561	BTX623_mock	BTX623_chitin	OK	38.6036	15.0873	-1.3554	-6.88687	5e-05	0.000154423	yes
XLOC_003555	XLOC_003555	gene:SORBI_3001G129000	1:10143994-10152169	BTX623_mock	BTX623_chitin	OK	97.6786	49.0262	-0.994489	-5.64339	5e-05	0.000154423	yes
XLOC_003558	XLOC_003558	snoR104	1:10166204-10169712	BTX623_mock	BTX623_chitin	OK	10.0946	4.17339	-1.27429	-4.06263	5e-05	0.000154423	yes
XLOC_003566	XLOC_003566	gene:SORBI_3001G131001	1:10290722-10301361	BTX623_mock	BTX623_chitin	OK	13.56	7.92015	-0.775759	-3.09075	5e-05	0.000154423	yes
XLOC_003567	XLOC_003567	gene:SORBI_3001G131100	1:10302681-10308632	BTX623_mock	BTX623_chitin	OK	19.939	55.2025	1.46914	8.1161	5e-05	0.000154423	yes
XLOC_003571	XLOC_003571	gene:SORBI_3001G131900	1:10367082-10371771	BTX623_mock	BTX623_chitin	OK	2.61811	1.3361	-0.9705	-3.67374	5e-05	0.000154423	yes
XLOC_003573	XLOC_003573	gene:SORBI_3001G132400	1:10403555-10419227	BTX623_mock	BTX623_chitin	OK	23.6898	15.944	-0.571249	-2.81312	5e-05	0.000154423	yes
XLOC_003576	XLOC_003576	4333767	1:10464457-10469295	BTX623_mock	BTX623_chitin	OK	1.42131	2.79298	0.974587	3.08633	5e-05	0.000154423	yes
XLOC_003586	XLOC_003586	gene:SORBI_3001G134500	1:10612072-10616315	BTX623_mock	BTX623_chitin	OK	29.1382	9.8699	-1.5618	-6.37251	5e-05	0.000154423	yes
XLOC_003604	XLOC_003604	gene:SORBI_3001G138300	1:10978018-10980574	BTX623_mock	BTX623_chitin	OK	11.5176	26.2777	1.19	5.93089	5e-05	0.000154423	yes
XLOC_003611	XLOC_003611	gene:SORBI_3001G139900	1:11127470-11132935	BTX623_mock	BTX623_chitin	OK	5.73194	3.04524	-0.912469	-3.91607	5e-05	0.000154423	yes
XLOC_003632	XLOC_003632	gene:SORBI_3001G144300,gene:SORBI_3001G144400	1:11585795-11588328	BTX623_mock	BTX623_chitin	OK	4.53799	27.6834	2.6089	7.80778	5e-05	0.000154423	yes
XLOC_003637	XLOC_003637	gene:SORBI_3001G145200	1:11624501-11629297	BTX623_mock	BTX623_chitin	OK	1.35881	0.247483	-2.45694	-6.56824	5e-05	0.000154423	yes
XLOC_003639	XLOC_003639	gene:SORBI_3001G145600	1:11666319-11667578	BTX623_mock	BTX623_chitin	OK	1.16848	31.1138	4.73486	13.143	5e-05	0.000154423	yes
XLOC_003640	XLOC_003640	gene:SORBI_3001G145700	1:11673437-11674592	BTX623_mock	BTX623_chitin	OK	33.1745	157.136	2.24387	12.3752	5e-05	0.000154423	yes
XLOC_003642	XLOC_003642	4333632	1:11706465-11710337	BTX623_mock	BTX623_chitin	OK	35.8089	21.2778	-0.750965	-3.87294	5e-05	0.000154423	yes
XLOC_003643	XLOC_003643	gene:SORBI_3001G146200	1:11755744-11756701	BTX623_mock	BTX623_chitin	OK	0.805595	8.7752	3.4453	7.02292	5e-05	0.000154423	yes
XLOC_003645	XLOC_003645	gene:SORBI_3001G146500	1:11782288-11783532	BTX623_mock	BTX623_chitin	OK	2.15817	13.2557	2.61874	8.3412	5e-05	0.000154423	yes
XLOC_003646	XLOC_003646	gene:SORBI_3001G146600	1:11785924-11789004	BTX623_mock	BTX623_chitin	OK	2.82647	1.12663	-1.32699	-2.53006	5e-05	0.000154423	yes
XLOC_003650	XLOC_003650	gene:SORBI_3001G147400	1:11834232-11837816	BTX623_mock	BTX623_chitin	OK	39.9337	8.77396	-2.18631	-2.87415	5e-05	0.000154423	yes
XLOC_003651	XLOC_003651	gene:SORBI_3001G148101	1:11931420-11936385	BTX623_mock	BTX623_chitin	OK	12.983	22.8998	0.818717	3.80226	5e-05	0.000154423	yes
XLOC_003653	XLOC_003653	gene:SORBI_3001G148300	1:11942722-11946846	BTX623_mock	BTX623_chitin	OK	4.46302	9.97759	1.16067	4.67865	5e-05	0.000154423	yes
XLOC_003656	XLOC_003656	gene:SORBI_3001G148900	1:11971912-11978373	BTX623_mock	BTX623_chitin	OK	208.539	331.498	0.66868	3.00325	5e-05	0.000154423	yes
XLOC_003661	XLOC_003661	gene:SORBI_3001G149600	1:12016943-12021184	BTX623_mock	BTX623_chitin	OK	2.54904	3.98952	0.646262	2.69472	5e-05	0.000154423	yes
XLOC_003669	XLOC_003669	gene:SORBI_3001G151900	1:12191119-12195630	BTX623_mock	BTX623_chitin	OK	3.63097	10.7229	1.56227	7.18989	5e-05	0.000154423	yes
XLOC_003681	XLOC_003681	gene:SORBI_3001G154100	1:12370478-12374638	BTX623_mock	BTX623_chitin	OK	226.786	365.397	0.688133	3.6424	5e-05	0.000154423	yes
XLOC_003683	XLOC_003683	gene:SORBI_3001G154600	1:12418418-12419536	BTX623_mock	BTX623_chitin	OK	4.08254	2.04862	-0.994814	-2.63307	5e-05	0.000154423	yes
XLOC_003697	XLOC_003697	gene:SORBI_3001G157900	1:12796084-12797760	BTX623_mock	BTX623_chitin	OK	2.53637	0.87879	-1.52917	-2.81315	5e-05	0.000154423	yes
XLOC_003700	XLOC_003700	gene:SORBI_3001G158900	1:12928014-12936071	BTX623_mock	BTX623_chitin	OK	59.0972	29.7326	-0.991042	-5.00339	5e-05	0.000154423	yes
XLOC_003718	XLOC_003718	gene:SORBI_3001G162700	1:13414142-13416529	BTX623_mock	BTX623_chitin	OK	2.15662	7.47223	1.79277	5.53966	5e-05	0.000154423	yes
XLOC_003747	XLOC_003747	gene:SORBI_3001G167600	1:13951651-13955889	BTX623_mock	BTX623_chitin	OK	2.62405	1.4341	-0.871654	-2.6516	5e-05	0.000154423	yes
XLOC_003758	XLOC_003758	gene:SORBI_3001G170700	1:14257454-14260921	BTX623_mock	BTX623_chitin	OK	36.209	8.13282	-2.15452	-10.288	5e-05	0.000154423	yes
XLOC_003762	XLOC_003762	gene:SORBI_3001G171900	1:14365898-14369029	BTX623_mock	BTX623_chitin	OK	12.5919	69.7879	2.47048	12.9807	5e-05	0.000154423	yes
XLOC_003766	XLOC_003766	gene:SORBI_3001G172300	1:14424973-14430902	BTX623_mock	BTX623_chitin	OK	0.511009	0.259059	-0.98007	-2.66618	5e-05	0.000154423	yes
XLOC_003767	XLOC_003767	4333399	1:14434717-14438560	BTX623_mock	BTX623_chitin	OK	5.86571	2.96423	-0.984649	-3.8377	5e-05	0.000154423	yes
XLOC_003786	XLOC_003786	gene:SORBI_3001G176000	1:14754668-14756267	BTX623_mock	BTX623_chitin	OK	4.14425	0.517987	-3.00012	-4.23725	5e-05	0.000154423	yes
XLOC_003792	XLOC_003792	gene:SORBI_3001G176600	1:14850308-14852961	BTX623_mock	BTX623_chitin	OK	11.8253	3.97359	-1.57336	-6.76369	5e-05	0.000154423	yes
XLOC_003793	XLOC_003793	gene:SORBI_3001G176800	1:14875714-14876466	BTX623_mock	BTX623_chitin	OK	173.926	102.855	-0.757866	-4.16868	5e-05	0.000154423	yes
XLOC_003795	XLOC_003795	gene:SORBI_3001G176900	1:14886539-14890050	BTX623_mock	BTX623_chitin	OK	3.73081	2.02264	-0.88325	-3.00663	5e-05	0.000154423	yes
XLOC_003797	XLOC_003797	gene:SORBI_3001G177300	1:14916828-14927338	BTX623_mock	BTX623_chitin	OK	3.54533	1.3341	-1.41005	-6.31862	5e-05	0.000154423	yes
XLOC_003802	XLOC_003802	gene:SORBI_3001G178000	1:15004617-15006729	BTX623_mock	BTX623_chitin	OK	3.13251	0.715696	-2.1299	-5.17521	5e-05	0.000154423	yes
XLOC_003814	XLOC_003814	gene:SORBI_3001G181300	1:15373330-15376567	BTX623_mock	BTX623_chitin	OK	2.375	8.42803	1.82727	6.99806	5e-05	0.000154423	yes
XLOC_003836	XLOC_003836	gene:SORBI_3001G185600	1:15876731-15881035	BTX623_mock	BTX623_chitin	OK	20.1846	9.68525	-1.0594	-5.37756	5e-05	0.000154423	yes
XLOC_003838	XLOC_003838	gene:SORBI_3001G186200	1:15922180-15926299	BTX623_mock	BTX623_chitin	OK	15.1254	7.372	-1.03685	-4.35269	5e-05	0.000154423	yes
XLOC_003846	XLOC_003846	gene:SORBI_3001G188000	1:16594419-16600677	BTX623_mock	BTX623_chitin	OK	4.1805	2.18011	-0.939275	-2.60847	5e-05	0.000154423	yes
XLOC_003855	XLOC_003855	gene:SORBI_3001G190100	1:16802762-16807209	BTX623_mock	BTX623_chitin	OK	1.02411	8.90431	3.12014	9.51157	5e-05	0.000154423	yes
XLOC_003857	XLOC_003857	gene:SORBI_3001G190300	1:16818363-16819389	BTX623_mock	BTX623_chitin	OK	46.2996	26.6829	-0.795084	-3.88664	5e-05	0.000154423	yes
XLOC_003866	XLOC_003866	gene:SORBI_3001G192400	1:17104719-17109639	BTX623_mock	BTX623_chitin	OK	0.138075	0.435848	1.65837	3.96241	5e-05	0.000154423	yes
XLOC_003868	XLOC_003868	gene:SORBI_3001G193000	1:17144446-17160315	BTX623_mock	BTX623_chitin	OK	18.3304	42.3834	1.20926	6.32626	5e-05	0.000154423	yes
XLOC_003873	XLOC_003873	gene:SORBI_3001G193900	1:17259543-17260719	BTX623_mock	BTX623_chitin	OK	4.90529	1.23765	-1.98673	-2.77166	5e-05	0.000154423	yes
XLOC_003877	XLOC_003877	gene:SORBI_3001G195100	1:17496507-17500630	BTX623_mock	BTX623_chitin	OK	4.68642	43.244	3.20594	16.6013	5e-05	0.000154423	yes
XLOC_003879	XLOC_003879	gene:SORBI_3001G195300	1:17530813-17532420	BTX623_mock	BTX623_chitin	OK	10.2603	28.2398	1.46066	6.2004	5e-05	0.000154423	yes
XLOC_003882	XLOC_003882	gene:SORBI_3001G195700	1:17576405-17579299	BTX623_mock	BTX623_chitin	OK	13.7709	19.1416	0.475087	2.59787	5e-05	0.000154423	yes
XLOC_003887	XLOC_003887	gene:SORBI_3001G197000,gene:SORBI_3001G197050	1:17801494-17808091	BTX623_mock	BTX623_chitin	OK	8.52584	17.9613	1.07498	5.89964	5e-05	0.000154423	yes
XLOC_003890	XLOC_003890	4349087	1:17822889-17828000	BTX623_mock	BTX623_chitin	OK	6.29273	9.6951	0.623569	3.3428	5e-05	0.000154423	yes
XLOC_003893	XLOC_003893	gene:SORBI_3001G198200	1:17905718-17909257	BTX623_mock	BTX623_chitin	OK	22.7832	83.5071	1.87393	8.97863	5e-05	0.000154423	yes
XLOC_003900	XLOC_003900	gene:SORBI_3001G200000	1:18111977-18116507	BTX623_mock	BTX623_chitin	OK	2.03894	35.2474	4.11162	19.72	5e-05	0.000154423	yes
XLOC_003903	XLOC_003903	gene:SORBI_3001G201000	1:18198582-18204192	BTX623_mock	BTX623_chitin	OK	1.60391	0.317934	-2.3348	-7.2768	5e-05	0.000154423	yes
XLOC_003905	XLOC_003905	gene:SORBI_3001G201700	1:18298341-18308518	BTX623_mock	BTX623_chitin	OK	17.3422	26.0661	0.587888	2.99989	5e-05	0.000154423	yes
XLOC_003906	XLOC_003906	gene:SORBI_3001G201800	1:18313422-18316009	BTX623_mock	BTX623_chitin	OK	6.88909	12.2327	0.828356	3.72752	5e-05	0.000154423	yes
XLOC_003913	XLOC_003913	gene:SORBI_3001G203200	1:18473835-18477473	BTX623_mock	BTX623_chitin	OK	23.9117	92.4776	1.95139	9.96457	5e-05	0.000154423	yes
XLOC_003917	XLOC_003917	gene:SORBI_3001G203500	1:18533453-18536259	BTX623_mock	BTX623_chitin	OK	6.02424	2.70809	-1.1535	-4.53741	5e-05	0.000154423	yes
XLOC_003923	XLOC_003923	gene:SORBI_3001G204501,gene:SORBI_3001G204601	1:18659799-18663235	BTX623_mock	BTX623_chitin	OK	10.4641	4.91003	-1.09165	-3.36737	5e-05	0.000154423	yes
XLOC_003924	XLOC_003924	gene:SORBI_3001G204900	1:18702176-18704575	BTX623_mock	BTX623_chitin	OK	25.4497	96.4704	1.92244	6.42898	5e-05	0.000154423	yes
XLOC_003930	XLOC_003930	gene:SORBI_3001G205700	1:18792766-18794927	BTX623_mock	BTX623_chitin	OK	15.9911	10.3471	-0.628039	-2.71271	5e-05	0.000154423	yes
XLOC_003933	XLOC_003933	gene:SORBI_3001G206000	1:18807280-18811195	BTX623_mock	BTX623_chitin	OK	23.9341	38.2305	0.67566	3.59689	5e-05	0.000154423	yes
XLOC_003935	XLOC_003935	gene:SORBI_3001G206200	1:18836991-18839875	BTX623_mock	BTX623_chitin	OK	185.99	128.438	-0.534149	-2.94767	5e-05	0.000154423	yes
XLOC_003936	XLOC_003936	gene:SORBI_3001G206400	1:18846643-18849823	BTX623_mock	BTX623_chitin	OK	4.43061	27.297	2.62317	8.79212	5e-05	0.000154423	yes
XLOC_003949	XLOC_003949	gene:SORBI_3001G208100	1:19049890-19057409	BTX623_mock	BTX623_chitin	OK	153.025	105.901	-0.531046	-2.84434	5e-05	0.000154423	yes
XLOC_003950	XLOC_003950	gene:SORBI_3001G208200	1:19064733-19069887	BTX623_mock	BTX623_chitin	OK	41.7553	14.7438	-1.50185	-6.22778	5e-05	0.000154423	yes
XLOC_003952	XLOC_003952	gene:SORBI_3001G208600	1:19097668-19100455	BTX623_mock	BTX623_chitin	OK	2.10898	0.81612	-1.36969	-2.93116	5e-05	0.000154423	yes
XLOC_003957	XLOC_003957	gene:SORBI_3001G209300	1:19151228-19152344	BTX623_mock	BTX623_chitin	OK	0	2.24269	inf	#NAME?	5e-05	0.000154423	yes
XLOC_003960	XLOC_003960	gene:SORBI_3001G209800	1:19243141-19244249	BTX623_mock	BTX623_chitin	OK	1.98249	5.42007	1.451	3.23374	5e-05	0.000154423	yes
XLOC_003973	XLOC_003973	4348964	1:19508633-19517369	BTX623_mock	BTX623_chitin	OK	4.69128	2.95306	-0.667773	-2.81028	5e-05	0.000154423	yes
XLOC_003998	XLOC_003998	4348919	1:20162337-20171185	BTX623_mock	BTX623_chitin	OK	18.7739	10.556	-0.830661	-4.4697	5e-05	0.000154423	yes
XLOC_003999	XLOC_003999	4348918	1:20193811-20198737	BTX623_mock	BTX623_chitin	OK	9.80513	5.61149	-0.805151	-3.93306	5e-05	0.000154423	yes
XLOC_004000	XLOC_004000	gene:SORBI_3001G217400	1:20210758-20222165	BTX623_mock	BTX623_chitin	OK	9.81875	23.5773	1.26379	6.96784	5e-05	0.000154423	yes
XLOC_004001	XLOC_004001	gene:SORBI_3001G217500	1:20237508-20244332	BTX623_mock	BTX623_chitin	OK	6.10007	25.7361	2.0769	8.93721	5e-05	0.000154423	yes
XLOC_004006	XLOC_004006	gene:SORBI_3001G217900	1:20294164-20300228	BTX623_mock	BTX623_chitin	OK	14.082	5.55207	-1.34275	-7.39466	5e-05	0.000154423	yes
XLOC_004031	XLOC_004031	CYN	1:21233679-21236680	BTX623_mock	BTX623_chitin	OK	132.887	97.9551	-0.440012	-2.46964	5e-05	0.000154423	yes
XLOC_004035	XLOC_004035	gene:SORBI_3001G223100	1:21333975-21340355	BTX623_mock	BTX623_chitin	OK	68.4178	114.932	0.748339	4.03578	5e-05	0.000154423	yes
XLOC_004036	XLOC_004036	gene:SORBI_3001G223200	1:21379628-21384632	BTX623_mock	BTX623_chitin	OK	5.06954	11.6808	1.20421	4.83625	5e-05	0.000154423	yes
XLOC_004038	XLOC_004038	gene:SORBI_3001G224000	1:21454933-21459254	BTX623_mock	BTX623_chitin	OK	4.00699	7.72314	0.946668	4.58704	5e-05	0.000154423	yes
XLOC_004039	XLOC_004039	gene:SORBI_3001G224200	1:21473976-21480077	BTX623_mock	BTX623_chitin	OK	38.3145	28.103	-0.447166	-2.6585	5e-05	0.000154423	yes
XLOC_004040	XLOC_004040	4348853	1:21485581-21489706	BTX623_mock	BTX623_chitin	OK	2.30785	0.6467	-1.83538	-4.90912	5e-05	0.000154423	yes
XLOC_004041	XLOC_004041	gene:SORBI_3001G224400	1:21490353-21494439	BTX623_mock	BTX623_chitin	OK	77.1142	106.355	0.463824	2.5955	5e-05	0.000154423	yes
XLOC_004042	XLOC_004042	gene:SORBI_3001G224600	1:21498954-21505694	BTX623_mock	BTX623_chitin	OK	8.09568	12.2123	0.593115	2.93286	5e-05	0.000154423	yes
XLOC_004043	XLOC_004043	gene:SORBI_3001G224700	1:21509024-21509669	BTX623_mock	BTX623_chitin	OK	19.5693	81.4145	2.0567	9.28347	5e-05	0.000154423	yes
XLOC_004044	XLOC_004044	gene:SORBI_3001G224800	1:21516655-21517250	BTX623_mock	BTX623_chitin	OK	14.8619	31.0944	1.06503	4.12441	5e-05	0.000154423	yes
XLOC_004045	XLOC_004045	gene:SORBI_3001G224900	1:21518497-21519157	BTX623_mock	BTX623_chitin	OK	9.55904	17.934	0.90776	3.30696	5e-05	0.000154423	yes
XLOC_004047	XLOC_004047	gene:SORBI_3001G225100	1:21529361-21534805	BTX623_mock	BTX623_chitin	OK	0.355171	1.95416	2.45996	9.39015	5e-05	0.000154423	yes
XLOC_004050	XLOC_004050	gene:SORBI_3001G225400	1:21557813-21558483	BTX623_mock	BTX623_chitin	OK	7.2153	3.31055	-1.12399	-3.13498	5e-05	0.000154423	yes
XLOC_004056	XLOC_004056	gene:SORBI_3001G226401	1:21675916-21680146	BTX623_mock	BTX623_chitin	OK	3.75907	23.9984	2.67449	3.33336	5e-05	0.000154423	yes
XLOC_004057	XLOC_004057	gene:SORBI_3001G226600	1:21690595-21694416	BTX623_mock	BTX623_chitin	OK	0.763297	0.282872	-1.43209	-3.42817	5e-05	0.000154423	yes
XLOC_004061	XLOC_004061	gene:SORBI_3001G228200	1:21889281-21895942	BTX623_mock	BTX623_chitin	OK	33.6264	19.9217	-0.755248	-4.37908	5e-05	0.000154423	yes
XLOC_004069	XLOC_004069	gene:SORBI_3001G230000	1:22219028-22234374	BTX623_mock	BTX623_chitin	OK	6.78755	4.88494	-0.474549	-2.75565	5e-05	0.000154423	yes
XLOC_004076	XLOC_004076	gene:SORBI_3001G231200	1:22336848-22339131	BTX623_mock	BTX623_chitin	OK	13.2424	5.57713	-1.24757	-6.21613	5e-05	0.000154423	yes
XLOC_004078	XLOC_004078	gene:SORBI_3001G231600	1:22352587-22353467	BTX623_mock	BTX623_chitin	OK	13.3203	58.7815	2.14173	8.42554	5e-05	0.000154423	yes
XLOC_004079	XLOC_004079	gene:SORBI_3001G231700	1:22357337-22359470	BTX623_mock	BTX623_chitin	OK	0.0789054	0.505412	2.67926	3.38297	5e-05	0.000154423	yes
XLOC_004082	XLOC_004082	gene:SORBI_3001G233300	1:22799346-22800931	BTX623_mock	BTX623_chitin	OK	26.1407	13.3182	-0.972901	-3.55032	5e-05	0.000154423	yes
XLOC_004091	XLOC_004091	gene:SORBI_3001G234900	1:23250498-23252538	BTX623_mock	BTX623_chitin	OK	1.17654	3.23907	1.46102	3.91789	5e-05	0.000154423	yes
XLOC_004099	XLOC_004099	gene:SORBI_3001G235700	1:23766175-23773642	BTX623_mock	BTX623_chitin	OK	4.74126	2.91869	-0.699952	-2.44627	5e-05	0.000154423	yes
XLOC_004100	XLOC_004100	gene:SORBI_3001G235900	1:23788188-23805790	BTX623_mock	BTX623_chitin	OK	4.53073	10.3837	1.19651	6.22371	5e-05	0.000154423	yes
XLOC_004102	XLOC_004102	gene:SORBI_3001G236300	1:23887012-23892890	BTX623_mock	BTX623_chitin	OK	106.937	149.839	0.486658	2.53222	5e-05	0.000154423	yes
XLOC_004107	XLOC_004107	gene:SORBI_3001G237100	1:23971263-23973327	BTX623_mock	BTX623_chitin	OK	1.98284	5.99305	1.59572	4.68489	5e-05	0.000154423	yes
XLOC_004109	XLOC_004109	gene:SORBI_3001G237300	1:24000082-24001983	BTX623_mock	BTX623_chitin	OK	64.7925	222.851	1.78218	9.96095	5e-05	0.000154423	yes
XLOC_004111	XLOC_004111	gene:SORBI_3001G237500	1:24194696-24198597	BTX623_mock	BTX623_chitin	OK	7.36486	23.9575	1.70175	8.41634	5e-05	0.000154423	yes
XLOC_004122	XLOC_004122	4348711,gene:SORBI_3001G239400	1:24602669-24614969	BTX623_mock	BTX623_chitin	OK	47.7813	34.4498	-0.47195	-2.52084	5e-05	0.000154423	yes
XLOC_004125	XLOC_004125	gene:SORBI_3001G240100	1:24695478-24698511	BTX623_mock	BTX623_chitin	OK	13.2758	5.63179	-1.23714	-4.1863	5e-05	0.000154423	yes
XLOC_004126	XLOC_004126	gene:SORBI_3001G240300	1:24705286-24707418	BTX623_mock	BTX623_chitin	OK	7.0995	3.59868	-0.98025	-3.09097	5e-05	0.000154423	yes
XLOC_004143	XLOC_004143	gene:SORBI_3001G242900	1:25113242-25117555	BTX623_mock	BTX623_chitin	OK	5.74713	3.3151	-0.793788	-3.12244	5e-05	0.000154423	yes
XLOC_004144	XLOC_004144	gene:SORBI_3001G243000	1:25121153-25124681	BTX623_mock	BTX623_chitin	OK	8.16711	1.57502	-2.37445	-9.1074	5e-05	0.000154423	yes
XLOC_004155	XLOC_004155	gene:SORBI_3001G244600	1:25488785-25498678	BTX623_mock	BTX623_chitin	OK	81.6461	47.032	-0.795739	-3.99078	5e-05	0.000154423	yes
XLOC_004157	XLOC_004157	gene:SORBI_3001G245000	1:25594525-25611694	BTX623_mock	BTX623_chitin	OK	1.08408	0.502701	-1.1087	-3.87594	5e-05	0.000154423	yes
XLOC_004162	XLOC_004162	gene:SORBI_3001G245900	1:25812001-25820640	BTX623_mock	BTX623_chitin	OK	6.85883	9.59742	0.484684	2.67131	5e-05	0.000154423	yes
XLOC_004167	XLOC_004167	4348636	1:26301516-26305587	BTX623_mock	BTX623_chitin	OK	113.443	203.644	0.844076	4.5606	5e-05	0.000154423	yes
XLOC_004168	XLOC_004168	gene:SORBI_3001G247900	1:26515254-26517879	BTX623_mock	BTX623_chitin	OK	254.416	620.273	1.28572	6.93519	5e-05	0.000154423	yes
XLOC_004181	XLOC_004181	gene:SORBI_3001G250300	1:26998412-27011465	BTX623_mock	BTX623_chitin	OK	50.2437	79.9432	0.670034	3.46184	5e-05	0.000154423	yes
XLOC_004193	XLOC_004193	gene:SORBI_3001G252200	1:27275813-27292815	BTX623_mock	BTX623_chitin	OK	2.6411	1.19082	-1.14919	-4.26206	5e-05	0.000154423	yes
XLOC_004194	XLOC_004194	gene:SORBI_3001G252401	1:27366201-27368273	BTX623_mock	BTX623_chitin	OK	15.7341	33.6326	1.09597	5.23041	5e-05	0.000154423	yes
XLOC_004195	XLOC_004195	gene:SORBI_3001G252500	1:27373925-27382554	BTX623_mock	BTX623_chitin	OK	7.98483	4.91925	-0.698823	-3.14518	5e-05	0.000154423	yes
XLOC_004199	XLOC_004199	gene:SORBI_3001G253200	1:27539048-27548951	BTX623_mock	BTX623_chitin	OK	5.65818	2.32146	-1.28531	-5.34004	5e-05	0.000154423	yes
XLOC_004200	XLOC_004200	gene:SORBI_3001G253600	1:27730114-27735783	BTX623_mock	BTX623_chitin	OK	64.8885	208.329	1.68283	4.95174	5e-05	0.000154423	yes
XLOC_004201	XLOC_004201	gene:SORBI_3001G253700	1:27877163-27882148	BTX623_mock	BTX623_chitin	OK	35.6284	58.1952	0.707874	3.85323	5e-05	0.000154423	yes
XLOC_004209	XLOC_004209	gene:SORBI_3001G254600	1:28667175-28671871	BTX623_mock	BTX623_chitin	OK	13.8471	9.13114	-0.600719	-2.96132	5e-05	0.000154423	yes
XLOC_004212	XLOC_004212	gene:SORBI_3001G255300	1:29322312-29324702	BTX623_mock	BTX623_chitin	OK	3.34738	0.475756	-2.81474	-6.90828	5e-05	0.000154423	yes
XLOC_004218	XLOC_004218	gene:SORBI_3001G256200	1:29776801-29777584	BTX623_mock	BTX623_chitin	OK	0	0.570016	inf	#NAME?	5e-05	0.000154423	yes
XLOC_004225	XLOC_004225	gene:SORBI_3001G258100	1:30561195-30565169	BTX623_mock	BTX623_chitin	OK	2.07266	0.717716	-1.53	-3.85648	5e-05	0.000154423	yes
XLOC_004256	XLOC_004256	gene:SORBI_3001G261513	1:36482854-36484320	BTX623_mock	BTX623_chitin	OK	1.84738	4.72745	1.35558	3.91144	5e-05	0.000154423	yes
XLOC_004266	XLOC_004266	-	1:39605394-39609100	BTX623_mock	BTX623_chitin	OK	6.22173	3.63498	-0.775369	-2.38237	5e-05	0.000154423	yes
XLOC_004273	XLOC_004273	-	1:46408965-46411758	BTX623_mock	BTX623_chitin	OK	2.43894	6.07544	1.31673	6.33856	5e-05	0.000154423	yes
XLOC_004277	XLOC_004277	gene:SORBI_3001G262900	1:46927778-46933556	BTX623_mock	BTX623_chitin	OK	1.56213	0.943074	-0.728072	-2.55778	5e-05	0.000154423	yes
XLOC_004318	XLOC_004318	gene:SORBI_3001G272900	1:52754505-52755990	BTX623_mock	BTX623_chitin	OK	0.839928	5.40331	2.68551	4.78973	5e-05	0.000154423	yes
XLOC_004327	XLOC_004327	gene:SORBI_3001G275200	1:53347522-53350007	BTX623_mock	BTX623_chitin	OK	8.63707	4.27808	-1.01358	-2.96259	5e-05	0.000154423	yes
XLOC_004342	XLOC_004342	gene:SORBI_3001G280300	1:54938714-54941784	BTX623_mock	BTX623_chitin	OK	9.82276	32.5762	1.72962	8.45361	5e-05	0.000154423	yes
XLOC_004343	XLOC_004343	gene:SORBI_3001G280700	1:54998936-55000977	BTX623_mock	BTX623_chitin	OK	26.7865	59.5003	1.15139	5.66046	5e-05	0.000154423	yes
XLOC_004348	XLOC_004348	gene:SORBI_3001G281300	1:55101544-55105219	BTX623_mock	BTX623_chitin	OK	56.3728	86.0066	0.609449	3.29069	5e-05	0.000154423	yes
XLOC_004356	XLOC_004356	gene:SORBI_3001G283500	1:55589406-55592428	BTX623_mock	BTX623_chitin	OK	14.0105	20.6005	0.556166	2.79055	5e-05	0.000154423	yes
XLOC_004359	XLOC_004359	4349499,gene:SORBI_3001G284425	1:55681568-55688378	BTX623_mock	BTX623_chitin	OK	8.38085	57.5802	2.7804	14.8551	5e-05	0.000154423	yes
XLOC_004364	XLOC_004364	gene:SORBI_3001G285200	1:55853135-55857071	BTX623_mock	BTX623_chitin	OK	9.18236	6.19037	-0.568839	-3.25448	5e-05	0.000154423	yes
XLOC_004370	XLOC_004370	4349489	1:56161261-56163917	BTX623_mock	BTX623_chitin	OK	63.6128	48.0921	-0.403518	-2.2244	5e-05	0.000154423	yes
XLOC_004376	XLOC_004376	gene:SORBI_3001G287301	1:56288012-56291064	BTX623_mock	BTX623_chitin	OK	1.01603	2.60057	1.35588	2.18047	5e-05	0.000154423	yes
XLOC_004378	XLOC_004378	gene:SORBI_3001G287600	1:56318190-56321348	BTX623_mock	BTX623_chitin	OK	27.9455	53.2709	0.930728	5.01762	5e-05	0.000154423	yes
XLOC_004380	XLOC_004380	gene:SORBI_3001G288200	1:56462609-56468633	BTX623_mock	BTX623_chitin	OK	4.08292	8.3025	1.02394	2.73385	5e-05	0.000154423	yes
XLOC_004385	XLOC_004385	gene:SORBI_3001G289500	1:56573164-56576762	BTX623_mock	BTX623_chitin	OK	68.3042	34.1732	-0.999108	-5.49215	5e-05	0.000154423	yes
XLOC_004389	XLOC_004389	gene:SORBI_3001G290300	1:56729112-56731670	BTX623_mock	BTX623_chitin	OK	3.08583	1.56649	-0.978123	-2.89669	5e-05	0.000154423	yes
XLOC_004390	XLOC_004390	gene:SORBI_3001G290400	1:56734151-56737254	BTX623_mock	BTX623_chitin	OK	27.9319	39.8475	0.512575	2.67511	5e-05	0.000154423	yes
XLOC_004394	XLOC_004394	gene:SORBI_3001G291000	1:56790243-56794811	BTX623_mock	BTX623_chitin	OK	2.9747	4.21424	0.50253	2.53813	5e-05	0.000154423	yes
XLOC_004396	XLOC_004396	gene:SORBI_3001G291200	1:56805616-56807734	BTX623_mock	BTX623_chitin	OK	101.618	50.646	-1.00464	-5.11116	5e-05	0.000154423	yes
XLOC_004398	XLOC_004398	gene:SORBI_3001G291400	1:56811045-56817798	BTX623_mock	BTX623_chitin	OK	7.45495	14.211	0.930735	4.76298	5e-05	0.000154423	yes
XLOC_004407	XLOC_004407	gene:SORBI_3001G294000	1:57209611-57213519	BTX623_mock	BTX623_chitin	OK	25.4512	45.6461	0.842756	4.55202	5e-05	0.000154423	yes
XLOC_004411	XLOC_004411	4349412	1:57270694-57274360	BTX623_mock	BTX623_chitin	OK	16.8708	32.2657	0.935472	5.29278	5e-05	0.000154423	yes
XLOC_004415	XLOC_004415	gene:SORBI_3001G295300	1:57378430-57380752	BTX623_mock	BTX623_chitin	OK	92.8243	68.5477	-0.437394	-2.39221	5e-05	0.000154423	yes
XLOC_004418	XLOC_004418	4349391	1:57393094-57396375	BTX623_mock	BTX623_chitin	OK	63.4993	36.2449	-0.808965	-4.58943	5e-05	0.000154423	yes
XLOC_004430	XLOC_004430	gene:SORBI_3001G297900	1:57849688-57855679	BTX623_mock	BTX623_chitin	OK	15.7876	59.0821	1.90393	10.2963	5e-05	0.000154423	yes
XLOC_004432	XLOC_004432	gene:SORBI_3001G298600	1:57947467-57951318	BTX623_mock	BTX623_chitin	OK	26.3136	19.3096	-0.44649	-2.31119	5e-05	0.000154423	yes
XLOC_004436	XLOC_004436	gene:SORBI_3001G299500	1:58039718-58043549	BTX623_mock	BTX623_chitin	OK	12.0381	19.0097	0.659132	2.57722	5e-05	0.000154423	yes
XLOC_004438	XLOC_004438	gene:SORBI_3001G299900	1:58110679-58112132	BTX623_mock	BTX623_chitin	OK	2.70949	5.02942	0.892368	3.43232	5e-05	0.000154423	yes
XLOC_004445	XLOC_004445	-	1:58222496-58225685	BTX623_mock	BTX623_chitin	OK	1.53578	0.677724	-1.1802	-4.05943	5e-05	0.000154423	yes
XLOC_004447	XLOC_004447	gene:SORBI_3001G301600	1:58350448-58351958	BTX623_mock	BTX623_chitin	OK	5.98662	1.482	-2.01419	-5.19509	5e-05	0.000154423	yes
XLOC_004449	XLOC_004449	gene:SORBI_3001G301800	1:58374841-58378099	BTX623_mock	BTX623_chitin	OK	37.8978	26.2305	-0.530867	-2.79594	5e-05	0.000154423	yes
XLOC_004450	XLOC_004450	gene:SORBI_3001G302200	1:58464659-58471753	BTX623_mock	BTX623_chitin	OK	72.4247	186.809	1.36701	7.0944	5e-05	0.000154423	yes
XLOC_004451	XLOC_004451	-	1:58475606-58478479	BTX623_mock	BTX623_chitin	OK	0.0616031	6.92282	6.81221	3.22245	5e-05	0.000154423	yes
XLOC_004455	XLOC_004455	gene:SORBI_3001G302900	1:58614500-58621627	BTX623_mock	BTX623_chitin	OK	8.64774	16.2742	0.912193	5.04986	5e-05	0.000154423	yes
XLOC_004456	XLOC_004456	gene:SORBI_3001G303100	1:58641504-58645153	BTX623_mock	BTX623_chitin	OK	8.55475	4.2359	-1.01406	-4.3347	5e-05	0.000154423	yes
XLOC_004464	XLOC_004464	gene:SORBI_3001G304700	1:58850775-58854469	BTX623_mock	BTX623_chitin	OK	62.2418	24.7913	-1.32805	-5.24602	5e-05	0.000154423	yes
XLOC_004483	XLOC_004483	gene:SORBI_3001G308500	1:59419148-59427397	BTX623_mock	BTX623_chitin	OK	1.00174	0.432978	-1.21014	-3.75317	5e-05	0.000154423	yes
XLOC_004485	XLOC_004485	gene:SORBI_3001G308700	1:59441437-59444995	BTX623_mock	BTX623_chitin	OK	1.63113	2.41531	0.566336	2.50549	5e-05	0.000154423	yes
XLOC_004491	XLOC_004491	gene:SORBI_3001G309500	1:59474152-59485934	BTX623_mock	BTX623_chitin	OK	4.65447	23.4687	2.33405	4.66152	5e-05	0.000154423	yes
XLOC_004495	XLOC_004495	gene:SORBI_3001G310100	1:59564700-59567351	BTX623_mock	BTX623_chitin	OK	22.8455	12.5881	-0.859853	-4.62456	5e-05	0.000154423	yes
XLOC_004499	XLOC_004499	gene:SORBI_3001G310500	1:59691557-59693360	BTX623_mock	BTX623_chitin	OK	3.99226	1.47472	-1.43677	-3.5681	5e-05	0.000154423	yes
XLOC_004500	XLOC_004500	gene:SORBI_3001G310700	1:59699590-59704414	BTX623_mock	BTX623_chitin	OK	7.12984	12.6738	0.829906	3.94471	5e-05	0.000154423	yes
XLOC_004501	XLOC_004501	gene:SORBI_3001G310800	1:59719765-59724489	BTX623_mock	BTX623_chitin	OK	1.63385	0.742604	-1.13761	-3.99346	5e-05	0.000154423	yes
XLOC_004503	XLOC_004503	-	1:59776718-59780327	BTX623_mock	BTX623_chitin	OK	8.12785	4.62891	-0.812202	-3.12113	5e-05	0.000154423	yes
XLOC_004504	XLOC_004504	4349265	1:59789306-59792062	BTX623_mock	BTX623_chitin	OK	3.76119	11.0785	1.5585	3.03238	5e-05	0.000154423	yes
XLOC_004515	XLOC_004515	gene:SORBI_3001G312500	1:59934506-59937888	BTX623_mock	BTX623_chitin	OK	11.6697	23.0857	0.984238	4.73051	5e-05	0.000154423	yes
XLOC_004517	XLOC_004517	gene:SORBI_3001G312900	1:59989926-59995061	BTX623_mock	BTX623_chitin	OK	54.1227	21.5404	-1.32919	-7.73718	5e-05	0.000154423	yes
XLOC_004518	XLOC_004518	gene:SORBI_3001G313000	1:60002774-60006100	BTX623_mock	BTX623_chitin	OK	8.38947	11.622	0.470205	2.13713	5e-05	0.000154423	yes
XLOC_004526	XLOC_004526	gene:SORBI_3001G314300	1:60163168-60167326	BTX623_mock	BTX623_chitin	OK	3.47218	69.8481	4.33031	14.9019	5e-05	0.000154423	yes
XLOC_004529	XLOC_004529	gene:SORBI_3001G314700	1:60274308-60276294	BTX623_mock	BTX623_chitin	OK	3.19486	31.5406	3.30338	10.2166	5e-05	0.000154423	yes
XLOC_004530	XLOC_004530	gene:SORBI_3001G315500	1:60378886-60381228	BTX623_mock	BTX623_chitin	OK	19.6721	36.6315	0.896933	4.11881	5e-05	0.000154423	yes
XLOC_004531	XLOC_004531	4349225	1:60383379-60390051	BTX623_mock	BTX623_chitin	OK	23.2694	53.0806	1.18975	6.45036	5e-05	0.000154423	yes
XLOC_004532	XLOC_004532	gene:SORBI_3001G315800	1:60398446-60399691	BTX623_mock	BTX623_chitin	OK	6.79375	18.4057	1.43787	4.60788	5e-05	0.000154423	yes
XLOC_004539	XLOC_004539	gene:SORBI_3001G317000	1:60531075-60532263	BTX623_mock	BTX623_chitin	OK	23.8438	123.43	2.37201	11.9548	5e-05	0.000154423	yes
XLOC_004540	XLOC_004540	gene:SORBI_3001G317200	1:60555286-60556520	BTX623_mock	BTX623_chitin	OK	3.75226	40.0782	3.41699	12.3586	5e-05	0.000154423	yes
XLOC_004541	XLOC_004541	gene:SORBI_3001G317300	1:60571796-60574258	BTX623_mock	BTX623_chitin	OK	1.44844	0.360581	-2.0061	-4.90509	5e-05	0.000154423	yes
XLOC_004549	XLOC_004549	gene:SORBI_3001G318200	1:60652884-60654357	BTX623_mock	BTX623_chitin	OK	1.47134	22.8692	3.9582	12.4901	5e-05	0.000154423	yes
XLOC_004552	XLOC_004552	gene:SORBI_3001G318432	1:60665863-60670616	BTX623_mock	BTX623_chitin	OK	9.60774	17.5789	0.871573	3.98831	5e-05	0.000154423	yes
XLOC_004556	XLOC_004556	gene:SORBI_3001G319000,gene:SORBI_3001G319100	1:60716015-60718530	BTX623_mock	BTX623_chitin	OK	3.62754	28.766	2.9873	7.98524	5e-05	0.000154423	yes
XLOC_004565	XLOC_004565	gene:SORBI_3001G320900	1:60859754-60862432	BTX623_mock	BTX623_chitin	OK	1.6681	14.075	3.07686	8.86585	5e-05	0.000154423	yes
XLOC_004567	XLOC_004567	gene:SORBI_3001G321200,gene:SORBI_3001G321300	1:60885216-60889979	BTX623_mock	BTX623_chitin	OK	25.7914	12.4699	-1.04844	-3.87359	5e-05	0.000154423	yes
XLOC_004569	XLOC_004569	gene:SORBI_3001G321500	1:60904229-60907001	BTX623_mock	BTX623_chitin	OK	10.5939	61.4861	2.53703	12.7644	5e-05	0.000154423	yes
XLOC_004571	XLOC_004571	gene:SORBI_3001G322100	1:60947691-60949767	BTX623_mock	BTX623_chitin	OK	108.32	301.945	1.47899	8.44818	5e-05	0.000154423	yes
XLOC_004572	XLOC_004572	gene:SORBI_3001G322200	1:60953354-60956030	BTX623_mock	BTX623_chitin	OK	0.784757	7.33276	3.22404	10.0716	5e-05	0.000154423	yes
XLOC_004579	XLOC_004579	gene:SORBI_3001G323701	1:61111828-61116329	BTX623_mock	BTX623_chitin	OK	9.80942	3.30242	-1.57065	-5.26491	5e-05	0.000154423	yes
XLOC_004586	XLOC_004586	gene:SORBI_3001G326300	1:61338791-61345412	BTX623_mock	BTX623_chitin	OK	3.61308	1.66944	-1.11386	-5.04601	5e-05	0.000154423	yes
XLOC_004594	XLOC_004594	9269685	1:61537675-61541705	BTX623_mock	BTX623_chitin	OK	0.594455	0.139154	-2.09489	-4.095	5e-05	0.000154423	yes
XLOC_004598	XLOC_004598	gene:SORBI_3001G329100	1:61653474-61669644	BTX623_mock	BTX623_chitin	OK	134.821	455.577	1.75665	8.93257	5e-05	0.000154423	yes
XLOC_004603	XLOC_004603	gene:SORBI_3001G330500	1:61805725-61807030	BTX623_mock	BTX623_chitin	OK	9.03342	45.7387	2.34007	9.93452	5e-05	0.000154423	yes
XLOC_004614	XLOC_004614	-	1:62120316-62125542	BTX623_mock	BTX623_chitin	OK	14.3229	7.89207	-0.859845	-2.63233	5e-05	0.000154423	yes
XLOC_004617	XLOC_004617	4333161	1:62224867-62233524	BTX623_mock	BTX623_chitin	OK	24.19	11.0128	-1.13524	-6.49334	5e-05	0.000154423	yes
XLOC_004620	XLOC_004620	gene:SORBI_3001G333900	1:62253275-62260190	BTX623_mock	BTX623_chitin	OK	1.641	2.99853	0.869678	3.54472	5e-05	0.000154423	yes
XLOC_004629	XLOC_004629	4333114	1:62488832-62494979	BTX623_mock	BTX623_chitin	OK	8.08922	1.97034	-2.03756	-7.35508	5e-05	0.000154423	yes
XLOC_004638	XLOC_004638	4333105	1:62635345-62636396	BTX623_mock	BTX623_chitin	OK	9.98093	3.37371	-1.56484	-4.35928	5e-05	0.000154423	yes
XLOC_004639	XLOC_004639	gene:SORBI_3001G338800	1:62636724-62644068	BTX623_mock	BTX623_chitin	OK	12.6457	8.68117	-0.542689	-2.84707	5e-05	0.000154423	yes
XLOC_004640	XLOC_004640	gene:SORBI_3001G339100	1:62704619-62707868	BTX623_mock	BTX623_chitin	OK	29.1215	17.0569	-0.77173	-3.33576	5e-05	0.000154423	yes
XLOC_004641	XLOC_004641	gene:SORBI_3001G339400	1:62720364-62723025	BTX623_mock	BTX623_chitin	OK	6.1654	1.60064	-1.94555	-5.89662	5e-05	0.000154423	yes
XLOC_004649	XLOC_004649	gene:SORBI_3001G341900	1:62923337-62936477	BTX623_mock	BTX623_chitin	OK	5.38681	14.995	1.47698	3.51433	5e-05	0.000154423	yes
XLOC_004651	XLOC_004651	gene:SORBI_3001G342400	1:62968267-62969946	BTX623_mock	BTX623_chitin	OK	1.32089	3.13305	1.24605	3.57187	5e-05	0.000154423	yes
XLOC_004655	XLOC_004655	-	1:63012578-63015103	BTX623_mock	BTX623_chitin	OK	3.11974	1.4356	-1.11978	-5.01724	5e-05	0.000154423	yes
XLOC_004673	XLOC_004673	gene:SORBI_3001G345400	1:63416583-63419355	BTX623_mock	BTX623_chitin	OK	3.25059	10.1642	1.64472	3.5636	5e-05	0.000154423	yes
XLOC_004683	XLOC_004683	gene:SORBI_3001G346600	1:63600952-63605527	BTX623_mock	BTX623_chitin	OK	17.7318	11.9203	-0.572924	-3.14648	5e-05	0.000154423	yes
XLOC_004685	XLOC_004685	gene:SORBI_3001G346900	1:63615519-63622239	BTX623_mock	BTX623_chitin	OK	5.60006	2.77208	-1.01447	-4.63006	5e-05	0.000154423	yes
XLOC_004690	XLOC_004690	gene:SORBI_3001G347700	1:63698959-63703322	BTX623_mock	BTX623_chitin	OK	4.26526	6.76409	0.665262	2.91417	5e-05	0.000154423	yes
XLOC_004698	XLOC_004698	gene:SORBI_3001G349500	1:63901387-63905302	BTX623_mock	BTX623_chitin	OK	12.5151	24.5076	0.969561	4.90207	5e-05	0.000154423	yes
XLOC_004699	XLOC_004699	gene:SORBI_3001G349800	1:63967848-63973363	BTX623_mock	BTX623_chitin	OK	4.93808	21.2341	2.10436	8.66912	5e-05	0.000154423	yes
XLOC_004702	XLOC_004702	gene:SORBI_3001G350100	1:63986460-63987624	BTX623_mock	BTX623_chitin	OK	5.49385	12.2183	1.15316	3.32381	5e-05	0.000154423	yes
XLOC_004707	XLOC_004707	gene:SORBI_3001G350900	1:64044868-64052478	BTX623_mock	BTX623_chitin	OK	11.2833	27.3611	1.27793	7.32909	5e-05	0.000154423	yes
XLOC_004708	XLOC_004708	gene:SORBI_3001G351000	1:64057264-64062104	BTX623_mock	BTX623_chitin	OK	46.9677	225.721	2.2648	11.8317	5e-05	0.000154423	yes
XLOC_004710	XLOC_004710	gene:SORBI_3001G351700	1:64108371-64117857	BTX623_mock	BTX623_chitin	OK	52.071	129.544	1.31489	4.95832	5e-05	0.000154423	yes
XLOC_004721	XLOC_004721	gene:SORBI_3001G353200	1:64271072-64273573	BTX623_mock	BTX623_chitin	OK	17.7923	36.0616	1.01921	5.14083	5e-05	0.000154423	yes
XLOC_004722	XLOC_004722	gene:SORBI_3001G353300	1:64288862-64291249	BTX623_mock	BTX623_chitin	OK	23.438	56.0562	1.25802	6.28662	5e-05	0.000154423	yes
XLOC_004724	XLOC_004724	gene:SORBI_3001G353501	1:64361854-64364572	BTX623_mock	BTX623_chitin	OK	45.6057	86.1958	0.918403	4.64734	5e-05	0.000154423	yes
XLOC_004726	XLOC_004726	gene:SORBI_3001G354400	1:64421141-64422928	BTX623_mock	BTX623_chitin	OK	10.2188	7.03997	-0.537584	-2.35339	5e-05	0.000154423	yes
XLOC_004729	XLOC_004729	gene:SORBI_3001G354700	1:64458653-64460075	BTX623_mock	BTX623_chitin	OK	33.6098	107.875	1.68241	8.12954	5e-05	0.000154423	yes
XLOC_004747	XLOC_004747	gene:SORBI_3001G357900	1:64756811-64767463	BTX623_mock	BTX623_chitin	OK	10.9639	29.1782	1.41213	6.13783	5e-05	0.000154423	yes
XLOC_004749	XLOC_004749	gene:SORBI_3001G358300	1:64803161-64808038	BTX623_mock	BTX623_chitin	OK	12.5851	29.0346	1.20605	6.15659	5e-05	0.000154423	yes
XLOC_004751	XLOC_004751	gene:SORBI_3001G358600	1:64826414-64830536	BTX623_mock	BTX623_chitin	OK	14.2163	8.48573	-0.744432	-4.24843	5e-05	0.000154423	yes
XLOC_004752	XLOC_004752	gene:SORBI_3001G358800	1:64836887-64843327	BTX623_mock	BTX623_chitin	OK	2.25381	1.23885	-0.863364	-3.74917	5e-05	0.000154423	yes
XLOC_004755	XLOC_004755	gene:SORBI_3001G359200	1:64901748-64904745	BTX623_mock	BTX623_chitin	OK	56.8644	27.6932	-1.03799	-5.63872	5e-05	0.000154423	yes
XLOC_004756	XLOC_004756	gene:SORBI_3001G359300	1:64908609-64911800	BTX623_mock	BTX623_chitin	OK	84.8443	48.6875	-0.801268	-4.00043	5e-05	0.000154423	yes
XLOC_004760	XLOC_004760	gene:SORBI_3001G359900	1:64949269-64953111	BTX623_mock	BTX623_chitin	OK	1.7301	0.484767	-1.83549	-5.81888	5e-05	0.000154423	yes
XLOC_004761	XLOC_004761	gene:SORBI_3001G360000	1:64954087-64958710	BTX623_mock	BTX623_chitin	OK	22.8728	13.2234	-0.790543	-4.12034	5e-05	0.000154423	yes
XLOC_004767	XLOC_004767	gene:SORBI_3001G360700	1:65042857-65048750	BTX623_mock	BTX623_chitin	OK	7.20265	3.31856	-1.11797	-3.67537	5e-05	0.000154423	yes
XLOC_004770	XLOC_004770	gene:SORBI_3001G361200	1:65102461-65105510	BTX623_mock	BTX623_chitin	OK	1.17567	0.223661	-2.3941	-4.72088	5e-05	0.000154423	yes
XLOC_004772	XLOC_004772	gene:SORBI_3001G361700	1:65144942-65150882	BTX623_mock	BTX623_chitin	OK	22.1586	6.4105	-1.78936	-7.70512	5e-05	0.000154423	yes
XLOC_004774	XLOC_004774	gene:SORBI_3001G362001	1:65183624-65185565	BTX623_mock	BTX623_chitin	OK	2.58683	18.9087	2.86979	9.22351	5e-05	0.000154423	yes
XLOC_004779	XLOC_004779	gene:SORBI_3001G363200	1:65248713-65251356	BTX623_mock	BTX623_chitin	OK	0.682545	3.46919	2.3456	5.5146	5e-05	0.000154423	yes
XLOC_004780	XLOC_004780	gene:SORBI_3001G363300	1:65255030-65257840	BTX623_mock	BTX623_chitin	OK	4.90795	13.3742	1.44626	5.86036	5e-05	0.000154423	yes
XLOC_004782	XLOC_004782	gene:SORBI_3001G363700	1:65296361-65298761	BTX623_mock	BTX623_chitin	OK	18.6501	7.72563	-1.27146	-5.72849	5e-05	0.000154423	yes
XLOC_004783	XLOC_004783	gene:SORBI_3001G364100	1:65322667-65323609	BTX623_mock	BTX623_chitin	OK	69.3943	25.3148	-1.45484	-5.4769	5e-05	0.000154423	yes
XLOC_004784	XLOC_004784	gene:SORBI_3001G364200	1:65324526-65328607	BTX623_mock	BTX623_chitin	OK	3.0626	1.39004	-1.13963	-2.40906	5e-05	0.000154423	yes
XLOC_004791	XLOC_004791	gene:SORBI_3001G365800	1:65429212-65431833	BTX623_mock	BTX623_chitin	OK	38.7386	79.3495	1.03445	5.55509	5e-05	0.000154423	yes
XLOC_004796	XLOC_004796	gene:SORBI_3001G367700	1:65669305-65673826	BTX623_mock	BTX623_chitin	OK	7.57204	2.50328	-1.59686	-5.8111	5e-05	0.000154423	yes
XLOC_004801	XLOC_004801	gene:SORBI_3001G368400	1:65724753-65726537	BTX623_mock	BTX623_chitin	OK	5.80463	2.476	-1.22919	-4.7263	5e-05	0.000154423	yes
XLOC_004811	XLOC_004811	gene:SORBI_3001G370500	1:65900670-65903100	BTX623_mock	BTX623_chitin	OK	23.8016	15.3423	-0.63354	-3.65919	5e-05	0.000154423	yes
XLOC_004812	XLOC_004812	gene:SORBI_3001G370600	1:65907960-65909557	BTX623_mock	BTX623_chitin	OK	189.982	737.489	1.95676	5.51063	5e-05	0.000154423	yes
XLOC_004816	XLOC_004816	gene:SORBI_3001G371400	1:65965815-65967892	BTX623_mock	BTX623_chitin	OK	127.5	87.1861	-0.548326	-3.18208	5e-05	0.000154423	yes
XLOC_004822	XLOC_004822	gene:SORBI_3001G372200	1:66028706-66036912	BTX623_mock	BTX623_chitin	OK	1.43443	0.63265	-1.181	-5.38137	5e-05	0.000154423	yes
XLOC_004824	XLOC_004824	gene:SORBI_3001G372500	1:66052710-66057789	BTX623_mock	BTX623_chitin	OK	30.5301	69.9629	1.19636	6.52937	5e-05	0.000154423	yes
XLOC_004830	XLOC_004830	gene:SORBI_3001G374100	1:66252830-66261191	BTX623_mock	BTX623_chitin	OK	15.7092	8.37236	-0.907905	-5.08688	5e-05	0.000154423	yes
XLOC_004841	XLOC_004841	gene:SORBI_3001G376150	1:66462824-66468157	BTX623_mock	BTX623_chitin	OK	1.83181	0.802829	-1.1901	-3.31291	5e-05	0.000154423	yes
XLOC_004842	XLOC_004842	gene:SORBI_3001G376200	1:66473744-66476503	BTX623_mock	BTX623_chitin	OK	2.65794	1.58339	-0.747293	-2.95125	5e-05	0.000154423	yes
XLOC_004844	XLOC_004844	gene:SORBI_3001G376400	1:66507016-66512110	BTX623_mock	BTX623_chitin	OK	13.5609	9.59539	-0.499039	-2.58542	5e-05	0.000154423	yes
XLOC_004864	XLOC_004864	gene:SORBI_3001G379900	1:66813261-66819613	BTX623_mock	BTX623_chitin	OK	2.599	1.25839	-1.04637	-4.21229	5e-05	0.000154423	yes
XLOC_004866	XLOC_004866	gene:SORBI_3001G380200	1:66833204-66840930	BTX623_mock	BTX623_chitin	OK	8.12545	31.0811	1.93552	10.6837	5e-05	0.000154423	yes
XLOC_004871	XLOC_004871	gene:SORBI_3001G380900	1:66882710-66884387	BTX623_mock	BTX623_chitin	OK	67.8766	21.4253	-1.6636	-7.96973	5e-05	0.000154423	yes
XLOC_004877	XLOC_004877	gene:SORBI_3001G381800	1:66982307-66986112	BTX623_mock	BTX623_chitin	OK	9.42904	28.1692	1.57893	7.59985	5e-05	0.000154423	yes
XLOC_004879	XLOC_004879	gene:SORBI_3001G382100,gene:SORBI_3001G382200	1:67001816-67008584	BTX623_mock	BTX623_chitin	OK	234.788	115.073	-1.0288	-4.33442	5e-05	0.000154423	yes
XLOC_004907	XLOC_004907	gene:SORBI_3001G388200	1:67524328-67529411	BTX623_mock	BTX623_chitin	OK	29.1152	41.9155	0.525713	2.93342	5e-05	0.000154423	yes
XLOC_004910	XLOC_004910	gene:SORBI_3001G389000	1:67559615-67561361	BTX623_mock	BTX623_chitin	OK	4.06171	8.97526	1.14387	3.81012	5e-05	0.000154423	yes
XLOC_004912	XLOC_004912	gene:SORBI_3001G389400	1:67607316-67610403	BTX623_mock	BTX623_chitin	OK	15.6389	29.95	0.937417	4.73585	5e-05	0.000154423	yes
XLOC_004913	XLOC_004913	4332674	1:67611363-67614134	BTX623_mock	BTX623_chitin	OK	8.29638	4.68248	-0.825208	-3.39719	5e-05	0.000154423	yes
XLOC_004914	XLOC_004914	gene:SORBI_3001G389600	1:67615789-67620487	BTX623_mock	BTX623_chitin	OK	0.981241	0.285568	-1.78077	-5.09769	5e-05	0.000154423	yes
XLOC_004919	XLOC_004919	gene:SORBI_3001G390700	1:67707823-67710090	BTX623_mock	BTX623_chitin	OK	0.251034	2.99034	3.57435	8.23359	5e-05	0.000154423	yes
XLOC_004923	XLOC_004923	gene:SORBI_3001G391200	1:67750626-67754227	BTX623_mock	BTX623_chitin	OK	24.8175	40.7144	0.714183	3.98841	5e-05	0.000154423	yes
XLOC_004924	XLOC_004924	gene:SORBI_3001G391300	1:67764679-67766458	BTX623_mock	BTX623_chitin	OK	88.4116	51.6647	-0.775058	-4.14354	5e-05	0.000154423	yes
XLOC_004936	XLOC_004936	gene:SORBI_3001G393500	1:67980596-67982870	BTX623_mock	BTX623_chitin	OK	26.9477	64.7222	1.2641	6.81819	5e-05	0.000154423	yes
XLOC_004942	XLOC_004942	gene:SORBI_3001G394400	1:68034102-68043358	BTX623_mock	BTX623_chitin	OK	6.5153	3.86404	-0.75372	-4.15069	5e-05	0.000154423	yes
XLOC_004969	XLOC_004969	gene:SORBI_3001G398700	1:68444118-68445534	BTX623_mock	BTX623_chitin	OK	19.1783	31.9099	0.734527	3.29691	5e-05	0.000154423	yes
XLOC_004971	XLOC_004971	gene:SORBI_3001G398950	1:68477944-68482708	BTX623_mock	BTX623_chitin	OK	21.4293	40.7031	0.92555	5.80536	5e-05	0.000154423	yes
XLOC_004976	XLOC_004976	gene:SORBI_3001G399900	1:68528271-68530616	BTX623_mock	BTX623_chitin	OK	0.749296	1.42347	0.925801	2.38313	5e-05	0.000154423	yes
XLOC_004978	XLOC_004978	gene:SORBI_3001G400500	1:68579159-68599627	BTX623_mock	BTX623_chitin	OK	12.8153	19.1056	0.576123	3.33387	5e-05	0.000154423	yes
XLOC_004979	XLOC_004979	gene:SORBI_3001G400700	1:68610740-68611828	BTX623_mock	BTX623_chitin	OK	232.774	458.941	0.979382	5.18135	5e-05	0.000154423	yes
XLOC_004980	XLOC_004980	gene:SORBI_3001G400800	1:68615748-68616733	BTX623_mock	BTX623_chitin	OK	231.271	567.254	1.29441	6.92631	5e-05	0.000154423	yes
XLOC_004981	XLOC_004981	gene:SORBI_3001G400900	1:68639570-68640518	BTX623_mock	BTX623_chitin	OK	261.799	353.471	0.433132	2.39119	5e-05	0.000154423	yes
XLOC_004983	XLOC_004983	gene:SORBI_3001G401100	1:68678569-68679703	BTX623_mock	BTX623_chitin	OK	51.1284	209.874	2.03732	10.8331	5e-05	0.000154423	yes
XLOC_004984	XLOC_004984	gene:SORBI_3001G401200	1:68683353-68684425	BTX623_mock	BTX623_chitin	OK	44.6354	183.28	2.03778	10.8788	5e-05	0.000154423	yes
XLOC_004985	XLOC_004985	gene:SORBI_3001G401300	1:68689311-68690338	BTX623_mock	BTX623_chitin	OK	601.758	1117.05	0.892441	4.42308	5e-05	0.000154423	yes
XLOC_004990	XLOC_004990	gene:SORBI_3001G402200	1:68774092-68775802	BTX623_mock	BTX623_chitin	OK	4.60459	11.9154	1.37168	5.29271	5e-05	0.000154423	yes
XLOC_004998	XLOC_004998	gene:SORBI_3001G403700	1:68883406-68895026	BTX623_mock	BTX623_chitin	OK	14.8239	66.173	2.15832	9.7101	5e-05	0.000154423	yes
XLOC_005001	XLOC_005001	gene:SORBI_3001G404000	1:68898357-68901592	BTX623_mock	BTX623_chitin	OK	1.02665	0.381425	-1.42848	-2.89478	5e-05	0.000154423	yes
XLOC_005012	XLOC_005012	gene:SORBI_3001G405400	1:69001812-69005194	BTX623_mock	BTX623_chitin	OK	1.16218	0.403313	-1.52686	-3.47001	5e-05	0.000154423	yes
XLOC_005014	XLOC_005014	gene:SORBI_3001G405700	1:69023773-69025093	BTX623_mock	BTX623_chitin	OK	43.2875	25.0856	-0.787091	-3.80259	5e-05	0.000154423	yes
XLOC_005015	XLOC_005015	gene:SORBI_3001G405800	1:69028176-69032467	BTX623_mock	BTX623_chitin	OK	7.5354	3.397	-1.14942	-4.81181	5e-05	0.000154423	yes
XLOC_005016	XLOC_005016	gene:SORBI_3001G406000	1:69042829-69044945	BTX623_mock	BTX623_chitin	OK	19.3378	2.69023	-2.84563	-9.88946	5e-05	0.000154423	yes
XLOC_005027	XLOC_005027	gene:SORBI_3001G408100	1:69211325-69216388	BTX623_mock	BTX623_chitin	OK	12.6749	27.3613	1.11016	4.59835	5e-05	0.000154423	yes
XLOC_005032	XLOC_005032	gene:SORBI_3001G408800	1:69254658-69259714	BTX623_mock	BTX623_chitin	OK	23.8833	12.3827	-0.947677	-5.0833	5e-05	0.000154423	yes
XLOC_005036	XLOC_005036	gene:SORBI_3001G409900	1:69344470-69348154	BTX623_mock	BTX623_chitin	OK	38.7746	169.956	2.13197	11.3819	5e-05	0.000154423	yes
XLOC_005037	XLOC_005037	gene:SORBI_3001G410000	1:69350889-69356490	BTX623_mock	BTX623_chitin	OK	23.8513	34.1235	0.516698	2.87723	5e-05	0.000154423	yes
XLOC_005039	XLOC_005039	gene:SORBI_3001G410450	1:69384938-69385728	BTX623_mock	BTX623_chitin	OK	7.20299	23.7527	1.72142	5.82385	5e-05	0.000154423	yes
XLOC_005042	XLOC_005042	4332470	1:69399817-69414529	BTX623_mock	BTX623_chitin	OK	2.41837	1.3316	-0.860878	-2.77854	5e-05	0.000154423	yes
XLOC_005043	XLOC_005043	gene:SORBI_3001G411100	1:69414729-69419292	BTX623_mock	BTX623_chitin	OK	52.5782	32.8751	-0.677472	-3.45267	5e-05	0.000154423	yes
XLOC_005044	XLOC_005044	gene:SORBI_3001G411500	1:69440591-69442945	BTX623_mock	BTX623_chitin	OK	7.90709	4.89064	-0.693124	-2.86962	5e-05	0.000154423	yes
XLOC_005046	XLOC_005046	gene:SORBI_3001G412001	1:69466683-69473275	BTX623_mock	BTX623_chitin	OK	1.05767	3.88786	1.87809	3.32292	5e-05	0.000154423	yes
XLOC_005049	XLOC_005049	gene:SORBI_3001G413000	1:69522830-69529854	BTX623_mock	BTX623_chitin	OK	4.19819	2.36897	-0.825509	-3.89445	5e-05	0.000154423	yes
XLOC_005055	XLOC_005055	gene:SORBI_3001G414000	1:69589900-69593241	BTX623_mock	BTX623_chitin	OK	18.9537	40.1816	1.08406	5.82918	5e-05	0.000154423	yes
XLOC_005056	XLOC_005056	gene:SORBI_3001G414400	1:69613171-69616908	BTX623_mock	BTX623_chitin	OK	3.10617	13.8327	2.15487	5.50973	5e-05	0.000154423	yes
XLOC_005057	XLOC_005057	gene:SORBI_3001G414500	1:69618750-69621912	BTX623_mock	BTX623_chitin	OK	36.6722	77.5166	1.07982	5.95016	5e-05	0.000154423	yes
XLOC_005061	XLOC_005061	gene:SORBI_3001G415000	1:69661034-69665658	BTX623_mock	BTX623_chitin	OK	8.26638	38.0228	2.20154	11.4562	5e-05	0.000154423	yes
XLOC_005084	XLOC_005084	gene:SORBI_3001G420100	1:70059898-70062529	BTX623_mock	BTX623_chitin	OK	188.916	562.539	1.57421	7.64252	5e-05	0.000154423	yes
XLOC_005089	XLOC_005089	gene:SORBI_3001G421000	1:70203532-70210406	BTX623_mock	BTX623_chitin	OK	0.658694	3.42755	2.3795	4.46374	5e-05	0.000154423	yes
XLOC_005094	XLOC_005094	gene:SORBI_3001G421700	1:70253440-70258224	BTX623_mock	BTX623_chitin	OK	74.3898	181.288	1.2851	7.02619	5e-05	0.000154423	yes
XLOC_005097	XLOC_005097	gene:SORBI_3001G422100	1:70284757-70287034	BTX623_mock	BTX623_chitin	OK	190.577	102.32	-0.897284	-4.9247	5e-05	0.000154423	yes
XLOC_005100	XLOC_005100	gene:SORBI_3001G422600	1:70339405-70343195	BTX623_mock	BTX623_chitin	OK	10.5006	6.58179	-0.673919	-3.03852	5e-05	0.000154423	yes
XLOC_005101	XLOC_005101	gene:SORBI_3001G422700	1:70345904-70350464	BTX623_mock	BTX623_chitin	OK	8.3994	5.41021	-0.634601	-2.66807	5e-05	0.000154423	yes
XLOC_005104	XLOC_005104	gene:SORBI_3001G422900	1:70357085-70358668	BTX623_mock	BTX623_chitin	OK	17.0968	36.5032	1.09429	5.72759	5e-05	0.000154423	yes
XLOC_005109	XLOC_005109	gene:SORBI_3001G423800	1:70409883-70413075	BTX623_mock	BTX623_chitin	OK	0.76964	2.79518	1.86069	6.77619	5e-05	0.000154423	yes
XLOC_005115	XLOC_005115	gene:SORBI_3001G425150	1:70512083-70515858	BTX623_mock	BTX623_chitin	OK	17.2147	11.7158	-0.555191	-2.89155	5e-05	0.000154423	yes
XLOC_005116	XLOC_005116	gene:SORBI_3001G425300	1:70526723-70529971	BTX623_mock	BTX623_chitin	OK	14.4027	8.65896	-0.734077	-3.03154	5e-05	0.000154423	yes
XLOC_005118	XLOC_005118	gene:SORBI_3001G425700,gene:SORBI_3001G425750	1:70541475-70548161	BTX623_mock	BTX623_chitin	OK	11.0291	7.21682	-0.611882	-3.07643	5e-05	0.000154423	yes
XLOC_005119	XLOC_005119	gene:SORBI_3001G425800	1:70551662-70557840	BTX623_mock	BTX623_chitin	OK	12.9784	8.22236	-0.658491	-2.86028	5e-05	0.000154423	yes
XLOC_005121	XLOC_005121	gene:SORBI_3001G426000	1:70571280-70572094	BTX623_mock	BTX623_chitin	OK	49.7451	22.8089	-1.12496	-5.42613	5e-05	0.000154423	yes
XLOC_005124	XLOC_005124	gene:SORBI_3001G426500	1:70588200-70589190	BTX623_mock	BTX623_chitin	OK	22.2712	13.4633	-0.726147	-3.04223	5e-05	0.000154423	yes
XLOC_005131	XLOC_005131	gene:SORBI_3001G427800	1:70692954-70696933	BTX623_mock	BTX623_chitin	OK	9.39475	37.7445	2.00634	9.76492	5e-05	0.000154423	yes
XLOC_005132	XLOC_005132	gene:SORBI_3001G428000	1:70714089-70717736	BTX623_mock	BTX623_chitin	OK	11.5588	7.57148	-0.61034	-3.22474	5e-05	0.000154423	yes
XLOC_005137	XLOC_005137	gene:SORBI_3001G428800	1:70777754-70783576	BTX623_mock	BTX623_chitin	OK	5.80951	10.5385	0.859176	4.22218	5e-05	0.000154423	yes
XLOC_005140	XLOC_005140	gene:SORBI_3001G429500	1:70861003-70865221	BTX623_mock	BTX623_chitin	OK	0.195942	2.79432	3.834	7.45616	5e-05	0.000154423	yes
XLOC_005146	XLOC_005146	gene:SORBI_3001G430700	1:70977592-70981373	BTX623_mock	BTX623_chitin	OK	8.47265	19.2057	1.18065	6.44037	5e-05	0.000154423	yes
XLOC_005151	XLOC_005151	gene:SORBI_3001G431500	1:71047781-71048900	BTX623_mock	BTX623_chitin	OK	2.8619	8.70027	1.60408	3.57419	5e-05	0.000154423	yes
XLOC_005152	XLOC_005152	gene:SORBI_3001G431700	1:71063585-71066842	BTX623_mock	BTX623_chitin	OK	18.2549	12.5198	-0.544068	-2.26443	5e-05	0.000154423	yes
XLOC_005159	XLOC_005159	gene:SORBI_3001G433900	1:71236721-71238730	BTX623_mock	BTX623_chitin	OK	5.20993	9.83349	0.916439	3.40492	5e-05	0.000154423	yes
XLOC_005160	XLOC_005160	gene:SORBI_3001G434000	1:71249497-71253526	BTX623_mock	BTX623_chitin	OK	11.1512	3.00243	-1.893	-6.885	5e-05	0.000154423	yes
XLOC_005174	XLOC_005174	gene:SORBI_3001G437000	1:71507923-71511227	BTX623_mock	BTX623_chitin	OK	4.24346	11.8351	1.47976	5.66996	5e-05	0.000154423	yes
XLOC_005176	XLOC_005176	gene:SORBI_3001G437500	1:71585324-71593155	BTX623_mock	BTX623_chitin	OK	19.0547	9.71564	-0.971765	-5.63472	5e-05	0.000154423	yes
XLOC_005177	XLOC_005177	gene:SORBI_3001G438000	1:71623554-71624809	BTX623_mock	BTX623_chitin	OK	10.671	2.24692	-2.24768	-5.98145	5e-05	0.000154423	yes
XLOC_005181	XLOC_005181	gene:SORBI_3001G439100	1:71716371-71719110	BTX623_mock	BTX623_chitin	OK	4.45305	11.456	1.36323	4.43235	5e-05	0.000154423	yes
XLOC_005184	XLOC_005184	gene:SORBI_3001G439500	1:71749191-71756012	BTX623_mock	BTX623_chitin	OK	28.1034	17.2142	-0.707149	-4.03553	5e-05	0.000154423	yes
XLOC_005188	XLOC_005188	gene:SORBI_3001G440401	1:71828294-71831921	BTX623_mock	BTX623_chitin	OK	0.43824	3.5417	3.01465	10.5533	5e-05	0.000154423	yes
XLOC_005189	XLOC_005189	gene:SORBI_3001G440600	1:71860888-71868003	BTX623_mock	BTX623_chitin	OK	44.7582	97.6647	1.12569	5.5529	5e-05	0.000154423	yes
XLOC_005193	XLOC_005193	gene:SORBI_3001G441300	1:71911024-71914069	BTX623_mock	BTX623_chitin	OK	1.01551	0.582279	-0.802422	-2.44856	5e-05	0.000154423	yes
XLOC_005194	XLOC_005194	gene:SORBI_3001G441600	1:71933943-71937781	BTX623_mock	BTX623_chitin	OK	31.0955	80.7682	1.37708	7.69306	5e-05	0.000154423	yes
XLOC_005195	XLOC_005195	gene:SORBI_3001G441800	1:71946637-71956023	BTX623_mock	BTX623_chitin	OK	19.6051	28.1149	0.520102	2.32578	5e-05	0.000154423	yes
XLOC_005197	XLOC_005197	gene:SORBI_3001G442200	1:71974108-71977005	BTX623_mock	BTX623_chitin	OK	9.90021	3.70967	-1.41617	-5.66168	5e-05	0.000154423	yes
XLOC_005205	XLOC_005205	gene:SORBI_3001G443800	1:72093979-72096657	BTX623_mock	BTX623_chitin	OK	7.20541	13.7711	0.934495	3.9384	5e-05	0.000154423	yes
XLOC_005214	XLOC_005214	gene:SORBI_3001G446000	1:72275813-72279713	BTX623_mock	BTX623_chitin	OK	2.65073	0.766361	-1.7903	-4.4363	5e-05	0.000154423	yes
XLOC_005215	XLOC_005215	gene:SORBI_3001G446100	1:72284943-72288732	BTX623_mock	BTX623_chitin	OK	73.9115	17.8674	-2.04847	-6.88255	5e-05	0.000154423	yes
XLOC_005216	XLOC_005216	gene:SORBI_3001G446400	1:72324050-72327951	BTX623_mock	BTX623_chitin	OK	3.89836	0.434325	-3.16602	-7.69683	5e-05	0.000154423	yes
XLOC_005219	XLOC_005219	gene:SORBI_3001G446850,gene:SORBI_3001G446900	1:72381062-72392692	BTX623_mock	BTX623_chitin	OK	6.82308	9.70679	0.508572	2.61726	5e-05	0.000154423	yes
XLOC_005222	XLOC_005222	gene:SORBI_3001G447600	1:72492999-72498544	BTX623_mock	BTX623_chitin	OK	171.731	349.382	1.02466	5.03446	5e-05	0.000154423	yes
XLOC_005232	XLOC_005232	4332159	1:72598604-72601731	BTX623_mock	BTX623_chitin	OK	11.792	7.17531	-0.716692	-3.3499	5e-05	0.000154423	yes
XLOC_005238	XLOC_005238	4332121	1:72675651-72677546	BTX623_mock	BTX623_chitin	OK	141.622	1076.59	2.92635	14.4482	5e-05	0.000154423	yes
XLOC_005239	XLOC_005239	gene:SORBI_3001G449800	1:72684544-72691595	BTX623_mock	BTX623_chitin	OK	5.30021	17.4633	1.72021	8.74803	5e-05	0.000154423	yes
XLOC_005246	XLOC_005246	4332113	1:72751057-72756628	BTX623_mock	BTX623_chitin	OK	4.35498	12.7204	1.54641	7.422	5e-05	0.000154423	yes
XLOC_005247	XLOC_005247	4332111	1:72773789-72781898	BTX623_mock	BTX623_chitin	OK	19.8975	29.6856	0.577174	3.17632	5e-05	0.000154423	yes
XLOC_005251	XLOC_005251	gene:SORBI_3001G451800,gene:SORBI_3001G451901	1:72864348-72874510	BTX623_mock	BTX623_chitin	OK	10.6911	4.83829	-1.14384	-4.17649	5e-05	0.000154423	yes
XLOC_005258	XLOC_005258	gene:SORBI_3001G452700	1:72914602-72926342	BTX623_mock	BTX623_chitin	OK	24.715	14.9913	-0.721267	-2.61915	5e-05	0.000154423	yes
XLOC_005260	XLOC_005260	gene:SORBI_3001G453100	1:72948760-72952887	BTX623_mock	BTX623_chitin	OK	23.9005	58.3436	1.28753	6.80735	5e-05	0.000154423	yes
XLOC_005273	XLOC_005273	gene:SORBI_3001G455600	1:73156145-73161755	BTX623_mock	BTX623_chitin	OK	14.8195	9.74294	-0.605066	-3.10246	5e-05	0.000154423	yes
XLOC_005274	XLOC_005274	4332061	1:73164559-73170582	BTX623_mock	BTX623_chitin	OK	2.21105	0.454857	-2.28125	-6.43306	5e-05	0.000154423	yes
XLOC_005288	XLOC_005288	gene:SORBI_3001G458200	1:73448741-73453110	BTX623_mock	BTX623_chitin	OK	114.165	210.349	0.881665	4.58676	5e-05	0.000154423	yes
XLOC_005294	XLOC_005294	gene:SORBI_3001G459100	1:73504342-73507214	BTX623_mock	BTX623_chitin	OK	4.57041	7.64365	0.741938	3.23396	5e-05	0.000154423	yes
XLOC_005295	XLOC_005295	gene:SORBI_3001G459200	1:73508452-73511356	BTX623_mock	BTX623_chitin	OK	31.9274	57.0734	0.838023	4.94959	5e-05	0.000154423	yes
XLOC_005297	XLOC_005297	gene:SORBI_3001G459500	1:73517048-73521154	BTX623_mock	BTX623_chitin	OK	8.16207	21.098	1.3701	6.57628	5e-05	0.000154423	yes
XLOC_005299	XLOC_005299	4333156	1:73533986-73537450	BTX623_mock	BTX623_chitin	OK	43.9618	69.7347	0.665629	3.69103	5e-05	0.000154423	yes
XLOC_005301	XLOC_005301	gene:SORBI_3001G460200	1:73565763-73568573	BTX623_mock	BTX623_chitin	OK	2.59166	0.365389	-2.82637	-7.65068	5e-05	0.000154423	yes
XLOC_005307	XLOC_005307	gene:SORBI_3001G461200	1:73620049-73622786	BTX623_mock	BTX623_chitin	OK	5.87269	1.60767	-1.86905	-5.12442	5e-05	0.000154423	yes
XLOC_005309	XLOC_005309	gene:SORBI_3001G462100	1:73663281-73666964	BTX623_mock	BTX623_chitin	OK	0.688546	0.358445	-0.941801	-2.74361	5e-05	0.000154423	yes
XLOC_005313	XLOC_005313	gene:SORBI_3001G462800	1:73719696-73721582	BTX623_mock	BTX623_chitin	OK	1.09494	3.71348	1.76192	4.18197	5e-05	0.000154423	yes
XLOC_005314	XLOC_005314	gene:SORBI_3001G463100	1:73733154-73735648	BTX623_mock	BTX623_chitin	OK	18.2257	37.5862	1.04422	5.31686	5e-05	0.000154423	yes
XLOC_005320	XLOC_005320	gene:SORBI_3001G464100	1:73812245-73817128	BTX623_mock	BTX623_chitin	OK	10.6258	19.362	0.865657	4.25539	5e-05	0.000154423	yes
XLOC_005322	XLOC_005322	4331986	1:73854618-73859400	BTX623_mock	BTX623_chitin	OK	4.16283	1.88136	-1.14579	-4.71732	5e-05	0.000154423	yes
XLOC_005323	XLOC_005323	gene:SORBI_3001G464900	1:73874658-73880802	BTX623_mock	BTX623_chitin	OK	7.76169	83.247	3.42296	18.1861	5e-05	0.000154423	yes
XLOC_005332	XLOC_005332	gene:SORBI_3001G466500	1:73993345-73997417	BTX623_mock	BTX623_chitin	OK	1.01525	0.535102	-0.923945	-3.0119	5e-05	0.000154423	yes
XLOC_005333	XLOC_005333	gene:SORBI_3001G466600	1:73997919-74000373	BTX623_mock	BTX623_chitin	OK	1.34763	0.515034	-1.38769	-3.39146	5e-05	0.000154423	yes
XLOC_005335	XLOC_005335	gene:SORBI_3001G466900	1:74007414-74012056	BTX623_mock	BTX623_chitin	OK	10.3389	4.23896	-1.2863	-5.61737	5e-05	0.000154423	yes
XLOC_005339	XLOC_005339	gene:SORBI_3001G467600	1:74059459-74061191	BTX623_mock	BTX623_chitin	OK	7.262	91.8003	3.66006	17.0197	5e-05	0.000154423	yes
XLOC_005343	XLOC_005343	gene:SORBI_3001G468500	1:74139098-74144201	BTX623_mock	BTX623_chitin	OK	4.09337	2.4715	-0.727898	-2.52427	5e-05	0.000154423	yes
XLOC_005345	XLOC_005345	gene:SORBI_3001G468700	1:74150838-74157363	BTX623_mock	BTX623_chitin	OK	32.631	17.1057	-0.931767	-5.23878	5e-05	0.000154423	yes
XLOC_005346	XLOC_005346	gene:SORBI_3001G469100	1:74191895-74200753	BTX623_mock	BTX623_chitin	OK	3.48323	12.1239	1.79935	8.29362	5e-05	0.000154423	yes
XLOC_005351	XLOC_005351	gene:SORBI_3001G469600	1:74238117-74240434	BTX623_mock	BTX623_chitin	OK	43.1073	21.5749	-0.998582	-5.08086	5e-05	0.000154423	yes
XLOC_005358	XLOC_005358	gene:SORBI_3001G471200	1:74402112-74404549	BTX623_mock	BTX623_chitin	OK	7.34391	53.5287	2.86569	13.2381	5e-05	0.000154423	yes
XLOC_005362	XLOC_005362	gene:SORBI_3001G471600	1:74427581-74430665	BTX623_mock	BTX623_chitin	OK	7.00416	3.91112	-0.840631	-3.063	5e-05	0.000154423	yes
XLOC_005363	XLOC_005363	gene:SORBI_3001G472000	1:74445944-74451079	BTX623_mock	BTX623_chitin	OK	118.965	16.579	-2.84311	-14.2876	5e-05	0.000154423	yes
XLOC_005367	XLOC_005367	gene:SORBI_3001G472500,gene:SORBI_3001G472600	1:74486587-74499062	BTX623_mock	BTX623_chitin	OK	19.3523	65.3114	1.75483	8.93265	5e-05	0.000154423	yes
XLOC_005371	XLOC_005371	4331915	1:74538765-74545839	BTX623_mock	BTX623_chitin	OK	133.349	73.0096	-0.869055	-4.35038	5e-05	0.000154423	yes
XLOC_005372	XLOC_005372	gene:SORBI_3001G473600	1:74578541-74583875	BTX623_mock	BTX623_chitin	OK	12.5755	18.5745	0.562706	3.07396	5e-05	0.000154423	yes
XLOC_005376	XLOC_005376	gene:SORBI_3001G474200	1:74623786-74626050	BTX623_mock	BTX623_chitin	OK	22.7871	91.4336	2.0045	6.20942	5e-05	0.000154423	yes
XLOC_005382	XLOC_005382	gene:SORBI_3001G476100	1:74828077-74828671	BTX623_mock	BTX623_chitin	OK	20.5472	48.8414	1.24916	4.78675	5e-05	0.000154423	yes
XLOC_005386	XLOC_005386	gene:SORBI_3001G477200	1:74970778-74974814	BTX623_mock	BTX623_chitin	OK	3.13583	6.28907	1.004	3.79852	5e-05	0.000154423	yes
XLOC_005387	XLOC_005387	gene:SORBI_3001G477300	1:74977097-74979390	BTX623_mock	BTX623_chitin	OK	10.7152	17.083	0.672902	3.10593	5e-05	0.000154423	yes
XLOC_005388	XLOC_005388	gene:SORBI_3001G477600,gene:SORBI_3001G477650	1:74996748-75000195	BTX623_mock	BTX623_chitin	OK	9.72744	24.5417	1.3351	4.35304	5e-05	0.000154423	yes
XLOC_005390	XLOC_005390	gene:SORBI_3001G477800	1:75015806-75023930	BTX623_mock	BTX623_chitin	OK	6.08646	3.93198	-0.630345	-3.47784	5e-05	0.000154423	yes
XLOC_005391	XLOC_005391	gene:SORBI_3001G477900	1:75028073-75030706	BTX623_mock	BTX623_chitin	OK	29.161	14.44	-1.01397	-5.07731	5e-05	0.000154423	yes
XLOC_005392	XLOC_005392	-	1:75034936-75039195	BTX623_mock	BTX623_chitin	OK	1.60737	0.929851	-0.789627	-2.83821	5e-05	0.000154423	yes
XLOC_005395	XLOC_005395	gene:SORBI_3001G478300	1:75049315-75054193	BTX623_mock	BTX623_chitin	OK	24.5874	36.0733	0.553008	2.75368	5e-05	0.000154423	yes
XLOC_005396	XLOC_005396	gene:SORBI_3001G478500	1:75074141-75079316	BTX623_mock	BTX623_chitin	OK	10.8808	4.08075	-1.41488	-7.25789	5e-05	0.000154423	yes
XLOC_005404	XLOC_005404	gene:SORBI_3001G479800	1:75151131-75156143	BTX623_mock	BTX623_chitin	OK	37.2816	25.7063	-0.536342	-2.80022	5e-05	0.000154423	yes
XLOC_005413	XLOC_005413	gene:SORBI_3001G481800	1:75334075-75339170	BTX623_mock	BTX623_chitin	OK	7.21285	13.5802	0.912863	4.55884	5e-05	0.000154423	yes
XLOC_005414	XLOC_005414	gene:SORBI_3001G481850,gene:SORBI_3001G481900	1:75342266-75351904	BTX623_mock	BTX623_chitin	OK	108.494	293.695	1.43671	6.46599	5e-05	0.000154423	yes
XLOC_005417	XLOC_005417	gene:SORBI_3001G482200	1:75389433-75394179	BTX623_mock	BTX623_chitin	OK	1.22586	0.680416	-0.84931	-2.733	5e-05	0.000154423	yes
XLOC_005420	XLOC_005420	gene:SORBI_3001G482600	1:75415875-75416893	BTX623_mock	BTX623_chitin	OK	45.4716	108.887	1.2598	6.07583	5e-05	0.000154423	yes
XLOC_005421	XLOC_005421	4331833	1:75422457-75425369	BTX623_mock	BTX623_chitin	OK	15.3436	127.253	3.05199	15.0639	5e-05	0.000154423	yes
XLOC_005424	XLOC_005424	gene:SORBI_3001G483400	1:75467367-75473615	BTX623_mock	BTX623_chitin	OK	13.4533	57.7574	2.10204	11.2624	5e-05	0.000154423	yes
XLOC_005429	XLOC_005429	gene:SORBI_3001G484700,gene:SORBI_3001G484800	1:75549477-75556780	BTX623_mock	BTX623_chitin	OK	76.2322	45.1456	-0.755817	-3.91823	5e-05	0.000154423	yes
XLOC_005434	XLOC_005434	gene:SORBI_3001G486500	1:75698270-75706875	BTX623_mock	BTX623_chitin	OK	5.88776	3.36233	-0.80826	-3.30908	5e-05	0.000154423	yes
XLOC_005440	XLOC_005440	gene:SORBI_3001G487200	1:75739247-75744516	BTX623_mock	BTX623_chitin	OK	1.12844	0.524176	-1.1062	-2.85644	5e-05	0.000154423	yes
XLOC_005445	XLOC_005445	gene:SORBI_3001G488500	1:75844161-75849593	BTX623_mock	BTX623_chitin	OK	35.0039	70.7337	1.01488	5.74524	5e-05	0.000154423	yes
XLOC_005446	XLOC_005446	gene:SORBI_3001G488800	1:75898341-75899352	BTX623_mock	BTX623_chitin	OK	2.17698	11.0059	2.33788	4.55357	5e-05	0.000154423	yes
XLOC_005451	XLOC_005451	gene:SORBI_3001G489900	1:76000136-76002917	BTX623_mock	BTX623_chitin	OK	116.44	169.32	0.540167	2.96206	5e-05	0.000154423	yes
XLOC_005458	XLOC_005458	gene:SORBI_3001G491100,gene:SORBI_3001G491200	1:76092799-76103120	BTX623_mock	BTX623_chitin	OK	7.78102	13.4211	0.786466	4.22368	5e-05	0.000154423	yes
XLOC_005459	XLOC_005459	gene:SORBI_3001G491700	1:76117302-76124816	BTX623_mock	BTX623_chitin	OK	1.54565	0.625415	-1.30533	-5.09603	5e-05	0.000154423	yes
XLOC_005487	XLOC_005487	gene:SORBI_3001G496200	1:76612081-76614694	BTX623_mock	BTX623_chitin	OK	9.00626	1.39671	-2.68889	-8.20895	5e-05	0.000154423	yes
XLOC_005489	XLOC_005489	gene:SORBI_3001G496500	1:76640781-76644018	BTX623_mock	BTX623_chitin	OK	18.4178	27.8297	0.595529	2.64722	5e-05	0.000154423	yes
XLOC_005491	XLOC_005491	gene:SORBI_3001G497300	1:76732673-76741594	BTX623_mock	BTX623_chitin	OK	16.221	26.4045	0.702922	3.96714	5e-05	0.000154423	yes
XLOC_005497	XLOC_005497	gene:SORBI_3001G498500	1:76824972-76827272	BTX623_mock	BTX623_chitin	OK	32.6795	57.6551	0.819059	4.40569	5e-05	0.000154423	yes
XLOC_005499	XLOC_005499	gene:SORBI_3001G498700	1:76836687-76839156	BTX623_mock	BTX623_chitin	OK	1.0511	0.314607	-1.74028	-2.53574	5e-05	0.000154423	yes
XLOC_005504	XLOC_005504	gene:SORBI_3001G499500	1:76883274-76889617	BTX623_mock	BTX623_chitin	OK	11.6435	18.7341	0.686137	3.4111	5e-05	0.000154423	yes
XLOC_005508	XLOC_005508	gene:SORBI_3001G500000	1:76934057-76937299	BTX623_mock	BTX623_chitin	OK	0.188559	4.28124	4.50494	6.45247	5e-05	0.000154423	yes
XLOC_005513	XLOC_005513	gene:SORBI_3001G500600	1:76989012-76994991	BTX623_mock	BTX623_chitin	OK	18.0371	11.0741	-0.703782	-3.47863	5e-05	0.000154423	yes
XLOC_005515	XLOC_005515	gene:SORBI_3001G501000	1:77018200-77025143	BTX623_mock	BTX623_chitin	OK	2.25146	3.80087	0.755471	3.29558	5e-05	0.000154423	yes
XLOC_005517	XLOC_005517	gene:SORBI_3001G501800	1:77064631-77073799	BTX623_mock	BTX623_chitin	OK	5.4432	3.44688	-0.659162	-3.4195	5e-05	0.000154423	yes
XLOC_005522	XLOC_005522	gene:SORBI_3001G503100	1:77164941-77166556	BTX623_mock	BTX623_chitin	OK	3.80423	7.04268	0.888519	3.30114	5e-05	0.000154423	yes
XLOC_005523	XLOC_005523	gene:SORBI_3001G503300	1:77187374-77191454	BTX623_mock	BTX623_chitin	OK	16.5642	59.8937	1.85434	9.948	5e-05	0.000154423	yes
XLOC_005527	XLOC_005527	gene:SORBI_3001G504400	1:77275909-77278858	BTX623_mock	BTX623_chitin	OK	63.6979	42.214	-0.593525	-3.16761	5e-05	0.000154423	yes
XLOC_005533	XLOC_005533	gene:SORBI_3001G505200	1:77330993-77338501	BTX623_mock	BTX623_chitin	OK	2.81252	4.28	0.605746	2.75891	5e-05	0.000154423	yes
XLOC_005534	XLOC_005534	gene:SORBI_3001G505300	1:77343080-77346463	BTX623_mock	BTX623_chitin	OK	11.9891	19.5559	0.705879	3.40684	5e-05	0.000154423	yes
XLOC_005546	XLOC_005546	gene:SORBI_3001G507300	1:77516484-77520667	BTX623_mock	BTX623_chitin	OK	36.0097	50.2272	0.480082	2.70481	5e-05	0.000154423	yes
XLOC_005553	XLOC_005553	gene:SORBI_3001G508466	1:77643213-77647863	BTX623_mock	BTX623_chitin	OK	10.9454	75.8504	2.79283	14.6992	5e-05	0.000154423	yes
XLOC_005557	XLOC_005557	4331577	1:77671367-77674269	BTX623_mock	BTX623_chitin	OK	75.682	104.233	0.461796	2.6323	5e-05	0.000154423	yes
XLOC_005558	XLOC_005558	gene:SORBI_3001G508900	1:77678651-77680765	BTX623_mock	BTX623_chitin	OK	263.705	175.233	-0.589653	-3.3575	5e-05	0.000154423	yes
XLOC_005564	XLOC_005564	gene:SORBI_3001G510600	1:77826755-77827894	BTX623_mock	BTX623_chitin	OK	7.65892	4.07495	-0.910358	-3.14119	5e-05	0.000154423	yes
XLOC_005569	XLOC_005569	gene:SORBI_3001G511300	1:77874810-77879381	BTX623_mock	BTX623_chitin	OK	10.0614	22.1063	1.13563	5.30082	5e-05	0.000154423	yes
XLOC_005571	XLOC_005571	gene:SORBI_3001G511900	1:77959255-77963649	BTX623_mock	BTX623_chitin	OK	2.49477	5.64945	1.1792	5.64281	5e-05	0.000154423	yes
XLOC_005575	XLOC_005575	gene:SORBI_3001G512600	1:78023367-78027643	BTX623_mock	BTX623_chitin	OK	23.7867	60.2529	1.34087	7.46853	5e-05	0.000154423	yes
XLOC_005578	XLOC_005578	gene:SORBI_3001G513300	1:78079363-78080166	BTX623_mock	BTX623_chitin	OK	3.38061	31.4683	3.21854	8.79273	5e-05	0.000154423	yes
XLOC_005584	XLOC_005584	-	1:78212658-78221087	BTX623_mock	BTX623_chitin	OK	314.503	812.904	1.37001	3.9103	5e-05	0.000154423	yes
XLOC_005587	XLOC_005587	4331523	1:78240221-78242770	BTX623_mock	BTX623_chitin	OK	5.88308	42.381	2.84877	11.26	5e-05	0.000154423	yes
XLOC_005588	XLOC_005588	gene:SORBI_3001G515600	1:78242828-78248498	BTX623_mock	BTX623_chitin	OK	25.2475	8.77513	-1.52465	-8.56624	5e-05	0.000154423	yes
XLOC_005592	XLOC_005592	gene:SORBI_3001G516100	1:78276485-78280781	BTX623_mock	BTX623_chitin	OK	34.8599	118.264	1.76237	9.69378	5e-05	0.000154423	yes
XLOC_005596	XLOC_005596	4331515	1:78328400-78335084	BTX623_mock	BTX623_chitin	OK	11.0743	57.0158	2.36415	12.3613	5e-05	0.000154423	yes
XLOC_005597	XLOC_005597	gene:SORBI_3001G516901,gene:SORBI_3001G517000	1:78341767-78346126	BTX623_mock	BTX623_chitin	OK	17.7242	12.1428	-0.545621	-2.76253	5e-05	0.000154423	yes
XLOC_005601	XLOC_005601	gene:SORBI_3001G517900	1:78394559-78403093	BTX623_mock	BTX623_chitin	OK	23.8253	46.8778	0.976407	2.43061	5e-05	0.000154423	yes
XLOC_005602	XLOC_005602	gene:SORBI_3001G518000	1:78407048-78411781	BTX623_mock	BTX623_chitin	OK	6.30947	3.54244	-0.832776	-3.61921	5e-05	0.000154423	yes
XLOC_005607	XLOC_005607	gene:SORBI_3001G519200	1:78532490-78534179	BTX623_mock	BTX623_chitin	OK	32.8072	121.306	1.88656	6.824	5e-05	0.000154423	yes
XLOC_005613	XLOC_005613	gene:SORBI_3001G520200	1:78592912-78601035	BTX623_mock	BTX623_chitin	OK	5.50796	70.1117	3.67007	10.3923	5e-05	0.000154423	yes
XLOC_005614	XLOC_005614	gene:SORBI_3001G520700	1:78615532-78622185	BTX623_mock	BTX623_chitin	OK	4.31142	0.860179	-2.32545	-6.05935	5e-05	0.000154423	yes
XLOC_005620	XLOC_005620	gene:SORBI_3001G521850	1:78700438-78702664	BTX623_mock	BTX623_chitin	OK	1.81191	0.273029	-2.73039	-4.88287	5e-05	0.000154423	yes
XLOC_005630	XLOC_005630	gene:SORBI_3001G523300	1:78816298-78820310	BTX623_mock	BTX623_chitin	OK	9.56382	3.99665	-1.25879	-6.3949	5e-05	0.000154423	yes
XLOC_005631	XLOC_005631	gene:SORBI_3001G523866	1:78865242-78866906	BTX623_mock	BTX623_chitin	OK	10.2012	21.6142	1.08324	3.73445	5e-05	0.000154423	yes
XLOC_005632	XLOC_005632	gene:SORBI_3001G524000	1:78868429-78873113	BTX623_mock	BTX623_chitin	OK	15.6548	21.4562	0.454788	2.42156	5e-05	0.000154423	yes
XLOC_005633	XLOC_005633	gene:SORBI_3001G524150,gene:SORBI_3001G524200	1:78885459-78895519	BTX623_mock	BTX623_chitin	OK	20.2349	12.2252	-0.72699	-3.34156	5e-05	0.000154423	yes
XLOC_005636	XLOC_005636	gene:SORBI_3001G524750	1:78919888-78922669	BTX623_mock	BTX623_chitin	OK	8.34411	30.4248	1.86642	4.08751	5e-05	0.000154423	yes
XLOC_005642	XLOC_005642	gene:SORBI_3001G525400	1:78958395-78960754	BTX623_mock	BTX623_chitin	OK	16.3631	42.2165	1.36736	7.1236	5e-05	0.000154423	yes
XLOC_005645	XLOC_005645	gene:SORBI_3001G525900	1:78988127-78994119	BTX623_mock	BTX623_chitin	OK	48.4693	32.1161	-0.593776	-2.87867	5e-05	0.000154423	yes
XLOC_005646	XLOC_005646	gene:SORBI_3001G526000	1:79003915-79006904	BTX623_mock	BTX623_chitin	OK	1.41671	7.09777	2.32482	7.74146	5e-05	0.000154423	yes
XLOC_005664	XLOC_005664	gene:SORBI_3001G529600	1:79323156-79355856	BTX623_mock	BTX623_chitin	OK	39.3721	72.3953	0.878724	3.82055	5e-05	0.000154423	yes
XLOC_005665	XLOC_005665	gene:SORBI_3001G530000	1:79383049-79386248	BTX623_mock	BTX623_chitin	OK	3.84276	7.85868	1.03214	4.60732	5e-05	0.000154423	yes
XLOC_005666	XLOC_005666	gene:SORBI_3001G530100	1:79386735-79391901	BTX623_mock	BTX623_chitin	OK	9.53698	24.6094	1.3676	7.47463	5e-05	0.000154423	yes
XLOC_005668	XLOC_005668	gene:SORBI_3001G530350	1:79405462-79406196	BTX623_mock	BTX623_chitin	OK	47.3538	124.74	1.39737	6.82927	5e-05	0.000154423	yes
XLOC_005672	XLOC_005672	gene:SORBI_3001G530800	1:79450237-79454838	BTX623_mock	BTX623_chitin	OK	24.3971	12.8278	-0.927432	-4.89391	5e-05	0.000154423	yes
XLOC_005673	XLOC_005673	gene:SORBI_3001G530900	1:79456560-79463119	BTX623_mock	BTX623_chitin	OK	6.81263	4.26572	-0.675421	-3.41399	5e-05	0.000154423	yes
XLOC_005674	XLOC_005674	gene:SORBI_3001G531000	1:79465828-79471748	BTX623_mock	BTX623_chitin	OK	8.44849	4.62697	-0.868626	-2.99704	5e-05	0.000154423	yes
XLOC_005679	XLOC_005679	gene:SORBI_3001G531700	1:79504765-79510277	BTX623_mock	BTX623_chitin	OK	7.86695	1.92122	-2.03378	-5.07515	5e-05	0.000154423	yes
XLOC_005681	XLOC_005681	gene:SORBI_3001G532000	1:79520155-79523376	BTX623_mock	BTX623_chitin	OK	15.8413	22.386	0.498906	2.51407	5e-05	0.000154423	yes
XLOC_005682	XLOC_005682	gene:SORBI_3001G532200	1:79537352-79540054	BTX623_mock	BTX623_chitin	OK	10.7491	39.3534	1.87227	8.34666	5e-05	0.000154423	yes
XLOC_005683	XLOC_005683	gene:SORBI_3001G532300	1:79545042-79551325	BTX623_mock	BTX623_chitin	OK	41.695	93.0176	1.15763	6.0623	5e-05	0.000154423	yes
XLOC_005687	XLOC_005687	gene:SORBI_3001G533000	1:79631078-79632593	BTX623_mock	BTX623_chitin	OK	24.8681	14.0004	-0.828824	-3.39192	5e-05	0.000154423	yes
XLOC_005689	XLOC_005689	gene:SORBI_3001G533400	1:79655971-79659573	BTX623_mock	BTX623_chitin	OK	20.3617	34.5671	0.763542	3.90057	5e-05	0.000154423	yes
XLOC_005696	XLOC_005696	gene:SORBI_3001G534700	1:79806558-79816806	BTX623_mock	BTX623_chitin	OK	11.9424	22.7076	0.927076	5.14354	5e-05	0.000154423	yes
XLOC_005700	XLOC_005700	gene:SORBI_3001G535100	1:79848627-79858701	BTX623_mock	BTX623_chitin	OK	2.9639	2.00403	-0.564595	-2.47941	5e-05	0.000154423	yes
XLOC_005702	XLOC_005702	gene:SORBI_3001G535700	1:79907308-79909828	BTX623_mock	BTX623_chitin	OK	2.50939	1.36575	-0.87764	-2.57177	5e-05	0.000154423	yes
XLOC_005705	XLOC_005705	gene:SORBI_3001G536100	1:79944696-79947861	BTX623_mock	BTX623_chitin	OK	12.9744	27.3505	1.0759	5.51774	5e-05	0.000154423	yes
XLOC_005710	XLOC_005710	gene:SORBI_3001G536600	1:79984623-79991297	BTX623_mock	BTX623_chitin	OK	17.3505	4.6636	-1.89546	-3.83858	5e-05	0.000154423	yes
XLOC_005711	XLOC_005711	gene:SORBI_3001G536800	1:79991841-79995666	BTX623_mock	BTX623_chitin	OK	14.8274	6.65799	-1.1551	-5.34128	5e-05	0.000154423	yes
XLOC_005713	XLOC_005713	4331345	1:80022535-80030428	BTX623_mock	BTX623_chitin	OK	16.8116	9.62275	-0.804934	-4.40653	5e-05	0.000154423	yes
XLOC_005724	XLOC_005724	gene:SORBI_3001G538866	1:80143076-80143854	BTX623_mock	BTX623_chitin	OK	30.091	104.756	1.79963	8.84899	5e-05	0.000154423	yes
XLOC_005725	XLOC_005725	gene:SORBI_3001G539016	1:80164500-80173461	BTX623_mock	BTX623_chitin	OK	8.37986	4.81754	-0.798629	-4.64158	5e-05	0.000154423	yes
XLOC_005735	XLOC_005735	gene:SORBI_3001G541700	1:80481614-80482772	BTX623_mock	BTX623_chitin	OK	67.6995	12.2821	-2.46259	-11.3404	5e-05	0.000154423	yes
XLOC_005739	XLOC_005739	gene:SORBI_3001G542450,gene:SORBI_3001G542500	1:80603102-80638019	BTX623_mock	BTX623_chitin	OK	47.7099	79.2906	0.732861	2.6007	5e-05	0.000154423	yes
XLOC_005740	XLOC_005740	gene:SORBI_3001G542600	1:80649902-80651559	BTX623_mock	BTX623_chitin	OK	12.1314	5.23226	-1.21324	-4.72507	5e-05	0.000154423	yes
XLOC_005749	XLOC_005749	gene:SORBI_3001G544600	1:80872476-80878678	BTX623_mock	BTX623_chitin	OK	26.468	13.9606	-0.922885	-2.81779	5e-05	0.000154423	yes
XLOC_005811	XLOC_005811	-	1:67380063-67380609	BTX623_mock	BTX623_chitin	OK	0	0.555293	inf	#NAME?	5e-05	0.000154423	yes
XLOC_005815	XLOC_005815	-	1:72269616-72272795	BTX623_mock	BTX623_chitin	OK	153.781	320.183	1.05802	4.81393	5e-05	0.000154423	yes
XLOC_005819	XLOC_005819	-	1:80879483-80880708	BTX623_mock	BTX623_chitin	OK	1388.62	2345.47	0.756226	2.46502	5e-05	0.000154423	yes
XLOC_005823	XLOC_005823	gene:SORBI_3010G000900	10:83989-86766	BTX623_mock	BTX623_chitin	OK	10.0008	24.3814	1.28567	6.56725	5e-05	0.000154423	yes
XLOC_005824	XLOC_005824	gene:SORBI_3010G001000	10:88539-92094	BTX623_mock	BTX623_chitin	OK	0.445989	0.883084	0.985543	2.99781	5e-05	0.000154423	yes
XLOC_005827	XLOC_005827	gene:SORBI_3010G001300	10:130012-131840	BTX623_mock	BTX623_chitin	OK	6.60085	17.4624	1.40352	5.26996	5e-05	0.000154423	yes
XLOC_005842	XLOC_005842	gene:SORBI_3010G004400	10:387675-390649	BTX623_mock	BTX623_chitin	OK	3.24554	0.739752	-2.13335	-4.51597	5e-05	0.000154423	yes
XLOC_005851	XLOC_005851	gene:SORBI_3010G006800,gene:SORBI_3010G006900	10:553715-558500	BTX623_mock	BTX623_chitin	OK	0.107498	0.649876	2.59586	3.20332	5e-05	0.000154423	yes
XLOC_005857	XLOC_005857	4339885	10:617054-620884	BTX623_mock	BTX623_chitin	OK	8.13537	1.76132	-2.20755	-6.12989	5e-05	0.000154423	yes
XLOC_005861	XLOC_005861	gene:SORBI_3010G008400	10:680489-684205	BTX623_mock	BTX623_chitin	OK	6.13254	12.3824	1.01373	4.61527	5e-05	0.000154423	yes
XLOC_005863	XLOC_005863	4339895	10:725864-731612	BTX623_mock	BTX623_chitin	OK	4.49178	25.5481	2.50786	13.0889	5e-05	0.000154423	yes
XLOC_005866	XLOC_005866	gene:SORBI_3010G009400,gene:SORBI_3010G009466	10:774696-784188	BTX623_mock	BTX623_chitin	OK	29.7285	113.833	1.937	9.82582	5e-05	0.000154423	yes
XLOC_005876	XLOC_005876	gene:SORBI_3010G011700	10:1021549-1024920	BTX623_mock	BTX623_chitin	OK	3.80742	2.05561	-0.889248	-3.592	5e-05	0.000154423	yes
XLOC_005881	XLOC_005881	gene:SORBI_3010G012500	10:1064028-1065955	BTX623_mock	BTX623_chitin	OK	102.025	137.692	0.432515	2.37749	5e-05	0.000154423	yes
XLOC_005883	XLOC_005883	gene:SORBI_3010G013200	10:1098112-1104463	BTX623_mock	BTX623_chitin	OK	92.0822	187.004	1.02208	5.16336	5e-05	0.000154423	yes
XLOC_005884	XLOC_005884	gene:SORBI_3010G013800	10:1148951-1156876	BTX623_mock	BTX623_chitin	OK	17.8379	13.2232	-0.431872	-2.40044	5e-05	0.000154423	yes
XLOC_005885	XLOC_005885	gene:SORBI_3010G013900	10:1157701-1160627	BTX623_mock	BTX623_chitin	OK	25.689	13.4264	-0.936078	-4.34163	5e-05	0.000154423	yes
XLOC_005893	XLOC_005893	gene:SORBI_3010G015800	10:1261318-1272322	BTX623_mock	BTX623_chitin	OK	10.1023	26.5379	1.39337	2.93775	5e-05	0.000154423	yes
XLOC_005896	XLOC_005896	gene:SORBI_3010G016300	10:1293947-1296556	BTX623_mock	BTX623_chitin	OK	28.292	11.8415	-1.25655	-6.36706	5e-05	0.000154423	yes
XLOC_005897	XLOC_005897	gene:SORBI_3010G016400	10:1307847-1311015	BTX623_mock	BTX623_chitin	OK	46.824	68.0447	0.539236	2.94807	5e-05	0.000154423	yes
XLOC_005912	XLOC_005912	gene:SORBI_3010G018900	10:1553027-1556670	BTX623_mock	BTX623_chitin	OK	7.43379	3.52924	-1.07474	-4.80867	5e-05	0.000154423	yes
XLOC_005917	XLOC_005917	gene:SORBI_3010G019800	10:1608889-1611362	BTX623_mock	BTX623_chitin	OK	6.91371	9.64877	0.480886	2.24835	5e-05	0.000154423	yes
XLOC_005929	XLOC_005929	-	10:1742152-1744708	BTX623_mock	BTX623_chitin	OK	0.450424	1.53787	1.77157	3.23805	5e-05	0.000154423	yes
XLOC_005932	XLOC_005932	gene:SORBI_3010G022100	10:1802511-1804706	BTX623_mock	BTX623_chitin	OK	18.8426	7.3552	-1.35716	-6.31565	5e-05	0.000154423	yes
XLOC_005933	XLOC_005933	gene:SORBI_3010G022300	10:1820269-1822869	BTX623_mock	BTX623_chitin	OK	25.0545	34.9267	0.479259	2.47056	5e-05	0.000154423	yes
XLOC_005941	XLOC_005941	gene:SORBI_3010G023200	10:1887482-1888040	BTX623_mock	BTX623_chitin	OK	48.9208	90.4932	0.887361	3.84292	5e-05	0.000154423	yes
XLOC_005945	XLOC_005945	gene:SORBI_3010G023800	10:1979468-1983556	BTX623_mock	BTX623_chitin	OK	185.782	290.584	0.645349	3.44069	5e-05	0.000154423	yes
XLOC_005951	XLOC_005951	gene:SORBI_3010G026100	10:2122341-2125613	BTX623_mock	BTX623_chitin	OK	3.66848	1.94582	-0.914802	-3.85235	5e-05	0.000154423	yes
XLOC_005952	XLOC_005952	gene:SORBI_3010G026500	10:2143891-2146510	BTX623_mock	BTX623_chitin	OK	2.73016	10.7041	1.97111	8.41517	5e-05	0.000154423	yes
XLOC_005953	XLOC_005953	gene:SORBI_3010G026600	10:2146851-2151088	BTX623_mock	BTX623_chitin	OK	5.03744	2.65667	-0.923071	-2.82441	5e-05	0.000154423	yes
XLOC_005959	XLOC_005959	gene:SORBI_3010G028000	10:2283800-2287867	BTX623_mock	BTX623_chitin	OK	1.01445	0.431119	-1.23455	-3.58762	5e-05	0.000154423	yes
XLOC_005964	XLOC_005964	gene:SORBI_3010G028600	10:2325920-2334916	BTX623_mock	BTX623_chitin	OK	32.4823	69.1576	1.09024	4.65569	5e-05	0.000154423	yes
XLOC_005971	XLOC_005971	4340070	10:2464190-2466076	BTX623_mock	BTX623_chitin	OK	3.15331	6.79261	1.1071	3.91706	5e-05	0.000154423	yes
XLOC_005972	XLOC_005972	gene:SORBI_3010G030500	10:2482426-2486354	BTX623_mock	BTX623_chitin	OK	0.24522	0.745018	1.6032	2.78155	5e-05	0.000154423	yes
XLOC_005978	XLOC_005978	4340089	10:2603380-2606505	BTX623_mock	BTX623_chitin	OK	7.80042	3.28005	-1.24984	-5.37977	5e-05	0.000154423	yes
XLOC_005981	XLOC_005981	gene:SORBI_3010G033300	10:2636506-2641671	BTX623_mock	BTX623_chitin	OK	16.8882	55.9654	1.72852	9.80796	5e-05	0.000154423	yes
XLOC_005982	XLOC_005982	gene:SORBI_3010G033400	10:2645170-2648878	BTX623_mock	BTX623_chitin	OK	21.1082	31.0002	0.554474	3.00309	5e-05	0.000154423	yes
XLOC_005995	XLOC_005995	gene:SORBI_3010G035200	10:2845505-2848754	BTX623_mock	BTX623_chitin	OK	9.31659	5.32273	-0.807637	-3.32174	5e-05	0.000154423	yes
XLOC_006026	XLOC_006026	gene:SORBI_3010G041600	10:3225557-3227768	BTX623_mock	BTX623_chitin	OK	451.598	625.306	0.469524	2.51183	5e-05	0.000154423	yes
XLOC_006027	XLOC_006027	gene:SORBI_3010G041700	10:3229752-3235258	BTX623_mock	BTX623_chitin	OK	7.04763	13.9542	0.985491	4.88794	5e-05	0.000154423	yes
XLOC_006033	XLOC_006033	9272469	10:3308823-3316043	BTX623_mock	BTX623_chitin	OK	13.6471	26.1882	0.940326	3.5129	5e-05	0.000154423	yes
XLOC_006037	XLOC_006037	gene:SORBI_3010G043400	10:3373822-3378135	BTX623_mock	BTX623_chitin	OK	17.7742	33.1949	0.901173	4.94805	5e-05	0.000154423	yes
XLOC_006039	XLOC_006039	gene:SORBI_3010G043800	10:3400090-3404576	BTX623_mock	BTX623_chitin	OK	23.5001	16.9382	-0.472385	-2.57291	5e-05	0.000154423	yes
XLOC_006043	XLOC_006043	gene:SORBI_3010G044500	10:3453073-3455071	BTX623_mock	BTX623_chitin	OK	58.7423	42.7236	-0.459364	-2.49701	5e-05	0.000154423	yes
XLOC_006047	XLOC_006047	gene:SORBI_3010G045200	10:3529570-3531571	BTX623_mock	BTX623_chitin	OK	3.92519	2.64757	-0.568094	-2.27089	5e-05	0.000154423	yes
XLOC_006048	XLOC_006048	gene:SORBI_3010G045300	10:3532653-3533916	BTX623_mock	BTX623_chitin	OK	14.8042	5.07368	-1.5449	-2.41695	5e-05	0.000154423	yes
XLOC_006049	XLOC_006049	gene:SORBI_3010G045400	10:3535314-3545585	BTX623_mock	BTX623_chitin	OK	1.86651	3.67371	0.976898	4.26184	5e-05	0.000154423	yes
XLOC_006051	XLOC_006051	gene:SORBI_3010G045600	10:3560482-3563129	BTX623_mock	BTX623_chitin	OK	13.0906	19.995	0.611111	3.32247	5e-05	0.000154423	yes
XLOC_006052	XLOC_006052	gene:SORBI_3010G045700	10:3566331-3570988	BTX623_mock	BTX623_chitin	OK	0.349193	14.7008	5.39572	10.6549	5e-05	0.000154423	yes
XLOC_006053	XLOC_006053	gene:SORBI_3010G045833	10:3574653-3581914	BTX623_mock	BTX623_chitin	OK	14.5969	32.8084	1.1684	5.75737	5e-05	0.000154423	yes
XLOC_006055	XLOC_006055	gene:SORBI_3010G046400	10:3614011-3616442	BTX623_mock	BTX623_chitin	OK	4.32027	2.36877	-0.866983	-2.69041	5e-05	0.000154423	yes
XLOC_006058	XLOC_006058	gene:SORBI_3010G047000	10:3650949-3656540	BTX623_mock	BTX623_chitin	OK	16.0292	11.4208	-0.489042	-2.56579	5e-05	0.000154423	yes
XLOC_006081	XLOC_006081	gene:SORBI_3010G050750	10:3929052-3932016	BTX623_mock	BTX623_chitin	OK	63.2231	35.0235	-0.85213	-4.10625	5e-05	0.000154423	yes
XLOC_006083	XLOC_006083	gene:SORBI_3010G050900	10:3949206-3953546	BTX623_mock	BTX623_chitin	OK	238.648	106.151	-1.16877	-6.4904	5e-05	0.000154423	yes
XLOC_006088	XLOC_006088	gene:SORBI_3010G052200	10:4071577-4073478	BTX623_mock	BTX623_chitin	OK	256.716	1253.85	2.28812	12.125	5e-05	0.000154423	yes
XLOC_006089	XLOC_006089	gene:SORBI_3010G052300	10:4074928-4079929	BTX623_mock	BTX623_chitin	OK	4.32701	9.07675	1.06881	3.62087	5e-05	0.000154423	yes
XLOC_006090	XLOC_006090	gene:SORBI_3010G052500	10:4101157-4103738	BTX623_mock	BTX623_chitin	OK	2.20901	0.527136	-2.06715	-6.08117	5e-05	0.000154423	yes
XLOC_006091	XLOC_006091	gene:SORBI_3010G052600	10:4107460-4109189	BTX623_mock	BTX623_chitin	OK	6.88228	12.4358	0.853539	3.60371	5e-05	0.000154423	yes
XLOC_006092	XLOC_006092	gene:SORBI_3010G052800	10:4127652-4131084	BTX623_mock	BTX623_chitin	OK	15.7967	23.0445	0.544805	2.94712	5e-05	0.000154423	yes
XLOC_006098	XLOC_006098	gene:SORBI_3010G054000	10:4236765-4242364	BTX623_mock	BTX623_chitin	OK	21.2701	80.0713	1.91246	10.1354	5e-05	0.000154423	yes
XLOC_006099	XLOC_006099	gene:SORBI_3010G054100	10:4243932-4256233	BTX623_mock	BTX623_chitin	OK	2.45107	11.6022	2.24292	9.61763	5e-05	0.000154423	yes
XLOC_006101	XLOC_006101	gene:SORBI_3010G054400	10:4268370-4272095	BTX623_mock	BTX623_chitin	OK	0.38923	1.01132	1.37754	2.27158	5e-05	0.000154423	yes
XLOC_006106	XLOC_006106	gene:SORBI_3010G055900,gene:SORBI_3010G056000	10:4350557-4358248	BTX623_mock	BTX623_chitin	OK	9.14323	14.362	0.651486	3.52548	5e-05	0.000154423	yes
XLOC_006108	XLOC_006108	gene:SORBI_3010G056300	10:4381363-4385097	BTX623_mock	BTX623_chitin	OK	0.667506	0.35161	-0.924804	-2.60028	5e-05	0.000154423	yes
XLOC_006121	XLOC_006121	gene:SORBI_3010G058300	10:4585174-4588547	BTX623_mock	BTX623_chitin	OK	0.937321	2.53983	1.43812	4.70059	5e-05	0.000154423	yes
XLOC_006145	XLOC_006145	gene:SORBI_3010G063566	10:5024339-5030769	BTX623_mock	BTX623_chitin	OK	3.00704	1.19507	-1.33124	-4.35624	5e-05	0.000154423	yes
XLOC_006150	XLOC_006150	gene:SORBI_3010G064600	10:5107327-5114846	BTX623_mock	BTX623_chitin	OK	12.5746	25.1593	1.00057	5.44084	5e-05	0.000154423	yes
XLOC_006151	XLOC_006151	4340320	10:5131369-5136101	BTX623_mock	BTX623_chitin	OK	4.48921	2.68786	-0.740002	-3.33091	5e-05	0.000154423	yes
XLOC_006152	XLOC_006152	gene:SORBI_3010G065900	10:5243102-5246843	BTX623_mock	BTX623_chitin	OK	0.790937	5.40161	2.77176	9.49983	5e-05	0.000154423	yes
XLOC_006154	XLOC_006154	gene:SORBI_3010G066700	10:5341283-5343838	BTX623_mock	BTX623_chitin	OK	1.93556	34.1384	4.14057	15.5479	5e-05	0.000154423	yes
XLOC_006159	XLOC_006159	gene:SORBI_3010G067950	10:5455281-5459271	BTX623_mock	BTX623_chitin	OK	3.148	1.81287	-0.796155	-2.24105	5e-05	0.000154423	yes
XLOC_006162	XLOC_006162	gene:SORBI_3010G068500	10:5496878-5501372	BTX623_mock	BTX623_chitin	OK	4.44647	8.77508	0.980753	4.86046	5e-05	0.000154423	yes
XLOC_006167	XLOC_006167	gene:SORBI_3010G069600	10:5582590-5586127	BTX623_mock	BTX623_chitin	OK	1.97726	7.30263	1.88491	8.10364	5e-05	0.000154423	yes
XLOC_006171	XLOC_006171	gene:SORBI_3010G071000	10:5699968-5701457	BTX623_mock	BTX623_chitin	OK	4.74947	27.5208	2.53468	9.18101	5e-05	0.000154423	yes
XLOC_006172	XLOC_006172	gene:SORBI_3010G071100	10:5706579-5710147	BTX623_mock	BTX623_chitin	OK	20.6245	29.3576	0.509376	2.78295	5e-05	0.000154423	yes
XLOC_006174	XLOC_006174	gene:SORBI_3010G071700	10:5791146-5794563	BTX623_mock	BTX623_chitin	OK	37.27	20.8238	-0.839783	-4.73268	5e-05	0.000154423	yes
XLOC_006177	XLOC_006177	gene:SORBI_3010G072000	10:5823617-5828112	BTX623_mock	BTX623_chitin	OK	7.76402	11.406	0.554917	2.8443	5e-05	0.000154423	yes
XLOC_006179	XLOC_006179	gene:SORBI_3010G072700	10:5919446-5922607	BTX623_mock	BTX623_chitin	OK	6.291	2.14389	-1.55306	-4.22507	5e-05	0.000154423	yes
XLOC_006180	XLOC_006180	gene:SORBI_3010G072800	10:5926950-5946241	BTX623_mock	BTX623_chitin	OK	10.3104	14.3834	0.480307	2.67491	5e-05	0.000154423	yes
XLOC_006183	XLOC_006183	gene:SORBI_3010G073200	10:5962306-5965857	BTX623_mock	BTX623_chitin	OK	31.7209	21.6848	-0.548749	-3.15629	5e-05	0.000154423	yes
XLOC_006186	XLOC_006186	gene:SORBI_3010G073600	10:6016183-6023987	BTX623_mock	BTX623_chitin	OK	2.07366	1.30257	-0.670818	-2.82666	5e-05	0.000154423	yes
XLOC_006195	XLOC_006195	gene:SORBI_3010G075200	10:6163590-6166425	BTX623_mock	BTX623_chitin	OK	6.74206	36.9828	2.45559	9.43642	5e-05	0.000154423	yes
XLOC_006203	XLOC_006203	gene:SORBI_3010G076500	10:6291756-6294590	BTX623_mock	BTX623_chitin	OK	0.772025	3.46829	2.1675	6.51406	5e-05	0.000154423	yes
XLOC_006204	XLOC_006204	gene:SORBI_3010G076700	10:6310036-6315780	BTX623_mock	BTX623_chitin	OK	3.04771	36.4964	3.58196	17.7578	5e-05	0.000154423	yes
XLOC_006207	XLOC_006207	107276671	10:6374925-6376872	BTX623_mock	BTX623_chitin	OK	3.54725	0.877444	-2.01532	-2.86958	5e-05	0.000154423	yes
XLOC_006208	XLOC_006208	gene:SORBI_3010G077250	10:6421385-6422856	BTX623_mock	BTX623_chitin	OK	19.2451	10.0864	-0.932072	-3.86867	5e-05	0.000154423	yes
XLOC_006215	XLOC_006215	gene:SORBI_3010G078100	10:6502039-6512227	BTX623_mock	BTX623_chitin	OK	22.5007	45.8973	1.02844	5.86452	5e-05	0.000154423	yes
XLOC_006217	XLOC_006217	gene:SORBI_3010G078300	10:6522271-6527342	BTX623_mock	BTX623_chitin	OK	4.82147	3.12355	-0.626286	-3.20901	5e-05	0.000154423	yes
XLOC_006222	XLOC_006222	gene:SORBI_3010G079000,gene:SORBI_3010G079100	10:6651593-6662512	BTX623_mock	BTX623_chitin	OK	110.972	57.7587	-0.942092	-4.93211	5e-05	0.000154423	yes
XLOC_006225	XLOC_006225	gene:SORBI_3010G079300	10:6667773-6669973	BTX623_mock	BTX623_chitin	OK	0.346521	1.13548	1.71229	3.11267	5e-05	0.000154423	yes
XLOC_006228	XLOC_006228	gene:SORBI_3010G079900	10:6796429-6799360	BTX623_mock	BTX623_chitin	OK	19.0671	13.4165	-0.507081	-2.95038	5e-05	0.000154423	yes
XLOC_006233	XLOC_006233	gene:SORBI_3010G080500	10:6856325-6858364	BTX623_mock	BTX623_chitin	OK	5.14	11.8585	1.20608	5.64404	5e-05	0.000154423	yes
XLOC_006242	XLOC_006242	4340462	10:6998321-7004531	BTX623_mock	BTX623_chitin	OK	17.718	9.99168	-0.826419	-3.76918	5e-05	0.000154423	yes
XLOC_006253	XLOC_006253	gene:SORBI_3010G083600	10:7117174-7121974	BTX623_mock	BTX623_chitin	OK	0.733175	3.57072	2.28398	8.96344	5e-05	0.000154423	yes
XLOC_006258	XLOC_006258	gene:SORBI_3010G085100	10:7249307-7265492	BTX623_mock	BTX623_chitin	OK	37.6366	26.537	-0.504133	-2.83089	5e-05	0.000154423	yes
XLOC_006262	XLOC_006262	gene:SORBI_3010G085600	10:7347740-7354659	BTX623_mock	BTX623_chitin	OK	8.12363	4.90686	-0.727324	-3.76866	5e-05	0.000154423	yes
XLOC_006267	XLOC_006267	gene:SORBI_3010G086200	10:7412028-7427712	BTX623_mock	BTX623_chitin	OK	11.657	38.2034	1.71251	7.20709	5e-05	0.000154423	yes
XLOC_006275	XLOC_006275	gene:SORBI_3010G088700	10:7593603-7595967	BTX623_mock	BTX623_chitin	OK	22.1364	30.0505	0.440969	2.35811	5e-05	0.000154423	yes
XLOC_006278	XLOC_006278	gene:SORBI_3010G089500	10:7698181-7701942	BTX623_mock	BTX623_chitin	OK	3.72859	2.15909	-0.788211	-2.30703	5e-05	0.000154423	yes
XLOC_006282	XLOC_006282	-	10:7844150-7847595	BTX623_mock	BTX623_chitin	OK	7.39707	3.97639	-0.895493	-3.95019	5e-05	0.000154423	yes
XLOC_006283	XLOC_006283	gene:SORBI_3010G090401	10:7864831-7865909	BTX623_mock	BTX623_chitin	OK	3.77107	0.924316	-2.02852	-3.97477	5e-05	0.000154423	yes
XLOC_006285	XLOC_006285	4340533	10:7929353-7932745	BTX623_mock	BTX623_chitin	OK	16.811	32.1156	0.933868	4.9202	5e-05	0.000154423	yes
XLOC_006286	XLOC_006286	gene:SORBI_3010G091200	10:7953160-7959233	BTX623_mock	BTX623_chitin	OK	10.5987	5.0043	-1.08264	-3.89526	5e-05	0.000154423	yes
XLOC_006287	XLOC_006287	gene:SORBI_3010G091300	10:7961527-7970314	BTX623_mock	BTX623_chitin	OK	7.35924	54.5995	2.89126	15.9582	5e-05	0.000154423	yes
XLOC_006293	XLOC_006293	gene:SORBI_3010G092100	10:8131768-8138107	BTX623_mock	BTX623_chitin	OK	5.81961	1.832	-1.6675	-5.80685	5e-05	0.000154423	yes
XLOC_006301	XLOC_006301	gene:SORBI_3010G093500	10:8309031-8317316	BTX623_mock	BTX623_chitin	OK	6.50464	2.65994	-1.29008	-5.65356	5e-05	0.000154423	yes
XLOC_006309	XLOC_006309	gene:SORBI_3010G095100	10:8530697-8534394	BTX623_mock	BTX623_chitin	OK	7.29291	3.29452	-1.14643	-4.62796	5e-05	0.000154423	yes
XLOC_006312	XLOC_006312	gene:SORBI_3010G096000	10:8636717-8643721	BTX623_mock	BTX623_chitin	OK	11.4397	8.1855	-0.482906	-2.46436	5e-05	0.000154423	yes
XLOC_006315	XLOC_006315	4340977	10:8684707-8687447	BTX623_mock	BTX623_chitin	OK	88.6526	32.5823	-1.44407	-7.92356	5e-05	0.000154423	yes
XLOC_006323	XLOC_006323	gene:SORBI_3010G098800	10:8912805-8917626	BTX623_mock	BTX623_chitin	OK	0.892214	2.15167	1.26999	4.43312	5e-05	0.000154423	yes
XLOC_006327	XLOC_006327	gene:SORBI_3010G099400	10:8981845-8983601	BTX623_mock	BTX623_chitin	OK	0.749758	15.5248	4.37201	11.193	5e-05	0.000154423	yes
XLOC_006329	XLOC_006329	gene:SORBI_3010G099800	10:9044306-9050114	BTX623_mock	BTX623_chitin	OK	2.27637	1.02668	-1.14874	-4.26009	5e-05	0.000154423	yes
XLOC_006333	XLOC_006333	gene:SORBI_3010G100516	10:9226048-9240137	BTX623_mock	BTX623_chitin	OK	3.67131	1.70495	-1.10657	-3.74463	5e-05	0.000154423	yes
XLOC_006336	XLOC_006336	gene:SORBI_3010G100900	10:9294771-9301815	BTX623_mock	BTX623_chitin	OK	17.3103	9.67067	-0.83994	-4.86275	5e-05	0.000154423	yes
XLOC_006338	XLOC_006338	gene:SORBI_3010G101100	10:9309677-9313021	BTX623_mock	BTX623_chitin	OK	0.622626	1.64329	1.40015	3.48687	5e-05	0.000154423	yes
XLOC_006341	XLOC_006341	gene:SORBI_3010G101400	10:9352131-9354229	BTX623_mock	BTX623_chitin	OK	1.32097	0.575047	-1.19985	-3.06632	5e-05	0.000154423	yes
XLOC_006344	XLOC_006344	gene:SORBI_3010G101800	10:9412781-9421401	BTX623_mock	BTX623_chitin	OK	48.8939	69.619	0.509828	2.81964	5e-05	0.000154423	yes
XLOC_006346	XLOC_006346	gene:SORBI_3010G102000	10:9458741-9460121	BTX623_mock	BTX623_chitin	OK	2.39016	62.6615	4.7124	11.4988	5e-05	0.000154423	yes
XLOC_006348	XLOC_006348	gene:SORBI_3010G102366	10:9532430-9536695	BTX623_mock	BTX623_chitin	OK	5.50369	3.16166	-0.799716	-3.33386	5e-05	0.000154423	yes
XLOC_006353	XLOC_006353	gene:SORBI_3010G103300	10:9686198-9699870	BTX623_mock	BTX623_chitin	OK	1.06517	3.53949	1.73246	7.71125	5e-05	0.000154423	yes
XLOC_006358	XLOC_006358	gene:SORBI_3010G105300	10:10025082-10026131	BTX623_mock	BTX623_chitin	OK	61.1128	205.626	1.75047	9.07694	5e-05	0.000154423	yes
XLOC_006361	XLOC_006361	gene:SORBI_3010G105701	10:10067430-10068511	BTX623_mock	BTX623_chitin	OK	2.20719	6.79206	1.62164	4.85008	5e-05	0.000154423	yes
XLOC_006362	XLOC_006362	gene:SORBI_3010G105800	10:10131190-10135616	BTX623_mock	BTX623_chitin	OK	8.34383	22.7732	1.44856	7.26986	5e-05	0.000154423	yes
XLOC_006375	XLOC_006375	gene:SORBI_3010G108500	10:10798047-10800067	BTX623_mock	BTX623_chitin	OK	1.84696	8.61407	2.22155	6.67309	5e-05	0.000154423	yes
XLOC_006379	XLOC_006379	gene:SORBI_3010G109200	10:10885604-10889123	BTX623_mock	BTX623_chitin	OK	128.605	42.8886	-1.58428	-6.96824	5e-05	0.000154423	yes
XLOC_006392	XLOC_006392	gene:SORBI_3010G112000	10:11455861-11467700	BTX623_mock	BTX623_chitin	OK	7.10301	4.79772	-0.566081	-3.14087	5e-05	0.000154423	yes
XLOC_006394	XLOC_006394	gene:SORBI_3010G112200	10:11580885-11585392	BTX623_mock	BTX623_chitin	OK	25.6775	78.3607	1.60963	8.8108	5e-05	0.000154423	yes
XLOC_006412	XLOC_006412	gene:SORBI_3010G115200	10:12290642-12294034	BTX623_mock	BTX623_chitin	OK	15.5117	8.95193	-0.793082	-2.93113	5e-05	0.000154423	yes
XLOC_006413	XLOC_006413	gene:SORBI_3010G115300	10:12319818-12323539	BTX623_mock	BTX623_chitin	OK	17.4111	10.9125	-0.674032	-3.48506	5e-05	0.000154423	yes
XLOC_006420	XLOC_006420	gene:SORBI_3010G116400	10:12668907-12672457	BTX623_mock	BTX623_chitin	OK	31.4364	68.6807	1.12747	6.23873	5e-05	0.000154423	yes
XLOC_006427	XLOC_006427	gene:SORBI_3010G117100	10:12839013-12839713	BTX623_mock	BTX623_chitin	OK	9.02954	258.141	4.83736	20.3237	5e-05	0.000154423	yes
XLOC_006428	XLOC_006428	gene:SORBI_3010G117200	10:12859334-12860031	BTX623_mock	BTX623_chitin	OK	2.34451	63.9592	4.7698	14.4147	5e-05	0.000154423	yes
XLOC_006429	XLOC_006429	gene:SORBI_3010G117300	10:12879598-12880305	BTX623_mock	BTX623_chitin	OK	4.03745	159.847	5.30711	18.8802	5e-05	0.000154423	yes
XLOC_006432	XLOC_006432	gene:SORBI_3010G117500	10:12927458-12928171	BTX623_mock	BTX623_chitin	OK	5.36201	357.173	6.05771	23.1773	5e-05	0.000154423	yes
XLOC_006433	XLOC_006433	gene:SORBI_3010G117600	10:12931170-12931939	BTX623_mock	BTX623_chitin	OK	0.479209	58.2407	6.92523	10.6109	5e-05	0.000154423	yes
XLOC_006435	XLOC_006435	gene:SORBI_3010G117800	10:12942705-12943487	BTX623_mock	BTX623_chitin	OK	3.70568	311.991	6.39562	23.3477	5e-05	0.000154423	yes
XLOC_006438	XLOC_006438	gene:SORBI_3010G118100	10:13000582-13005110	BTX623_mock	BTX623_chitin	OK	7.18443	54.1146	2.91307	14.8942	5e-05	0.000154423	yes
XLOC_006452	XLOC_006452	gene:SORBI_3010G120800	10:13922695-13924787	BTX623_mock	BTX623_chitin	OK	26.5371	71.2165	1.4242	7.56966	5e-05	0.000154423	yes
XLOC_006458	XLOC_006458	gene:SORBI_3010G122000	10:14168823-14172230	BTX623_mock	BTX623_chitin	OK	2.58047	8.01005	1.63418	5.75936	5e-05	0.000154423	yes
XLOC_006460	XLOC_006460	gene:SORBI_3010G122800	10:14448747-14452409	BTX623_mock	BTX623_chitin	OK	2.92319	17.7903	2.60548	13.0469	5e-05	0.000154423	yes
XLOC_006463	XLOC_006463	gene:SORBI_3010G123400	10:14521566-14528499	BTX623_mock	BTX623_chitin	OK	3.11052	24.053	2.95099	15.8157	5e-05	0.000154423	yes
XLOC_006481	XLOC_006481	gene:SORBI_3010G127200	10:16100826-16102955	BTX623_mock	BTX623_chitin	OK	1.02372	3.65864	1.83749	6.70526	5e-05	0.000154423	yes
XLOC_006482	XLOC_006482	gene:SORBI_3010G127300	10:16104083-16106388	BTX623_mock	BTX623_chitin	OK	0.371171	2.82852	2.92989	8.8228	5e-05	0.000154423	yes
XLOC_006488	XLOC_006488	gene:SORBI_3010G128700	10:16968975-16970381	BTX623_mock	BTX623_chitin	OK	4.11536	2.19116	-0.909326	-2.53208	5e-05	0.000154423	yes
XLOC_006497	XLOC_006497	gene:SORBI_3010G130000	10:17558021-17562289	BTX623_mock	BTX623_chitin	OK	14.9883	22.5147	0.587034	3.12552	5e-05	0.000154423	yes
XLOC_006498	XLOC_006498	4340863	10:17602359-17606572	BTX623_mock	BTX623_chitin	OK	4.35255	2.40966	-0.853031	-3.35804	5e-05	0.000154423	yes
XLOC_006504	XLOC_006504	gene:SORBI_3010G131300	10:18054397-18058964	BTX623_mock	BTX623_chitin	OK	2.02866	1.16089	-0.8053	-3.19582	5e-05	0.000154423	yes
XLOC_006506	XLOC_006506	gene:SORBI_3010G131700	10:18098326-18103245	BTX623_mock	BTX623_chitin	OK	160.895	108.73	-0.565378	-3.03376	5e-05	0.000154423	yes
XLOC_006508	XLOC_006508	gene:SORBI_3010G131950	10:18156406-18156751	BTX623_mock	BTX623_chitin	OK	123.702	585.08	2.24177	10.9006	5e-05	0.000154423	yes
XLOC_006510	XLOC_006510	-	10:18269244-18274057	BTX623_mock	BTX623_chitin	OK	12.1096	7.77123	-0.639934	-2.76628	5e-05	0.000154423	yes
XLOC_006513	XLOC_006513	gene:SORBI_3010G132700	10:18387853-18395971	BTX623_mock	BTX623_chitin	OK	10.4463	5.0998	-1.03447	-3.26996	5e-05	0.000154423	yes
XLOC_006518	XLOC_006518	-	10:19313908-19316682	BTX623_mock	BTX623_chitin	OK	5.75293	3.61705	-0.669485	-2.60535	5e-05	0.000154423	yes
XLOC_006524	XLOC_006524	gene:SORBI_3010G134000	10:19512109-19518836	BTX623_mock	BTX623_chitin	OK	2.24199	1.17011	-0.938135	-3.56814	5e-05	0.000154423	yes
XLOC_006525	XLOC_006525	gene:SORBI_3010G134100	10:19518836-19523184	BTX623_mock	BTX623_chitin	OK	4.31614	2.2337	-0.950306	-4.04181	5e-05	0.000154423	yes
XLOC_006534	XLOC_006534	gene:SORBI_3010G135300	10:20240957-20245752	BTX623_mock	BTX623_chitin	OK	1.49853	0.457561	-1.71151	-3.83697	5e-05	0.000154423	yes
XLOC_006536	XLOC_006536	gene:SORBI_3010G135600	10:20272422-20274127	BTX623_mock	BTX623_chitin	OK	2.15228	5.85994	1.44502	5.52466	5e-05	0.000154423	yes
XLOC_006538	XLOC_006538	gene:SORBI_3010G136000	10:20423370-20426054	BTX623_mock	BTX623_chitin	OK	0.266538	0.985198	1.88607	4.71863	5e-05	0.000154423	yes
XLOC_006540	XLOC_006540	gene:SORBI_3010G136250	10:20622773-20624728	BTX623_mock	BTX623_chitin	OK	11.6146	5.96093	-0.962328	-3.07122	5e-05	0.000154423	yes
XLOC_006552	XLOC_006552	gene:SORBI_3010G138500	10:23005709-23011021	BTX623_mock	BTX623_chitin	OK	1.92558	0.925788	-1.05654	-3.86831	5e-05	0.000154423	yes
XLOC_006580	XLOC_006580	gene:SORBI_3010G143900	10:38788007-38791103	BTX623_mock	BTX623_chitin	OK	19.9003	74.7217	1.90874	10.2876	5e-05	0.000154423	yes
XLOC_006584	XLOC_006584	gene:SORBI_3010G144400	10:38889300-38892713	BTX623_mock	BTX623_chitin	OK	15.7364	29.4471	0.904015	4.90699	5e-05	0.000154423	yes
XLOC_006594	XLOC_006594	gene:SORBI_3010G145900	10:41297947-41301127	BTX623_mock	BTX623_chitin	OK	39.4832	53.8889	0.448749	2.65552	5e-05	0.000154423	yes
XLOC_006599	XLOC_006599	gene:SORBI_3010G147100	10:42005477-42012905	BTX623_mock	BTX623_chitin	OK	24.0001	44.9184	0.904265	4.87834	5e-05	0.000154423	yes
XLOC_006608	XLOC_006608	gene:SORBI_3010G148501	10:42432434-42437204	BTX623_mock	BTX623_chitin	OK	1.11284	2.28406	1.03735	4.00516	5e-05	0.000154423	yes
XLOC_006625	XLOC_006625	gene:SORBI_3010G152000	10:44081154-44086248	BTX623_mock	BTX623_chitin	OK	2.07232	1.11837	-0.88985	-2.93837	5e-05	0.000154423	yes
XLOC_006627	XLOC_006627	gene:SORBI_3010G152850	10:44505355-44508601	BTX623_mock	BTX623_chitin	OK	3.46177	1.8121	-0.933845	-3.86142	5e-05	0.000154423	yes
XLOC_006629	XLOC_006629	gene:SORBI_3010G153100	10:44528957-44538286	BTX623_mock	BTX623_chitin	OK	40.1043	87.0928	1.1188	6.01226	5e-05	0.000154423	yes
XLOC_006631	XLOC_006631	-	10:44672682-44674561	BTX623_mock	BTX623_chitin	OK	6.289	2.87085	-1.13135	-2.8401	5e-05	0.000154423	yes
XLOC_006642	XLOC_006642	gene:SORBI_3010G155300	10:45701694-45702656	BTX623_mock	BTX623_chitin	OK	4.55435	91.8456	4.33389	14.7252	5e-05	0.000154423	yes
XLOC_006650	XLOC_006650	gene:SORBI_3010G157000	10:46160807-46161803	BTX623_mock	BTX623_chitin	OK	5.80316	1.27432	-2.18712	-6.45617	5e-05	0.000154423	yes
XLOC_006674	XLOC_006674	gene:SORBI_3010G160033	10:47028582-47030238	BTX623_mock	BTX623_chitin	OK	1.69588	0.63657	-1.41364	-2.78808	5e-05	0.000154423	yes
XLOC_006680	XLOC_006680	gene:SORBI_3010G161201	10:47678962-47680610	BTX623_mock	BTX623_chitin	OK	20.8832	7.54622	-1.46852	-3.13966	5e-05	0.000154423	yes
XLOC_006684	XLOC_006684	gene:SORBI_3010G161600	10:47838812-47853663	BTX623_mock	BTX623_chitin	OK	207.863	571.834	1.45996	7.32102	5e-05	0.000154423	yes
XLOC_006690	XLOC_006690	gene:SORBI_3010G163666	10:48194403-48199431	BTX623_mock	BTX623_chitin	OK	1.67822	3.76022	1.16388	2.56719	5e-05	0.000154423	yes
XLOC_006693	XLOC_006693	4341270	10:48237054-48240678	BTX623_mock	BTX623_chitin	OK	6.69548	4.13425	-0.695561	-3.02153	5e-05	0.000154423	yes
XLOC_006702	XLOC_006702	gene:SORBI_3010G165900	10:48959134-48961486	BTX623_mock	BTX623_chitin	OK	11.3967	18.7894	0.721299	3.37032	5e-05	0.000154423	yes
XLOC_006705	XLOC_006705	gene:SORBI_3010G166100	10:49040219-49042531	BTX623_mock	BTX623_chitin	OK	77.203	52.3595	-0.560205	-2.81128	5e-05	0.000154423	yes
XLOC_006706	XLOC_006706	gene:SORBI_3010G166500	10:49075950-49082692	BTX623_mock	BTX623_chitin	OK	18.0265	232.172	3.68701	19.0236	5e-05	0.000154423	yes
XLOC_006715	XLOC_006715	gene:SORBI_3010G167500	10:49525036-49529166	BTX623_mock	BTX623_chitin	OK	37.4519	95.2146	1.34614	7.31146	5e-05	0.000154423	yes
XLOC_006721	XLOC_006721	gene:SORBI_3010G168800	10:49810408-49814340	BTX623_mock	BTX623_chitin	OK	4.29707	8.53374	0.989824	4.05927	5e-05	0.000154423	yes
XLOC_006722	XLOC_006722	gene:SORBI_3010G168900	10:49822004-49832702	BTX623_mock	BTX623_chitin	OK	6.30108	21.4634	1.76821	9.29051	5e-05	0.000154423	yes
XLOC_006723	XLOC_006723	gene:SORBI_3010G169000	10:49892287-49898836	BTX623_mock	BTX623_chitin	OK	41.8878	153.049	1.8694	9.17313	5e-05	0.000154423	yes
XLOC_006726	XLOC_006726	gene:SORBI_3010G169300	10:49959345-49964179	BTX623_mock	BTX623_chitin	OK	23.409	14.8186	-0.659656	-3.6091	5e-05	0.000154423	yes
XLOC_006734	XLOC_006734	gene:SORBI_3010G171000	10:50259167-50266799	BTX623_mock	BTX623_chitin	OK	10.5956	24.0435	1.18218	6.7373	5e-05	0.000154423	yes
XLOC_006738	XLOC_006738	gene:SORBI_3010G171400	10:50311411-50314560	BTX623_mock	BTX623_chitin	OK	2.4767	11.1073	2.16502	9.45361	5e-05	0.000154423	yes
XLOC_006742	XLOC_006742	gene:SORBI_3010G172000	10:50550123-50554336	BTX623_mock	BTX623_chitin	OK	1.79594	0.910272	-0.980366	-2.76041	5e-05	0.000154423	yes
XLOC_006748	XLOC_006748	gene:SORBI_3010G173400	10:50865038-50875946	BTX623_mock	BTX623_chitin	OK	20.7356	29.9824	0.532004	2.93134	5e-05	0.000154423	yes
XLOC_006750	XLOC_006750	gene:SORBI_3010G173800	10:50930627-50935313	BTX623_mock	BTX623_chitin	OK	26.6109	15.0455	-0.822685	-3.88775	5e-05	0.000154423	yes
XLOC_006753	XLOC_006753	gene:SORBI_3010G174300	10:50983245-50987163	BTX623_mock	BTX623_chitin	OK	0.814314	3.78906	2.21818	8.197	5e-05	0.000154423	yes
XLOC_006755	XLOC_006755	gene:SORBI_3010G174400	10:51006669-51011173	BTX623_mock	BTX623_chitin	OK	17.1376	11.2212	-0.61093	-3.26751	5e-05	0.000154423	yes
XLOC_006756	XLOC_006756	4328734	10:51058351-51074558	BTX623_mock	BTX623_chitin	OK	11.6197	19.8321	0.771273	3.45591	5e-05	0.000154423	yes
XLOC_006768	XLOC_006768	gene:SORBI_3010G176700	10:51459523-51463404	BTX623_mock	BTX623_chitin	OK	2.41598	58.4095	4.59552	22.571	5e-05	0.000154423	yes
XLOC_006771	XLOC_006771	gene:SORBI_3010G177400	10:51531280-51534517	BTX623_mock	BTX623_chitin	OK	35.9618	23.8877	-0.590199	-3.23048	5e-05	0.000154423	yes
XLOC_006772	XLOC_006772	gene:SORBI_3010G177800	10:51567423-51568369	BTX623_mock	BTX623_chitin	OK	3.79934	1.11476	-1.76901	-4.27946	5e-05	0.000154423	yes
XLOC_006779	XLOC_006779	gene:SORBI_3010G178700,gene:SORBI_3010G178800	10:51681000-51687482	BTX623_mock	BTX623_chitin	OK	14.2594	26.6643	0.902995	4.40935	5e-05	0.000154423	yes
XLOC_006785	XLOC_006785	gene:SORBI_3010G179800	10:51789535-51791889	BTX623_mock	BTX623_chitin	OK	9.73286	6.77422	-0.522809	-2.37368	5e-05	0.000154423	yes
XLOC_006790	XLOC_006790	gene:SORBI_3010G180400	10:51971876-51976464	BTX623_mock	BTX623_chitin	OK	70.93	273.944	1.94941	10.202	5e-05	0.000154423	yes
XLOC_006798	XLOC_006798	gene:SORBI_3010G181200,gene:SORBI_3010G181300	10:52051091-52058111	BTX623_mock	BTX623_chitin	OK	36.2677	24.3486	-0.574844	-2.89915	5e-05	0.000154423	yes
XLOC_006799	XLOC_006799	gene:SORBI_3010G181500	10:52071724-52075228	BTX623_mock	BTX623_chitin	OK	3.05848	1.2799	-1.25678	-4.76954	5e-05	0.000154423	yes
XLOC_006809	XLOC_006809	4341450	10:52276402-52279090	BTX623_mock	BTX623_chitin	OK	0.490648	7.60073	3.95338	7.8901	5e-05	0.000154423	yes
XLOC_006811	XLOC_006811	gene:SORBI_3010G183400	10:52306093-52308047	BTX623_mock	BTX623_chitin	OK	6.974	3.78705	-0.880913	-3.65606	5e-05	0.000154423	yes
XLOC_006823	XLOC_006823	gene:SORBI_3010G185600	10:52575330-52580150	BTX623_mock	BTX623_chitin	OK	8.79435	14.7142	0.74256	3.91774	5e-05	0.000154423	yes
XLOC_006824	XLOC_006824	gene:SORBI_3010G185700	10:52581276-52592358	BTX623_mock	BTX623_chitin	OK	11.2531	36.7657	1.70804	8.91587	5e-05	0.000154423	yes
XLOC_006825	XLOC_006825	gene:SORBI_3010G185800	10:52598481-52599967	BTX623_mock	BTX623_chitin	OK	46.2432	11.8581	-1.96337	-9.01657	5e-05	0.000154423	yes
XLOC_006828	XLOC_006828	gene:SORBI_3010G186200	10:52679608-52682635	BTX623_mock	BTX623_chitin	OK	17.8911	59.3778	1.73068	9.38662	5e-05	0.000154423	yes
XLOC_006833	XLOC_006833	gene:SORBI_3010G187100	10:52759139-52761578	BTX623_mock	BTX623_chitin	OK	25.9248	41.6039	0.682385	3.22567	5e-05	0.000154423	yes
XLOC_006839	XLOC_006839	gene:SORBI_3010G188200,gene:SORBI_3010G188300	10:52881971-52894165	BTX623_mock	BTX623_chitin	OK	129.458	65.8147	-0.975999	-3.29209	5e-05	0.000154423	yes
XLOC_006844	XLOC_006844	gene:SORBI_3010G189200	10:52971235-52973598	BTX623_mock	BTX623_chitin	OK	1.68161	0.911033	-0.884265	-2.88007	5e-05	0.000154423	yes
XLOC_006847	XLOC_006847	gene:SORBI_3010G189700	10:53091839-53095972	BTX623_mock	BTX623_chitin	OK	37.3414	16.9074	-1.14312	-6.15082	5e-05	0.000154423	yes
XLOC_006848	XLOC_006848	gene:SORBI_3010G189800	10:53100682-53108123	BTX623_mock	BTX623_chitin	OK	3.41475	1.94085	-0.815089	-3.06647	5e-05	0.000154423	yes
XLOC_006866	XLOC_006866	gene:SORBI_3010G192800	10:53501383-53502718	BTX623_mock	BTX623_chitin	OK	68.2689	191.893	1.491	8.09401	5e-05	0.000154423	yes
XLOC_006867	XLOC_006867	gene:SORBI_3010G192900	10:53508985-53510263	BTX623_mock	BTX623_chitin	OK	0.815045	14.9294	4.19514	10.3277	5e-05	0.000154423	yes
XLOC_006868	XLOC_006868	gene:SORBI_3010G193000	10:53512115-53513412	BTX623_mock	BTX623_chitin	OK	2.56377	12.6428	2.30197	8.05325	5e-05	0.000154423	yes
XLOC_006870	XLOC_006870	gene:SORBI_3010G193200	10:53526106-53527337	BTX623_mock	BTX623_chitin	OK	0.666527	10.9134	4.03329	8.75767	5e-05	0.000154423	yes
XLOC_006881	XLOC_006881	gene:SORBI_3010G195000	10:53805663-53818489	BTX623_mock	BTX623_chitin	OK	2.47308	6.761	1.45093	6.01756	5e-05	0.000154423	yes
XLOC_006884	XLOC_006884	gene:SORBI_3010G196200	10:53939845-53944067	BTX623_mock	BTX623_chitin	OK	1.61468	0.178031	-3.18104	-7.94304	5e-05	0.000154423	yes
XLOC_006896	XLOC_006896	gene:SORBI_3010G197700	10:54097648-54099647	BTX623_mock	BTX623_chitin	OK	3.06904	1.69117	-0.859763	-2.72166	5e-05	0.000154423	yes
XLOC_006903	XLOC_006903	gene:SORBI_3010G199200	10:54229962-54236002	BTX623_mock	BTX623_chitin	OK	121.414	63.5812	-0.933261	-4.97579	5e-05	0.000154423	yes
XLOC_006917	XLOC_006917	gene:SORBI_3010G201266	10:54428667-54430301	BTX623_mock	BTX623_chitin	OK	7.78841	15.7063	1.01194	3.65809	5e-05	0.000154423	yes
XLOC_006925	XLOC_006925	gene:SORBI_3010G203200	10:54588245-54592122	BTX623_mock	BTX623_chitin	OK	21.9997	9.7085	-1.18017	-6.68931	5e-05	0.000154423	yes
XLOC_006930	XLOC_006930	gene:SORBI_3010G204100	10:54641352-54643476	BTX623_mock	BTX623_chitin	OK	0.592692	1.52581	1.36422	3.05097	5e-05	0.000154423	yes
XLOC_006933	XLOC_006933	4341638	10:54683697-54686524	BTX623_mock	BTX623_chitin	OK	72.5134	106.615	0.556091	2.98401	5e-05	0.000154423	yes
XLOC_006938	XLOC_006938	gene:SORBI_3010G205600	10:54837357-54848332	BTX623_mock	BTX623_chitin	OK	2.02385	0.999651	-1.01761	-4.7602	5e-05	0.000154423	yes
XLOC_006939	XLOC_006939	gene:SORBI_3010G205700	10:54864068-54880030	BTX623_mock	BTX623_chitin	OK	0.208406	0.662849	1.66928	5.91314	5e-05	0.000154423	yes
XLOC_006940	XLOC_006940	gene:SORBI_3010G205800	10:54888680-54896308	BTX623_mock	BTX623_chitin	OK	15.0145	40.0662	1.41603	7.7565	5e-05	0.000154423	yes
XLOC_006952	XLOC_006952	gene:SORBI_3010G207700	10:55080324-55084115	BTX623_mock	BTX623_chitin	OK	2.67677	0.972992	-1.45999	-4.70962	5e-05	0.000154423	yes
XLOC_006963	XLOC_006963	gene:SORBI_3010G209501	10:55313399-55323792	BTX623_mock	BTX623_chitin	OK	22.9689	16.4165	-0.484536	-2.3093	5e-05	0.000154423	yes
XLOC_006964	XLOC_006964	gene:SORBI_3010G209600	10:55329807-55334817	BTX623_mock	BTX623_chitin	OK	0.413025	0.938681	1.18441	3.85337	5e-05	0.000154423	yes
XLOC_006965	XLOC_006965	gene:SORBI_3010G209700	10:55342908-55347903	BTX623_mock	BTX623_chitin	OK	5.95805	3.51556	-0.761084	-3.05727	5e-05	0.000154423	yes
XLOC_006968	XLOC_006968	gene:SORBI_3010G210200	10:55395206-55398634	BTX623_mock	BTX623_chitin	OK	15.8016	57.4267	1.86165	10.1596	5e-05	0.000154423	yes
XLOC_006974	XLOC_006974	gene:SORBI_3010G211600	10:55462044-55464033	BTX623_mock	BTX623_chitin	OK	2.83295	8.98491	1.6652	5.23394	5e-05	0.000154423	yes
XLOC_006980	XLOC_006980	gene:SORBI_3010G212600	10:55569945-55577961	BTX623_mock	BTX623_chitin	OK	3.81107	10.8579	1.51048	7.40561	5e-05	0.000154423	yes
XLOC_006982	XLOC_006982	gene:SORBI_3010G212900	10:55589125-55590016	BTX623_mock	BTX623_chitin	OK	0	1.30647	inf	#NAME?	5e-05	0.000154423	yes
XLOC_006991	XLOC_006991	gene:SORBI_3010G214700	10:55759114-55762856	BTX623_mock	BTX623_chitin	OK	1.09927	0.388874	-1.49918	-3.38752	5e-05	0.000154423	yes
XLOC_006996	XLOC_006996	gene:SORBI_3010G215500	10:55836740-55840286	BTX623_mock	BTX623_chitin	OK	3.44845	1.77166	-0.960847	-3.88448	5e-05	0.000154423	yes
XLOC_007002	XLOC_007002	gene:SORBI_3010G216300	10:55958755-55961276	BTX623_mock	BTX623_chitin	OK	24.6542	15.1811	-0.699556	-3.64576	5e-05	0.000154423	yes
XLOC_007005	XLOC_007005	gene:SORBI_3010G217200	10:56020582-56024771	BTX623_mock	BTX623_chitin	OK	20.0896	27.1694	0.435531	2.25868	5e-05	0.000154423	yes
XLOC_007006	XLOC_007006	gene:SORBI_3010G217400	10:56029459-56040185	BTX623_mock	BTX623_chitin	OK	5.89617	8.96396	0.604357	3.19675	5e-05	0.000154423	yes
XLOC_007007	XLOC_007007	gene:SORBI_3010G217532	10:56046560-56048595	BTX623_mock	BTX623_chitin	OK	51.4083	110.174	1.0997	4.31071	5e-05	0.000154423	yes
XLOC_007010	XLOC_007010	gene:SORBI_3010G217900	10:56087819-56089581	BTX623_mock	BTX623_chitin	OK	38.4984	53.8354	0.483756	2.38469	5e-05	0.000154423	yes
XLOC_007015	XLOC_007015	gene:SORBI_3010G219600	10:56183015-56190622	BTX623_mock	BTX623_chitin	OK	38.5836	17.2089	-1.16483	-4.80144	5e-05	0.000154423	yes
XLOC_007016	XLOC_007016	gene:SORBI_3010G219800	10:56197328-56205395	BTX623_mock	BTX623_chitin	OK	4.67702	25.6567	2.45567	9.82443	5e-05	0.000154423	yes
XLOC_007020	XLOC_007020	gene:SORBI_3010G221032	10:56362135-56363551	BTX623_mock	BTX623_chitin	OK	7.38804	43.5706	2.56009	10.67	5e-05	0.000154423	yes
XLOC_007023	XLOC_007023	gene:SORBI_3010G221400	10:56411205-56415751	BTX623_mock	BTX623_chitin	OK	7.76421	4.91512	-0.659612	-2.87914	5e-05	0.000154423	yes
XLOC_007028	XLOC_007028	gene:SORBI_3010G223600	10:56543117-56545930	BTX623_mock	BTX623_chitin	OK	44.4356	73.2941	0.721981	3.95327	5e-05	0.000154423	yes
XLOC_007030	XLOC_007030	gene:SORBI_3010G223900	10:56567397-56572024	BTX623_mock	BTX623_chitin	OK	22.7358	16.1495	-0.493477	-2.53749	5e-05	0.000154423	yes
XLOC_007031	XLOC_007031	4341801	10:56572199-56585572	BTX623_mock	BTX623_chitin	OK	10.9359	15.8162	0.532331	2.91044	5e-05	0.000154423	yes
XLOC_007032	XLOC_007032	gene:SORBI_3010G224200	10:56596201-56600159	BTX623_mock	BTX623_chitin	OK	3.74113	18.4847	2.30479	10.2863	5e-05	0.000154423	yes
XLOC_007042	XLOC_007042	gene:SORBI_3010G225226	10:56815197-56819662	BTX623_mock	BTX623_chitin	OK	0.683051	0.33253	-1.03851	-2.69562	5e-05	0.000154423	yes
XLOC_007043	XLOC_007043	gene:SORBI_3010G225400	10:56843059-56849567	BTX623_mock	BTX623_chitin	OK	0.286084	5.53105	4.27304	12.0105	5e-05	0.000154423	yes
XLOC_007045	XLOC_007045	gene:SORBI_3010G226000	10:56893464-56901679	BTX623_mock	BTX623_chitin	OK	8.15002	12.2634	0.589484	3.19838	5e-05	0.000154423	yes
XLOC_007047	XLOC_007047	gene:SORBI_3010G227000	10:56950832-56956241	BTX623_mock	BTX623_chitin	OK	0.495673	0.215539	-1.20144	-3.35126	5e-05	0.000154423	yes
XLOC_007048	XLOC_007048	gene:SORBI_3010G227100	10:56956813-56961574	BTX623_mock	BTX623_chitin	OK	5.13491	14.1398	1.46135	7.77115	5e-05	0.000154423	yes
XLOC_007066	XLOC_007066	gene:SORBI_3010G229450	10:57224273-57225264	BTX623_mock	BTX623_chitin	OK	20.3724	12.4919	-0.705623	-2.94041	5e-05	0.000154423	yes
XLOC_007077	XLOC_007077	gene:SORBI_3010G231000	10:57371900-57373891	BTX623_mock	BTX623_chitin	OK	2.56153	20.3983	2.99337	12.354	5e-05	0.000154423	yes
XLOC_007078	XLOC_007078	gene:SORBI_3010G231100	10:57403227-57408966	BTX623_mock	BTX623_chitin	OK	5.17013	8.35128	0.691797	3.53871	5e-05	0.000154423	yes
XLOC_007079	XLOC_007079	gene:SORBI_3010G231300	10:57417516-57425121	BTX623_mock	BTX623_chitin	OK	67.5199	33.6637	-1.00412	-5.3809	5e-05	0.000154423	yes
XLOC_007080	XLOC_007080	gene:SORBI_3010G231500	10:57437663-57443428	BTX623_mock	BTX623_chitin	OK	40.2174	54.5446	0.439616	2.37569	5e-05	0.000154423	yes
XLOC_007085	XLOC_007085	gene:SORBI_3010G232600	10:57558741-57561646	BTX623_mock	BTX623_chitin	OK	17.9036	26.859	0.58516	3.18383	5e-05	0.000154423	yes
XLOC_007092	XLOC_007092	gene:SORBI_3010G234000	10:57660660-57662280	BTX623_mock	BTX623_chitin	OK	2.02127	12.578	2.63758	9.279	5e-05	0.000154423	yes
XLOC_007100	XLOC_007100	4341882	10:57881157-57885472	BTX623_mock	BTX623_chitin	OK	64.0378	34.2595	-0.902419	-4.71725	5e-05	0.000154423	yes
XLOC_007102	XLOC_007102	gene:SORBI_3010G236500	10:57929305-57932111	BTX623_mock	BTX623_chitin	OK	70.3412	111.209	0.66083	3.32605	5e-05	0.000154423	yes
XLOC_007115	XLOC_007115	gene:SORBI_3010G238800	10:58082263-58086285	BTX623_mock	BTX623_chitin	OK	59.4758	121.676	1.03267	5.88053	5e-05	0.000154423	yes
XLOC_007121	XLOC_007121	gene:SORBI_3010G239900	10:58183611-58187447	BTX623_mock	BTX623_chitin	OK	11.2293	7.55777	-0.571236	-2.80988	5e-05	0.000154423	yes
XLOC_007126	XLOC_007126	gene:SORBI_3010G240900	10:58263109-58265088	BTX623_mock	BTX623_chitin	OK	9.25467	13.6195	0.557417	2.88637	5e-05	0.000154423	yes
XLOC_007129	XLOC_007129	gene:SORBI_3010G241500	10:58312084-58315836	BTX623_mock	BTX623_chitin	OK	3.64978	14.5238	1.99254	10.3823	5e-05	0.000154423	yes
XLOC_007134	XLOC_007134	gene:SORBI_3010G242300	10:58346785-58356889	BTX623_mock	BTX623_chitin	OK	1.72488	10.6919	2.63194	11.8386	5e-05	0.000154423	yes
XLOC_007135	XLOC_007135	gene:SORBI_3010G242400	10:58357384-58362238	BTX623_mock	BTX623_chitin	OK	8.10871	25.0799	1.62899	8.37177	5e-05	0.000154423	yes
XLOC_007139	XLOC_007139	gene:SORBI_3010G243000	10:58405876-58408490	BTX623_mock	BTX623_chitin	OK	4.96368	0.780636	-2.66869	-5.73582	5e-05	0.000154423	yes
XLOC_007147	XLOC_007147	gene:SORBI_3010G244600	10:58500654-58503624	BTX623_mock	BTX623_chitin	OK	5.44071	2.81084	-0.952792	-4.1857	5e-05	0.000154423	yes
XLOC_007156	XLOC_007156	gene:SORBI_3010G246400	10:58611149-58612443	BTX623_mock	BTX623_chitin	OK	1.95922	3.93847	1.00735	2.5805	5e-05	0.000154423	yes
XLOC_007157	XLOC_007157	gene:SORBI_3010G246500	10:58620020-58622697	BTX623_mock	BTX623_chitin	OK	2.0057	0.266222	-2.9134	-2.86922	5e-05	0.000154423	yes
XLOC_007188	XLOC_007188	gene:SORBI_3010G253300	10:59219947-59228016	BTX623_mock	BTX623_chitin	OK	9.36613	21.1909	1.17792	6.26339	5e-05	0.000154423	yes
XLOC_007191	XLOC_007191	gene:SORBI_3010G253800	10:59275188-59278196	BTX623_mock	BTX623_chitin	OK	10.711	18.6349	0.798916	3.97725	5e-05	0.000154423	yes
XLOC_007193	XLOC_007193	gene:SORBI_3010G254300	10:59308284-59312652	BTX623_mock	BTX623_chitin	OK	14.8434	2.78336	-2.41492	-11.629	5e-05	0.000154423	yes
XLOC_007205	XLOC_007205	4342017	10:59522250-59540181	BTX623_mock	BTX623_chitin	OK	30.8323	156.658	2.34511	10.3179	5e-05	0.000154423	yes
XLOC_007216	XLOC_007216	gene:SORBI_3010G258700	10:59594672-59595842	BTX623_mock	BTX623_chitin	OK	32.8587	18.0661	-0.86299	-3.62744	5e-05	0.000154423	yes
XLOC_007217	XLOC_007217	gene:SORBI_3010G258800	10:59597309-59600431	BTX623_mock	BTX623_chitin	OK	57.9305	85.7127	0.565185	3.33615	5e-05	0.000154423	yes
XLOC_007219	XLOC_007219	gene:SORBI_3010G259300	10:59634425-59636119	BTX623_mock	BTX623_chitin	OK	22.3067	165.564	2.89184	14.4253	5e-05	0.000154423	yes
XLOC_007221	XLOC_007221	gene:SORBI_3010G259600	10:59653092-59656195	BTX623_mock	BTX623_chitin	OK	38.2086	56.6112	0.567189	3.07537	5e-05	0.000154423	yes
XLOC_007224	XLOC_007224	gene:SORBI_3010G260300	10:59696141-59700329	BTX623_mock	BTX623_chitin	OK	16.9543	73.3302	2.11275	11.3193	5e-05	0.000154423	yes
XLOC_007227	XLOC_007227	gene:SORBI_3010G260700	10:59725976-59729603	BTX623_mock	BTX623_chitin	OK	1.99876	4.25835	1.09119	3.96254	5e-05	0.000154423	yes
XLOC_007247	XLOC_007247	gene:SORBI_3010G264400	10:60055581-60061857	BTX623_mock	BTX623_chitin	OK	37.2901	78.8524	1.08036	6.22367	5e-05	0.000154423	yes
XLOC_007250	XLOC_007250	gene:SORBI_3010G265600	10:60120185-60121598	BTX623_mock	BTX623_chitin	OK	12.2546	7.7722	-0.65693	-2.77112	5e-05	0.000154423	yes
XLOC_007252	XLOC_007252	gene:SORBI_3010G266300	10:60153892-60157793	BTX623_mock	BTX623_chitin	OK	130.997	190.986	0.543931	2.97478	5e-05	0.000154423	yes
XLOC_007256	XLOC_007256	gene:SORBI_3010G266900	10:60190021-60196661	BTX623_mock	BTX623_chitin	OK	14.0718	56.5972	2.00793	10.7672	5e-05	0.000154423	yes
XLOC_007261	XLOC_007261	gene:SORBI_3010G268200	10:60289824-60293153	BTX623_mock	BTX623_chitin	OK	37.008	63.7308	0.784153	4.21639	5e-05	0.000154423	yes
XLOC_007262	XLOC_007262	gene:SORBI_3010G268400	10:60307572-60310425	BTX623_mock	BTX623_chitin	OK	34.3457	218.027	2.66631	14.5783	5e-05	0.000154423	yes
XLOC_007268	XLOC_007268	gene:SORBI_3010G269700	10:60405193-60407174	BTX623_mock	BTX623_chitin	OK	9.77998	1.82593	-2.4212	-7.89335	5e-05	0.000154423	yes
XLOC_007280	XLOC_007280	gene:SORBI_3010G272101	10:60579298-60581783	BTX623_mock	BTX623_chitin	OK	3.03288	8.19492	1.43404	5.47282	5e-05	0.000154423	yes
XLOC_007281	XLOC_007281	gene:SORBI_3010G272200	10:60584878-60587145	BTX623_mock	BTX623_chitin	OK	7.26599	14.126	0.959126	4.4957	5e-05	0.000154423	yes
XLOC_007283	XLOC_007283	gene:SORBI_3010G272501	10:60600930-60603453	BTX623_mock	BTX623_chitin	OK	1.25472	4.03562	1.68542	5.10459	5e-05	0.000154423	yes
XLOC_007290	XLOC_007290	gene:SORBI_3010G273600	10:60674791-60676793	BTX623_mock	BTX623_chitin	OK	110.468	357.099	1.69269	9.73181	5e-05	0.000154423	yes
XLOC_007303	XLOC_007303	gene:SORBI_3010G276000	10:60919726-60922871	BTX623_mock	BTX623_chitin	OK	0.659516	1.2745	0.950448	2.84154	5e-05	0.000154423	yes
XLOC_007307	XLOC_007307	gene:SORBI_3010G277300	10:61014031-61018708	BTX623_mock	BTX623_chitin	OK	26.1815	17.3682	-0.5921	-3.22431	5e-05	0.000154423	yes
XLOC_007310	XLOC_007310	gene:SORBI_3010G277800	10:61046768-61049577	BTX623_mock	BTX623_chitin	OK	21.2739	69.2112	1.70192	9.1017	5e-05	0.000154423	yes
XLOC_007312	XLOC_007312	gene:SORBI_3010G278000	10:61061321-61065068	BTX623_mock	BTX623_chitin	OK	13.0388	34.3466	1.39735	7.50411	5e-05	0.000154423	yes
XLOC_007316	XLOC_007316	gene:SORBI_3010G279100	10:61153091-61161836	BTX623_mock	BTX623_chitin	OK	10.6738	6.0576	-0.817253	-3.59826	5e-05	0.000154423	yes
XLOC_007326	XLOC_007326	4330544	10:135493-141683	BTX623_mock	BTX623_chitin	OK	24.1995	16.8537	-0.521912	-2.88221	5e-05	0.000154423	yes
XLOC_007332	XLOC_007332	gene:SORBI_3010G002400	10:218641-221970	BTX623_mock	BTX623_chitin	OK	12.7613	18.8559	0.56324	3.01786	5e-05	0.000154423	yes
XLOC_007333	XLOC_007333	gene:SORBI_3010G002600	10:233169-243723	BTX623_mock	BTX623_chitin	OK	11.367	6.31322	-0.848398	-3.95751	5e-05	0.000154423	yes
XLOC_007334	XLOC_007334	gene:SORBI_3010G002700	10:246747-252453	BTX623_mock	BTX623_chitin	OK	26.8175	16.6774	-0.685277	-3.78382	5e-05	0.000154423	yes
XLOC_007336	XLOC_007336	gene:SORBI_3010G003100	10:273826-278531	BTX623_mock	BTX623_chitin	OK	12.4229	5.8433	-1.08814	-5.46044	5e-05	0.000154423	yes
XLOC_007342	XLOC_007342	gene:SORBI_3010G004100	10:362385-371299	BTX623_mock	BTX623_chitin	OK	14.8722	20.6001	0.470038	2.58283	5e-05	0.000154423	yes
XLOC_007345	XLOC_007345	gene:SORBI_3010G004600,gene:SORBI_3010G004701	10:404278-407687	BTX623_mock	BTX623_chitin	OK	17.9172	10.0424	-0.835244	-2.84345	5e-05	0.000154423	yes
XLOC_007346	XLOC_007346	gene:SORBI_3010G004900,gene:SORBI_3010G005000	10:416234-423807	BTX623_mock	BTX623_chitin	OK	523.388	330.494	-0.663259	-3.28777	5e-05	0.000154423	yes
XLOC_007348	XLOC_007348	gene:SORBI_3010G005500,gene:SORBI_3010G005600	10:448861-458342	BTX623_mock	BTX623_chitin	OK	303.171	206.784	-0.552005	-2.66133	5e-05	0.000154423	yes
XLOC_007349	XLOC_007349	gene:SORBI_3010G005700	10:460096-462857	BTX623_mock	BTX623_chitin	OK	11.6338	6.59855	-0.8181	-3.22576	5e-05	0.000154423	yes
XLOC_007353	XLOC_007353	gene:SORBI_3010G006350	10:515295-523104	BTX623_mock	BTX623_chitin	OK	115.672	67.3885	-0.779459	-2.84303	5e-05	0.000154423	yes
XLOC_007354	XLOC_007354	gene:SORBI_3010G006400	10:523675-524992	BTX623_mock	BTX623_chitin	OK	7.12457	1.27452	-2.48284	-6.66708	5e-05	0.000154423	yes
XLOC_007355	XLOC_007355	gene:SORBI_3010G007200	10:573374-575164	BTX623_mock	BTX623_chitin	OK	161.761	464.872	1.52297	6.83802	5e-05	0.000154423	yes
XLOC_007370	XLOC_007370	gene:SORBI_3010G009800	10:798088-801258	BTX623_mock	BTX623_chitin	OK	4.44452	1.62345	-1.45296	-5.18514	5e-05	0.000154423	yes
XLOC_007376	XLOC_007376	gene:SORBI_3010G010900	10:958257-967338	BTX623_mock	BTX623_chitin	OK	4.47771	2.05575	-1.1231	-5.5122	5e-05	0.000154423	yes
XLOC_007380	XLOC_007380	-	10:1000156-1001771	BTX623_mock	BTX623_chitin	OK	8.04793	18.4325	1.19556	3.26314	5e-05	0.000154423	yes
XLOC_007385	XLOC_007385	gene:SORBI_3010G012600	10:1066535-1071082	BTX623_mock	BTX623_chitin	OK	3.2553	6.08771	0.903112	4.46576	5e-05	0.000154423	yes
XLOC_007388	XLOC_007388	gene:SORBI_3010G012900	10:1084568-1087296	BTX623_mock	BTX623_chitin	OK	3.17561	1.73664	-0.870736	-3.10013	5e-05	0.000154423	yes
XLOC_007392	XLOC_007392	gene:SORBI_3010G013500	10:1130360-1133507	BTX623_mock	BTX623_chitin	OK	1.49468	3.3084	1.14629	3.10527	5e-05	0.000154423	yes
XLOC_007396	XLOC_007396	gene:SORBI_3010G014100	10:1163882-1170626	BTX623_mock	BTX623_chitin	OK	23.0224	14.2293	-0.694172	-3.8541	5e-05	0.000154423	yes
XLOC_007410	XLOC_007410	gene:SORBI_3010G016900	10:1362255-1365793	BTX623_mock	BTX623_chitin	OK	45.0255	15.9623	-1.49608	-7.75202	5e-05	0.000154423	yes
XLOC_007416	XLOC_007416	gene:SORBI_3010G018300	10:1524535-1525748	BTX623_mock	BTX623_chitin	OK	1.14586	11.4959	3.32662	5.9198	5e-05	0.000154423	yes
XLOC_007420	XLOC_007420	gene:SORBI_3010G019500	10:1578154-1589217	BTX623_mock	BTX623_chitin	OK	4.15949	8.56439	1.04194	3.59494	5e-05	0.000154423	yes
XLOC_007424	XLOC_007424	gene:SORBI_3010G020700	10:1675316-1682536	BTX623_mock	BTX623_chitin	OK	3.03945	4.92119	0.695196	2.87251	5e-05	0.000154423	yes
XLOC_007426	XLOC_007426	gene:SORBI_3010G021200	10:1707225-1712418	BTX623_mock	BTX623_chitin	OK	12.3439	2.53252	-2.28515	-8.90196	5e-05	0.000154423	yes
XLOC_007427	XLOC_007427	gene:SORBI_3010G021300	10:1714551-1716125	BTX623_mock	BTX623_chitin	OK	31.705	13.0049	-1.28565	-6.39444	5e-05	0.000154423	yes
XLOC_007428	XLOC_007428	gene:SORBI_3010G021401	10:1719129-1720718	BTX623_mock	BTX623_chitin	OK	237.497	391.452	0.720925	3.42194	5e-05	0.000154423	yes
XLOC_007432	XLOC_007432	gene:SORBI_3010G022200	10:1805910-1816106	BTX623_mock	BTX623_chitin	OK	1.64195	1.06244	-0.628022	-2.72364	5e-05	0.000154423	yes
XLOC_007443	XLOC_007443	gene:SORBI_3010G024100	10:1992899-1995709	BTX623_mock	BTX623_chitin	OK	11.5911	7.6105	-0.606956	-2.65279	5e-05	0.000154423	yes
XLOC_007455	XLOC_007455	gene:SORBI_3010G026925	10:2160739-2166761	BTX623_mock	BTX623_chitin	OK	70.91	49.7489	-0.511324	-2.83316	5e-05	0.000154423	yes
XLOC_007460	XLOC_007460	gene:SORBI_3010G027500	10:2242338-2253015	BTX623_mock	BTX623_chitin	OK	8.02206	3.02333	-1.40783	-7.60926	5e-05	0.000154423	yes
XLOC_007463	XLOC_007463	gene:SORBI_3010G028200	10:2300356-2303004	BTX623_mock	BTX623_chitin	OK	2.06107	5.01288	1.28225	5.21609	5e-05	0.000154423	yes
XLOC_007468	XLOC_007468	gene:SORBI_3010G029000	10:2347972-2349893	BTX623_mock	BTX623_chitin	OK	1.75688	0.484685	-1.8579	-3.96379	5e-05	0.000154423	yes
XLOC_007477	XLOC_007477	gene:SORBI_3010G030300	10:2467244-2473305	BTX623_mock	BTX623_chitin	OK	11.1738	54.7112	2.29172	12.4647	5e-05	0.000154423	yes
XLOC_007479	XLOC_007479	gene:SORBI_3010G030600	10:2482426-2486354	BTX623_mock	BTX623_chitin	OK	0.344981	4.67103	3.75915	4.29701	5e-05	0.000154423	yes
XLOC_007482	XLOC_007482	gene:SORBI_3010G030900	10:2504940-2508044	BTX623_mock	BTX623_chitin	OK	2.63023	27.6926	3.39624	14.7767	5e-05	0.000154423	yes
XLOC_007491	XLOC_007491	gene:SORBI_3010G032500	10:2595938-2597312	BTX623_mock	BTX623_chitin	OK	1.4321	6.67933	2.22157	4.77614	5e-05	0.000154423	yes
XLOC_007493	XLOC_007493	gene:SORBI_3010G032900	10:2611808-2617071	BTX623_mock	BTX623_chitin	OK	19.1847	11.9272	-0.685706	-3.79758	5e-05	0.000154423	yes
XLOC_007509	XLOC_007509	gene:SORBI_3010G036000	10:2897053-2898094	BTX623_mock	BTX623_chitin	OK	20.1393	6.04031	-1.73732	-6.86513	5e-05	0.000154423	yes
XLOC_007519	XLOC_007519	gene:SORBI_3010G037300	10:2991516-2995559	BTX623_mock	BTX623_chitin	OK	26.5778	149.317	2.49009	12.2181	5e-05	0.000154423	yes
XLOC_007523	XLOC_007523	gene:SORBI_3010G038200	10:3034481-3037454	BTX623_mock	BTX623_chitin	OK	1.2674	3.33565	1.39609	4.98231	5e-05	0.000154423	yes
XLOC_007529	XLOC_007529	gene:SORBI_3010G039500	10:3111833-3117754	BTX623_mock	BTX623_chitin	OK	61.4892	17.9682	-1.77489	-8.53568	5e-05	0.000154423	yes
XLOC_007534	XLOC_007534	gene:SORBI_3010G040600,gene:SORBI_3010G040700	10:3173554-3178903	BTX623_mock	BTX623_chitin	OK	9.13412	20.1882	1.14418	2.75774	5e-05	0.000154423	yes
XLOC_007541	XLOC_007541	gene:SORBI_3010G042000	10:3244623-3246104	BTX623_mock	BTX623_chitin	OK	2.46455	1.19558	-1.04361	-2.86848	5e-05	0.000154423	yes
XLOC_007544	XLOC_007544	gene:SORBI_3010G042400	10:3249551-3258143	BTX623_mock	BTX623_chitin	OK	16.5914	4.48145	-1.8884	-5.10468	5e-05	0.000154423	yes
XLOC_007545	XLOC_007545	gene:SORBI_3010G042700	10:3297786-3301835	BTX623_mock	BTX623_chitin	OK	3.95496	2.18422	-0.856546	-3.62205	5e-05	0.000154423	yes
XLOC_007554	XLOC_007554	gene:SORBI_3010G044700	10:3461211-3464809	BTX623_mock	BTX623_chitin	OK	0.600658	1.54356	1.36165	4.20986	5e-05	0.000154423	yes
XLOC_007565	XLOC_007565	gene:SORBI_3010G047400	10:3668201-3673695	BTX623_mock	BTX623_chitin	OK	9.43362	19.5955	1.05464	4.81217	5e-05	0.000154423	yes
XLOC_007568	XLOC_007568	gene:SORBI_3010G047800	10:3705658-3707836	BTX623_mock	BTX623_chitin	OK	0.255597	39.3627	7.26681	10.4292	5e-05	0.000154423	yes
XLOC_007578	XLOC_007578	gene:SORBI_3010G050400	10:3887680-3892096	BTX623_mock	BTX623_chitin	OK	8.54995	5.70098	-0.584708	-2.43946	5e-05	0.000154423	yes
XLOC_007591	XLOC_007591	gene:SORBI_3010G052400	10:4084297-4093779	BTX623_mock	BTX623_chitin	OK	2.85951	14.9573	2.387	12.4615	5e-05	0.000154423	yes
XLOC_007603	XLOC_007603	gene:SORBI_3010G054150	10:4243932-4256233	BTX623_mock	BTX623_chitin	OK	0.284386	0.902824	1.6666	2.53731	5e-05	0.000154423	yes
XLOC_007608	XLOC_007608	gene:SORBI_3010G054900	10:4289700-4298930	BTX623_mock	BTX623_chitin	OK	16.1812	9.68869	-0.739942	-3.25328	5e-05	0.000154423	yes
XLOC_007609	XLOC_007609	gene:SORBI_3010G055000	10:4300655-4305771	BTX623_mock	BTX623_chitin	OK	18.4161	32.9096	0.837537	4.48323	5e-05	0.000154423	yes
XLOC_007619	XLOC_007619	gene:SORBI_3010G057633	10:4520909-4522109	BTX623_mock	BTX623_chitin	OK	5.30629	2.34641	-1.17725	-3.19647	5e-05	0.000154423	yes
XLOC_007626	XLOC_007626	gene:SORBI_3010G058900	10:4622369-4627116	BTX623_mock	BTX623_chitin	OK	21.6194	13.4592	-0.68373	-3.20749	5e-05	0.000154423	yes
XLOC_007629	XLOC_007629	gene:SORBI_3010G060000	10:4700132-4700687	BTX623_mock	BTX623_chitin	OK	40.5451	11.8389	-1.776	-6.58839	5e-05	0.000154423	yes
XLOC_007639	XLOC_007639	gene:SORBI_3010G062000	10:4868536-4872194	BTX623_mock	BTX623_chitin	OK	6.78586	3.99166	-0.765543	-2.47371	5e-05	0.000154423	yes
XLOC_007645	XLOC_007645	gene:SORBI_3010G062800	10:4921200-4923957	BTX623_mock	BTX623_chitin	OK	3.93971	15.4052	1.96726	8.40681	5e-05	0.000154423	yes
XLOC_007652	XLOC_007652	gene:SORBI_3010G063200	10:4990617-4992984	BTX623_mock	BTX623_chitin	OK	160.151	47.3574	-1.75777	-8.32426	5e-05	0.000154423	yes
XLOC_007657	XLOC_007657	gene:SORBI_3010G064100	10:5069988-5073348	BTX623_mock	BTX623_chitin	OK	1.36323	0.234657	-2.53841	-6.34763	5e-05	0.000154423	yes
XLOC_007667	XLOC_007667	gene:SORBI_3010G065800	10:5218064-5225838	BTX623_mock	BTX623_chitin	OK	21.2216	28.4532	0.423056	2.34376	5e-05	0.000154423	yes
XLOC_007668	XLOC_007668	gene:SORBI_3010G066000	10:5255689-5259051	BTX623_mock	BTX623_chitin	OK	18.8616	51.669	1.45384	6.97586	5e-05	0.000154423	yes
XLOC_007669	XLOC_007669	gene:SORBI_3010G066100	10:5269104-5273618	BTX623_mock	BTX623_chitin	OK	0.436281	0.1563	-1.48094	-2.60532	5e-05	0.000154423	yes
XLOC_007673	XLOC_007673	gene:SORBI_3010G066601	10:5323772-5326218	BTX623_mock	BTX623_chitin	OK	2.95705	71.4338	4.59438	18.9929	5e-05	0.000154423	yes
XLOC_007679	XLOC_007679	gene:SORBI_3010G067700	10:5433344-5438491	BTX623_mock	BTX623_chitin	OK	20.1789	38.2391	0.9222	4.8683	5e-05	0.000154423	yes
XLOC_007685	XLOC_007685	gene:SORBI_3010G068600	10:5507190-5515367	BTX623_mock	BTX623_chitin	OK	1.83094	2.82313	0.624712	2.32456	5e-05	0.000154423	yes
XLOC_007696	XLOC_007696	gene:SORBI_3010G070000	10:5623506-5625474	BTX623_mock	BTX623_chitin	OK	3.82969	10.1727	1.4094	4.78336	5e-05	0.000154423	yes
XLOC_007697	XLOC_007697	gene:SORBI_3010G070100	10:5627080-5630306	BTX623_mock	BTX623_chitin	OK	0.166791	1.62387	3.28333	3.45265	5e-05	0.000154423	yes
XLOC_007702	XLOC_007702	gene:SORBI_3010G071200	10:5711459-5715808	BTX623_mock	BTX623_chitin	OK	46.6848	63.9955	0.455018	2.5257	5e-05	0.000154423	yes
XLOC_007703	XLOC_007703	gene:SORBI_3010G071400	10:5721646-5722698	BTX623_mock	BTX623_chitin	OK	4.10474	1.42743	-1.52387	-4.15938	5e-05	0.000154423	yes
XLOC_007705	XLOC_007705	gene:SORBI_3010G071600	10:5769938-5775631	BTX623_mock	BTX623_chitin	OK	15.1374	21.7373	0.522048	2.69779	5e-05	0.000154423	yes
XLOC_007718	XLOC_007718	4340408,gene:SORBI_3010G074300,gene:SORBI_3010G074366	10:6057418-6073692	BTX623_mock	BTX623_chitin	OK	115.822	165.803	0.517557	2.28342	5e-05	0.000154423	yes
XLOC_007720	XLOC_007720	gene:SORBI_3010G074600	10:6077028-6079427	BTX623_mock	BTX623_chitin	OK	33.0158	20.426	-0.692748	-3.69208	5e-05	0.000154423	yes
XLOC_007726	XLOC_007726	gene:SORBI_3010G075300	10:6168176-6179599	BTX623_mock	BTX623_chitin	OK	0.184823	1.48711	3.0083	2.86375	5e-05	0.000154423	yes
XLOC_007730	XLOC_007730	gene:SORBI_3010G077000	10:6338868-6346839	BTX623_mock	BTX623_chitin	OK	0.442364	0.140988	-1.64966	-3.14748	5e-05	0.000154423	yes
XLOC_007731	XLOC_007731	gene:SORBI_3010G077100	10:6361601-6370052	BTX623_mock	BTX623_chitin	OK	7.2067	10.484	0.540775	2.74425	5e-05	0.000154423	yes
XLOC_007734	XLOC_007734	gene:SORBI_3010G077300	10:6428743-6432277	BTX623_mock	BTX623_chitin	OK	0.945357	0.278349	-1.76397	-3.68477	5e-05	0.000154423	yes
XLOC_007742	XLOC_007742	gene:SORBI_3010G079700	10:6738810-6740855	BTX623_mock	BTX623_chitin	OK	2.77417	1.02464	-1.43694	-3.76805	5e-05	0.000154423	yes
XLOC_007755	XLOC_007755	gene:SORBI_3010G083050	10:7091011-7094432	BTX623_mock	BTX623_chitin	OK	1.49301	3.78898	1.34358	2.87454	5e-05	0.000154423	yes
XLOC_007756	XLOC_007756	gene:SORBI_3010G083500	10:7096854-7113002	BTX623_mock	BTX623_chitin	OK	18.0787	25.3965	0.490338	2.37989	5e-05	0.000154423	yes
XLOC_007759	XLOC_007759	gene:SORBI_3010G084000	10:7158878-7166641	BTX623_mock	BTX623_chitin	OK	5.73465	13.0228	1.18326	5.86247	5e-05	0.000154423	yes
XLOC_007760	XLOC_007760	gene:SORBI_3010G084400	10:7212169-7213861	BTX623_mock	BTX623_chitin	OK	4.05943	11.84	1.54432	6.20706	5e-05	0.000154423	yes
XLOC_007761	XLOC_007761	gene:SORBI_3010G084600	10:7216660-7218344	BTX623_mock	BTX623_chitin	OK	4.49185	15.02	1.7415	7.1304	5e-05	0.000154423	yes
XLOC_007762	XLOC_007762	gene:SORBI_3010G084700	10:7223366-7224929	BTX623_mock	BTX623_chitin	OK	69.6022	119.543	0.780323	4.26647	5e-05	0.000154423	yes
XLOC_007769	XLOC_007769	gene:SORBI_3010G086400	10:7431962-7435048	BTX623_mock	BTX623_chitin	OK	2.33802	4.44165	0.925808	3.51562	5e-05	0.000154423	yes
XLOC_007770	XLOC_007770	gene:SORBI_3010G086500	10:7438984-7442978	BTX623_mock	BTX623_chitin	OK	1.39717	0.732141	-0.932312	-2.86841	5e-05	0.000154423	yes
XLOC_007775	XLOC_007775	gene:SORBI_3010G087300	10:7481474-7488404	BTX623_mock	BTX623_chitin	OK	0.112595	5.10311	5.50216	7.33333	5e-05	0.000154423	yes
XLOC_007779	XLOC_007779	gene:SORBI_3010G087800	10:7519515-7520824	BTX623_mock	BTX623_chitin	OK	2.41826	0.388638	-2.63747	-3.57765	5e-05	0.000154423	yes
XLOC_007790	XLOC_007790	gene:SORBI_3010G089400	10:7692973-7697475	BTX623_mock	BTX623_chitin	OK	8.35857	4.06702	-1.03928	-4.2256	5e-05	0.000154423	yes
XLOC_007792	XLOC_007792	gene:SORBI_3010G089700	10:7785991-7790247	BTX623_mock	BTX623_chitin	OK	7.7097	19.8508	1.36445	7.33541	5e-05	0.000154423	yes
XLOC_007796	XLOC_007796	gene:SORBI_3010G090301	10:7854819-7857217	BTX623_mock	BTX623_chitin	OK	2.03036	1.01689	-0.997571	-3.13834	5e-05	0.000154423	yes
XLOC_007797	XLOC_007797	gene:SORBI_3010G090500	10:7866566-7878984	BTX623_mock	BTX623_chitin	OK	19.7288	11.0007	-0.842705	-4.68117	5e-05	0.000154423	yes
XLOC_007810	XLOC_007810	gene:SORBI_3010G092200	10:8149545-8152420	BTX623_mock	BTX623_chitin	OK	33.5388	446.993	3.73635	18.5155	5e-05	0.000154423	yes
XLOC_007811	XLOC_007811	gene:SORBI_3010G092300	10:8153041-8161054	BTX623_mock	BTX623_chitin	OK	16.936	23.2302	0.455908	2.56316	5e-05	0.000154423	yes
XLOC_007813	XLOC_007813	gene:SORBI_3010G092400	10:8164174-8167747	BTX623_mock	BTX623_chitin	OK	1.04869	0.379532	-1.4663	-3.04946	5e-05	0.000154423	yes
XLOC_007816	XLOC_007816	gene:SORBI_3010G092900	10:8262598-8265496	BTX623_mock	BTX623_chitin	OK	1.94832	0.522718	-1.89813	-4.24977	5e-05	0.000154423	yes
XLOC_007839	XLOC_007839	gene:SORBI_3010G097600	10:8834292-8842412	BTX623_mock	BTX623_chitin	OK	27.6474	14.0313	-0.978503	-5.45476	5e-05	0.000154423	yes
XLOC_007840	XLOC_007840	gene:SORBI_3010G097800	10:8854985-8856843	BTX623_mock	BTX623_chitin	OK	3.4216	68.9609	4.33303	10.3964	5e-05	0.000154423	yes
XLOC_007846	XLOC_007846	gene:SORBI_3010G098600	10:8891304-8896554	BTX623_mock	BTX623_chitin	OK	14.4709	10.633	-0.444604	-2.4049	5e-05	0.000154423	yes
XLOC_007849	XLOC_007849	gene:SORBI_3010G099100	10:8963315-8969871	BTX623_mock	BTX623_chitin	OK	27.7943	19.2504	-0.529901	-2.50204	5e-05	0.000154423	yes
XLOC_007850	XLOC_007850	gene:SORBI_3010G099200	10:8972164-8976622	BTX623_mock	BTX623_chitin	OK	1.90666	4.37055	1.19677	5.26275	5e-05	0.000154423	yes
XLOC_007856	XLOC_007856	gene:SORBI_3010G100200	10:9139230-9144563	BTX623_mock	BTX623_chitin	OK	13.1149	5.582	-1.23235	-5.98317	5e-05	0.000154423	yes
XLOC_007860	XLOC_007860	gene:SORBI_3010G101200	10:9313083-9315025	BTX623_mock	BTX623_chitin	OK	230.932	172.383	-0.421855	-2.32609	5e-05	0.000154423	yes
XLOC_007868	XLOC_007868	gene:SORBI_3010G102600	10:9561282-9567204	BTX623_mock	BTX623_chitin	OK	6.67137	4.3787	-0.60748	-3.1085	5e-05	0.000154423	yes
XLOC_007869	XLOC_007869	gene:SORBI_3010G102800	10:9571239-9577503	BTX623_mock	BTX623_chitin	OK	10.9266	4.69758	-1.21785	-5.87985	5e-05	0.000154423	yes
XLOC_007873	XLOC_007873	gene:SORBI_3010G103500	10:9705947-9711955	BTX623_mock	BTX623_chitin	OK	5.25158	2.84473	-0.884461	-4.02184	5e-05	0.000154423	yes
XLOC_007876	XLOC_007876	gene:SORBI_3010G103900	10:9762550-9765008	BTX623_mock	BTX623_chitin	OK	50.7987	36.0118	-0.496322	-2.52832	5e-05	0.000154423	yes
XLOC_007878	XLOC_007878	gene:SORBI_3010G104100	10:9788540-9792566	BTX623_mock	BTX623_chitin	OK	7.82635	4.51919	-0.792276	-4.02806	5e-05	0.000154423	yes
XLOC_007880	XLOC_007880	4340661	10:9815039-9816231	BTX623_mock	BTX623_chitin	OK	2.93525	1.18456	-1.30914	-3.24768	5e-05	0.000154423	yes
XLOC_007884	XLOC_007884	gene:SORBI_3010G104800	10:9868808-9873594	BTX623_mock	BTX623_chitin	OK	235.034	110.845	-1.08433	-4.56322	5e-05	0.000154423	yes
XLOC_007885	XLOC_007885	gene:SORBI_3010G104900	10:9875883-9881144	BTX623_mock	BTX623_chitin	OK	29.1653	11.4705	-1.34632	-5.63647	5e-05	0.000154423	yes
XLOC_007886	XLOC_007886	gene:SORBI_3010G105000	10:9886817-9890244	BTX623_mock	BTX623_chitin	OK	36.052	51.8272	0.523631	2.43704	5e-05	0.000154423	yes
XLOC_007889	XLOC_007889	gene:SORBI_3010G105600	10:10053445-10061150	BTX623_mock	BTX623_chitin	OK	20.5134	37.6538	0.876232	5.05465	5e-05	0.000154423	yes
XLOC_007895	XLOC_007895	gene:SORBI_3010G107100	10:10480158-10484306	BTX623_mock	BTX623_chitin	OK	10.9337	31.8953	1.54456	6.76875	5e-05	0.000154423	yes
XLOC_007896	XLOC_007896	gene:SORBI_3010G107200	10:10540397-10542392	BTX623_mock	BTX623_chitin	OK	11.9544	3.61394	-1.7259	-6.22286	5e-05	0.000154423	yes
XLOC_007905	XLOC_007905	gene:SORBI_3010G109100	10:10874564-10878144	BTX623_mock	BTX623_chitin	OK	2.85951	1.51692	-0.914628	-3.27986	5e-05	0.000154423	yes
XLOC_007908	XLOC_007908	gene:SORBI_3010G109500	10:10898171-10900001	BTX623_mock	BTX623_chitin	OK	348.175	245.918	-0.501635	-2.53427	5e-05	0.000154423	yes
XLOC_007916	XLOC_007916	gene:SORBI_3010G110800	10:11130469-11131443	BTX623_mock	BTX623_chitin	OK	13.8282	63.9817	2.21005	9.98685	5e-05	0.000154423	yes
XLOC_007923	XLOC_007923	gene:SORBI_3010G112300	10:11586373-11590417	BTX623_mock	BTX623_chitin	OK	10.3402	4.1315	-1.32353	-6.3635	5e-05	0.000154423	yes
XLOC_007927	XLOC_007927	gene:SORBI_3010G112800	10:11688673-11694514	BTX623_mock	BTX623_chitin	OK	2.31268	3.98357	0.784495	3.56839	5e-05	0.000154423	yes
XLOC_007929	XLOC_007929	-	10:11730941-11737146	BTX623_mock	BTX623_chitin	OK	1.40674	0.943305	-0.576556	-2.55341	5e-05	0.000154423	yes
XLOC_007942	XLOC_007942	gene:SORBI_3010G116300	10:12644443-12649674	BTX623_mock	BTX623_chitin	OK	1.76986	3.34796	0.919644	3.68057	5e-05	0.000154423	yes
XLOC_007959	XLOC_007959	gene:SORBI_3010G120000	10:13623227-13625142	BTX623_mock	BTX623_chitin	OK	0.986867	0.36488	-1.43543	-2.91495	5e-05	0.000154423	yes
XLOC_007960	XLOC_007960	gene:SORBI_3010G120200	10:13705962-13707854	BTX623_mock	BTX623_chitin	OK	33.213	13.1205	-1.33992	-6.35941	5e-05	0.000154423	yes
XLOC_007961	XLOC_007961	gene:SORBI_3010G120300	10:13791752-13797761	BTX623_mock	BTX623_chitin	OK	5.22022	3.33183	-0.647793	-3.0833	5e-05	0.000154423	yes
XLOC_007963	XLOC_007963	gene:SORBI_3010G120400	10:13829174-13831497	BTX623_mock	BTX623_chitin	OK	2.15504	3.78941	0.814261	2.75683	5e-05	0.000154423	yes
XLOC_007965	XLOC_007965	9266253	10:13902237-13904019	BTX623_mock	BTX623_chitin	OK	31.7016	22.516	-0.493608	-2.35618	5e-05	0.000154423	yes
XLOC_007968	XLOC_007968	gene:SORBI_3010G121100	10:13938056-13941941	BTX623_mock	BTX623_chitin	OK	0.371647	0.766339	1.04405	3.12762	5e-05	0.000154423	yes
XLOC_007976	XLOC_007976	gene:SORBI_3010G122200	10:14180859-14187749	BTX623_mock	BTX623_chitin	OK	4.37972	48.2832	3.46261	17.8755	5e-05	0.000154423	yes
XLOC_007978	XLOC_007978	gene:SORBI_3010G122400	10:14189889-14199958	BTX623_mock	BTX623_chitin	OK	0.729522	12.8403	4.13759	16.3339	5e-05	0.000154423	yes
XLOC_007988	XLOC_007988	gene:SORBI_3010G124900	10:15275987-15278799	BTX623_mock	BTX623_chitin	OK	5.61541	2.51756	-1.15737	-3.49881	5e-05	0.000154423	yes
XLOC_007994	XLOC_007994	gene:SORBI_3010G126100	10:15775961-15792095	BTX623_mock	BTX623_chitin	OK	23.9289	17.3864	-0.460792	-2.3057	5e-05	0.000154423	yes
XLOC_008012	XLOC_008012	gene:SORBI_3010G129200	10:17330324-17335830	BTX623_mock	BTX623_chitin	OK	10.2686	6.04866	-0.763552	-2.75365	5e-05	0.000154423	yes
XLOC_008015	XLOC_008015	gene:SORBI_3010G129700	10:17533142-17538034	BTX623_mock	BTX623_chitin	OK	3.93684	1.81521	-1.11691	-4.75597	5e-05	0.000154423	yes
XLOC_008017	XLOC_008017	-	10:17583721-17593886	BTX623_mock	BTX623_chitin	OK	1.44976	0.728974	-0.991878	-2.58929	5e-05	0.000154423	yes
XLOC_008019	XLOC_008019	gene:SORBI_3010G130200	10:17596822-17600951	BTX623_mock	BTX623_chitin	OK	9.241	5.86159	-0.656758	-3.11037	5e-05	0.000154423	yes
XLOC_008023	XLOC_008023	gene:SORBI_3010G131000	10:18004005-18008299	BTX623_mock	BTX623_chitin	OK	10.2275	2.84849	-1.84418	-3.52503	5e-05	0.000154423	yes
XLOC_008028	XLOC_008028	gene:SORBI_3010G132500	10:18304097-18305471	BTX623_mock	BTX623_chitin	OK	4.98643	1.09074	-2.1927	-6.39815	5e-05	0.000154423	yes
XLOC_008045	XLOC_008045	gene:SORBI_3010G135000	10:20021053-20024137	BTX623_mock	BTX623_chitin	OK	49.1405	32.8326	-0.581787	-2.74342	5e-05	0.000154423	yes
XLOC_008051	XLOC_008051	gene:SORBI_3010G136500	10:20915017-20918157	BTX623_mock	BTX623_chitin	OK	0.496732	0.211433	-1.23227	-2.88193	5e-05	0.000154423	yes
XLOC_008053	XLOC_008053	gene:SORBI_3010G136900	10:21118089-21124678	BTX623_mock	BTX623_chitin	OK	6.02825	14.3907	1.25532	6.19679	5e-05	0.000154423	yes
XLOC_008057	XLOC_008057	gene:SORBI_3010G137400	10:21875489-21877526	BTX623_mock	BTX623_chitin	OK	46.085	99.2361	1.10657	5.8158	5e-05	0.000154423	yes
XLOC_008062	XLOC_008062	gene:SORBI_3010G138200	10:22435195-22444075	BTX623_mock	BTX623_chitin	OK	12.7095	27.1588	1.09551	5.62605	5e-05	0.000154423	yes
XLOC_008067	XLOC_008067	gene:SORBI_3010G138900	10:23383963-23393688	BTX623_mock	BTX623_chitin	OK	2.68491	1.60633	-0.741106	-3.95925	5e-05	0.000154423	yes
XLOC_008073	XLOC_008073	gene:SORBI_3010G139600	10:24374769-24413721	BTX623_mock	BTX623_chitin	OK	7.27736	9.94514	0.450577	2.57469	5e-05	0.000154423	yes
XLOC_008102	XLOC_008102	4340941	10:41392270-41394011	BTX623_mock	BTX623_chitin	OK	44.3155	9.57676	-2.2102	-9.34742	5e-05	0.000154423	yes
XLOC_008111	XLOC_008111	gene:SORBI_3010G147600	10:42282828-42286943	BTX623_mock	BTX623_chitin	OK	70.7976	49.7424	-0.509224	-2.82514	5e-05	0.000154423	yes
XLOC_008119	XLOC_008119	4328940	10:42980289-42982321	BTX623_mock	BTX623_chitin	OK	140.379	217.672	0.632829	3.48584	5e-05	0.000154423	yes
XLOC_008121	XLOC_008121	gene:SORBI_3010G149600	10:43036398-43042747	BTX623_mock	BTX623_chitin	OK	3.12902	1.7403	-0.846373	-2.92656	5e-05	0.000154423	yes
XLOC_008143	XLOC_008143	gene:SORBI_3010G153300	10:44566747-44582603	BTX623_mock	BTX623_chitin	OK	3.57214	2.33686	-0.612217	-2.99784	5e-05	0.000154423	yes
XLOC_008146	XLOC_008146	gene:SORBI_3010G153600	10:44645470-44648856	BTX623_mock	BTX623_chitin	OK	1.65526	0.58063	-1.51137	-4.00804	5e-05	0.000154423	yes
XLOC_008147	XLOC_008147	gene:SORBI_3010G154500	10:45558742-45561391	BTX623_mock	BTX623_chitin	OK	17.6246	7.87056	-1.16305	-4.42216	5e-05	0.000154423	yes
XLOC_008154	XLOC_008154	gene:SORBI_3010G156100	10:45980506-45984309	BTX623_mock	BTX623_chitin	OK	11.3687	4.58853	-1.30896	-5.26035	5e-05	0.000154423	yes
XLOC_008162	XLOC_008162	gene:SORBI_3010G157800	10:46343817-46345771	BTX623_mock	BTX623_chitin	OK	9.78127	5.44526	-0.845021	-3.73118	5e-05	0.000154423	yes
XLOC_008165	XLOC_008165	gene:SORBI_3010G159000	10:46692490-46714868	BTX623_mock	BTX623_chitin	OK	1.08459	1.99861	0.88185	3.98296	5e-05	0.000154423	yes
XLOC_008168	XLOC_008168	gene:SORBI_3010G159700	10:46999492-47006156	BTX623_mock	BTX623_chitin	OK	2.67011	4.49793	0.752365	3.54315	5e-05	0.000154423	yes
XLOC_008180	XLOC_008180	gene:SORBI_3010G161450	10:47747222-47750839	BTX623_mock	BTX623_chitin	OK	19.1577	32.2592	0.751788	3.94491	5e-05	0.000154423	yes
XLOC_008183	XLOC_008183	gene:SORBI_3010G162000	10:47914565-47916015	BTX623_mock	BTX623_chitin	OK	2176.2	5137.51	1.23926	4.71214	5e-05	0.000154423	yes
XLOC_008187	XLOC_008187	gene:SORBI_3010G162500	10:47975240-47980077	BTX623_mock	BTX623_chitin	OK	6.64988	1.84389	-1.85057	-7.51759	5e-05	0.000154423	yes
XLOC_008190	XLOC_008190	gene:SORBI_3010G162900	10:48098730-48102167	BTX623_mock	BTX623_chitin	OK	5.72604	14.0037	1.2902	5.65928	5e-05	0.000154423	yes
XLOC_008191	XLOC_008191	gene:SORBI_3010G163000	10:48114037-48116057	BTX623_mock	BTX623_chitin	OK	45.0195	419.266	3.21924	16.3495	5e-05	0.000154423	yes
XLOC_008192	XLOC_008192	-	10:48118834-48125226	BTX623_mock	BTX623_chitin	OK	0.757444	2.40879	1.6691	5.07385	5e-05	0.000154423	yes
XLOC_008197	XLOC_008197	4341266	10:48194403-48199431	BTX623_mock	BTX623_chitin	OK	52.9922	90.5208	0.772468	3.75556	5e-05	0.000154423	yes
XLOC_008200	XLOC_008200	gene:SORBI_3010G164200	10:48540004-48543497	BTX623_mock	BTX623_chitin	OK	28.7934	41.8856	0.540715	2.64271	5e-05	0.000154423	yes
XLOC_008201	XLOC_008201	gene:SORBI_3010G164350	10:48566448-48569660	BTX623_mock	BTX623_chitin	OK	2.4062	3.44859	0.519249	2.30524	5e-05	0.000154423	yes
XLOC_008202	XLOC_008202	gene:SORBI_3010G164400	10:48575059-48577328	BTX623_mock	BTX623_chitin	OK	12.8788	68.2137	2.40506	8.3275	5e-05	0.000154423	yes
XLOC_008205	XLOC_008205	gene:SORBI_3010G165100	10:48796020-48799628	BTX623_mock	BTX623_chitin	OK	6.06385	2.96098	-1.03416	-4.82391	5e-05	0.000154423	yes
XLOC_008207	XLOC_008207	gene:SORBI_3010G165500	10:48920359-48930895	BTX623_mock	BTX623_chitin	OK	33.8173	371.409	3.45718	13.8497	5e-05	0.000154423	yes
XLOC_008212	XLOC_008212	gene:SORBI_3010G166400	10:49060160-49064132	BTX623_mock	BTX623_chitin	OK	4.80561	3.04004	-0.660627	-2.93101	5e-05	0.000154423	yes
XLOC_008220	XLOC_008220	gene:SORBI_3010G167900	10:49616975-49624092	BTX623_mock	BTX623_chitin	OK	37.2324	58.7992	0.659237	3.65397	5e-05	0.000154423	yes
XLOC_008226	XLOC_008226	gene:SORBI_3010G169200	10:49920926-49925273	BTX623_mock	BTX623_chitin	OK	14.3421	3.51571	-2.02837	-4.97725	5e-05	0.000154423	yes
XLOC_008235	XLOC_008235	gene:SORBI_3010G171900	10:50443757-50447186	BTX623_mock	BTX623_chitin	OK	69.9186	21.8613	-1.6773	-8.64659	5e-05	0.000154423	yes
XLOC_008237	XLOC_008237	gene:SORBI_3010G172200	10:50613644-50615380	BTX623_mock	BTX623_chitin	OK	5.45078	13.6704	1.32652	5.43625	5e-05	0.000154423	yes
XLOC_008250	XLOC_008250	-	10:50977505-50980660	BTX623_mock	BTX623_chitin	OK	0.185314	8.04397	5.43986	8.77759	5e-05	0.000154423	yes
XLOC_008251	XLOC_008251	gene:SORBI_3010G174500	10:51011400-51016873	BTX623_mock	BTX623_chitin	OK	10.5271	109.657	3.38081	18.2728	5e-05	0.000154423	yes
XLOC_008260	XLOC_008260	4341387	10:51421687-51430413	BTX623_mock	BTX623_chitin	OK	5.46477	7.6614	0.487447	2.38554	5e-05	0.000154423	yes
XLOC_008261	XLOC_008261	gene:SORBI_3010G176600	10:51453735-51455532	BTX623_mock	BTX623_chitin	OK	94.5596	2887.59	4.9325	18.5052	5e-05	0.000154423	yes
XLOC_008273	XLOC_008273	gene:SORBI_3010G179150	10:51706407-51711410	BTX623_mock	BTX623_chitin	OK	5.33179	0.873924	-2.60904	-6.87696	5e-05	0.000154423	yes
XLOC_008283	XLOC_008283	gene:SORBI_3010G183032,gene:SORBI_3010G183100	10:52285959-52293997	BTX623_mock	BTX623_chitin	OK	8.13736	3.90253	-1.06015	-4.28844	5e-05	0.000154423	yes
XLOC_008284	XLOC_008284	gene:SORBI_3010G183201	10:52298346-52300104	BTX623_mock	BTX623_chitin	OK	7.9907	16.0717	1.00813	3.58919	5e-05	0.000154423	yes
XLOC_008285	XLOC_008285	gene:SORBI_3010G183300	10:52301693-52305871	BTX623_mock	BTX623_chitin	OK	2.82716	1.27882	-1.14454	-3.36458	5e-05	0.000154423	yes
XLOC_008294	XLOC_008294	4341465	10:52497831-52502154	BTX623_mock	BTX623_chitin	OK	16.079	27.0324	0.749511	3.45069	5e-05	0.000154423	yes
XLOC_008299	XLOC_008299	4341477	10:52686306-52693369	BTX623_mock	BTX623_chitin	OK	6.03912	10.12	0.744805	3.76117	5e-05	0.000154423	yes
XLOC_008320	XLOC_008320	gene:SORBI_3010G190700	10:53209430-53217324	BTX623_mock	BTX623_chitin	OK	36.9095	23.455	-0.654097	-3.57476	5e-05	0.000154423	yes
XLOC_008323	XLOC_008323	gene:SORBI_3010G191100	10:53235607-53243265	BTX623_mock	BTX623_chitin	OK	2.87336	12.5924	2.13174	7.81188	5e-05	0.000154423	yes
XLOC_008330	XLOC_008330	gene:SORBI_3010G193300	10:53532485-53534748	BTX623_mock	BTX623_chitin	OK	11.9699	51.4005	2.10237	9.57114	5e-05	0.000154423	yes
XLOC_008359	XLOC_008359	gene:SORBI_3010G199700	10:54265215-54271541	BTX623_mock	BTX623_chitin	OK	2.64778	1.31265	-1.0123	-3.32732	5e-05	0.000154423	yes
XLOC_008367	XLOC_008367	gene:SORBI_3010G201600	10:54463578-54466520	BTX623_mock	BTX623_chitin	OK	11.8285	7.1923	-0.717742	-2.86696	5e-05	0.000154423	yes
XLOC_008370	XLOC_008370	gene:SORBI_3010G202300	10:54517017-54519083	BTX623_mock	BTX623_chitin	OK	28.073	11.919	-1.23593	-6.03331	5e-05	0.000154423	yes
XLOC_008373	XLOC_008373	gene:SORBI_3010G202600	10:54543808-54549879	BTX623_mock	BTX623_chitin	OK	24.2518	54.6843	1.17303	6.66182	5e-05	0.000154423	yes
XLOC_008380	XLOC_008380	gene:SORBI_3010G204300	10:54660212-54663190	BTX623_mock	BTX623_chitin	OK	54.516	73.5141	0.43134	2.37726	5e-05	0.000154423	yes
XLOC_008385	XLOC_008385	gene:SORBI_3010G205100	10:54737938-54750095	BTX623_mock	BTX623_chitin	OK	48.2654	29.1963	-0.725202	-3.9344	5e-05	0.000154423	yes
XLOC_008387	XLOC_008387	gene:SORBI_3010G206000	10:54905555-54908230	BTX623_mock	BTX623_chitin	OK	3.20932	8.81438	1.45759	6.66313	5e-05	0.000154423	yes
XLOC_008392	XLOC_008392	gene:SORBI_3010G207250	10:55003045-55008337	BTX623_mock	BTX623_chitin	OK	13.245	20.6181	0.638465	2.54171	5e-05	0.000154423	yes
XLOC_008399	XLOC_008399	gene:SORBI_3010G208500	10:55165582-55167454	BTX623_mock	BTX623_chitin	OK	2.48213	4.35992	0.812721	2.29396	5e-05	0.000154423	yes
XLOC_008402	XLOC_008402	gene:SORBI_3010G208800	10:55207912-55212598	BTX623_mock	BTX623_chitin	OK	3.2169	1.57436	-1.0309	-3.57561	5e-05	0.000154423	yes
XLOC_008410	XLOC_008410	gene:SORBI_3010G210600	10:55412772-55414336	BTX623_mock	BTX623_chitin	OK	1.33028	3.36092	1.33712	3.21821	5e-05	0.000154423	yes
XLOC_008411	XLOC_008411	gene:SORBI_3010G210700	10:55415864-55417827	BTX623_mock	BTX623_chitin	OK	11.0999	18.3887	0.728264	3.07572	5e-05	0.000154423	yes
XLOC_008416	XLOC_008416	gene:SORBI_3010G212100	10:55503548-55505211	BTX623_mock	BTX623_chitin	OK	2.78967	19.7037	2.8203	9.75581	5e-05	0.000154423	yes
XLOC_008420	XLOC_008420	gene:SORBI_3010G213400	10:55632271-55634449	BTX623_mock	BTX623_chitin	OK	177.575	272.801	0.619421	3.28635	5e-05	0.000154423	yes
XLOC_008421	XLOC_008421	gene:SORBI_3010G213500	10:55635933-55642561	BTX623_mock	BTX623_chitin	OK	8.08872	14.2744	0.819443	4.54827	5e-05	0.000154423	yes
XLOC_008426	XLOC_008426	gene:SORBI_3010G214600	10:55745341-55749099	BTX623_mock	BTX623_chitin	OK	60.1678	29.5578	-1.02545	-5.58795	5e-05	0.000154423	yes
XLOC_008427	XLOC_008427	4341718	10:55777183-55784716	BTX623_mock	BTX623_chitin	OK	16.4922	23.9309	0.53709	2.5275	5e-05	0.000154423	yes
XLOC_008431	XLOC_008431	gene:SORBI_3010G215800,gene:SORBI_3010G215900	10:55922107-55930808	BTX623_mock	BTX623_chitin	OK	2.06049	0.690104	-1.5781	-3.86127	5e-05	0.000154423	yes
XLOC_008441	XLOC_008441	gene:SORBI_3010G218000	10:56090053-56094718	BTX623_mock	BTX623_chitin	OK	4.16922	2.7476	-0.601606	-2.8	5e-05	0.000154423	yes
XLOC_008443	XLOC_008443	gene:SORBI_3010G218300	10:56105453-56111167	BTX623_mock	BTX623_chitin	OK	8.31361	40.0016	2.26651	12.3961	5e-05	0.000154423	yes
XLOC_008446	XLOC_008446	gene:SORBI_3010G218600	10:56126621-56133704	BTX623_mock	BTX623_chitin	OK	47.4682	34.9909	-0.439982	-2.38805	5e-05	0.000154423	yes
XLOC_008459	XLOC_008459	4341778	10:56275624-56282221	BTX623_mock	BTX623_chitin	OK	4.23913	19.9111	2.23173	11.9571	5e-05	0.000154423	yes
XLOC_008470	XLOC_008470	gene:SORBI_3010G222400	10:56466474-56468578	BTX623_mock	BTX623_chitin	OK	5.67998	3.44979	-0.719376	-2.48107	5e-05	0.000154423	yes
XLOC_008479	XLOC_008479	gene:SORBI_3010G223300	10:56524366-56528192	BTX623_mock	BTX623_chitin	OK	15.5834	23.6286	0.60052	3.11711	5e-05	0.000154423	yes
XLOC_008484	XLOC_008484	gene:SORBI_3010G224501	10:56635199-56636603	BTX623_mock	BTX623_chitin	OK	6.31649	2.71161	-1.21997	-3.53234	5e-05	0.000154423	yes
XLOC_008491	XLOC_008491	gene:SORBI_3010G225300	10:56833242-56836208	BTX623_mock	BTX623_chitin	OK	27.704	47.6173	0.781388	4.08152	5e-05	0.000154423	yes
XLOC_008492	XLOC_008492	gene:SORBI_3010G225400	10:56843059-56849567	BTX623_mock	BTX623_chitin	OK	0.197631	2.07608	3.39298	4.60871	5e-05	0.000154423	yes
XLOC_008494	XLOC_008494	gene:SORBI_3010G225600,gene:SORBI_3010G225701,gene:SORBI_3010G225801	10:56857608-56873354	BTX623_mock	BTX623_chitin	OK	5.76812	11.5811	1.0056	3.13745	5e-05	0.000154423	yes
XLOC_008495	XLOC_008495	gene:SORBI_3010G225900	10:56873571-56874256	BTX623_mock	BTX623_chitin	OK	3.80907	12.914	1.76143	4.78919	5e-05	0.000154423	yes
XLOC_008507	XLOC_008507	gene:SORBI_3010G228000	10:57104565-57109035	BTX623_mock	BTX623_chitin	OK	5.34057	41.0368	2.94185	14.4888	5e-05	0.000154423	yes
XLOC_008511	XLOC_008511	4341841	10:57181056-57190356	BTX623_mock	BTX623_chitin	OK	8.26383	3.60776	-1.19571	-6.08716	5e-05	0.000154423	yes
XLOC_008519	XLOC_008519	gene:SORBI_3010G230500	10:57301145-57306068	BTX623_mock	BTX623_chitin	OK	8.72221	21.4209	1.29625	6.33339	5e-05	0.000154423	yes
XLOC_008520	XLOC_008520	gene:SORBI_3010G230900	10:57360536-57363171	BTX623_mock	BTX623_chitin	OK	0.586621	5.89088	3.32798	9.25632	5e-05	0.000154423	yes
XLOC_008522	XLOC_008522	gene:SORBI_3010G231200	10:57415413-57417437	BTX623_mock	BTX623_chitin	OK	32.5508	17.325	-0.909833	-4.8709	5e-05	0.000154423	yes
XLOC_008526	XLOC_008526	gene:SORBI_3010G231900	10:57509668-57513537	BTX623_mock	BTX623_chitin	OK	17.255	76.1835	2.14246	7.46313	5e-05	0.000154423	yes
XLOC_008528	XLOC_008528	gene:SORBI_3010G232200	10:57531639-57535282	BTX623_mock	BTX623_chitin	OK	16.9361	10.6597	-0.66793	-3.37966	5e-05	0.000154423	yes
XLOC_008530	XLOC_008530	gene:SORBI_3010G232400	10:57542710-57546731	BTX623_mock	BTX623_chitin	OK	15.1864	6.18223	-1.29658	-6.03963	5e-05	0.000154423	yes
XLOC_008535	XLOC_008535	gene:SORBI_3010G233200	10:57590517-57597520	BTX623_mock	BTX623_chitin	OK	37.9215	23.0627	-0.717455	-2.9763	5e-05	0.000154423	yes
XLOC_008542	XLOC_008542	gene:SORBI_3010G234600	10:57739068-57739666	BTX623_mock	BTX623_chitin	OK	6.87825	14.243	1.05014	2.65593	5e-05	0.000154423	yes
XLOC_008550	XLOC_008550	gene:SORBI_3010G235800	10:57797653-57804016	BTX623_mock	BTX623_chitin	OK	1.55429	0.892712	-0.79999	-2.37604	5e-05	0.000154423	yes
XLOC_008554	XLOC_008554	gene:SORBI_3010G236900	10:57958039-57958865	BTX623_mock	BTX623_chitin	OK	110.164	30.0834	-1.87262	-10.0621	5e-05	0.000154423	yes
XLOC_008563	XLOC_008563	gene:SORBI_3010G238600	10:58064925-58066365	BTX623_mock	BTX623_chitin	OK	26.0334	133.731	2.3609	11.7077	5e-05	0.000154423	yes
XLOC_008565	XLOC_008565	gene:SORBI_3010G239500	10:58143417-58146445	BTX623_mock	BTX623_chitin	OK	299.672	605.708	1.01524	4.87506	5e-05	0.000154423	yes
XLOC_008566	XLOC_008566	gene:SORBI_3010G239700	10:58168325-58173091	BTX623_mock	BTX623_chitin	OK	1.11214	3.25759	1.55046	5.40892	5e-05	0.000154423	yes
XLOC_008569	XLOC_008569	4352082	10:58220393-58223887	BTX623_mock	BTX623_chitin	OK	0.682181	2.35974	1.7904	4.92328	5e-05	0.000154423	yes
XLOC_008570	XLOC_008570	gene:SORBI_3010G240400	10:58224303-58225339	BTX623_mock	BTX623_chitin	OK	142.889	267.068	0.902315	4.94337	5e-05	0.000154423	yes
XLOC_008572	XLOC_008572	gene:SORBI_3010G240800	10:58247848-58258128	BTX623_mock	BTX623_chitin	OK	3.09357	4.34851	0.491248	2.46759	5e-05	0.000154423	yes
XLOC_008574	XLOC_008574	4341907	10:58281955-58289235	BTX623_mock	BTX623_chitin	OK	23.3543	47.2795	1.01753	4.76439	5e-05	0.000154423	yes
XLOC_008579	XLOC_008579	gene:SORBI_3010G242200	10:58339538-58345359	BTX623_mock	BTX623_chitin	OK	1.06375	0.313176	-1.76412	-4.36573	5e-05	0.000154423	yes
XLOC_008580	XLOC_008580	gene:SORBI_3010G242800,gene:SORBI_3010G242900	10:58392112-58403156	BTX623_mock	BTX623_chitin	OK	6.84378	12.0744	0.819088	4.4114	5e-05	0.000154423	yes
XLOC_008584	XLOC_008584	gene:SORBI_3010G244100	10:58481907-58487702	BTX623_mock	BTX623_chitin	OK	19.3967	7.82477	-1.30969	-4.41079	5e-05	0.000154423	yes
XLOC_008587	XLOC_008587	gene:SORBI_3010G244500	10:58496712-58500282	BTX623_mock	BTX623_chitin	OK	2.14197	0.835484	-1.35826	-5.17225	5e-05	0.000154423	yes
XLOC_008589	XLOC_008589	gene:SORBI_3010G245100	10:58518347-58521191	BTX623_mock	BTX623_chitin	OK	22.3963	31.7999	0.505763	2.69568	5e-05	0.000154423	yes
XLOC_008593	XLOC_008593	gene:SORBI_3010G246000	10:58568568-58576845	BTX623_mock	BTX623_chitin	OK	1.66302	11.7585	2.82182	14.755	5e-05	0.000154423	yes
XLOC_008594	XLOC_008594	gene:SORBI_3010G246200	10:58587671-58591266	BTX623_mock	BTX623_chitin	OK	30.6482	17.0656	-0.844709	-3.03655	5e-05	0.000154423	yes
XLOC_008596	XLOC_008596	gene:SORBI_3010G246600	10:58623157-58625364	BTX623_mock	BTX623_chitin	OK	159.035	93.7085	-0.763092	-4.36579	5e-05	0.000154423	yes
XLOC_008597	XLOC_008597	gene:SORBI_3010G246700	10:58679151-58680848	BTX623_mock	BTX623_chitin	OK	5.73425	0.905383	-2.66301	-6.49005	5e-05	0.000154423	yes
XLOC_008601	XLOC_008601	gene:SORBI_3010G247400	10:58744788-58748971	BTX623_mock	BTX623_chitin	OK	13.681	6.33594	-1.11054	-4.90488	5e-05	0.000154423	yes
XLOC_008608	XLOC_008608	gene:SORBI_3010G248600,gene:SORBI_3010G248700	10:58848967-58855716	BTX623_mock	BTX623_chitin	OK	10.5483	17.8762	0.761039	4.29671	5e-05	0.000154423	yes
XLOC_008609	XLOC_008609	gene:SORBI_3010G248900,gene:SORBI_3010G249000	10:58861987-58872972	BTX623_mock	BTX623_chitin	OK	1.77954	4.11059	1.20784	5.36759	5e-05	0.000154423	yes
XLOC_008612	XLOC_008612	gene:SORBI_3010G249300	10:58891475-58894709	BTX623_mock	BTX623_chitin	OK	6.90227	4.56699	-0.595827	-2.521	5e-05	0.000154423	yes
XLOC_008614	XLOC_008614	gene:SORBI_3010G249700	10:58909242-58911719	BTX623_mock	BTX623_chitin	OK	41.2125	14.8641	-1.47125	-7.97926	5e-05	0.000154423	yes
XLOC_008617	XLOC_008617	gene:SORBI_3010G250600	10:58967130-58968275	BTX623_mock	BTX623_chitin	OK	12.3306	28.9142	1.22953	5.49215	5e-05	0.000154423	yes
XLOC_008621	XLOC_008621	gene:SORBI_3010G250900	10:58983159-58991034	BTX623_mock	BTX623_chitin	OK	38.9393	28.2161	-0.464711	-2.57481	5e-05	0.000154423	yes
XLOC_008624	XLOC_008624	gene:SORBI_3010G251300	10:59060125-59069293	BTX623_mock	BTX623_chitin	OK	29.159	111.728	1.93798	10.2375	5e-05	0.000154423	yes
XLOC_008626	XLOC_008626	gene:SORBI_3010G251600	10:59099206-59100732	BTX623_mock	BTX623_chitin	OK	214.838	157.575	-0.44721	-2.60201	5e-05	0.000154423	yes
XLOC_008639	XLOC_008639	4341986	10:59294355-59299852	BTX623_mock	BTX623_chitin	OK	9.6588	5.76616	-0.744234	-3.05782	5e-05	0.000154423	yes
XLOC_008646	XLOC_008646	gene:SORBI_3010G255300	10:59366952-59372344	BTX623_mock	BTX623_chitin	OK	115.547	72.2671	-0.67707	-3.72333	5e-05	0.000154423	yes
XLOC_008648	XLOC_008648	gene:SORBI_3010G255700	10:59414654-59423054	BTX623_mock	BTX623_chitin	OK	18.2098	11.0508	-0.72057	-2.45006	5e-05	0.000154423	yes
XLOC_008659	XLOC_008659	4342018	10:59522250-59540181	BTX623_mock	BTX623_chitin	OK	13.5401	51.1341	1.91705	5.09873	5e-05	0.000154423	yes
XLOC_008661	XLOC_008661	gene:SORBI_3010G258300	10:59571803-59575164	BTX623_mock	BTX623_chitin	OK	43.316	91.4581	1.07821	5.56932	5e-05	0.000154423	yes
XLOC_008667	XLOC_008667	gene:SORBI_3010G259500	10:59644293-59646102	BTX623_mock	BTX623_chitin	OK	23.4531	38.7082	0.722861	3.45245	5e-05	0.000154423	yes
XLOC_008668	XLOC_008668	gene:SORBI_3010G259700	10:59660312-59662027	BTX623_mock	BTX623_chitin	OK	0.930768	1.80577	0.956121	2.78123	5e-05	0.000154423	yes
XLOC_008683	XLOC_008683	gene:SORBI_3010G260200	10:59690317-59691570	BTX623_mock	BTX623_chitin	OK	9.91381	1.73536	-2.51421	-5.63491	5e-05	0.000154423	yes
XLOC_008687	XLOC_008687	gene:SORBI_3010G261100	10:59745306-59746373	BTX623_mock	BTX623_chitin	OK	66.3032	111.403	0.748639	4.06318	5e-05	0.000154423	yes
XLOC_008692	XLOC_008692	gene:SORBI_3010G262100	10:59855014-59860319	BTX623_mock	BTX623_chitin	OK	3.30857	1.66716	-0.988817	-4.41486	5e-05	0.000154423	yes
XLOC_008714	XLOC_008714	gene:SORBI_3010G264700	10:60090577-60096139	BTX623_mock	BTX623_chitin	OK	1.8139	5.89276	1.69985	8.69923	5e-05	0.000154423	yes
XLOC_008716	XLOC_008716	gene:SORBI_3010G265500	10:60117488-60118269	BTX623_mock	BTX623_chitin	OK	162.202	105.825	-0.616117	-3.08501	5e-05	0.000154423	yes
XLOC_008718	XLOC_008718	gene:SORBI_3010G265800	10:60129841-60133133	BTX623_mock	BTX623_chitin	OK	24.0585	46.8299	0.960886	5.02776	5e-05	0.000154423	yes
XLOC_008722	XLOC_008722	gene:SORBI_3010G266800	10:60173414-60179288	BTX623_mock	BTX623_chitin	OK	10.1608	27.065	1.41342	6.32992	5e-05	0.000154423	yes
XLOC_008723	XLOC_008723	gene:SORBI_3010G267100	10:60201096-60203514	BTX623_mock	BTX623_chitin	OK	3.72869	1.80578	-1.04605	-3.1968	5e-05	0.000154423	yes
XLOC_008725	XLOC_008725	gene:SORBI_3010G267500	10:60224584-60228876	BTX623_mock	BTX623_chitin	OK	36.9481	58.4027	0.660537	3.52055	5e-05	0.000154423	yes
XLOC_008726	XLOC_008726	gene:SORBI_3010G267600	10:60231071-60234505	BTX623_mock	BTX623_chitin	OK	23.0944	68.2938	1.56421	8.04806	5e-05	0.000154423	yes
XLOC_008728	XLOC_008728	4342080	10:60242645-60247066	BTX623_mock	BTX623_chitin	OK	46.5597	33.7583	-0.46384	-2.5853	5e-05	0.000154423	yes
XLOC_008735	XLOC_008735	gene:SORBI_3010G269300	10:60360887-60364326	BTX623_mock	BTX623_chitin	OK	3.97878	1.7304	-1.20122	-4.39969	5e-05	0.000154423	yes
XLOC_008737	XLOC_008737	gene:SORBI_3010G269500	10:60373030-60376010	BTX623_mock	BTX623_chitin	OK	5.98974	2.45086	-1.28921	-5.68267	5e-05	0.000154423	yes
XLOC_008742	XLOC_008742	gene:SORBI_3010G270300	10:60467046-60469704	BTX623_mock	BTX623_chitin	OK	96.0674	55.9702	-0.779387	-4.22994	5e-05	0.000154423	yes
XLOC_008743	XLOC_008743	gene:SORBI_3010G270500	10:60470744-60476949	BTX623_mock	BTX623_chitin	OK	0.333034	0.67104	1.01073	3.23515	5e-05	0.000154423	yes
XLOC_008744	XLOC_008744	gene:SORBI_3010G270700	10:60480061-60488608	BTX623_mock	BTX623_chitin	OK	0.340483	2.79387	3.03661	4.72571	5e-05	0.000154423	yes
XLOC_008745	XLOC_008745	gene:SORBI_3010G270800	10:60490830-60492971	BTX623_mock	BTX623_chitin	OK	0.558156	15.2402	4.77107	10.3233	5e-05	0.000154423	yes
XLOC_008749	XLOC_008749	gene:SORBI_3010G272000	10:60574622-60577847	BTX623_mock	BTX623_chitin	OK	0.324621	1.44082	2.15006	6.25991	5e-05	0.000154423	yes
XLOC_008750	XLOC_008750	gene:SORBI_3010G272101	10:60579298-60581783	BTX623_mock	BTX623_chitin	OK	4.95311	12.7734	1.36673	3.42857	5e-05	0.000154423	yes
XLOC_008751	XLOC_008751	gene:SORBI_3010G272300	10:60589827-60592572	BTX623_mock	BTX623_chitin	OK	2.33711	11.572	2.30784	9.32376	5e-05	0.000154423	yes
XLOC_008754	XLOC_008754	gene:SORBI_3010G273700	10:60681547-60684969	BTX623_mock	BTX623_chitin	OK	0.422414	3.80997	3.17305	7.524	5e-05	0.000154423	yes
XLOC_008755	XLOC_008755	4342117	10:60687867-60695066	BTX623_mock	BTX623_chitin	OK	22.0111	14.9761	-0.555574	-3.08058	5e-05	0.000154423	yes
XLOC_008756	XLOC_008756	gene:SORBI_3010G273900	10:60695279-60700347	BTX623_mock	BTX623_chitin	OK	4.74706	8.18644	0.786203	4.049	5e-05	0.000154423	yes
XLOC_008761	XLOC_008761	gene:SORBI_3010G274800	10:60796419-60799723	BTX623_mock	BTX623_chitin	OK	1.08824	0.495938	-1.13376	-3.21933	5e-05	0.000154423	yes
XLOC_008763	XLOC_008763	gene:SORBI_3010G275150	10:60831089-60832970	BTX623_mock	BTX623_chitin	OK	2.98945	1.77222	-0.75432	-2.39869	5e-05	0.000154423	yes
XLOC_008766	XLOC_008766	gene:SORBI_3010G275800	10:60885881-60900982	BTX623_mock	BTX623_chitin	OK	4.10372	2.68284	-0.613172	-3.29132	5e-05	0.000154423	yes
XLOC_008770	XLOC_008770	gene:SORBI_3010G276400	10:60959807-60964012	BTX623_mock	BTX623_chitin	OK	201.542	79.8488	-1.33574	-6.60232	5e-05	0.000154423	yes
XLOC_008773	XLOC_008773	gene:SORBI_3010G276900	10:60991821-60995362	BTX623_mock	BTX623_chitin	OK	5.91735	2.96507	-0.996884	-4.21306	5e-05	0.000154423	yes
XLOC_008777	XLOC_008777	gene:SORBI_3010G277500	10:61019252-61027587	BTX623_mock	BTX623_chitin	OK	8.35529	4.03424	-1.05039	-5.61812	5e-05	0.000154423	yes
XLOC_008779	XLOC_008779	gene:SORBI_3010G277600	10:61036976-61040301	BTX623_mock	BTX623_chitin	OK	95.3151	68.8727	-0.468773	-2.60755	5e-05	0.000154423	yes
XLOC_008780	XLOC_008780	gene:SORBI_3010G278200	10:61068844-61073574	BTX623_mock	BTX623_chitin	OK	12.5404	23.4388	0.902318	5.04449	5e-05	0.000154423	yes
XLOC_008794	XLOC_008794	-	10:1000156-1001771	BTX623_mock	BTX623_chitin	OK	3.57344	13.2147	1.88676	2.81069	5e-05	0.000154423	yes
XLOC_008800	XLOC_008800	-	10:6103201-6103330	BTX623_mock	BTX623_chitin	OK	67410.7	104320	0.629964	2.94574	5e-05	0.000154423	yes
XLOC_008801	XLOC_008801	-	10:6182404-6183325	BTX623_mock	BTX623_chitin	OK	2.01686	4.82112	1.25726	3.5279	5e-05	0.000154423	yes
XLOC_008809	XLOC_008809	-	10:12038455-12045378	BTX623_mock	BTX623_chitin	OK	3.1693	22.7174	2.84156	14.6569	5e-05	0.000154423	yes
XLOC_008825	XLOC_008825	-	10:48117804-48118779	BTX623_mock	BTX623_chitin	OK	0.360857	2.35416	2.70572	4.3013	5e-05	0.000154423	yes
XLOC_008842	XLOC_008842	gene:SORBI_3002G000600	2:138296-142156	BTX623_mock	BTX623_chitin	OK	33.4483	21.1682	-0.660033	-3.65605	5e-05	0.000154423	yes
XLOC_008849	XLOC_008849	gene:SORBI_3002G001800	2:262197-272669	BTX623_mock	BTX623_chitin	OK	22.5049	7.75024	-1.53792	-7.73809	5e-05	0.000154423	yes
XLOC_008850	XLOC_008850	gene:SORBI_3002G002200	2:314163-321009	BTX623_mock	BTX623_chitin	OK	4.22354	2.49551	-0.759121	-2.8774	5e-05	0.000154423	yes
XLOC_008851	XLOC_008851	gene:SORBI_3002G002700	2:371185-376029	BTX623_mock	BTX623_chitin	OK	4.39854	2.1803	-1.0125	-3.7179	5e-05	0.000154423	yes
XLOC_008860	XLOC_008860	gene:SORBI_3002G003800	2:465354-466480	BTX623_mock	BTX623_chitin	OK	1.0474	10.0238	3.25855	6.3265	5e-05	0.000154423	yes
XLOC_008863	XLOC_008863	gene:SORBI_3002G004200	2:479204-483189	BTX623_mock	BTX623_chitin	OK	7.179	3.43018	-1.0655	-5.04422	5e-05	0.000154423	yes
XLOC_008864	XLOC_008864	gene:SORBI_3002G004300	2:486016-488577	BTX623_mock	BTX623_chitin	OK	2.46123	1.358	-0.857892	-2.47033	5e-05	0.000154423	yes
XLOC_008867	XLOC_008867	gene:SORBI_3002G005000	2:540015-544441	BTX623_mock	BTX623_chitin	OK	11.5285	6.86277	-0.748345	-3.93481	5e-05	0.000154423	yes
XLOC_008876	XLOC_008876	gene:SORBI_3002G007200	2:684683-686117	BTX623_mock	BTX623_chitin	OK	2.36076	0.71137	-1.73058	-3.77592	5e-05	0.000154423	yes
XLOC_008908	XLOC_008908	gene:SORBI_3002G012700	2:1159089-1163402	BTX623_mock	BTX623_chitin	OK	0.851602	25.0132	4.87637	20.6501	5e-05	0.000154423	yes
XLOC_008920	XLOC_008920	gene:SORBI_3002G014800	2:1302548-1307479	BTX623_mock	BTX623_chitin	OK	9.17812	5.58984	-0.715391	-2.66955	5e-05	0.000154423	yes
XLOC_008930	XLOC_008930	gene:SORBI_3002G016300	2:1473638-1475820	BTX623_mock	BTX623_chitin	OK	14.4218	23.1565	0.683167	3.38793	5e-05	0.000154423	yes
XLOC_008936	XLOC_008936	gene:SORBI_3002G017500	2:1584450-1586849	BTX623_mock	BTX623_chitin	OK	6.05481	15.0025	1.30905	6.72275	5e-05	0.000154423	yes
XLOC_008937	XLOC_008937	gene:SORBI_3002G017600	2:1587624-1590917	BTX623_mock	BTX623_chitin	OK	0.572246	1.35598	1.24463	4.32555	5e-05	0.000154423	yes
XLOC_008943	XLOC_008943	gene:SORBI_3002G018300	2:1688090-1690670	BTX623_mock	BTX623_chitin	OK	1.25482	2.45044	0.965562	3.42321	5e-05	0.000154423	yes
XLOC_008944	XLOC_008944	gene:SORBI_3002G018500	2:1702184-1703038	BTX623_mock	BTX623_chitin	OK	10.934	126.446	3.53163	14.2734	5e-05	0.000154423	yes
XLOC_008952	XLOC_008952	gene:SORBI_3002G020200	2:1875853-1877954	BTX623_mock	BTX623_chitin	OK	2.77846	7.90178	1.50789	6.14169	5e-05	0.000154423	yes
XLOC_008958	XLOC_008958	gene:SORBI_3002G021300	2:1972121-1972933	BTX623_mock	BTX623_chitin	OK	2.17291	8.41582	1.95347	3.52954	5e-05	0.000154423	yes
XLOC_008961	XLOC_008961	gene:SORBI_3002G022400	2:2035891-2040754	BTX623_mock	BTX623_chitin	OK	9.64617	55.6384	2.52805	12.0482	5e-05	0.000154423	yes
XLOC_008965	XLOC_008965	gene:SORBI_3002G023000	2:2114161-2118366	BTX623_mock	BTX623_chitin	OK	0.170478	0.554027	1.70037	3.07593	5e-05	0.000154423	yes
XLOC_008982	XLOC_008982	gene:SORBI_3002G028400	2:2601813-2606220	BTX623_mock	BTX623_chitin	OK	3.86201	0.289109	-3.73966	-7.41607	5e-05	0.000154423	yes
XLOC_008993	XLOC_008993	gene:SORBI_3002G030500	2:2796230-2798540	BTX623_mock	BTX623_chitin	OK	264.004	185.81	-0.506735	-2.73403	5e-05	0.000154423	yes
XLOC_008997	XLOC_008997	gene:SORBI_3002G030900	2:2819006-2822686	BTX623_mock	BTX623_chitin	OK	23.7451	12.4327	-0.933488	-4.54411	5e-05	0.000154423	yes
XLOC_008998	XLOC_008998	gene:SORBI_3002G031000	2:2831433-2835396	BTX623_mock	BTX623_chitin	OK	18.4211	11.6513	-0.660864	-3.30294	5e-05	0.000154423	yes
XLOC_008999	XLOC_008999	gene:SORBI_3002G031100	2:2842054-2850338	BTX623_mock	BTX623_chitin	OK	1.13161	1.8009	0.670337	3.08922	5e-05	0.000154423	yes
XLOC_009006	XLOC_009006	gene:SORBI_3002G033000	2:3017251-3023008	BTX623_mock	BTX623_chitin	OK	6.05073	2.07068	-1.547	-5.6097	5e-05	0.000154423	yes
XLOC_009012	XLOC_009012	gene:SORBI_3002G033900	2:3102908-3114102	BTX623_mock	BTX623_chitin	OK	104.82	62.314	-0.750283	-2.51662	5e-05	0.000154423	yes
XLOC_009015	XLOC_009015	gene:SORBI_3002G035500	2:3332981-3339762	BTX623_mock	BTX623_chitin	OK	2.42752	1.02594	-1.24254	-3.14601	5e-05	0.000154423	yes
XLOC_009016	XLOC_009016	gene:SORBI_3002G035700	2:3369775-3371091	BTX623_mock	BTX623_chitin	OK	2.78991	47.437	4.08772	13.6344	5e-05	0.000154423	yes
XLOC_009017	XLOC_009017	gene:SORBI_3002G035900	2:3384167-3388082	BTX623_mock	BTX623_chitin	OK	48.1038	108.831	1.17786	6.67344	5e-05	0.000154423	yes
XLOC_009018	XLOC_009018	gene:SORBI_3002G036000	2:3388484-3395641	BTX623_mock	BTX623_chitin	OK	487.214	281.127	-0.793335	-3.69502	5e-05	0.000154423	yes
XLOC_009021	XLOC_009021	gene:SORBI_3002G037400	2:3667937-3669659	BTX623_mock	BTX623_chitin	OK	0	0.691477	inf	#NAME?	5e-05	0.000154423	yes
XLOC_009023	XLOC_009023	gene:SORBI_3002G037800	2:3718578-3720113	BTX623_mock	BTX623_chitin	OK	41.7879	20.5229	-1.02585	-4.78143	5e-05	0.000154423	yes
XLOC_009030	XLOC_009030	gene:SORBI_3002G039200	2:3808851-3815634	BTX623_mock	BTX623_chitin	OK	4.58888	6.62861	0.530564	2.67276	5e-05	0.000154423	yes
XLOC_009033	XLOC_009033	gene:SORBI_3002G039500,gene:SORBI_3002G039600	2:3850976-3856222	BTX623_mock	BTX623_chitin	OK	12.2055	4.60295	-1.4069	-4.95433	5e-05	0.000154423	yes
XLOC_009037	XLOC_009037	gene:SORBI_3002G041100	2:3955783-3960460	BTX623_mock	BTX623_chitin	OK	20.9201	32.5791	0.639055	3.38984	5e-05	0.000154423	yes
XLOC_009038	XLOC_009038	gene:SORBI_3002G041200	2:3970368-3975815	BTX623_mock	BTX623_chitin	OK	102.647	298.965	1.54229	7.67248	5e-05	0.000154423	yes
XLOC_009056	XLOC_009056	gene:SORBI_3002G045200	2:4269963-4274643	BTX623_mock	BTX623_chitin	OK	5.87188	2.32277	-1.33798	-5.7436	5e-05	0.000154423	yes
XLOC_009061	XLOC_009061	gene:SORBI_3002G046300	2:4353044-4358232	BTX623_mock	BTX623_chitin	OK	10.6543	6.71262	-0.666488	-3.25083	5e-05	0.000154423	yes
XLOC_009064	XLOC_009064	gene:SORBI_3002G046900	2:4376706-4379139	BTX623_mock	BTX623_chitin	OK	21.6565	14.8509	-0.544249	-2.59868	5e-05	0.000154423	yes
XLOC_009078	XLOC_009078	gene:SORBI_3002G049300	2:4657781-4660266	BTX623_mock	BTX623_chitin	OK	143.286	104.738	-0.452109	-2.48296	5e-05	0.000154423	yes
XLOC_009098	XLOC_009098	gene:SORBI_3002G052400,gene:SORBI_3002G052500	2:4972807-4980961	BTX623_mock	BTX623_chitin	OK	1.99667	0.512858	-1.96096	-2.53938	5e-05	0.000154423	yes
XLOC_009099	XLOC_009099	gene:SORBI_3002G052700	2:4995278-5000835	BTX623_mock	BTX623_chitin	OK	11.2584	7.80556	-0.528424	-2.80466	5e-05	0.000154423	yes
XLOC_009111	XLOC_009111	gene:SORBI_3002G055300	2:5272749-5278050	BTX623_mock	BTX623_chitin	OK	1.84337	1.11578	-0.724289	-2.5851	5e-05	0.000154423	yes
XLOC_009113	XLOC_009113	gene:SORBI_3002G055700	2:5306079-5307672	BTX623_mock	BTX623_chitin	OK	72.2715	414.588	2.52018	13.2779	5e-05	0.000154423	yes
XLOC_009117	XLOC_009117	gene:SORBI_3002G056900	2:5538190-5543687	BTX623_mock	BTX623_chitin	OK	22.5562	15.5899	-0.532911	-2.92702	5e-05	0.000154423	yes
XLOC_009129	XLOC_009129	gene:SORBI_3002G058700	2:5667642-5677374	BTX623_mock	BTX623_chitin	OK	5.44439	8.8718	0.704456	3.85611	5e-05	0.000154423	yes
XLOC_009133	XLOC_009133	gene:SORBI_3002G060900,gene:SORBI_3002G061000	2:5845115-5854928	BTX623_mock	BTX623_chitin	OK	1.29575	3.95999	1.61171	7.52165	5e-05	0.000154423	yes
XLOC_009154	XLOC_009154	gene:SORBI_3002G064500	2:6275655-6279040	BTX623_mock	BTX623_chitin	OK	3.73254	14.1767	1.92529	7.97982	5e-05	0.000154423	yes
XLOC_009157	XLOC_009157	gene:SORBI_3002G065200	2:6455574-6463031	BTX623_mock	BTX623_chitin	OK	24.4156	15.0821	-0.694967	-3.34267	5e-05	0.000154423	yes
XLOC_009158	XLOC_009158	gene:SORBI_3002G065700	2:6482062-6484042	BTX623_mock	BTX623_chitin	OK	1.43971	3.58294	1.31536	4.12064	5e-05	0.000154423	yes
XLOC_009166	XLOC_009166	gene:SORBI_3002G066800	2:6601597-6616253	BTX623_mock	BTX623_chitin	OK	3.29424	5.50958	0.741996	3.64128	5e-05	0.000154423	yes
XLOC_009168	XLOC_009168	gene:SORBI_3002G067100	2:6650719-6657269	BTX623_mock	BTX623_chitin	OK	11.8805	18.206	0.615821	3.2639	5e-05	0.000154423	yes
XLOC_009182	XLOC_009182	gene:SORBI_3002G070300	2:7070050-7078767	BTX623_mock	BTX623_chitin	OK	7.27793	12.3191	0.759301	4.00343	5e-05	0.000154423	yes
XLOC_009192	XLOC_009192	gene:SORBI_3002G072200	2:7347191-7348612	BTX623_mock	BTX623_chitin	OK	7.43845	1.99538	-1.89834	-6.85903	5e-05	0.000154423	yes
XLOC_009195	XLOC_009195	gene:SORBI_3002G072500,gene:SORBI_3002G072600	2:7365648-7374536	BTX623_mock	BTX623_chitin	OK	47.7824	34.1524	-0.484496	-2.44209	5e-05	0.000154423	yes
XLOC_009210	XLOC_009210	gene:SORBI_3002G075800	2:7874436-7878146	BTX623_mock	BTX623_chitin	OK	29.3707	7.96392	-1.88282	-8.88774	5e-05	0.000154423	yes
XLOC_009213	XLOC_009213	gene:SORBI_3002G076400	2:7941503-7949927	BTX623_mock	BTX623_chitin	OK	12.2383	20.2891	0.729296	4.01208	5e-05	0.000154423	yes
XLOC_009222	XLOC_009222	gene:SORBI_3002G078100	2:8132599-8136485	BTX623_mock	BTX623_chitin	OK	1.00594	0.320608	-1.64967	-4.1442	5e-05	0.000154423	yes
XLOC_009224	XLOC_009224	gene:SORBI_3002G078300	2:8140736-8141673	BTX623_mock	BTX623_chitin	OK	47.2084	31.7964	-0.570181	-2.67142	5e-05	0.000154423	yes
XLOC_009231	XLOC_009231	gene:SORBI_3002G079100	2:8228736-8234627	BTX623_mock	BTX623_chitin	OK	4.0271	1.39802	-1.52635	-6.71581	5e-05	0.000154423	yes
XLOC_009236	XLOC_009236	4342753	2:8435786-8437465	BTX623_mock	BTX623_chitin	OK	35.9268	87.1887	1.27908	6.7357	5e-05	0.000154423	yes
XLOC_009244	XLOC_009244	gene:SORBI_3002G082100	2:8714930-8720031	BTX623_mock	BTX623_chitin	OK	11.6762	8.0087	-0.543927	-2.81083	5e-05	0.000154423	yes
XLOC_009245	XLOC_009245	gene:SORBI_3002G082300	2:8781560-8782577	BTX623_mock	BTX623_chitin	OK	3.40839	1.34433	-1.3422	-3.12174	5e-05	0.000154423	yes
XLOC_009249	XLOC_009249	gene:SORBI_3002G083600,gene:SORBI_3002G083700	2:8923186-8930024	BTX623_mock	BTX623_chitin	OK	1.39791	0.610376	-1.1955	-3.74078	5e-05	0.000154423	yes
XLOC_009254	XLOC_009254	gene:SORBI_3002G085100	2:9041062-9044682	BTX623_mock	BTX623_chitin	OK	1.64788	5.89505	1.83889	6.81862	5e-05	0.000154423	yes
XLOC_009256	XLOC_009256	gene:SORBI_3002G085400	2:9074414-9082832	BTX623_mock	BTX623_chitin	OK	4.19118	2.39653	-0.806411	-2.81795	5e-05	0.000154423	yes
XLOC_009265	XLOC_009265	gene:SORBI_3002G087900	2:9271728-9276043	BTX623_mock	BTX623_chitin	OK	88.472	117.946	0.414837	2.3102	5e-05	0.000154423	yes
XLOC_009266	XLOC_009266	gene:SORBI_3002G088200	2:9285319-9285682	BTX623_mock	BTX623_chitin	OK	280.033	105.092	-1.41395	-6.64786	5e-05	0.000154423	yes
XLOC_009268	XLOC_009268	gene:SORBI_3002G088700	2:9347866-9353739	BTX623_mock	BTX623_chitin	OK	6.38262	11.7432	0.879605	4.25669	5e-05	0.000154423	yes
XLOC_009269	XLOC_009269	gene:SORBI_3002G088900	2:9358034-9358789	BTX623_mock	BTX623_chitin	OK	34.785	524.589	3.91465	20.1529	5e-05	0.000154423	yes
XLOC_009270	XLOC_009270	gene:SORBI_3002G089100	2:9366835-9367575	BTX623_mock	BTX623_chitin	OK	59.3643	567.32	3.25649	16.9178	5e-05	0.000154423	yes
XLOC_009274	XLOC_009274	gene:SORBI_3002G089600	2:9384637-9385371	BTX623_mock	BTX623_chitin	OK	5.9762	1.73395	-1.78517	-4.02756	5e-05	0.000154423	yes
XLOC_009276	XLOC_009276	gene:SORBI_3002G090200	2:9422159-9425334	BTX623_mock	BTX623_chitin	OK	17.5776	37.064	1.07628	5.27904	5e-05	0.000154423	yes
XLOC_009295	XLOC_009295	gene:SORBI_3002G093300	2:9650200-9653796	BTX623_mock	BTX623_chitin	OK	12.9887	8.04891	-0.690395	-3.26232	5e-05	0.000154423	yes
XLOC_009302	XLOC_009302	4342850	2:9808887-9815473	BTX623_mock	BTX623_chitin	OK	9.34024	14.6677	0.651111	3.68235	5e-05	0.000154423	yes
XLOC_009304	XLOC_009304	gene:SORBI_3002G094800	2:9826746-9828843	BTX623_mock	BTX623_chitin	OK	48.3383	23.1078	-1.06479	-5.27896	5e-05	0.000154423	yes
XLOC_009321	XLOC_009321	gene:SORBI_3002G098450	2:10517084-10519188	BTX623_mock	BTX623_chitin	OK	0.510548	1.70991	1.7438	4.73218	5e-05	0.000154423	yes
XLOC_009322	XLOC_009322	gene:SORBI_3002G098701	2:10546072-10550104	BTX623_mock	BTX623_chitin	OK	1.57968	2.57541	0.705165	3.21145	5e-05	0.000154423	yes
XLOC_009334	XLOC_009334	gene:SORBI_3002G101100	2:11404080-11408791	BTX623_mock	BTX623_chitin	OK	15.6447	8.6444	-0.855837	-4.5379	5e-05	0.000154423	yes
XLOC_009353	XLOC_009353	gene:SORBI_3002G104500	2:12371374-12376421	BTX623_mock	BTX623_chitin	OK	2.63517	11.7011	2.15068	9.56025	5e-05	0.000154423	yes
XLOC_009355	XLOC_009355	gene:SORBI_3002G104900	2:12427886-12428735	BTX623_mock	BTX623_chitin	OK	122.441	429.029	1.80899	9.78432	5e-05	0.000154423	yes
XLOC_009356	XLOC_009356	gene:SORBI_3002G105200	2:12465867-12471455	BTX623_mock	BTX623_chitin	OK	8.05876	15.0287	0.899088	4.40726	5e-05	0.000154423	yes
XLOC_009358	XLOC_009358	gene:SORBI_3002G105700	2:12589898-12595027	BTX623_mock	BTX623_chitin	OK	0.486146	0.0891924	-2.4464	-5.64878	5e-05	0.000154423	yes
XLOC_009362	XLOC_009362	gene:SORBI_3002G106100	2:12683058-12685221	BTX623_mock	BTX623_chitin	OK	6.4283	3.57327	-0.847194	-3.34224	5e-05	0.000154423	yes
XLOC_009371	XLOC_009371	gene:SORBI_3002G108600	2:13176398-13178380	BTX623_mock	BTX623_chitin	OK	2.52442	1.27912	-0.980802	-2.82499	5e-05	0.000154423	yes
XLOC_009380	XLOC_009380	gene:SORBI_3002G110100	2:13386991-13389287	BTX623_mock	BTX623_chitin	OK	3.33911	1.34243	-1.31462	-4.50028	5e-05	0.000154423	yes
XLOC_009384	XLOC_009384	gene:SORBI_3002G110800	2:13503242-13510743	BTX623_mock	BTX623_chitin	OK	6.52235	3.58907	-0.861781	-3.91798	5e-05	0.000154423	yes
XLOC_009387	XLOC_009387	gene:SORBI_3002G111600	2:13562561-13565100	BTX623_mock	BTX623_chitin	OK	7.45357	12.1012	0.699146	3.19928	5e-05	0.000154423	yes
XLOC_009395	XLOC_009395	gene:SORBI_3002G113500	2:13832203-13833284	BTX623_mock	BTX623_chitin	OK	13.1361	33.4456	1.34828	5.90364	5e-05	0.000154423	yes
XLOC_009401	XLOC_009401	gene:SORBI_3002G114700	2:13999963-14002540	BTX623_mock	BTX623_chitin	OK	7.85711	4.35691	-0.850694	-3.2947	5e-05	0.000154423	yes
XLOC_009409	XLOC_009409	gene:SORBI_3002G117000	2:14472062-14475561	BTX623_mock	BTX623_chitin	OK	5.8161	3.74924	-0.633454	-2.6389	5e-05	0.000154423	yes
XLOC_009416	XLOC_009416	gene:SORBI_3002G118200	2:14724078-14740583	BTX623_mock	BTX623_chitin	OK	46.7195	31.5294	-0.56733	-2.99138	5e-05	0.000154423	yes
XLOC_009420	XLOC_009420	-	2:14830410-14832695	BTX623_mock	BTX623_chitin	OK	5.81912	3.09967	-0.908685	-3.93344	5e-05	0.000154423	yes
XLOC_009423	XLOC_009423	gene:SORBI_3002G119600	2:15072987-15078229	BTX623_mock	BTX623_chitin	OK	7.9418	5.34475	-0.571343	-2.77905	5e-05	0.000154423	yes
XLOC_009431	XLOC_009431	gene:SORBI_3002G121000	2:15888325-15897928	BTX623_mock	BTX623_chitin	OK	7.23972	17.9658	1.31125	6.85295	5e-05	0.000154423	yes
XLOC_009436	XLOC_009436	4343086	2:16035727-16042940	BTX623_mock	BTX623_chitin	OK	31.3153	19.5437	-0.680162	-3.25136	5e-05	0.000154423	yes
XLOC_009446	XLOC_009446	gene:SORBI_3002G123900	2:16497484-16501417	BTX623_mock	BTX623_chitin	OK	2.21004	1.3086	-0.756052	-2.60554	5e-05	0.000154423	yes
XLOC_009448	XLOC_009448	gene:SORBI_3002G124200	2:16594119-16596892	BTX623_mock	BTX623_chitin	OK	1.73988	0.958928	-0.859491	-2.67451	5e-05	0.000154423	yes
XLOC_009461	XLOC_009461	gene:SORBI_3002G128101	2:17693735-17701027	BTX623_mock	BTX623_chitin	OK	1.20736	0.73056	-0.724779	-2.73719	5e-05	0.000154423	yes
XLOC_009466	XLOC_009466	gene:SORBI_3002G128900	2:17980250-17986085	BTX623_mock	BTX623_chitin	OK	13.3199	8.6314	-0.625912	-3.11437	5e-05	0.000154423	yes
XLOC_009475	XLOC_009475	gene:SORBI_3002G131000	2:18574752-18579534	BTX623_mock	BTX623_chitin	OK	1.01166	0.403826	-1.32492	-3.35642	5e-05	0.000154423	yes
XLOC_009480	XLOC_009480	gene:SORBI_3002G132400	2:18844019-18847184	BTX623_mock	BTX623_chitin	OK	131.983	72.694	-0.86044	-4.64803	5e-05	0.000154423	yes
XLOC_009484	XLOC_009484	gene:SORBI_3002G133100	2:19069171-19071008	BTX623_mock	BTX623_chitin	OK	42.7746	79.8867	0.9012	4.89659	5e-05	0.000154423	yes
XLOC_009491	XLOC_009491	gene:SORBI_3002G134100	2:19822371-19830949	BTX623_mock	BTX623_chitin	OK	28.5571	14.7776	-0.950438	-4.78336	5e-05	0.000154423	yes
XLOC_009493	XLOC_009493	gene:SORBI_3002G134600	2:20018272-20022227	BTX623_mock	BTX623_chitin	OK	37.3834	59.1539	0.662075	3.64538	5e-05	0.000154423	yes
XLOC_009495	XLOC_009495	gene:SORBI_3002G134800	2:20072432-20080473	BTX623_mock	BTX623_chitin	OK	3.94421	8.56028	1.11792	4.34194	5e-05	0.000154423	yes
XLOC_009507	XLOC_009507	gene:SORBI_3002G136200	2:20562012-20591070	BTX623_mock	BTX623_chitin	OK	7.73884	19.1073	1.30394	5.63538	5e-05	0.000154423	yes
XLOC_009511	XLOC_009511	gene:SORBI_3002G137000	2:20852999-20857947	BTX623_mock	BTX623_chitin	OK	3.35536	5.5346	0.72201	3.50237	5e-05	0.000154423	yes
XLOC_009512	XLOC_009512	gene:SORBI_3002G137100	2:20859449-20864175	BTX623_mock	BTX623_chitin	OK	13.337	27.5409	1.04614	5.71385	5e-05	0.000154423	yes
XLOC_009517	XLOC_009517	gene:SORBI_3002G137800	2:21153581-21157682	BTX623_mock	BTX623_chitin	OK	9.02852	42.0089	2.21814	10.4924	5e-05	0.000154423	yes
XLOC_009520	XLOC_009520	gene:SORBI_3002G138500	2:21521528-21524139	BTX623_mock	BTX623_chitin	OK	3.10863	22.1352	2.83199	3.48894	5e-05	0.000154423	yes
XLOC_009524	XLOC_009524	gene:SORBI_3002G139400	2:21922392-21923790	BTX623_mock	BTX623_chitin	OK	0.221754	8.52214	5.26418	5.1246	5e-05	0.000154423	yes
XLOC_009531	XLOC_009531	gene:SORBI_3002G140300,gene:SORBI_3002G140400	2:22471291-22483497	BTX623_mock	BTX623_chitin	OK	68.1101	1265.28	4.21544	21.6457	5e-05	0.000154423	yes
XLOC_009548	XLOC_009548	4346402	2:23926368-23941559	BTX623_mock	BTX623_chitin	OK	26.5706	10.6754	-1.31555	-7.45155	5e-05	0.000154423	yes
XLOC_009562	XLOC_009562	gene:SORBI_3002G144966	2:27192654-27197324	BTX623_mock	BTX623_chitin	OK	7.70291	11.8053	0.615962	3.05748	5e-05	0.000154423	yes
XLOC_009565	XLOC_009565	gene:SORBI_3002G145300	2:27614735-27631416	BTX623_mock	BTX623_chitin	OK	7.50352	4.98159	-0.59096	-3.02507	5e-05	0.000154423	yes
XLOC_009582	XLOC_009582	gene:SORBI_3002G148300	2:38300055-38301205	BTX623_mock	BTX623_chitin	OK	12.3681	5.19235	-1.25216	-4.73748	5e-05	0.000154423	yes
XLOC_009607	XLOC_009607	4346610	2:45762132-45770211	BTX623_mock	BTX623_chitin	OK	1.48088	0.486244	-1.60671	-3.97099	5e-05	0.000154423	yes
XLOC_009617	XLOC_009617	4346640	2:47251818-47256639	BTX623_mock	BTX623_chitin	OK	2.7311	10.7832	1.98124	9.20516	5e-05	0.000154423	yes
XLOC_009625	XLOC_009625	gene:SORBI_3002G157100	2:47739252-47743878	BTX623_mock	BTX623_chitin	OK	24.947	16.455	-0.600336	-3.15536	5e-05	0.000154423	yes
XLOC_009636	XLOC_009636	gene:SORBI_3002G159200	2:49255108-49265199	BTX623_mock	BTX623_chitin	OK	10.0954	19.2095	0.928126	4.99067	5e-05	0.000154423	yes
XLOC_009637	XLOC_009637	gene:SORBI_3002G159300	2:49269316-49279954	BTX623_mock	BTX623_chitin	OK	19.138	86.14	2.17024	12.0118	5e-05	0.000154423	yes
XLOC_009648	XLOC_009648	gene:SORBI_3002G161700	2:49995261-50001554	BTX623_mock	BTX623_chitin	OK	7.25352	3.39938	-1.09341	-4.58303	5e-05	0.000154423	yes
XLOC_009655	XLOC_009655	gene:SORBI_3002G162500	2:50294474-50297812	BTX623_mock	BTX623_chitin	OK	6.08822	3.74189	-0.702255	-2.40261	5e-05	0.000154423	yes
XLOC_009658	XLOC_009658	gene:SORBI_3002G162800	2:50521475-50522909	BTX623_mock	BTX623_chitin	OK	122.659	72.2392	-0.763796	-4.37602	5e-05	0.000154423	yes
XLOC_009675	XLOC_009675	gene:SORBI_3002G166300	2:51999555-52003465	BTX623_mock	BTX623_chitin	OK	11.4845	7.18174	-0.677286	-3.21118	5e-05	0.000154423	yes
XLOC_009676	XLOC_009676	gene:SORBI_3002G166600	2:52017576-52019474	BTX623_mock	BTX623_chitin	OK	1.74503	2.86494	0.715253	2.3521	5e-05	0.000154423	yes
XLOC_009687	XLOC_009687	gene:SORBI_3002G169300	2:53468293-53470853	BTX623_mock	BTX623_chitin	OK	17.4438	59.8181	1.77787	7.51809	5e-05	0.000154423	yes
XLOC_009689	XLOC_009689	gene:SORBI_3002G169633	2:53637066-53669334	BTX623_mock	BTX623_chitin	OK	1.28085	1.9214	0.585059	2.45262	5e-05	0.000154423	yes
XLOC_009704	XLOC_009704	gene:SORBI_3002G172000	2:54480171-54484180	BTX623_mock	BTX623_chitin	OK	0.416443	1.69617	2.02609	5.53667	5e-05	0.000154423	yes
XLOC_009711	XLOC_009711	gene:SORBI_3002G173800	2:54970259-54970998	BTX623_mock	BTX623_chitin	OK	9.9411	1.67716	-2.56739	-5.37552	5e-05	0.000154423	yes
XLOC_009712	XLOC_009712	gene:SORBI_3002G174200	2:55134835-55136822	BTX623_mock	BTX623_chitin	OK	3.44665	18.7794	2.44588	8.79541	5e-05	0.000154423	yes
XLOC_009713	XLOC_009713	gene:SORBI_3002G174300	2:55188597-55190959	BTX623_mock	BTX623_chitin	OK	5.50252	66.4527	3.59416	15.0121	5e-05	0.000154423	yes
XLOC_009720	XLOC_009720	gene:SORBI_3002G175400	2:55392885-55396332	BTX623_mock	BTX623_chitin	OK	8.09427	5.72211	-0.500353	-2.48575	5e-05	0.000154423	yes
XLOC_009727	XLOC_009727	gene:SORBI_3002G176200,gene:SORBI_3002G176300	2:55534810-55544202	BTX623_mock	BTX623_chitin	OK	95.0578	134.671	0.502565	2.62804	5e-05	0.000154423	yes
XLOC_009728	XLOC_009728	gene:SORBI_3002G176500	2:55586181-55594968	BTX623_mock	BTX623_chitin	OK	24.0886	146.116	2.60069	13.0411	5e-05	0.000154423	yes
XLOC_009748	XLOC_009748	gene:SORBI_3002G180000	2:56144959-56151324	BTX623_mock	BTX623_chitin	OK	24.4991	39.3807	0.684761	3.92818	5e-05	0.000154423	yes
XLOC_009751	XLOC_009751	gene:SORBI_3002G180400	2:56167826-56171834	BTX623_mock	BTX623_chitin	OK	8.85544	3.77801	-1.22894	-5.4704	5e-05	0.000154423	yes
XLOC_009754	XLOC_009754	gene:SORBI_3002G181000	2:56219242-56223836	BTX623_mock	BTX623_chitin	OK	4.98992	2.28901	-1.12429	-5.84056	5e-05	0.000154423	yes
XLOC_009755	XLOC_009755	gene:SORBI_3002G181132	2:56226223-56234451	BTX623_mock	BTX623_chitin	OK	2.58991	1.18168	-1.13207	-5.07401	5e-05	0.000154423	yes
XLOC_009770	XLOC_009770	gene:SORBI_3002G183200	2:56550392-56552823	BTX623_mock	BTX623_chitin	OK	0.215833	1.37987	2.67654	5.37536	5e-05	0.000154423	yes
XLOC_009773	XLOC_009773	gene:SORBI_3002G183900	2:56692556-56696129	BTX623_mock	BTX623_chitin	OK	45.989	28.1271	-0.709327	-3.89426	5e-05	0.000154423	yes
XLOC_009775	XLOC_009775	gene:SORBI_3002G184200	2:56756934-56757686	BTX623_mock	BTX623_chitin	OK	7.97631	68.0259	3.09229	10.1803	5e-05	0.000154423	yes
XLOC_009776	XLOC_009776	gene:SORBI_3002G184400	2:56790726-56793846	BTX623_mock	BTX623_chitin	OK	33.3725	59.6337	0.837469	4.60553	5e-05	0.000154423	yes
XLOC_009778	XLOC_009778	4346885	2:56856270-56858690	BTX623_mock	BTX623_chitin	OK	31.0568	19.1293	-0.699122	-3.51465	5e-05	0.000154423	yes
XLOC_009782	XLOC_009782	gene:SORBI_3002G185300	2:56954912-56957825	BTX623_mock	BTX623_chitin	OK	2.35955	4.16743	0.820647	3.08254	5e-05	0.000154423	yes
XLOC_009787	XLOC_009787	gene:SORBI_3002G186600	2:57083541-57086473	BTX623_mock	BTX623_chitin	OK	20.4031	11.7039	-0.801793	-3.36023	5e-05	0.000154423	yes
XLOC_009792	XLOC_009792	gene:SORBI_3002G187700	2:57206361-57209528	BTX623_mock	BTX623_chitin	OK	113.102	59.4017	-0.92905	-5.01304	5e-05	0.000154423	yes
XLOC_009802	XLOC_009802	gene:SORBI_3002G189500	2:57558192-57559207	BTX623_mock	BTX623_chitin	OK	3.80918	11.8156	1.63314	4.96896	5e-05	0.000154423	yes
XLOC_009804	XLOC_009804	gene:SORBI_3002G189700	2:57584833-57589139	BTX623_mock	BTX623_chitin	OK	22.6552	16.5898	-0.449544	-2.42212	5e-05	0.000154423	yes
XLOC_009805	XLOC_009805	gene:SORBI_3002G189900	2:57605970-57607191	BTX623_mock	BTX623_chitin	OK	47.9129	31.0746	-0.62468	-2.96752	5e-05	0.000154423	yes
XLOC_009806	XLOC_009806	gene:SORBI_3002G190300	2:57663845-57666208	BTX623_mock	BTX623_chitin	OK	45.222	16.0416	-1.4952	-7.51193	5e-05	0.000154423	yes
XLOC_009808	XLOC_009808	gene:SORBI_3002G191100	2:57752882-57756757	BTX623_mock	BTX623_chitin	OK	7.58411	5.2366	-0.534348	-2.53179	5e-05	0.000154423	yes
XLOC_009812	XLOC_009812	gene:SORBI_3002G192500	2:57890041-57895726	BTX623_mock	BTX623_chitin	OK	7.95213	4.88834	-0.701998	-2.73892	5e-05	0.000154423	yes
XLOC_009815	XLOC_009815	gene:SORBI_3002G193100	2:57962708-57967588	BTX623_mock	BTX623_chitin	OK	48.4621	67.6974	0.482244	2.70165	5e-05	0.000154423	yes
XLOC_009818	XLOC_009818	gene:SORBI_3002G194100	2:58106603-58111119	BTX623_mock	BTX623_chitin	OK	53.8427	99.4914	0.885822	4.90403	5e-05	0.000154423	yes
XLOC_009819	XLOC_009819	gene:SORBI_3002G194600	2:58236872-58239619	BTX623_mock	BTX623_chitin	OK	165.721	343.766	1.05267	5.55425	5e-05	0.000154423	yes
XLOC_009821	XLOC_009821	gene:SORBI_3002G194700	2:58285420-58290186	BTX623_mock	BTX623_chitin	OK	3.72259	17.2204	2.20974	11.1788	5e-05	0.000154423	yes
XLOC_009826	XLOC_009826	gene:SORBI_3002G195900	2:58429603-58430468	BTX623_mock	BTX623_chitin	OK	12.6889	88.2845	2.79859	11.8916	5e-05	0.000154423	yes
XLOC_009827	XLOC_009827	gene:SORBI_3002G196000	2:58453174-58454976	BTX623_mock	BTX623_chitin	OK	0.576759	1.4336	1.3136	3.2321	5e-05	0.000154423	yes
XLOC_009828	XLOC_009828	gene:SORBI_3002G196100	2:58500457-58502066	BTX623_mock	BTX623_chitin	OK	3.35891	7.33888	1.12757	4.00383	5e-05	0.000154423	yes
XLOC_009833	XLOC_009833	gene:SORBI_3002G197600	2:58681325-58687277	BTX623_mock	BTX623_chitin	OK	1.98931	23.0336	3.5334	11.5323	5e-05	0.000154423	yes
XLOC_009837	XLOC_009837	gene:SORBI_3002G198300	2:58753694-58768371	BTX623_mock	BTX623_chitin	OK	9.44801	5.05959	-0.900989	-4.45235	5e-05	0.000154423	yes
XLOC_009852	XLOC_009852	gene:SORBI_3002G201600	2:59154981-59158233	BTX623_mock	BTX623_chitin	OK	9.61514	16.4752	0.776919	4.26996	5e-05	0.000154423	yes
XLOC_009853	XLOC_009853	gene:SORBI_3002G201900	2:59174208-59183206	BTX623_mock	BTX623_chitin	OK	34.1999	82.9296	1.2779	6.25587	5e-05	0.000154423	yes
XLOC_009856	XLOC_009856	gene:SORBI_3002G202100	2:59196182-59198344	BTX623_mock	BTX623_chitin	OK	5.65407	13.3267	1.23696	3.34391	5e-05	0.000154423	yes
XLOC_009860	XLOC_009860	gene:SORBI_3002G202500	2:59227158-59230232	BTX623_mock	BTX623_chitin	OK	5.07835	1.92368	-1.40049	-4.04792	5e-05	0.000154423	yes
XLOC_009863	XLOC_009863	gene:SORBI_3002G203100	2:59341896-59344310	BTX623_mock	BTX623_chitin	OK	18.4892	4.23286	-2.12698	-9.0012	5e-05	0.000154423	yes
XLOC_009876	XLOC_009876	4347093	2:59706938-59711587	BTX623_mock	BTX623_chitin	OK	4.03608	0.894881	-2.17319	-6.71396	5e-05	0.000154423	yes
[truncated: 33,408 more rows]
