# Supplementary material for: Variation in Gene Expression between Two Sorghum bicolor Lines Differing in Innate Immunity Response
Source: Plants (Basel). 2021 Jul 27;10(8):1536. doi: 10.3390/plants10081536 (PMC8399927; doi:10.3390/plants10081536)
Supplement: Supplementary file 1 [file plants-10-01536-s001.zip › Table S4_SC155-14E_flg22_gene_exp_diff.xlsx]

## Sheet: GSE151860_SC155_flg22_gene_exp
test_id	gene_id	gene	locus	sample_1	sample_2	status	value_1	value_2	log2(fold_change)	test_stat	p_value	q_value	significant
XLOC_000016	XLOC_000016	gene:SORBI_3001G003000	1:270919-275955	SCC155_mock	SCC155_flg22	OK	6.23405	8.71877	0.483956	2.36651	5e-05	0.000341761	yes
XLOC_000042	XLOC_000042	gene:SORBI_3001G007600	1:732600-736502	SCC155_mock	SCC155_flg22	OK	50.8269	88.2278	0.79564	4.06312	5e-05	0.000341761	yes
XLOC_000067	XLOC_000067	CYP79A1	1:1144010-1146367	SCC155_mock	SCC155_flg22	OK	602.783	324.42	-0.893775	-4.07421	5e-05	0.000341761	yes
XLOC_000068	XLOC_000068	UGT85B1	1:1152323-1154789	SCC155_mock	SCC155_flg22	OK	608.861	326.724	-0.89804	-4.6668	5e-05	0.000341761	yes
XLOC_000079	XLOC_000079	gene:SORBI_3001G015100	1:1346246-1348098	SCC155_mock	SCC155_flg22	OK	55.952	176.467	1.65714	8.47305	5e-05	0.000341761	yes
XLOC_000094	XLOC_000094	gene:SORBI_3001G017400	1:1493295-1494703	SCC155_mock	SCC155_flg22	OK	3.2016	8.65609	1.43492	3.78442	5e-05	0.000341761	yes
XLOC_000110	XLOC_000110	gene:SORBI_3001G019400	1:1610922-1616733	SCC155_mock	SCC155_flg22	OK	6.81031	13.1453	0.948759	4.64663	5e-05	0.000341761	yes
XLOC_000111	XLOC_000111	gene:SORBI_3001G019601	1:1623614-1624701	SCC155_mock	SCC155_flg22	OK	0.995551	6.08708	2.61218	3.54778	5e-05	0.000341761	yes
XLOC_000113	XLOC_000113	gene:SORBI_3001G019900	1:1658659-1661648	SCC155_mock	SCC155_flg22	OK	29.3662	52.314	0.833042	4.10878	5e-05	0.000341761	yes
XLOC_000115	XLOC_000115	gene:SORBI_3001G020350	1:1682764-1687187	SCC155_mock	SCC155_flg22	OK	27.8785	68.6335	1.29976	5.8199	5e-05	0.000341761	yes
XLOC_000122	XLOC_000122	gene:SORBI_3001G022100	1:1802530-1805839	SCC155_mock	SCC155_flg22	OK	12.597	26.8313	1.09084	5.00095	5e-05	0.000341761	yes
XLOC_000126	XLOC_000126	gene:SORBI_3001G023300	1:1865213-1867137	SCC155_mock	SCC155_flg22	OK	30.7456	41.5316	0.433829	2.28139	5e-05	0.000341761	yes
XLOC_000128	XLOC_000128	gene:SORBI_3001G024200	1:1919574-1924909	SCC155_mock	SCC155_flg22	OK	22.285	14.8065	-0.58984	-2.58728	5e-05	0.000341761	yes
XLOC_000132	XLOC_000132	gene:SORBI_3001G024500	1:1938234-1944335	SCC155_mock	SCC155_flg22	OK	10.5719	45.5393	2.10688	4.84696	5e-05	0.000341761	yes
XLOC_000149	XLOC_000149	gene:SORBI_3001G027300,gene:SORBI_3001G027500	1:2125394-2135498	SCC155_mock	SCC155_flg22	OK	7.63482	15.4605	1.01792	3.38101	5e-05	0.000341761	yes
XLOC_000179	XLOC_000179	gene:SORBI_3001G032300	1:2457832-2460832	SCC155_mock	SCC155_flg22	OK	0.428639	3.12374	2.86544	5.69778	5e-05	0.000341761	yes
XLOC_000195	XLOC_000195	gene:SORBI_3001G035500	1:2668948-2672845	SCC155_mock	SCC155_flg22	OK	14.1493	32.4649	1.19815	6.09337	5e-05	0.000341761	yes
XLOC_000198	XLOC_000198	gene:SORBI_3001G035800	1:2685065-2687423	SCC155_mock	SCC155_flg22	OK	151.219	98.8464	-0.613383	-3.10242	5e-05	0.000341761	yes
XLOC_000212	XLOC_000212	gene:SORBI_3001G038300	1:2851084-2854638	SCC155_mock	SCC155_flg22	OK	17.8639	6.41875	-1.47669	-5.22278	5e-05	0.000341761	yes
XLOC_000218	XLOC_000218	gene:SORBI_3001G038900	1:2913499-2915031	SCC155_mock	SCC155_flg22	OK	7.05073	31.9652	2.18066	7.69997	5e-05	0.000341761	yes
XLOC_000219	XLOC_000219	gene:SORBI_3001G039000	1:2916373-2920126	SCC155_mock	SCC155_flg22	OK	0	0.579676	inf	#NAME?	5e-05	0.000341761	yes
XLOC_000247	XLOC_000247	gene:SORBI_3001G044500	1:3312219-3316775	SCC155_mock	SCC155_flg22	OK	2.32438	4.85913	1.06385	4.07321	5e-05	0.000341761	yes
XLOC_000258	XLOC_000258	gene:SORBI_3001G046600	1:3426128-3455036	SCC155_mock	SCC155_flg22	OK	6.58904	3.74945	-0.813388	-2.60859	5e-05	0.000341761	yes
XLOC_000263	XLOC_000263	gene:SORBI_3001G048700	1:3557000-3563629	SCC155_mock	SCC155_flg22	OK	14.0271	20.1508	0.522622	2.58435	5e-05	0.000341761	yes
XLOC_000265	XLOC_000265	gene:SORBI_3001G048900	1:3574705-3578692	SCC155_mock	SCC155_flg22	OK	4.87974	12.4316	1.34914	6.50037	5e-05	0.000341761	yes
XLOC_000266	XLOC_000266	gene:SORBI_3001G049200	1:3600873-3606131	SCC155_mock	SCC155_flg22	OK	29.3512	47.7621	0.702446	3.64255	5e-05	0.000341761	yes
XLOC_000267	XLOC_000267	gene:SORBI_3001G049300	1:3608278-3611692	SCC155_mock	SCC155_flg22	OK	38.1185	79.2588	1.05608	5.47798	5e-05	0.000341761	yes
XLOC_000276	XLOC_000276	gene:SORBI_3001G050800	1:3732162-3737115	SCC155_mock	SCC155_flg22	OK	0.0723436	0.867993	3.58475	5.08582	5e-05	0.000341761	yes
XLOC_000301	XLOC_000301	gene:SORBI_3001G056500,gene:SORBI_3001G056601	1:4246827-4272781	SCC155_mock	SCC155_flg22	OK	39.7718	126.868	1.67351	7.74907	5e-05	0.000341761	yes
XLOC_000302	XLOC_000302	gene:SORBI_3001G056700	1:4275458-4279492	SCC155_mock	SCC155_flg22	OK	13.9139	38.102	1.45334	7.03901	5e-05	0.000341761	yes
XLOC_000309	XLOC_000309	gene:SORBI_3001G058300	1:4400536-4402390	SCC155_mock	SCC155_flg22	OK	1.57906	3.82953	1.2781	3.09668	5e-05	0.000341761	yes
XLOC_000324	XLOC_000324	gene:SORBI_3001G061900	1:4580700-4583363	SCC155_mock	SCC155_flg22	OK	1.39589	3.23219	1.21133	3.15905	5e-05	0.000341761	yes
XLOC_000329	XLOC_000329	gene:SORBI_3001G062600	1:4675177-4682162	SCC155_mock	SCC155_flg22	OK	1.72834	6.82162	1.98072	8.38245	5e-05	0.000341761	yes
XLOC_000332	XLOC_000332	gene:SORBI_3001G063000	1:4710853-4712754	SCC155_mock	SCC155_flg22	OK	1.22223	8.55354	2.80701	6.93158	5e-05	0.000341761	yes
XLOC_000339	XLOC_000339	gene:SORBI_3001G064800	1:4898598-4901448	SCC155_mock	SCC155_flg22	OK	30.6074	48.8009	0.673027	3.32541	5e-05	0.000341761	yes
XLOC_000342	XLOC_000342	gene:SORBI_3001G065500	1:4957718-4964810	SCC155_mock	SCC155_flg22	OK	2.28678	1.35301	-0.757143	-3.20686	5e-05	0.000341761	yes
XLOC_000347	XLOC_000347	gene:SORBI_3001G066600	1:5063875-5064850	SCC155_mock	SCC155_flg22	OK	53.5581	24.4036	-1.13401	-4.55725	5e-05	0.000341761	yes
XLOC_000357	XLOC_000357	gene:SORBI_3001G067601	1:5114823-5115724	SCC155_mock	SCC155_flg22	OK	8.96792	16.3828	0.869336	2.84228	5e-05	0.000341761	yes
XLOC_000381	XLOC_000381	gene:SORBI_3001G071300	1:5426074-5428088	SCC155_mock	SCC155_flg22	OK	1.29723	3.11345	1.26308	2.75854	5e-05	0.000341761	yes
XLOC_000396	XLOC_000396	gene:SORBI_3001G074200	1:5670221-5674809	SCC155_mock	SCC155_flg22	OK	19.7737	54.7888	1.47029	7.52653	5e-05	0.000341761	yes
XLOC_000398	XLOC_000398	gene:SORBI_3001G074400	1:5686866-5688962	SCC155_mock	SCC155_flg22	OK	9.81643	5.47088	-0.843425	-2.96483	5e-05	0.000341761	yes
XLOC_000405	XLOC_000405	gene:SORBI_3001G075600	1:5766803-5771455	SCC155_mock	SCC155_flg22	OK	2.87898	6.07781	1.07799	4.33156	5e-05	0.000341761	yes
XLOC_000414	XLOC_000414	4334233	1:5940862-5942670	SCC155_mock	SCC155_flg22	OK	13.4012	155.48	3.5363	15.5518	5e-05	0.000341761	yes
XLOC_000422	XLOC_000422	gene:SORBI_3001G079200	1:6087457-6095806	SCC155_mock	SCC155_flg22	OK	25.1398	54.4564	1.11513	5.72994	5e-05	0.000341761	yes
XLOC_000423	XLOC_000423	gene:SORBI_3001G079500	1:6104058-6105842	SCC155_mock	SCC155_flg22	OK	32.8498	96.3096	1.55179	7.88607	5e-05	0.000341761	yes
XLOC_000425	XLOC_000425	gene:SORBI_3001G080000	1:6169947-6174061	SCC155_mock	SCC155_flg22	OK	1.89313	3.47562	0.876494	3.84952	5e-05	0.000341761	yes
XLOC_000430	XLOC_000430	gene:SORBI_3001G081100	1:6271855-6274600	SCC155_mock	SCC155_flg22	OK	2.02627	6.33182	1.64379	4.42976	5e-05	0.000341761	yes
XLOC_000434	XLOC_000434	4334191,gene:SORBI_3001G081700	1:6303889-6309953	SCC155_mock	SCC155_flg22	OK	17.5625	33.8363	0.946075	4.30943	5e-05	0.000341761	yes
XLOC_000443	XLOC_000443	gene:SORBI_3001G084000	1:6506823-6511120	SCC155_mock	SCC155_flg22	OK	2.80641	7.00751	1.32018	3.63087	5e-05	0.000341761	yes
XLOC_000446	XLOC_000446	gene:SORBI_3001G085000	1:6563171-6568043	SCC155_mock	SCC155_flg22	OK	5.46497	10.2538	0.907876	4.49697	5e-05	0.000341761	yes
XLOC_000449	XLOC_000449	gene:SORBI_3001G085300	1:6580321-6585385	SCC155_mock	SCC155_flg22	OK	18.1616	29.6271	0.70603	3.54637	5e-05	0.000341761	yes
XLOC_000450	XLOC_000450	gene:SORBI_3001G086000	1:6659856-6663478	SCC155_mock	SCC155_flg22	OK	2.05055	35.6374	4.11931	14.2769	5e-05	0.000341761	yes
XLOC_000507	XLOC_000507	9272095	1:7525597-7534112	SCC155_mock	SCC155_flg22	OK	6.92642	16.9687	1.29269	3.74452	5e-05	0.000341761	yes
XLOC_000521	XLOC_000521	gene:SORBI_3001G100200	1:7655225-7669562	SCC155_mock	SCC155_flg22	OK	1.31139	4.73603	1.85258	3.98696	5e-05	0.000341761	yes
XLOC_000524	XLOC_000524	gene:SORBI_3001G100700	1:7674598-7675723	SCC155_mock	SCC155_flg22	OK	8.8374	16.1561	0.870386	3.03743	5e-05	0.000341761	yes
XLOC_000527	XLOC_000527	gene:SORBI_3001G101500	1:7746528-7751056	SCC155_mock	SCC155_flg22	OK	7.86386	21.1274	1.42581	6.8499	5e-05	0.000341761	yes
XLOC_000543	XLOC_000543	4333985	1:8034151-8036927	SCC155_mock	SCC155_flg22	OK	6.25278	2.46422	-1.34337	-4.25183	5e-05	0.000341761	yes
XLOC_000551	XLOC_000551	gene:SORBI_3001G106300,gene:SORBI_3001G106400	1:8188933-8197177	SCC155_mock	SCC155_flg22	OK	1.66639	3.01377	0.854842	3.21197	5e-05	0.000341761	yes
XLOC_000564	XLOC_000564	gene:SORBI_3001G108400	1:8406231-8410561	SCC155_mock	SCC155_flg22	OK	7.14765	12.6546	0.824125	3.43411	5e-05	0.000341761	yes
XLOC_000565	XLOC_000565	gene:SORBI_3001G108800	1:8441353-8442713	SCC155_mock	SCC155_flg22	OK	2.24794	7.79904	1.79469	4.73803	5e-05	0.000341761	yes
XLOC_000582	XLOC_000582	gene:SORBI_3001G111700	1:8742265-8746550	SCC155_mock	SCC155_flg22	OK	151.291	103.155	-0.552512	-2.79313	5e-05	0.000341761	yes
XLOC_000592	XLOC_000592	gene:SORBI_3001G113800	1:8916539-8920797	SCC155_mock	SCC155_flg22	OK	6.13061	4.23361	-0.534143	-2.29859	5e-05	0.000341761	yes
XLOC_000597	XLOC_000597	gene:SORBI_3001G115300	1:8998330-9002911	SCC155_mock	SCC155_flg22	OK	9.49091	18.2098	0.940097	4.21834	5e-05	0.000341761	yes
XLOC_000602	XLOC_000602	4333896	1:9072757-9076023	SCC155_mock	SCC155_flg22	OK	90.5609	60.341	-0.58575	-2.99887	5e-05	0.000341761	yes
XLOC_000603	XLOC_000603	gene:SORBI_3001G116600	1:9094191-9097671	SCC155_mock	SCC155_flg22	OK	26.7357	50.4239	0.915343	4.71307	5e-05	0.000341761	yes
XLOC_000609	XLOC_000609	gene:SORBI_3001G118300	1:9224729-9227117	SCC155_mock	SCC155_flg22	OK	18.1451	48.014	1.40387	6.41894	5e-05	0.000341761	yes
XLOC_000619	XLOC_000619	gene:SORBI_3001G119500	1:9290179-9291851	SCC155_mock	SCC155_flg22	OK	1.69858	21.1515	3.63836	7.27024	5e-05	0.000341761	yes
XLOC_000640	XLOC_000640	gene:SORBI_3001G122832	1:9667656-9673158	SCC155_mock	SCC155_flg22	OK	16.1324	22.9607	0.509208	2.56471	5e-05	0.000341761	yes
XLOC_000673	XLOC_000673	gene:SORBI_3001G130200	1:10228580-10234202	SCC155_mock	SCC155_flg22	OK	13.0473	18.2326	0.482774	2.44532	5e-05	0.000341761	yes
XLOC_000675	XLOC_000675	gene:SORBI_3001G130400	1:10243298-10247157	SCC155_mock	SCC155_flg22	OK	143.498	102.089	-0.4912	-2.54024	5e-05	0.000341761	yes
XLOC_000696	XLOC_000696	gene:SORBI_3001G134800	1:10643583-10650004	SCC155_mock	SCC155_flg22	OK	71.9121	49.174	-0.548341	-2.78473	5e-05	0.000341761	yes
XLOC_000704	XLOC_000704	gene:SORBI_3001G136300	1:10787418-10789436	SCC155_mock	SCC155_flg22	OK	3.76634	7.58404	1.0098	3.09043	5e-05	0.000341761	yes
XLOC_000717	XLOC_000717	gene:SORBI_3001G138600	1:11019648-11020808	SCC155_mock	SCC155_flg22	OK	4.8539	29.3593	2.5966	10.182	5e-05	0.000341761	yes
XLOC_000739	XLOC_000739	gene:SORBI_3001G141600	1:11376155-11378622	SCC155_mock	SCC155_flg22	OK	25.975	38.1679	0.555239	2.92466	5e-05	0.000341761	yes
XLOC_000741	XLOC_000741	gene:SORBI_3001G141800	1:11389384-11393411	SCC155_mock	SCC155_flg22	OK	4.02077	23.4287	2.54273	10.5468	5e-05	0.000341761	yes
XLOC_000748	XLOC_000748	4333666	1:11466177-11470227	SCC155_mock	SCC155_flg22	OK	18.1484	30.3014	0.739544	3.70626	5e-05	0.000341761	yes
XLOC_000767	XLOC_000767	gene:SORBI_3001G147200	1:11828573-11833190	SCC155_mock	SCC155_flg22	OK	10.3697	25.2806	1.28565	6.43489	5e-05	0.000341761	yes
XLOC_000785	XLOC_000785	gene:SORBI_3001G150200	1:12063884-12067794	SCC155_mock	SCC155_flg22	OK	13.2408	29.8694	1.17368	5.83628	5e-05	0.000341761	yes
XLOC_000791	XLOC_000791	gene:SORBI_3001G151000	1:12120881-12126038	SCC155_mock	SCC155_flg22	OK	7.21405	5.08655	-0.504121	-2.22917	5e-05	0.000341761	yes
XLOC_000795	XLOC_000795	gene:SORBI_3001G151500	1:12169099-12173254	SCC155_mock	SCC155_flg22	OK	5.05374	3.06877	-0.719691	-2.68609	5e-05	0.000341761	yes
XLOC_000797	XLOC_000797	gene:SORBI_3001G151800	1:12186152-12191009	SCC155_mock	SCC155_flg22	OK	6.54574	13.0467	0.995059	4.08105	5e-05	0.000341761	yes
XLOC_000804	XLOC_000804	gene:SORBI_3001G153200	1:12322041-12325901	SCC155_mock	SCC155_flg22	OK	34.9609	50.7618	0.537998	2.69436	5e-05	0.000341761	yes
XLOC_000811	XLOC_000811	gene:SORBI_3001G154300	1:12394090-12398278	SCC155_mock	SCC155_flg22	OK	0.805748	0.345415	-1.222	-3.28774	5e-05	0.000341761	yes
XLOC_000838	XLOC_000838	4333536	1:12849887-12853897	SCC155_mock	SCC155_flg22	OK	20.3825	33.1478	0.701582	3.38062	5e-05	0.000341761	yes
XLOC_000843	XLOC_000843	gene:SORBI_3001G159200	1:12963052-12966540	SCC155_mock	SCC155_flg22	OK	2.85949	5.81776	1.0247	4.68664	5e-05	0.000341761	yes
XLOC_000845	XLOC_000845	gene:SORBI_3001G159300	1:12996827-12999111	SCC155_mock	SCC155_flg22	OK	0.792786	1.87414	1.24123	3.42741	5e-05	0.000341761	yes
XLOC_000858	XLOC_000858	gene:SORBI_3001G161200	1:13263106-13265447	SCC155_mock	SCC155_flg22	OK	8.02141	17.4467	1.12103	4.91885	5e-05	0.000341761	yes
XLOC_000864	XLOC_000864	gene:SORBI_3001G162100	1:13349343-13352628	SCC155_mock	SCC155_flg22	OK	15.1307	38.6993	1.35483	6.83107	5e-05	0.000341761	yes
XLOC_000913	XLOC_000913	4333393	1:14551493-14554066	SCC155_mock	SCC155_flg22	OK	606.661	1007.25	0.731461	2.79075	5e-05	0.000341761	yes
XLOC_000953	XLOC_000953	4333331	1:15356793-15360703	SCC155_mock	SCC155_flg22	OK	57.1127	104.006	0.864782	4.56102	5e-05	0.000341761	yes
XLOC_000975	XLOC_000975	4333296	1:15778867-15783571	SCC155_mock	SCC155_flg22	OK	15.9923	7.78766	-1.03812	-4.90674	5e-05	0.000341761	yes
XLOC_000986	XLOC_000986	gene:SORBI_3001G185800	1:15885791-15892412	SCC155_mock	SCC155_flg22	OK	21.0123	13.5679	-0.631043	-2.94305	5e-05	0.000341761	yes
XLOC_000989	XLOC_000989	gene:SORBI_3001G186300	1:15934073-15938403	SCC155_mock	SCC155_flg22	OK	5.32203	3.33979	-0.672219	-2.41391	5e-05	0.000341761	yes
XLOC_000993	XLOC_000993	gene:SORBI_3001G186800	1:16410468-16415399	SCC155_mock	SCC155_flg22	OK	34.5538	24.4076	-0.50151	-2.55583	5e-05	0.000341761	yes
XLOC_000994	XLOC_000994	gene:SORBI_3001G187200	1:16450600-16453660	SCC155_mock	SCC155_flg22	OK	63.3228	104.936	0.728714	3.13188	5e-05	0.000341761	yes
XLOC_001017	XLOC_001017	gene:SORBI_3001G191200	1:16957389-16959965	SCC155_mock	SCC155_flg22	OK	134.759	92.3526	-0.545156	-2.46204	5e-05	0.000341761	yes
XLOC_001021	XLOC_001021	gene:SORBI_3001G192100	1:17067856-17073646	SCC155_mock	SCC155_flg22	OK	16.9448	9.85263	-0.782258	-3.32458	5e-05	0.000341761	yes
XLOC_001022	XLOC_001022	gene:SORBI_3001G192200	1:17077364-17085562	SCC155_mock	SCC155_flg22	OK	9.46722	21.7402	1.19935	3.58056	5e-05	0.000341761	yes
XLOC_001024	XLOC_001024	gene:SORBI_3001G192600	1:17115866-17117163	SCC155_mock	SCC155_flg22	OK	5.55524	12.4421	1.16331	4.09745	5e-05	0.000341761	yes
XLOC_001026	XLOC_001026	gene:SORBI_3001G192800	1:17131791-17134734	SCC155_mock	SCC155_flg22	OK	24.3826	43.5601	0.837155	4.04607	5e-05	0.000341761	yes
XLOC_001037	XLOC_001037	gene:SORBI_3001G194600	1:17426079-17431011	SCC155_mock	SCC155_flg22	OK	8.68054	14.8251	0.772187	3.87518	5e-05	0.000341761	yes
XLOC_001039	XLOC_001039	gene:SORBI_3001G195000	1:17475276-17477749	SCC155_mock	SCC155_flg22	OK	4.52447	11.0808	1.29224	5.31708	5e-05	0.000341761	yes
XLOC_001044	XLOC_001044	gene:SORBI_3001G195932	1:17597020-17603673	SCC155_mock	SCC155_flg22	OK	4.43404	2.65484	-0.739997	-2.8393	5e-05	0.000341761	yes
XLOC_001051	XLOC_001051	gene:SORBI_3001G196900	1:17796559-17798831	SCC155_mock	SCC155_flg22	OK	3.11671	6.30823	1.01721	4.22385	5e-05	0.000341761	yes
XLOC_001053	XLOC_001053	gene:SORBI_3001G197100	1:17808862-17812645	SCC155_mock	SCC155_flg22	OK	7.39029	4.89224	-0.595137	-2.67159	5e-05	0.000341761	yes
XLOC_001058	XLOC_001058	gene:SORBI_3001G198000	1:17863879-17864634	SCC155_mock	SCC155_flg22	OK	17.5729	41.7023	1.24677	4.74831	5e-05	0.000341761	yes
XLOC_001062	XLOC_001062	gene:SORBI_3001G198700	1:17941460-17942928	SCC155_mock	SCC155_flg22	OK	21.3877	13.4476	-0.669434	-3.05975	5e-05	0.000341761	yes
XLOC_001075	XLOC_001075	gene:SORBI_3001G200500	1:18163600-18165063	SCC155_mock	SCC155_flg22	OK	47.3297	33.4685	-0.499941	-2.54025	5e-05	0.000341761	yes
XLOC_001090	XLOC_001090	gene:SORBI_3001G202600	1:18427597-18431045	SCC155_mock	SCC155_flg22	OK	56.5426	101.788	0.848157	4.2886	5e-05	0.000341761	yes
XLOC_001149	XLOC_001149	gene:SORBI_3001G216300	1:19995776-20001079	SCC155_mock	SCC155_flg22	OK	15.6999	44.011	1.48711	7.12096	5e-05	0.000341761	yes
XLOC_001153	XLOC_001153	gene:SORBI_3001G217000	1:20071758-20072774	SCC155_mock	SCC155_flg22	OK	28.0993	17.1284	-0.714145	-2.62441	5e-05	0.000341761	yes
XLOC_001154	XLOC_001154	4348920	1:20113317-20119232	SCC155_mock	SCC155_flg22	OK	14.0222	25.1152	0.840845	4.12014	5e-05	0.000341761	yes
XLOC_001159	XLOC_001159	gene:SORBI_3001G218500	1:20332670-20334946	SCC155_mock	SCC155_flg22	OK	2.90221	4.83466	0.736262	2.49316	5e-05	0.000341761	yes
XLOC_001162	XLOC_001162	gene:SORBI_3001G219200	1:20426820-20429277	SCC155_mock	SCC155_flg22	OK	2.43744	10.8262	2.15108	6.31199	5e-05	0.000341761	yes
XLOC_001168	XLOC_001168	gene:SORBI_3001G220400	1:20745820-20749416	SCC155_mock	SCC155_flg22	OK	76.4917	105.13	0.458802	2.43861	5e-05	0.000341761	yes
XLOC_001170	XLOC_001170	gene:SORBI_3001G221300	1:20843442-20854765	SCC155_mock	SCC155_flg22	OK	6.72974	4.01118	-0.746524	-2.71609	5e-05	0.000341761	yes
XLOC_001181	XLOC_001181	gene:SORBI_3001G222700	1:21300006-21307270	SCC155_mock	SCC155_flg22	OK	9.50572	5.68347	-0.742024	-3.37346	5e-05	0.000341761	yes
XLOC_001183	XLOC_001183	gene:SORBI_3001G223550	1:21438986-21453038	SCC155_mock	SCC155_flg22	OK	0.304464	1.44156	2.24329	5.22077	5e-05	0.000341761	yes
XLOC_001208	XLOC_001208	gene:SORBI_3001G229200	1:22034007-22036965	SCC155_mock	SCC155_flg22	OK	0.367801	1.16038	1.6576	3.68889	5e-05	0.000341761	yes
XLOC_001219	XLOC_001219	gene:SORBI_3001G231400	1:22341954-22347766	SCC155_mock	SCC155_flg22	OK	48.4575	102.017	1.07402	3.09008	5e-05	0.000341761	yes
XLOC_001237	XLOC_001237	gene:SORBI_3001G234300	1:23101607-23104270	SCC155_mock	SCC155_flg22	OK	1.3957	3.27354	1.22986	2.70641	5e-05	0.000341761	yes
XLOC_001241	XLOC_001241	4348741	1:23245259-23248072	SCC155_mock	SCC155_flg22	OK	243.248	396.815	0.706038	3.87384	5e-05	0.000341761	yes
XLOC_001299	XLOC_001299	gene:SORBI_3001G247300	1:26238939-26241978	SCC155_mock	SCC155_flg22	OK	3.58172	8.52623	1.25125	4.08363	5e-05	0.000341761	yes
XLOC_001300	XLOC_001300	gene:SORBI_3001G247400	1:26256988-26258913	SCC155_mock	SCC155_flg22	OK	22.1437	13.5641	-0.7071	-3.32261	5e-05	0.000341761	yes
XLOC_001319	XLOC_001319	gene:SORBI_3001G251200	1:27132606-27148474	SCC155_mock	SCC155_flg22	OK	15.0603	34.1088	1.1794	6.06044	5e-05	0.000341761	yes
XLOC_001327	XLOC_001327	gene:SORBI_3001G252300	1:27361503-27364462	SCC155_mock	SCC155_flg22	OK	14.7185	41.098	1.48143	7.06897	5e-05	0.000341761	yes
XLOC_001331	XLOC_001331	gene:SORBI_3001G252800	1:27432057-27435050	SCC155_mock	SCC155_flg22	OK	36.5593	78.1367	1.09576	5.67524	5e-05	0.000341761	yes
XLOC_001333	XLOC_001333	gene:SORBI_3001G253300	1:27566991-27572132	SCC155_mock	SCC155_flg22	OK	10.317	20.0172	0.956219	4.81555	5e-05	0.000341761	yes
XLOC_001338	XLOC_001338	gene:SORBI_3001G254200	1:28465398-28472547	SCC155_mock	SCC155_flg22	OK	10.3692	21.5405	1.05475	5.61763	5e-05	0.000341761	yes
XLOC_001367	XLOC_001367	gene:SORBI_3001G259700	1:31345063-31346119	SCC155_mock	SCC155_flg22	OK	0.740254	19.1298	4.69166	7.43123	5e-05	0.000341761	yes
XLOC_001378	XLOC_001378	gene:SORBI_3001G261408	1:33774005-33778163	SCC155_mock	SCC155_flg22	OK	29.2482	13.3844	-1.1278	-4.99518	5e-05	0.000341761	yes
XLOC_001404	XLOC_001404	gene:SORBI_3001G261600	1:45856562-45861096	SCC155_mock	SCC155_flg22	OK	35.1327	47.8094	0.444481	2.23369	5e-05	0.000341761	yes
XLOC_001415	XLOC_001415	gene:SORBI_3001G263900	1:48853470-48860836	SCC155_mock	SCC155_flg22	OK	3.75817	2.12784	-0.820644	-2.77164	5e-05	0.000341761	yes
XLOC_001421	XLOC_001421	gene:SORBI_3001G264700	1:49578191-49579338	SCC155_mock	SCC155_flg22	OK	2.41875	6.2125	1.36091	3.59073	5e-05	0.000341761	yes
XLOC_001440	XLOC_001440	gene:SORBI_3001G268700	1:51357061-51368208	SCC155_mock	SCC155_flg22	OK	4.67964	6.64574	0.506033	2.46546	5e-05	0.000341761	yes
XLOC_001441	XLOC_001441	gene:SORBI_3001G268850,gene:SORBI_3001G269000	1:51453676-51498459	SCC155_mock	SCC155_flg22	OK	11.0591	17.6887	0.6776	3.40358	5e-05	0.000341761	yes
XLOC_001457	XLOC_001457	gene:SORBI_3001G271500	1:52349234-52352236	SCC155_mock	SCC155_flg22	OK	1.09668	2.86654	1.38616	4.66443	5e-05	0.000341761	yes
XLOC_001479	XLOC_001479	gene:SORBI_3001G275500	1:53454037-53457375	SCC155_mock	SCC155_flg22	OK	14.2501	6.87293	-1.05198	-4.8345	5e-05	0.000341761	yes
XLOC_001494	XLOC_001494	gene:SORBI_3001G277000	1:54031446-54033916	SCC155_mock	SCC155_flg22	OK	6.24876	11.7293	0.908474	3.28426	5e-05	0.000341761	yes
XLOC_001496	XLOC_001496	gene:SORBI_3001G277400	1:54116469-54118897	SCC155_mock	SCC155_flg22	OK	2.61711	1.58209	-0.726144	-2.34333	5e-05	0.000341761	yes
XLOC_001514	XLOC_001514	gene:SORBI_3001G279900	1:54724240-54735144	SCC155_mock	SCC155_flg22	OK	7.3218	11.6679	0.672272	3.49025	5e-05	0.000341761	yes
XLOC_001520	XLOC_001520	gene:SORBI_3001G281400	1:55217787-55220514	SCC155_mock	SCC155_flg22	OK	111.461	206.403	0.888929	4.31916	5e-05	0.000341761	yes
XLOC_001528	XLOC_001528	gene:SORBI_3001G282900	1:55512361-55515925	SCC155_mock	SCC155_flg22	OK	41.8739	69.5472	0.731941	3.76382	5e-05	0.000341761	yes
XLOC_001552	XLOC_001552	4349488	1:56194084-56200997	SCC155_mock	SCC155_flg22	OK	0.257826	1.59283	2.62712	5.46714	5e-05	0.000341761	yes
XLOC_001558	XLOC_001558	gene:SORBI_3001G288100	1:56440880-56444093	SCC155_mock	SCC155_flg22	OK	12.1425	43.2501	1.83264	9.31347	5e-05	0.000341761	yes
XLOC_001563	XLOC_001563	gene:SORBI_3001G288900,gene:SORBI_3001G289000	1:56549445-56553749	SCC155_mock	SCC155_flg22	OK	22.3526	55.3625	1.30847	6.14138	5e-05	0.000341761	yes
XLOC_001574	XLOC_001574	gene:SORBI_3001G291500	1:56838449-56839259	SCC155_mock	SCC155_flg22	OK	44.1198	21.6884	-1.0245	-3.72001	5e-05	0.000341761	yes
XLOC_001579	XLOC_001579	gene:SORBI_3001G292200	1:56895688-56905451	SCC155_mock	SCC155_flg22	OK	23.4879	16.3783	-0.520126	-2.60132	5e-05	0.000341761	yes
XLOC_001580	XLOC_001580	gene:SORBI_3001G292400	1:56905778-56908841	SCC155_mock	SCC155_flg22	OK	2.77761	4.78356	0.784241	3.49075	5e-05	0.000341761	yes
XLOC_001598	XLOC_001598	gene:SORBI_3001G295100	1:57371946-57374429	SCC155_mock	SCC155_flg22	OK	0.817158	2.65637	1.70077	4.74295	5e-05	0.000341761	yes
XLOC_001600	XLOC_001600	gene:SORBI_3001G295700	1:57443074-57444976	SCC155_mock	SCC155_flg22	OK	3.95059	14.0176	1.8271	5.37933	5e-05	0.000341761	yes
XLOC_001602	XLOC_001602	gene:SORBI_3001G296300	1:57535766-57536600	SCC155_mock	SCC155_flg22	OK	11.4818	66.7524	2.53947	7.83739	5e-05	0.000341761	yes
XLOC_001644	XLOC_001644	gene:SORBI_3001G302732	1:58557113-58559491	SCC155_mock	SCC155_flg22	OK	40.2335	27.4713	-0.550475	-2.62693	5e-05	0.000341761	yes
XLOC_001660	XLOC_001660	gene:SORBI_3001G305800	1:58991747-58995121	SCC155_mock	SCC155_flg22	OK	3.53707	10.4977	1.56945	6.21376	5e-05	0.000341761	yes
XLOC_001683	XLOC_001683	gene:SORBI_3001G309900	1:59554646-59561429	SCC155_mock	SCC155_flg22	OK	7.3889	11.3498	0.619236	2.55163	5e-05	0.000341761	yes
XLOC_001690	XLOC_001690	gene:SORBI_3001G311100	1:59815899-59820935	SCC155_mock	SCC155_flg22	OK	56.2497	80.9137	0.524538	2.67056	5e-05	0.000341761	yes
XLOC_001706	XLOC_001706	gene:SORBI_3001G314800	1:60302177-60304257	SCC155_mock	SCC155_flg22	OK	2.66866	12.7332	2.25441	3.5151	5e-05	0.000341761	yes
XLOC_001710	XLOC_001710	gene:SORBI_3001G315200	1:60365506-60366879	SCC155_mock	SCC155_flg22	OK	5.56135	2.15498	-1.36776	-3.37831	5e-05	0.000341761	yes
XLOC_001717	XLOC_001717	gene:SORBI_3001G316400	1:60475952-60477477	SCC155_mock	SCC155_flg22	OK	71.551	51.1356	-0.484644	-2.43502	5e-05	0.000341761	yes
XLOC_001724	XLOC_001724	gene:SORBI_3001G318500	1:60671879-60673032	SCC155_mock	SCC155_flg22	OK	29.0284	62.619	1.10913	5.01118	5e-05	0.000341761	yes
XLOC_001728	XLOC_001728	gene:SORBI_3001G319600	1:60746114-60747280	SCC155_mock	SCC155_flg22	OK	1.29472	11.6381	3.16814	7.35628	5e-05	0.000341761	yes
XLOC_001731	XLOC_001731	gene:SORBI_3001G319900	1:60775997-60780816	SCC155_mock	SCC155_flg22	OK	1.45705	5.03142	1.78792	5.72125	5e-05	0.000341761	yes
XLOC_001733	XLOC_001733	gene:SORBI_3001G320200	1:60794851-60801560	SCC155_mock	SCC155_flg22	OK	11.2291	20.2745	0.852426	4.35313	5e-05	0.000341761	yes
XLOC_001734	XLOC_001734	gene:SORBI_3001G320700	1:60835972-60838267	SCC155_mock	SCC155_flg22	OK	19.2088	42.2452	1.13702	5.62879	5e-05	0.000341761	yes
XLOC_001736	XLOC_001736	gene:SORBI_3001G321600	1:60918242-60921464	SCC155_mock	SCC155_flg22	OK	0.699879	2.48048	1.82544	5.37546	5e-05	0.000341761	yes
XLOC_001737	XLOC_001737	gene:SORBI_3001G321700	1:60922775-60923234	SCC155_mock	SCC155_flg22	OK	11.3576	72.9937	2.68411	6.41097	5e-05	0.000341761	yes
XLOC_001741	XLOC_001741	gene:SORBI_3001G322500	1:60986154-60990257	SCC155_mock	SCC155_flg22	OK	4.55122	6.747	0.567992	2.31996	5e-05	0.000341761	yes
XLOC_001756	XLOC_001756	gene:SORBI_3001G324900	1:61207155-61212055	SCC155_mock	SCC155_flg22	OK	4.52422	7.54816	0.738457	2.3445	5e-05	0.000341761	yes
XLOC_001784	XLOC_001784	4333201	1:61736394-61742577	SCC155_mock	SCC155_flg22	OK	9.46735	13.6096	0.523598	2.72032	5e-05	0.000341761	yes
XLOC_001787	XLOC_001787	gene:SORBI_3001G330100	1:61774686-61775673	SCC155_mock	SCC155_flg22	OK	0.714402	58.5753	6.35741	9.03303	5e-05	0.000341761	yes
XLOC_001788	XLOC_001788	gene:SORBI_3001G330200	1:61780109-61781376	SCC155_mock	SCC155_flg22	OK	0.318958	8.88866	4.80053	6.31794	5e-05	0.000341761	yes
XLOC_001792	XLOC_001792	gene:SORBI_3001G330925	1:61853293-61860655	SCC155_mock	SCC155_flg22	OK	0.844567	2.16988	1.36133	3.0421	5e-05	0.000341761	yes
XLOC_001807	XLOC_001807	gene:SORBI_3001G332900	1:62137670-62143627	SCC155_mock	SCC155_flg22	OK	1.8599	9.27083	2.31747	9.31308	5e-05	0.000341761	yes
XLOC_001809	XLOC_001809	gene:SORBI_3001G333000	1:62156188-62159321	SCC155_mock	SCC155_flg22	OK	2.042	1.14147	-0.839092	-3.01761	5e-05	0.000341761	yes
XLOC_001830	XLOC_001830	gene:SORBI_3001G336500	1:62481159-62486308	SCC155_mock	SCC155_flg22	OK	7.36587	4.1562	-0.82559	-3.16221	5e-05	0.000341761	yes
XLOC_001834	XLOC_001834	gene:SORBI_3001G337400	1:62528306-62531196	SCC155_mock	SCC155_flg22	OK	2.75747	9.46529	1.7793	6.58698	5e-05	0.000341761	yes
XLOC_001838	XLOC_001838	gene:SORBI_3001G338100	1:62578441-62579296	SCC155_mock	SCC155_flg22	OK	25.8324	14.1991	-0.863387	-3.06659	5e-05	0.000341761	yes
XLOC_001844	XLOC_001844	gene:SORBI_3001G339200	1:62712676-62713741	SCC155_mock	SCC155_flg22	OK	0.644664	5.56599	3.11002	4.57722	5e-05	0.000341761	yes
XLOC_001846	XLOC_001846	4333098	1:62735380-62738928	SCC155_mock	SCC155_flg22	OK	62.0027	89.1992	0.524699	2.41847	5e-05	0.000341761	yes
XLOC_001852	XLOC_001852	gene:SORBI_3001G340700	1:62805223-62807405	SCC155_mock	SCC155_flg22	OK	20.4379	29.8707	0.547485	2.69963	5e-05	0.000341761	yes
XLOC_001861	XLOC_001861	gene:SORBI_3001G341600	1:62899007-62904885	SCC155_mock	SCC155_flg22	OK	6.95732	49.5249	2.83155	11.3422	5e-05	0.000341761	yes
XLOC_001863	XLOC_001863	gene:SORBI_3001G341800	1:62923213-62936477	SCC155_mock	SCC155_flg22	OK	19.2838	29.8258	0.629169	2.88199	5e-05	0.000341761	yes
XLOC_001875	XLOC_001875	gene:SORBI_3001G345100	1:63364249-63377523	SCC155_mock	SCC155_flg22	OK	26.105	17.5572	-0.572262	-2.84478	5e-05	0.000341761	yes
XLOC_001904	XLOC_001904	gene:SORBI_3001G351800	1:64121221-64123966	SCC155_mock	SCC155_flg22	OK	15.5985	10.3115	-0.597152	-2.71439	5e-05	0.000341761	yes
XLOC_001915	XLOC_001915	gene:SORBI_3001G353900	1:64384246-64390642	SCC155_mock	SCC155_flg22	OK	0.25209	0.820594	1.70273	3.80946	5e-05	0.000341761	yes
XLOC_001971	XLOC_001971	gene:SORBI_3001G365900	1:65451109-65464202	SCC155_mock	SCC155_flg22	OK	17.5446	23.7692	0.438062	2.24626	5e-05	0.000341761	yes
XLOC_001980	XLOC_001980	gene:SORBI_3001G367000	1:65570145-65573554	SCC155_mock	SCC155_flg22	OK	31.7401	44.0424	0.472589	2.30508	5e-05	0.000341761	yes
XLOC_001983	XLOC_001983	gene:SORBI_3001G367600	1:65648793-65650665	SCC155_mock	SCC155_flg22	OK	2.31389	7.8214	1.75711	5.52253	5e-05	0.000341761	yes
XLOC_001988	XLOC_001988	gene:SORBI_3001G368600	1:65730424-65734584	SCC155_mock	SCC155_flg22	OK	33.0429	22.2691	-0.569296	-2.84783	5e-05	0.000341761	yes
XLOC_002008	XLOC_002008	gene:SORBI_3001G372000	1:66019173-66024685	SCC155_mock	SCC155_flg22	OK	19.3022	27.9948	0.536393	2.73389	5e-05	0.000341761	yes
XLOC_002041	XLOC_002041	gene:SORBI_3001G377500	1:66564638-66565832	SCC155_mock	SCC155_flg22	OK	46.7514	3.23542	-3.85299	-11.3814	5e-05	0.000341761	yes
XLOC_002055	XLOC_002055	gene:SORBI_3001G380400	1:66844314-66846595	SCC155_mock	SCC155_flg22	OK	5.38475	13.3294	1.30766	5.50509	5e-05	0.000341761	yes
XLOC_002059	XLOC_002059	gene:SORBI_3001G381500	1:66951607-66956381	SCC155_mock	SCC155_flg22	OK	2.56945	1.4896	-0.786537	-2.53636	5e-05	0.000341761	yes
XLOC_002072	XLOC_002072	gene:SORBI_3001G383700,gene:SORBI_3001G383800	1:67116517-67126203	SCC155_mock	SCC155_flg22	OK	1.89499	11.453	2.59546	13.2781	5e-05	0.000341761	yes
XLOC_002082	XLOC_002082	gene:SORBI_3001G386000	1:67344331-67346402	SCC155_mock	SCC155_flg22	OK	21.7969	39.0793	0.842282	4.03725	5e-05	0.000341761	yes
XLOC_002086	XLOC_002086	gene:SORBI_3001G386400	1:67381311-67396014	SCC155_mock	SCC155_flg22	OK	7.24227	37.5802	2.37546	11.2804	5e-05	0.000341761	yes
XLOC_002092	XLOC_002092	gene:SORBI_3001G387500	1:67462798-67466637	SCC155_mock	SCC155_flg22	OK	1.95133	3.10151	0.668511	2.72111	5e-05	0.000341761	yes
XLOC_002108	XLOC_002108	4332651	1:67801818-67803600	SCC155_mock	SCC155_flg22	OK	12.5699	22.6294	0.848224	3.23426	5e-05	0.000341761	yes
XLOC_002109	XLOC_002109	4332650	1:67817643-67823931	SCC155_mock	SCC155_flg22	OK	9.26762	13.9797	0.593063	2.8284	5e-05	0.000341761	yes
XLOC_002134	XLOC_002134	gene:SORBI_3001G397400	1:68260098-68264126	SCC155_mock	SCC155_flg22	OK	29.9074	14.9196	-1.00329	-4.84822	5e-05	0.000341761	yes
XLOC_002136	XLOC_002136	gene:SORBI_3001G397600	1:68291784-68294904	SCC155_mock	SCC155_flg22	OK	16.2773	10.2816	-0.66279	-2.36636	5e-05	0.000341761	yes
XLOC_002146	XLOC_002146	gene:SORBI_3001G399300	1:68507916-68511726	SCC155_mock	SCC155_flg22	OK	0.476561	10.2269	4.42356	10.8022	5e-05	0.000341761	yes
XLOC_002156	XLOC_002156	gene:SORBI_3001G401800	1:68725114-68729543	SCC155_mock	SCC155_flg22	OK	10.1684	61.4805	2.59603	11.5677	5e-05	0.000341761	yes
XLOC_002169	XLOC_002169	gene:SORBI_3001G403600	1:68881453-68882773	SCC155_mock	SCC155_flg22	OK	24.9684	78.5555	1.65361	8.01339	5e-05	0.000341761	yes
XLOC_002177	XLOC_002177	4332519	1:69014640-69017623	SCC155_mock	SCC155_flg22	OK	29.2933	42.5721	0.539337	2.72145	5e-05	0.000341761	yes
XLOC_002181	XLOC_002181	gene:SORBI_3001G406800	1:69116258-69123044	SCC155_mock	SCC155_flg22	OK	7.26936	18.8418	1.37404	5.01655	5e-05	0.000341761	yes
XLOC_002184	XLOC_002184	gene:SORBI_3001G407600	1:69162599-69165731	SCC155_mock	SCC155_flg22	OK	109.379	399.414	1.86854	8.81706	5e-05	0.000341761	yes
XLOC_002187	XLOC_002187	gene:SORBI_3001G407800	1:69193001-69197782	SCC155_mock	SCC155_flg22	OK	28.8239	46.015	0.674841	2.78574	5e-05	0.000341761	yes
XLOC_002191	XLOC_002191	gene:SORBI_3001G409200	1:69289988-69291418	SCC155_mock	SCC155_flg22	OK	9.57112	4.28826	-1.1583	-3.28807	5e-05	0.000341761	yes
XLOC_002196	XLOC_002196	4332475	1:69359088-69363908	SCC155_mock	SCC155_flg22	OK	165.882	548.785	1.72608	7.18097	5e-05	0.000341761	yes
XLOC_002198	XLOC_002198	gene:SORBI_3001G410400	1:69381783-69383350	SCC155_mock	SCC155_flg22	OK	5.14836	9.86699	0.938497	3.39375	5e-05	0.000341761	yes
XLOC_002222	XLOC_002222	gene:SORBI_3001G415300	1:69686118-69694386	SCC155_mock	SCC155_flg22	OK	19.4327	32.4879	0.741416	3.84026	5e-05	0.000341761	yes
XLOC_002257	XLOC_002257	4332400	1:70308576-70311857	SCC155_mock	SCC155_flg22	OK	7.03781	1.14124	-2.62452	-6.07018	5e-05	0.000341761	yes
XLOC_002270	XLOC_002270	gene:SORBI_3001G424500	1:70465457-70470781	SCC155_mock	SCC155_flg22	OK	14.564	21.4655	0.559614	2.71982	5e-05	0.000341761	yes
XLOC_002272	XLOC_002272	gene:SORBI_3001G424700	1:70480130-70487794	SCC155_mock	SCC155_flg22	OK	14.2873	20.7525	0.538547	2.72524	5e-05	0.000341761	yes
XLOC_002274	XLOC_002274	gene:SORBI_3001G425100	1:70505686-70511641	SCC155_mock	SCC155_flg22	OK	29.2878	46.9498	0.680819	3.44742	5e-05	0.000341761	yes
XLOC_002280	XLOC_002280	gene:SORBI_3001G426800	1:70613269-70616762	SCC155_mock	SCC155_flg22	OK	37.2369	18.8707	-0.980585	-4.561	5e-05	0.000341761	yes
XLOC_002286	XLOC_002286	gene:SORBI_3001G427900	1:70706148-70712003	SCC155_mock	SCC155_flg22	OK	1.68892	3.3793	1.00062	4.09251	5e-05	0.000341761	yes
XLOC_002290	XLOC_002290	gene:SORBI_3001G428900	1:70794004-70796416	SCC155_mock	SCC155_flg22	OK	3.71629	45.1305	3.60217	12.8538	5e-05	0.000341761	yes
XLOC_002293	XLOC_002293	gene:SORBI_3001G429300	1:70839330-70844674	SCC155_mock	SCC155_flg22	OK	9.47796	19.2158	1.01965	4.9148	5e-05	0.000341761	yes
XLOC_002295	XLOC_002295	gene:SORBI_3001G429700	1:70889963-70893347	SCC155_mock	SCC155_flg22	OK	6.8717	13.145	0.935778	4.5959	5e-05	0.000341761	yes
XLOC_002303	XLOC_002303	gene:SORBI_3001G431600	1:71057955-71066863	SCC155_mock	SCC155_flg22	OK	0.372799	1.58516	2.08816	3.05303	5e-05	0.000341761	yes
XLOC_002309	XLOC_002309	gene:SORBI_3001G432500	1:71117939-71119733	SCC155_mock	SCC155_flg22	OK	6.06154	14.4336	1.25168	5.09105	5e-05	0.000341761	yes
XLOC_002321	XLOC_002321	gene:SORBI_3001G434100	1:71258045-71262981	SCC155_mock	SCC155_flg22	OK	6.12335	13.8377	1.17622	4.94438	5e-05	0.000341761	yes
XLOC_002325	XLOC_002325	gene:SORBI_3001G434500	1:71302406-71309610	SCC155_mock	SCC155_flg22	OK	2.86148	4.64764	0.699736	3.1538	5e-05	0.000341761	yes
XLOC_002329	XLOC_002329	gene:SORBI_3001G434900	1:71347436-71352497	SCC155_mock	SCC155_flg22	OK	50.06	329.266	2.71752	11.9284	5e-05	0.000341761	yes
XLOC_002349	XLOC_002349	gene:SORBI_3001G438100	1:71631155-71634003	SCC155_mock	SCC155_flg22	OK	42.5546	74.9929	0.81744	4.54927	5e-05	0.000341761	yes
XLOC_002365	XLOC_002365	gene:SORBI_3001G441000	1:71888999-71893423	SCC155_mock	SCC155_flg22	OK	19.159	26.5994	0.473367	2.42284	5e-05	0.000341761	yes
XLOC_002366	XLOC_002366	gene:SORBI_3001G441100	1:71899740-71901707	SCC155_mock	SCC155_flg22	OK	0.842486	17.4211	4.37004	9.86501	5e-05	0.000341761	yes
XLOC_002374	XLOC_002374	gene:SORBI_3001G442500	1:71997757-72001265	SCC155_mock	SCC155_flg22	OK	6.15329	17.361	1.49642	6.02876	5e-05	0.000341761	yes
XLOC_002400	XLOC_002400	gene:SORBI_3001G447100	1:72417802-72421276	SCC155_mock	SCC155_flg22	OK	7.82536	12.2449	0.64595	2.54667	5e-05	0.000341761	yes
XLOC_002403	XLOC_002403	gene:SORBI_3001G447500	1:72488776-72492325	SCC155_mock	SCC155_flg22	OK	79.1701	170.025	1.10272	5.49614	5e-05	0.000341761	yes
XLOC_002410	XLOC_002410	gene:SORBI_3001G449600	1:72665413-72666874	SCC155_mock	SCC155_flg22	OK	12.3194	34.1589	1.47134	6.06242	5e-05	0.000341761	yes
XLOC_002420	XLOC_002420	gene:SORBI_3001G451700	1:72846861-72848880	SCC155_mock	SCC155_flg22	OK	42.0995	27.7298	-0.602368	-2.90634	5e-05	0.000341761	yes
XLOC_002425	XLOC_002425	gene:SORBI_3001G453200	1:72974635-72977039	SCC155_mock	SCC155_flg22	OK	82.6035	52.1607	-0.66324	-3.5251	5e-05	0.000341761	yes
XLOC_002431	XLOC_002431	gene:SORBI_3001G454000	1:73039651-73043648	SCC155_mock	SCC155_flg22	OK	4.16944	2.51224	-0.730879	-2.89422	5e-05	0.000341761	yes
XLOC_002432	XLOC_002432	gene:SORBI_3001G454100	1:73058803-73064545	SCC155_mock	SCC155_flg22	OK	107.123	303.78	1.50376	7.74676	5e-05	0.000341761	yes
XLOC_002440	XLOC_002440	gene:SORBI_3001G455500	1:73153498-73155928	SCC155_mock	SCC155_flg22	OK	15.2356	9.24413	-0.720835	-3.20953	5e-05	0.000341761	yes
XLOC_002449	XLOC_002449	gene:SORBI_3001G457300	1:73324004-73335704	SCC155_mock	SCC155_flg22	OK	9.99469	6.77266	-0.561438	-2.43465	5e-05	0.000341761	yes
XLOC_002463	XLOC_002463	gene:SORBI_3001G461000	1:73612741-73615164	SCC155_mock	SCC155_flg22	OK	32.0259	58.2909	0.864031	4.55532	5e-05	0.000341761	yes
XLOC_002474	XLOC_002474	gene:SORBI_3001G463000	1:73728755-73732839	SCC155_mock	SCC155_flg22	OK	12.8422	19.4233	0.596901	3.03189	5e-05	0.000341761	yes
XLOC_002479	XLOC_002479	gene:SORBI_3001G463800	1:73766317-73782221	SCC155_mock	SCC155_flg22	OK	0.501384	0.901141	0.845835	3.00077	5e-05	0.000341761	yes
XLOC_002483	XLOC_002483	gene:SORBI_3001G464500	1:73846898-73853536	SCC155_mock	SCC155_flg22	OK	12.2596	17.2124	0.489531	2.54337	5e-05	0.000341761	yes
XLOC_002508	XLOC_002508	gene:SORBI_3001G469700	1:74254387-74260098	SCC155_mock	SCC155_flg22	OK	67.4608	44.4127	-0.603078	-2.74346	5e-05	0.000341761	yes
XLOC_002512	XLOC_002512	gene:SORBI_3001G470000	1:74289821-74290849	SCC155_mock	SCC155_flg22	OK	7.83291	35.9512	2.19842	6.17901	5e-05	0.000341761	yes
XLOC_002542	XLOC_002542	gene:SORBI_3001G475400	1:74777439-74781534	SCC155_mock	SCC155_flg22	OK	30.1657	93.601	1.63361	8.25856	5e-05	0.000341761	yes
XLOC_002548	XLOC_002548	4331890	1:74847923-74850474	SCC155_mock	SCC155_flg22	OK	17.4829	11.6973	-0.579774	-2.71791	5e-05	0.000341761	yes
XLOC_002549	XLOC_002549	gene:SORBI_3001G476400	1:74873261-74876003	SCC155_mock	SCC155_flg22	OK	5.23537	57.8376	3.46565	12.1307	5e-05	0.000341761	yes
XLOC_002567	XLOC_002567	gene:SORBI_3001G481100	1:75294502-75296829	SCC155_mock	SCC155_flg22	OK	1.64888	3.94187	1.25739	4.1916	5e-05	0.000341761	yes
XLOC_002572	XLOC_002572	gene:SORBI_3001G482800	1:75429376-75432763	SCC155_mock	SCC155_flg22	OK	0.551633	9.12795	4.04851	14.1624	5e-05	0.000341761	yes
XLOC_002575	XLOC_002575	gene:SORBI_3001G483300	1:75461835-75462889	SCC155_mock	SCC155_flg22	OK	89.7227	45.8159	-0.969626	-4.70942	5e-05	0.000341761	yes
XLOC_002589	XLOC_002589	gene:SORBI_3001G485901	1:75662096-75663914	SCC155_mock	SCC155_flg22	OK	30.364	18.1882	-0.739361	-2.7962	5e-05	0.000341761	yes
XLOC_002591	XLOC_002591	gene:SORBI_3001G486100	1:75685647-75688937	SCC155_mock	SCC155_flg22	OK	1.70774	3.11634	0.867766	3.55024	5e-05	0.000341761	yes
XLOC_002599	XLOC_002599	gene:SORBI_3001G487600	1:75759909-75761562	SCC155_mock	SCC155_flg22	OK	2.19099	22.9171	3.38677	8.7805	5e-05	0.000341761	yes
XLOC_002600	XLOC_002600	-	1:75763895-75765837	SCC155_mock	SCC155_flg22	OK	0	0.650476	inf	#NAME?	5e-05	0.000341761	yes
XLOC_002612	XLOC_002612	gene:SORBI_3001G489600	1:75982833-75985774	SCC155_mock	SCC155_flg22	OK	19.1191	40.1782	1.0714	5.25292	5e-05	0.000341761	yes
XLOC_002646	XLOC_002646	gene:SORBI_3001G495132	1:76421143-76422071	SCC155_mock	SCC155_flg22	OK	0	1.92343	inf	#NAME?	5e-05	0.000341761	yes
XLOC_002647	XLOC_002647	gene:SORBI_3001G495148	1:76431877-76432313	SCC155_mock	SCC155_flg22	OK	0	10.465	inf	#NAME?	5e-05	0.000341761	yes
XLOC_002649	XLOC_002649	gene:SORBI_3001G495180	1:76444684-76445460	SCC155_mock	SCC155_flg22	OK	0	1.68206	inf	#NAME?	5e-05	0.000341761	yes
XLOC_002652	XLOC_002652	-	1:76654729-76659696	SCC155_mock	SCC155_flg22	OK	3.9923	2.53751	-0.653805	-2.542	5e-05	0.000341761	yes
XLOC_002676	XLOC_002676	gene:SORBI_3001G501100	1:77030767-77035577	SCC155_mock	SCC155_flg22	OK	1.24906	4.71951	1.91779	7.23562	5e-05	0.000341761	yes
XLOC_002687	XLOC_002687	gene:SORBI_3001G502700	1:77131110-77133922	SCC155_mock	SCC155_flg22	OK	4.41256	2.32305	-0.925593	-3.10521	5e-05	0.000341761	yes
XLOC_002703	XLOC_002703	gene:SORBI_3001G505100	1:77324937-77327995	SCC155_mock	SCC155_flg22	OK	445.234	291.727	-0.609946	-2.83706	5e-05	0.000341761	yes
XLOC_002705	XLOC_002705	gene:SORBI_3001G505600	1:77373286-77384062	SCC155_mock	SCC155_flg22	OK	0.630687	1.4002	1.15063	2.95287	5e-05	0.000341761	yes
XLOC_002716	XLOC_002716	gene:SORBI_3001G507600	1:77535548-77539671	SCC155_mock	SCC155_flg22	OK	6.46458	4.30485	-0.586592	-2.53546	5e-05	0.000341761	yes
XLOC_002724	XLOC_002724	gene:SORBI_3001G509300	1:77723985-77726360	SCC155_mock	SCC155_flg22	OK	14.0283	22.8215	0.702059	3.25785	5e-05	0.000341761	yes
XLOC_002733	XLOC_002733	gene:SORBI_3001G510400	1:77810869-77813714	SCC155_mock	SCC155_flg22	OK	6.58069	17.157	1.38248	6.32749	5e-05	0.000341761	yes
XLOC_002735	XLOC_002735	gene:SORBI_3001G510700	1:77833455-77839529	SCC155_mock	SCC155_flg22	OK	5.80051	8.00417	0.464572	2.32044	5e-05	0.000341761	yes
XLOC_002745	XLOC_002745	gene:SORBI_3001G512800	1:78059033-78066937	SCC155_mock	SCC155_flg22	OK	105.187	155.484	0.563805	2.50642	5e-05	0.000341761	yes
XLOC_002766	XLOC_002766	gene:SORBI_3001G515800	1:78262929-78264883	SCC155_mock	SCC155_flg22	OK	1.30888	3.76197	1.52316	2.9926	5e-05	0.000341761	yes
XLOC_002781	XLOC_002781	gene:SORBI_3001G519200	1:78532512-78534179	SCC155_mock	SCC155_flg22	OK	108.392	235.898	1.12191	4.01133	5e-05	0.000341761	yes
XLOC_002784	XLOC_002784	gene:SORBI_3001G519700	1:78556200-78558727	SCC155_mock	SCC155_flg22	OK	2.23505	0.31054	-2.84745	-5.45202	5e-05	0.000341761	yes
XLOC_002787	XLOC_002787	gene:SORBI_3001G520100	1:78593013-78601035	SCC155_mock	SCC155_flg22	OK	5.73291	48.5364	3.08173	10.2665	5e-05	0.000341761	yes
XLOC_002813	XLOC_002813	gene:SORBI_3001G524750	1:78919888-78922605	SCC155_mock	SCC155_flg22	OK	22.7495	37.3689	0.716004	3.07484	5e-05	0.000341761	yes
XLOC_002820	XLOC_002820	gene:SORBI_3001G526900	1:79115234-79121100	SCC155_mock	SCC155_flg22	OK	33.8644	64.5708	0.93111	4.23531	5e-05	0.000341761	yes
XLOC_002851	XLOC_002851	gene:SORBI_3001G533300	1:79652404-79655257	SCC155_mock	SCC155_flg22	OK	3.64243	5.29469	0.539645	2.4368	5e-05	0.000341761	yes
XLOC_002853	XLOC_002853	gene:SORBI_3001G533600	1:79672453-79675200	SCC155_mock	SCC155_flg22	OK	1.13644	3.00596	1.4033	3.89867	5e-05	0.000341761	yes
XLOC_002856	XLOC_002856	gene:SORBI_3001G534132	1:79721855-79723627	SCC155_mock	SCC155_flg22	OK	1.18804	3.31023	1.47835	3.61131	5e-05	0.000341761	yes
XLOC_002858	XLOC_002858	gene:SORBI_3001G534532	1:79774444-79777129	SCC155_mock	SCC155_flg22	OK	4.75946	8.01052	0.751098	2.96689	5e-05	0.000341761	yes
XLOC_002862	XLOC_002862	4331362	1:79876958-79877844	SCC155_mock	SCC155_flg22	OK	91.3946	41.4164	-1.14191	-5.19213	5e-05	0.000341761	yes
XLOC_002888	XLOC_002888	gene:SORBI_3001G540300	1:80310403-80316082	SCC155_mock	SCC155_flg22	OK	26.3048	18.3233	-0.521644	-2.72665	5e-05	0.000341761	yes
XLOC_002891	XLOC_002891	gene:SORBI_3001G540700	1:80358225-80362847	SCC155_mock	SCC155_flg22	OK	0.478176	0.233295	-1.03538	-2.46283	5e-05	0.000341761	yes
XLOC_002894	XLOC_002894	gene:SORBI_3001G541100	1:80382342-80387475	SCC155_mock	SCC155_flg22	OK	94.6781	178.333	0.913473	4.18946	5e-05	0.000341761	yes
XLOC_002905	XLOC_002905	gene:SORBI_3001G542150	1:80537169-80541409	SCC155_mock	SCC155_flg22	OK	6.46163	4.37511	-0.562578	-2.75904	5e-05	0.000341761	yes
XLOC_002926	XLOC_002926	gene:SORBI_3001G002800	1:260915-264566	SCC155_mock	SCC155_flg22	OK	6.0459	2.25467	-1.42304	-4.65229	5e-05	0.000341761	yes
XLOC_002942	XLOC_002942	gene:SORBI_3001G006600	1:661531-669834	SCC155_mock	SCC155_flg22	OK	2.40544	0.670746	-1.84246	-3.05424	5e-05	0.000341761	yes
XLOC_002950	XLOC_002950	gene:SORBI_3001G008600	1:819597-822380	SCC155_mock	SCC155_flg22	OK	1.92468	3.48335	0.855856	2.69474	5e-05	0.000341761	yes
XLOC_002954	XLOC_002954	gene:SORBI_3001G009900	1:902634-905940	SCC155_mock	SCC155_flg22	OK	5.96566	12.0326	1.01219	3.57318	5e-05	0.000341761	yes
XLOC_002966	XLOC_002966	gene:SORBI_3001G012200	1:1048824-1050688	SCC155_mock	SCC155_flg22	OK	344.496	174.797	-0.978805	-5.19439	5e-05	0.000341761	yes
XLOC_002967	XLOC_002967	gene:SORBI_3001G012500	1:1169606-1171177	SCC155_mock	SCC155_flg22	OK	746.92	400.838	-0.897934	-4.18845	5e-05	0.000341761	yes
XLOC_002970	XLOC_002970	gene:SORBI_3001G012800	1:1202648-1207730	SCC155_mock	SCC155_flg22	OK	141.748	228.493	0.688823	3.69282	5e-05	0.000341761	yes
XLOC_002971	XLOC_002971	gene:SORBI_3001G013000	1:1211146-1224186	SCC155_mock	SCC155_flg22	OK	24.8752	65.682	1.40079	4.69053	5e-05	0.000341761	yes
XLOC_002999	XLOC_002999	gene:SORBI_3001G019300	1:1591350-1594430	SCC155_mock	SCC155_flg22	OK	24.0049	14.4379	-0.733464	-3.67431	5e-05	0.000341761	yes
XLOC_003004	XLOC_003004	gene:SORBI_3001G020350	1:1682764-1687187	SCC155_mock	SCC155_flg22	OK	13.1878	32.7265	1.31125	2.32381	5e-05	0.000341761	yes
XLOC_003013	XLOC_003013	gene:SORBI_3001G021700	1:1780749-1786230	SCC155_mock	SCC155_flg22	OK	0.834472	0.37037	-1.1719	-2.76072	5e-05	0.000341761	yes
XLOC_003018	XLOC_003018	gene:SORBI_3001G022400	1:1812170-1813687	SCC155_mock	SCC155_flg22	OK	8.19371	17.3606	1.08323	4.56082	5e-05	0.000341761	yes
XLOC_003061	XLOC_003061	gene:SORBI_3001G031200	1:2389158-2391267	SCC155_mock	SCC155_flg22	OK	18.195	11.9672	-0.60446	-2.6897	5e-05	0.000341761	yes
XLOC_003062	XLOC_003062	gene:SORBI_3001G032400	1:2465531-2471979	SCC155_mock	SCC155_flg22	OK	6.67581	10.1183	0.599956	2.46982	5e-05	0.000341761	yes
XLOC_003078	XLOC_003078	gene:SORBI_3001G035000	1:2638604-2639439	SCC155_mock	SCC155_flg22	OK	1.28354	18.9145	3.88129	6.38721	5e-05	0.000341761	yes
XLOC_003087	XLOC_003087	gene:SORBI_3001G036800	1:2736884-2740680	SCC155_mock	SCC155_flg22	OK	8.04016	3.80465	-1.07946	-3.48963	5e-05	0.000341761	yes
XLOC_003093	XLOC_003093	gene:SORBI_3001G038000	1:2822252-2827550	SCC155_mock	SCC155_flg22	OK	23.6053	35.4484	0.586609	3.01588	5e-05	0.000341761	yes
XLOC_003097	XLOC_003097	gene:SORBI_3001G038800	1:2898758-2910006	SCC155_mock	SCC155_flg22	OK	3.6433	5.13721	0.49574	2.37668	5e-05	0.000341761	yes
XLOC_003102	XLOC_003102	4334557	1:2966516-2970669	SCC155_mock	SCC155_flg22	OK	47.3859	30.7932	-0.621843	-3.16607	5e-05	0.000341761	yes
XLOC_003104	XLOC_003104	gene:SORBI_3001G040200	1:2987434-2989263	SCC155_mock	SCC155_flg22	OK	60.1957	101.964	0.760327	3.96202	5e-05	0.000341761	yes
XLOC_003130	XLOC_003130	4334519	1:3342519-3346583	SCC155_mock	SCC155_flg22	OK	22.0243	43.0731	0.967693	4.9685	5e-05	0.000341761	yes
XLOC_003140	XLOC_003140	gene:SORBI_3001G047200	1:3475079-3479354	SCC155_mock	SCC155_flg22	OK	12.1646	7.87414	-0.627494	-2.86177	5e-05	0.000341761	yes
XLOC_003154	XLOC_003154	4334487	1:3680508-3681526	SCC155_mock	SCC155_flg22	OK	28.4409	114.512	2.00947	8.87382	5e-05	0.000341761	yes
XLOC_003156	XLOC_003156	gene:SORBI_3001G050300	1:3689258-3692273	SCC155_mock	SCC155_flg22	OK	18.1576	10.8202	-0.746848	-3.17234	5e-05	0.000341761	yes
XLOC_003160	XLOC_003160	gene:SORBI_3001G051600	1:3803296-3805075	SCC155_mock	SCC155_flg22	OK	18.6219	62.8874	1.75577	8.16674	5e-05	0.000341761	yes
XLOC_003164	XLOC_003164	gene:SORBI_3001G052300	1:3861118-3864236	SCC155_mock	SCC155_flg22	OK	13.6939	86.7675	2.66362	10.0575	5e-05	0.000341761	yes
XLOC_003168	XLOC_003168	gene:SORBI_3001G053100	1:3916575-3919010	SCC155_mock	SCC155_flg22	OK	0.852285	4.44084	2.38142	5.06552	5e-05	0.000341761	yes
XLOC_003199	XLOC_003199	gene:SORBI_3001G059300,gene:SORBI_3001G059400	1:4454187-4456159	SCC155_mock	SCC155_flg22	OK	5.42379	80.6924	3.89506	14.9751	5e-05	0.000341761	yes
XLOC_003223	XLOC_003223	gene:SORBI_3001G063200	1:4718331-4719645	SCC155_mock	SCC155_flg22	OK	9.56884	20.684	1.1121	4.4779	5e-05	0.000341761	yes
XLOC_003224	XLOC_003224	gene:SORBI_3001G063600,gene:SORBI_3001G063700	1:4771795-4785402	SCC155_mock	SCC155_flg22	OK	19.5254	31.2928	0.680479	3.10008	5e-05	0.000341761	yes
XLOC_003228	XLOC_003228	gene:SORBI_3001G064200	1:4830714-4835706	SCC155_mock	SCC155_flg22	OK	248.001	437.262	0.81815	2.78005	5e-05	0.000341761	yes
XLOC_003231	XLOC_003231	gene:SORBI_3001G064700	1:4893723-4897389	SCC155_mock	SCC155_flg22	OK	2.07267	3.93088	0.923359	3.71815	5e-05	0.000341761	yes
XLOC_003232	XLOC_003232	gene:SORBI_3001G064900	1:4902583-4904409	SCC155_mock	SCC155_flg22	OK	15.2075	63.0512	2.05174	9.85146	5e-05	0.000341761	yes
XLOC_003248	XLOC_003248	gene:SORBI_3001G068301	1:5229295-5233656	SCC155_mock	SCC155_flg22	OK	59.2705	28.1748	-1.07291	-5.21395	5e-05	0.000341761	yes
XLOC_003291	XLOC_003291	gene:SORBI_3001G076000	1:5844589-5846305	SCC155_mock	SCC155_flg22	OK	16.3209	26.7263	0.711536	3.40578	5e-05	0.000341761	yes
XLOC_003304	XLOC_003304	gene:SORBI_3001G078100	1:5976647-5979904	SCC155_mock	SCC155_flg22	OK	7.68597	13.8686	0.851522	4.18349	5e-05	0.000341761	yes
XLOC_003308	XLOC_003308	gene:SORBI_3001G078900	1:6060776-6062851	SCC155_mock	SCC155_flg22	OK	83.4566	140.969	0.756275	3.35216	5e-05	0.000341761	yes
XLOC_003313	XLOC_003313	gene:SORBI_3001G079700	1:6137916-6144220	SCC155_mock	SCC155_flg22	OK	9.08079	13.2929	0.549768	2.46653	5e-05	0.000341761	yes
XLOC_003315	XLOC_003315	gene:SORBI_3001G080100	1:6175514-6177070	SCC155_mock	SCC155_flg22	OK	6.20833	11.9044	0.939221	3.79219	5e-05	0.000341761	yes
XLOC_003323	XLOC_003323	gene:SORBI_3001G082200	1:6335390-6337862	SCC155_mock	SCC155_flg22	OK	12.5022	23.091	0.885145	3.91554	5e-05	0.000341761	yes
XLOC_003324	XLOC_003324	gene:SORBI_3001G082300	1:6356929-6358870	SCC155_mock	SCC155_flg22	OK	1.36618	3.7151	1.44326	2.96925	5e-05	0.000341761	yes
XLOC_003325	XLOC_003325	gene:SORBI_3001G082400	1:6361907-6364544	SCC155_mock	SCC155_flg22	OK	59.3118	193.149	1.70332	8.1978	5e-05	0.000341761	yes
XLOC_003337	XLOC_003337	gene:SORBI_3001G084100	1:6514004-6519063	SCC155_mock	SCC155_flg22	OK	199.524	365.186	0.87207	3.427	5e-05	0.000341761	yes
XLOC_003338	XLOC_003338	gene:SORBI_3001G084200	1:6524052-6526188	SCC155_mock	SCC155_flg22	OK	0.121636	0.702452	2.52983	3.866	5e-05	0.000341761	yes
XLOC_003342	XLOC_003342	gene:SORBI_3001G084700	1:6542993-6548701	SCC155_mock	SCC155_flg22	OK	11.5309	17.7023	0.618428	2.50712	5e-05	0.000341761	yes
XLOC_003349	XLOC_003349	gene:SORBI_3001G085500	1:6609518-6613307	SCC155_mock	SCC155_flg22	OK	12.0054	17.1424	0.513879	2.61777	5e-05	0.000341761	yes
XLOC_003353	XLOC_003353	gene:SORBI_3001G085900	1:6645541-6649935	SCC155_mock	SCC155_flg22	OK	17.1432	43.2808	1.33609	6.6534	5e-05	0.000341761	yes
XLOC_003366	XLOC_003366	gene:SORBI_3001G088300	1:6864238-6865415	SCC155_mock	SCC155_flg22	OK	6.40544	12.8288	1.00202	3.24178	5e-05	0.000341761	yes
XLOC_003399	XLOC_003399	gene:SORBI_3001G093500	1:7175415-7183942	SCC155_mock	SCC155_flg22	OK	201.152	109.617	-0.875821	-2.62465	5e-05	0.000341761	yes
XLOC_003403	XLOC_003403	4334072	1:7248887-7251372	SCC155_mock	SCC155_flg22	OK	19.0937	47.3051	1.3089	6.4438	5e-05	0.000341761	yes
XLOC_003411	XLOC_003411	4334060,gene:SORBI_3001G095750	1:7364304-7377725	SCC155_mock	SCC155_flg22	OK	7.15794	51.759	2.8542	7.1934	5e-05	0.000341761	yes
XLOC_003418	XLOC_003418	gene:SORBI_3001G096800	1:7440445-7444970	SCC155_mock	SCC155_flg22	OK	4.51852	9.79506	1.1162	3.50535	5e-05	0.000341761	yes
XLOC_003424	XLOC_003424	gene:SORBI_3001G097700	1:7509353-7510193	SCC155_mock	SCC155_flg22	OK	1.44429	12.042	3.05964	6.85674	5e-05	0.000341761	yes
XLOC_003435	XLOC_003435	gene:SORBI_3001G100501	1:7655225-7669562	SCC155_mock	SCC155_flg22	OK	1.38293	11.0517	2.99846	3.72943	5e-05	0.000341761	yes
XLOC_003438	XLOC_003438	gene:SORBI_3001G100900	1:7684581-7694644	SCC155_mock	SCC155_flg22	OK	3.13652	9.78685	1.64168	6.34465	5e-05	0.000341761	yes
XLOC_003441	XLOC_003441	gene:SORBI_3001G101400	1:7737357-7738896	SCC155_mock	SCC155_flg22	OK	0.798107	2.12994	1.41616	3.17816	5e-05	0.000341761	yes
XLOC_003484	XLOC_003484	gene:SORBI_3001G108900	1:8442943-8447886	SCC155_mock	SCC155_flg22	OK	10.9082	6.56765	-0.731967	-2.75	5e-05	0.000341761	yes
XLOC_003490	XLOC_003490	gene:SORBI_3001G110000	1:8533125-8533899	SCC155_mock	SCC155_flg22	OK	109.089	66.2122	-0.720337	-3.3361	5e-05	0.000341761	yes
XLOC_003514	XLOC_003514	gene:SORBI_3001G114800	1:8984161-8985169	SCC155_mock	SCC155_flg22	OK	6.25738	1.92824	-1.69827	-3.62755	5e-05	0.000341761	yes
XLOC_003516	XLOC_003516	gene:SORBI_3001G115001	1:8990537-8991379	SCC155_mock	SCC155_flg22	OK	1.01207	4.12468	2.02698	3.26988	5e-05	0.000341761	yes
XLOC_003538	XLOC_003538	gene:SORBI_3001G118900	1:9255721-9257487	SCC155_mock	SCC155_flg22	OK	4.7031	11.4499	1.28366	4.29588	5e-05	0.000341761	yes
XLOC_003554	XLOC_003554	gene:SORBI_3001G122500	1:9635487-9639300	SCC155_mock	SCC155_flg22	OK	8.72476	21.0739	1.27227	5.8176	5e-05	0.000341761	yes
XLOC_003564	XLOC_003564	gene:SORBI_3001G125000	1:9833353-9836972	SCC155_mock	SCC155_flg22	OK	52.7754	37.8117	-0.481034	-2.31966	5e-05	0.000341761	yes
XLOC_003568	XLOC_003568	gene:SORBI_3001G125500	1:9882191-9889003	SCC155_mock	SCC155_flg22	OK	3.07584	1.97664	-0.637933	-2.75621	5e-05	0.000341761	yes
XLOC_003570	XLOC_003570	gene:SORBI_3001G125700	1:9896468-9900585	SCC155_mock	SCC155_flg22	OK	397.743	174.13	-1.19167	-4.41145	5e-05	0.000341761	yes
XLOC_003571	XLOC_003571	gene:SORBI_3001G125800	1:9902602-9909771	SCC155_mock	SCC155_flg22	OK	39.692	72.5534	0.870197	4.40536	5e-05	0.000341761	yes
XLOC_003598	XLOC_003598	gene:SORBI_3001G131100	1:10302856-10308632	SCC155_mock	SCC155_flg22	OK	27.8938	39.3681	0.49708	2.58051	5e-05	0.000341761	yes
XLOC_003606	XLOC_003606	4333767	1:10464457-10469295	SCC155_mock	SCC155_flg22	OK	1.55597	3.01849	0.956009	2.65088	5e-05	0.000341761	yes
XLOC_003634	XLOC_003634	gene:SORBI_3001G138300	1:10978035-10980574	SCC155_mock	SCC155_flg22	OK	13.7083	24.1959	0.819721	3.82693	5e-05	0.000341761	yes
XLOC_003639	XLOC_003639	gene:SORBI_3001G139700	1:11102961-11104363	SCC155_mock	SCC155_flg22	OK	1.96924	4.42298	1.16738	2.75131	5e-05	0.000341761	yes
XLOC_003653	XLOC_003653	gene:SORBI_3001G142501	1:11432017-11433579	SCC155_mock	SCC155_flg22	OK	0.36758	1.42351	1.95332	3.42789	5e-05	0.000341761	yes
XLOC_003668	XLOC_003668	gene:SORBI_3001G145600	1:11666319-11667578	SCC155_mock	SCC155_flg22	OK	1.89639	30.505	4.00772	11.2542	5e-05	0.000341761	yes
XLOC_003669	XLOC_003669	gene:SORBI_3001G145700	1:11673437-11674592	SCC155_mock	SCC155_flg22	OK	71.0647	219.131	1.62459	7.85773	5e-05	0.000341761	yes
XLOC_003670	XLOC_003670	gene:SORBI_3001G145900	1:11685555-11687504	SCC155_mock	SCC155_flg22	OK	3.82773	7.69568	1.00756	3.12418	5e-05	0.000341761	yes
XLOC_003672	XLOC_003672	gene:SORBI_3001G146200	1:11755744-11756701	SCC155_mock	SCC155_flg22	OK	1.10787	18.7507	4.08108	8.30699	5e-05	0.000341761	yes
XLOC_003673	XLOC_003673	gene:SORBI_3001G146400	1:11766131-11767295	SCC155_mock	SCC155_flg22	OK	0.479369	16.9897	5.14738	7.95893	5e-05	0.000341761	yes
XLOC_003674	XLOC_003674	gene:SORBI_3001G146500	1:11782288-11783532	SCC155_mock	SCC155_flg22	OK	1.62518	28.6093	4.13781	10.6745	5e-05	0.000341761	yes
XLOC_003691	XLOC_003691	gene:SORBI_3001G149901,gene:SORBI_3001G150000	1:12040961-12042960	SCC155_mock	SCC155_flg22	OK	0.902913	2.77199	1.61826	2.94608	5e-05	0.000341761	yes
XLOC_003695	XLOC_003695	4344361	1:12158746-12160425	SCC155_mock	SCC155_flg22	OK	133.994	90.0049	-0.57409	-2.93061	5e-05	0.000341761	yes
XLOC_003698	XLOC_003698	gene:SORBI_3001G151900	1:12191119-12195630	SCC155_mock	SCC155_flg22	OK	3.51104	10.1468	1.53106	6.02698	5e-05	0.000341761	yes
XLOC_003747	XLOC_003747	gene:SORBI_3001G162700	1:13414126-13416529	SCC155_mock	SCC155_flg22	OK	8.5925	38.5087	2.16403	7.76635	5e-05	0.000341761	yes
XLOC_003792	XLOC_003792	gene:SORBI_3001G171900	1:14365898-14369029	SCC155_mock	SCC155_flg22	OK	21.858	77.8971	1.83341	9.23195	5e-05	0.000341761	yes
XLOC_003823	XLOC_003823	gene:SORBI_3001G176800	1:14875714-14876466	SCC155_mock	SCC155_flg22	OK	239.69	170.211	-0.493843	-2.55275	5e-05	0.000341761	yes
XLOC_003837	XLOC_003837	gene:SORBI_3001G179100	1:15159550-15161682	SCC155_mock	SCC155_flg22	OK	13.7994	19.9264	0.530071	2.25248	5e-05	0.000341761	yes
XLOC_003882	XLOC_003882	gene:SORBI_3001G189300	1:16735177-16740816	SCC155_mock	SCC155_flg22	OK	2.68475	1.32791	-1.01563	-2.64711	5e-05	0.000341761	yes
XLOC_003886	XLOC_003886	gene:SORBI_3001G190100	1:16802762-16807209	SCC155_mock	SCC155_flg22	OK	2.61047	20.1648	2.94945	10.4484	5e-05	0.000341761	yes
XLOC_003896	XLOC_003896	gene:SORBI_3001G192400	1:17104719-17109639	SCC155_mock	SCC155_flg22	OK	0.217548	0.629158	1.53209	3.59855	5e-05	0.000341761	yes
XLOC_003898	XLOC_003898	gene:SORBI_3001G193000	1:17144446-17160315	SCC155_mock	SCC155_flg22	OK	16.3109	22.3401	0.453801	2.33673	5e-05	0.000341761	yes
XLOC_003907	XLOC_003907	gene:SORBI_3001G195100	1:17496507-17500630	SCC155_mock	SCC155_flg22	OK	7.99717	46.6462	2.5442	12.9493	5e-05	0.000341761	yes
XLOC_003922	XLOC_003922	gene:SORBI_3001G198200	1:17905685-17909269	SCC155_mock	SCC155_flg22	OK	33.2636	53.7395	0.69204	2.60483	5e-05	0.000341761	yes
XLOC_003929	XLOC_003929	gene:SORBI_3001G200000	1:18111977-18116507	SCC155_mock	SCC155_flg22	OK	1.69201	7.46325	2.14107	8.88743	5e-05	0.000341761	yes
XLOC_003934	XLOC_003934	gene:SORBI_3001G201700	1:18298341-18308518	SCC155_mock	SCC155_flg22	OK	14.9983	21.8929	0.545671	2.47259	5e-05	0.000341761	yes
XLOC_003935	XLOC_003935	gene:SORBI_3001G201800	1:18313422-18316009	SCC155_mock	SCC155_flg22	OK	3.6308	6.51419	0.8433	3.04332	5e-05	0.000341761	yes
XLOC_003953	XLOC_003953	gene:SORBI_3001G204900	1:18702176-18704575	SCC155_mock	SCC155_flg22	OK	35.1476	127.032	1.85369	7.48875	5e-05	0.000341761	yes
XLOC_003959	XLOC_003959	gene:SORBI_3001G205700	1:18792766-18794927	SCC155_mock	SCC155_flg22	OK	11.6515	7.13486	-0.707563	-2.50085	5e-05	0.000341761	yes
XLOC_003965	XLOC_003965	gene:SORBI_3001G206400	1:18846643-18849823	SCC155_mock	SCC155_flg22	OK	6.02254	18.7921	1.64168	4.94595	5e-05	0.000341761	yes
XLOC_003977	XLOC_003977	gene:SORBI_3001G208000	1:19044409-19048073	SCC155_mock	SCC155_flg22	OK	1.95431	4.20606	1.10581	3.91151	5e-05	0.000341761	yes
XLOC_003979	XLOC_003979	gene:SORBI_3001G208200	1:19064733-19069912	SCC155_mock	SCC155_flg22	OK	109.399	72.0024	-0.603484	-2.63151	5e-05	0.000341761	yes
XLOC_003985	XLOC_003985	gene:SORBI_3001G209200	1:19135670-19136988	SCC155_mock	SCC155_flg22	OK	19.1294	12.0133	-0.671155	-2.82691	5e-05	0.000341761	yes
XLOC_003989	XLOC_003989	gene:SORBI_3001G209800	1:19243141-19244249	SCC155_mock	SCC155_flg22	OK	2.26221	10.5169	2.21691	4.80527	5e-05	0.000341761	yes
XLOC_004027	XLOC_004027	4348919	1:20162328-20171242	SCC155_mock	SCC155_flg22	OK	26.4012	16.3766	-0.688966	-3.43956	5e-05	0.000341761	yes
XLOC_004030	XLOC_004030	gene:SORBI_3001G217500	1:20237546-20244332	SCC155_mock	SCC155_flg22	OK	8.11549	13.1141	0.692373	2.65584	5e-05	0.000341761	yes
XLOC_004032	XLOC_004032	4348914	1:20251156-20256745	SCC155_mock	SCC155_flg22	OK	24.8765	56.9691	1.19539	4.2449	5e-05	0.000341761	yes
XLOC_004041	XLOC_004041	gene:SORBI_3001G219800	1:20679468-20684986	SCC155_mock	SCC155_flg22	OK	10.0771	14.3096	0.505897	2.54478	5e-05	0.000341761	yes
XLOC_004067	XLOC_004067	gene:SORBI_3001G224000	1:21454933-21459254	SCC155_mock	SCC155_flg22	OK	3.1647	6.65244	1.07181	4.58784	5e-05	0.000341761	yes
XLOC_004069	XLOC_004069	4348853	1:21485581-21489706	SCC155_mock	SCC155_flg22	OK	8.77278	3.78855	-1.21139	-4.66999	5e-05	0.000341761	yes
XLOC_004076	XLOC_004076	gene:SORBI_3001G225100	1:21529361-21534805	SCC155_mock	SCC155_flg22	OK	1.22216	5.86767	2.26336	10.2718	5e-05	0.000341761	yes
XLOC_004099	XLOC_004099	gene:SORBI_3001G230100	1:22241297-22245238	SCC155_mock	SCC155_flg22	OK	30.1154	45.4135	0.592621	3.02661	5e-05	0.000341761	yes
XLOC_004105	XLOC_004105	gene:SORBI_3001G231200	1:22335791-22339212	SCC155_mock	SCC155_flg22	OK	19.7204	11.4348	-0.786267	-3.77643	5e-05	0.000341761	yes
XLOC_004107	XLOC_004107	gene:SORBI_3001G231600	1:22352587-22353467	SCC155_mock	SCC155_flg22	OK	32.9481	105.437	1.67811	6.97563	5e-05	0.000341761	yes
XLOC_004108	XLOC_004108	gene:SORBI_3001G231700	1:22357337-22359470	SCC155_mock	SCC155_flg22	OK	0.269361	1.40432	2.38225	5.04036	5e-05	0.000341761	yes
XLOC_004127	XLOC_004127	gene:SORBI_3001G235500	1:23744184-23746267	SCC155_mock	SCC155_flg22	OK	4.15886	1.85368	-1.16579	-3.19033	5e-05	0.000341761	yes
XLOC_004134	XLOC_004134	gene:SORBI_3001G237000	1:23964443-23967203	SCC155_mock	SCC155_flg22	OK	10.1504	17.2244	0.762915	3.4439	5e-05	0.000341761	yes
XLOC_004135	XLOC_004135	gene:SORBI_3001G237100	1:23971263-23973327	SCC155_mock	SCC155_flg22	OK	5.724	16.7123	1.54582	5.47601	5e-05	0.000341761	yes
XLOC_004137	XLOC_004137	gene:SORBI_3001G237300	1:24000082-24001983	SCC155_mock	SCC155_flg22	OK	98.5267	239.843	1.2835	6.61194	5e-05	0.000341761	yes
XLOC_004139	XLOC_004139	gene:SORBI_3001G237500	1:24194591-24198574	SCC155_mock	SCC155_flg22	OK	9.38811	23.8176	1.34312	6.27388	5e-05	0.000341761	yes
XLOC_004171	XLOC_004171	gene:SORBI_3001G243000	1:25121156-25124595	SCC155_mock	SCC155_flg22	OK	7.77264	2.71899	-1.51533	-5.48987	5e-05	0.000341761	yes
XLOC_004194	XLOC_004194	4348636	1:26301557-26305587	SCC155_mock	SCC155_flg22	OK	159.669	258.781	0.696648	3.26978	5e-05	0.000341761	yes
XLOC_004226	XLOC_004226	gene:SORBI_3001G253200	1:27539036-27548951	SCC155_mock	SCC155_flg22	OK	5.68707	3.91353	-0.539215	-2.16843	5e-05	0.000341761	yes
XLOC_004238	XLOC_004238	gene:SORBI_3001G255300	1:29322312-29324702	SCC155_mock	SCC155_flg22	OK	3.5501	1.75554	-1.01594	-2.71315	5e-05	0.000341761	yes
XLOC_004241	XLOC_004241	gene:SORBI_3001G255700	1:29427545-29430909	SCC155_mock	SCC155_flg22	OK	25.3028	13.3927	-0.917845	-2.50633	5e-05	0.000341761	yes
XLOC_004283	XLOC_004283	gene:SORBI_3001G261513	1:36482854-36484320	SCC155_mock	SCC155_flg22	OK	1.19775	7.41652	2.63042	5.97529	5e-05	0.000341761	yes
XLOC_004291	XLOC_004291	-	1:39513294-39514887	SCC155_mock	SCC155_flg22	OK	16.2331	9.32196	-0.800232	-2.66906	5e-05	0.000341761	yes
XLOC_004315	XLOC_004315	gene:SORBI_3001G265200	1:49883102-49886793	SCC155_mock	SCC155_flg22	OK	17.7627	10.6935	-0.732119	-2.47237	5e-05	0.000341761	yes
XLOC_004328	XLOC_004328	gene:SORBI_3001G267600	1:51029636-51031742	SCC155_mock	SCC155_flg22	OK	0.908345	10.7017	3.55845	6.52601	5e-05	0.000341761	yes
XLOC_004335	XLOC_004335	-	1:51341485-51342770	SCC155_mock	SCC155_flg22	OK	32.377	20.5282	-0.657365	-2.49733	5e-05	0.000341761	yes
XLOC_004373	XLOC_004373	gene:SORBI_3001G280300	1:54938714-54941784	SCC155_mock	SCC155_flg22	OK	8.51102	41.1729	2.27429	10.2002	5e-05	0.000341761	yes
XLOC_004388	XLOC_004388	gene:SORBI_3001G283500	1:55589378-55592457	SCC155_mock	SCC155_flg22	OK	18.4628	29.377	0.670067	3.16208	5e-05	0.000341761	yes
XLOC_004391	XLOC_004391	4349499,gene:SORBI_3001G284425	1:55681472-55688378	SCC155_mock	SCC155_flg22	OK	7.70023	41.9746	2.44654	10.9244	5e-05	0.000341761	yes
XLOC_004410	XLOC_004410	gene:SORBI_3001G287600	1:56318190-56321348	SCC155_mock	SCC155_flg22	OK	46.4654	76.2564	0.714701	3.83069	5e-05	0.000341761	yes
XLOC_004439	XLOC_004439	gene:SORBI_3001G294000	1:57209677-57213519	SCC155_mock	SCC155_flg22	OK	27.76	38.5067	0.472102	2.36288	5e-05	0.000341761	yes
XLOC_004443	XLOC_004443	4349412	1:57270694-57274360	SCC155_mock	SCC155_flg22	OK	12.9593	20.6789	0.674176	3.31896	5e-05	0.000341761	yes
XLOC_004462	XLOC_004462	gene:SORBI_3001G297900	1:57849688-57855615	SCC155_mock	SCC155_flg22	OK	20.1594	36.6601	0.862755	4.42281	5e-05	0.000341761	yes
XLOC_004473	XLOC_004473	4349350	1:58170938-58174678	SCC155_mock	SCC155_flg22	OK	1.23735	0.431427	-1.52007	-3.1565	5e-05	0.000341761	yes
XLOC_004479	XLOC_004479	gene:SORBI_3001G302200	1:58464659-58471753	SCC155_mock	SCC155_flg22	OK	31.2363	180.133	2.52777	11.7573	5e-05	0.000341761	yes
XLOC_004514	XLOC_004514	gene:SORBI_3001G308700	1:59441437-59444995	SCC155_mock	SCC155_flg22	OK	0.709354	1.35689	0.93573	3.07114	5e-05	0.000341761	yes
XLOC_004520	XLOC_004520	gene:SORBI_3001G309500	1:59477625-59485997	SCC155_mock	SCC155_flg22	OK	8.95619	19.1824	1.09882	2.66818	5e-05	0.000341761	yes
XLOC_004547	XLOC_004547	gene:SORBI_3001G313000	1:60002774-60006100	SCC155_mock	SCC155_flg22	OK	1.57013	3.55566	1.17923	3.01487	5e-05	0.000341761	yes
XLOC_004556	XLOC_004556	4349237	1:60184268-60197455	SCC155_mock	SCC155_flg22	OK	19.748	32.9459	0.73839	3.20402	5e-05	0.000341761	yes
XLOC_004558	XLOC_004558	gene:SORBI_3001G314700	1:60274308-60276294	SCC155_mock	SCC155_flg22	OK	4.14603	21.3383	2.36364	5.02271	5e-05	0.000341761	yes
XLOC_004568	XLOC_004568	gene:SORBI_3001G317000	1:60531075-60532263	SCC155_mock	SCC155_flg22	OK	115.007	219.484	0.932393	4.95488	5e-05	0.000341761	yes
XLOC_004569	XLOC_004569	gene:SORBI_3001G317200	1:60555286-60556520	SCC155_mock	SCC155_flg22	OK	8.91528	65.0655	2.86754	11.8288	5e-05	0.000341761	yes
XLOC_004578	XLOC_004578	gene:SORBI_3001G318200	1:60652884-60654357	SCC155_mock	SCC155_flg22	OK	6.35833	23.7095	1.89875	7.37194	5e-05	0.000341761	yes
XLOC_004595	XLOC_004595	gene:SORBI_3001G320900	1:60859754-60862432	SCC155_mock	SCC155_flg22	OK	3.47112	19.8686	2.51702	7.64763	5e-05	0.000341761	yes
XLOC_004599	XLOC_004599	gene:SORBI_3001G321500	1:60904229-60907001	SCC155_mock	SCC155_flg22	OK	13.2457	50.9758	1.94429	9.43569	5e-05	0.000341761	yes
XLOC_004600	XLOC_004600	gene:SORBI_3001G321800	1:60925415-60927734	SCC155_mock	SCC155_flg22	OK	1.37901	8.96904	2.70132	6.40486	5e-05	0.000341761	yes
XLOC_004601	XLOC_004601	gene:SORBI_3001G322100	1:60947691-60949767	SCC155_mock	SCC155_flg22	OK	116.381	219.192	0.913335	4.94939	5e-05	0.000341761	yes
XLOC_004602	XLOC_004602	gene:SORBI_3001G322200	1:60953354-60956030	SCC155_mock	SCC155_flg22	OK	0.256199	1.86372	2.86285	5.1745	5e-05	0.000341761	yes
XLOC_004615	XLOC_004615	gene:SORBI_3001G325400	1:61254077-61255698	SCC155_mock	SCC155_flg22	OK	0.62798	3.58947	2.51498	4.03694	5e-05	0.000341761	yes
XLOC_004628	XLOC_004628	gene:SORBI_3001G329100	1:61653474-61669644	SCC155_mock	SCC155_flg22	OK	208.261	354.963	0.769278	3.67266	5e-05	0.000341761	yes
XLOC_004633	XLOC_004633	gene:SORBI_3001G330500	1:61805725-61807030	SCC155_mock	SCC155_flg22	OK	27.4014	88.7255	1.6951	7.82118	5e-05	0.000341761	yes
XLOC_004638	XLOC_004638	gene:SORBI_3001G331200	1:61899346-61901912	SCC155_mock	SCC155_flg22	OK	3.46944	1.27228	-1.44729	-3.28855	5e-05	0.000341761	yes
XLOC_004650	XLOC_004650	gene:SORBI_3001G333900	1:62253275-62260167	SCC155_mock	SCC155_flg22	OK	3.04752	5.53719	0.861519	3.61089	5e-05	0.000341761	yes
XLOC_004659	XLOC_004659	4333114	1:62488832-62494979	SCC155_mock	SCC155_flg22	OK	6.56691	3.25157	-1.01408	-3.47641	5e-05	0.000341761	yes
XLOC_004693	XLOC_004693	gene:SORBI_3001G343766	1:63189887-63199369	SCC155_mock	SCC155_flg22	OK	0.0844093	1.7166	4.34601	7.78285	5e-05	0.000341761	yes
XLOC_004699	XLOC_004699	gene:SORBI_3001G344900	1:63354408-63355804	SCC155_mock	SCC155_flg22	OK	1.92109	7.03337	1.87229	4.94334	5e-05	0.000341761	yes
XLOC_004707	XLOC_004707	gene:SORBI_3001G346000	1:63549073-63551063	SCC155_mock	SCC155_flg22	OK	0	0.486469	inf	#NAME?	5e-05	0.000341761	yes
XLOC_004728	XLOC_004728	gene:SORBI_3001G349800	1:63967846-63973363	SCC155_mock	SCC155_flg22	OK	6.63378	56.7506	3.09673	11.779	5e-05	0.000341761	yes
XLOC_004737	XLOC_004737	gene:SORBI_3001G350900	1:64044899-64052478	SCC155_mock	SCC155_flg22	OK	11.1727	22.117	0.985178	4.64262	5e-05	0.000341761	yes
XLOC_004740	XLOC_004740	gene:SORBI_3001G351700	1:64108383-64117857	SCC155_mock	SCC155_flg22	OK	79.0971	203.476	1.36316	5.82523	5e-05	0.000341761	yes
XLOC_004751	XLOC_004751	gene:SORBI_3001G353200	1:64271164-64272873	SCC155_mock	SCC155_flg22	OK	17.6792	25.463	0.526351	2.44503	5e-05	0.000341761	yes
XLOC_004752	XLOC_004752	gene:SORBI_3001G353300	1:64288862-64291249	SCC155_mock	SCC155_flg22	OK	39.0286	62.5751	0.681059	3.60573	5e-05	0.000341761	yes
XLOC_004779	XLOC_004779	gene:SORBI_3001G358300	1:64803311-64808034	SCC155_mock	SCC155_flg22	OK	11.7715	35.6277	1.5977	7.446	5e-05	0.000341761	yes
XLOC_004786	XLOC_004786	gene:SORBI_3001G359300	1:64908609-64911800	SCC155_mock	SCC155_flg22	OK	273.231	181.425	-0.590746	-2.51903	5e-05	0.000341761	yes
XLOC_004790	XLOC_004790	gene:SORBI_3001G359900	1:64949269-64953111	SCC155_mock	SCC155_flg22	OK	1.90523	1.12254	-0.763193	-2.63934	5e-05	0.000341761	yes
XLOC_004796	XLOC_004796	gene:SORBI_3001G360700	1:65042857-65048750	SCC155_mock	SCC155_flg22	OK	10.8353	6.27484	-0.788089	-2.63438	5e-05	0.000341761	yes
XLOC_004803	XLOC_004803	gene:SORBI_3001G362001	1:65183624-65185565	SCC155_mock	SCC155_flg22	OK	10.5893	24.1543	1.18968	4.56314	5e-05	0.000341761	yes
XLOC_004811	XLOC_004811	gene:SORBI_3001G363700	1:65296361-65298761	SCC155_mock	SCC155_flg22	OK	28.8783	12.3071	-1.2305	-5.31899	5e-05	0.000341761	yes
XLOC_004820	XLOC_004820	gene:SORBI_3001G365800	1:65429212-65431833	SCC155_mock	SCC155_flg22	OK	45.5843	69.878	0.6163	3.05121	5e-05	0.000341761	yes
XLOC_004824	XLOC_004824	gene:SORBI_3001G367301	1:65593779-65604916	SCC155_mock	SCC155_flg22	OK	2.87966	1.70498	-0.75614	-2.48482	5e-05	0.000341761	yes
XLOC_004836	XLOC_004836	gene:SORBI_3001G370000	1:65842190-65845972	SCC155_mock	SCC155_flg22	OK	15.0034	4.70012	-1.67452	-4.03871	5e-05	0.000341761	yes
XLOC_004841	XLOC_004841	gene:SORBI_3001G370600	1:65907966-65909559	SCC155_mock	SCC155_flg22	OK	296.098	1364.81	2.20456	5.65149	5e-05	0.000341761	yes
XLOC_004850	XLOC_004850	gene:SORBI_3001G372100	1:66025270-66027439	SCC155_mock	SCC155_flg22	OK	13.0909	26.7894	1.03309	4.42588	5e-05	0.000341761	yes
XLOC_004853	XLOC_004853	gene:SORBI_3001G372500	1:66052710-66057789	SCC155_mock	SCC155_flg22	OK	52.4915	88.8409	0.759139	3.87353	5e-05	0.000341761	yes
XLOC_004872	XLOC_004872	gene:SORBI_3001G376200	1:66473744-66476503	SCC155_mock	SCC155_flg22	OK	2.76604	1.63244	-0.760787	-2.89037	5e-05	0.000341761	yes
XLOC_004896	XLOC_004896	gene:SORBI_3001G380200	1:66833192-66840924	SCC155_mock	SCC155_flg22	OK	5.22593	18.9835	1.86099	9.37523	5e-05	0.000341761	yes
XLOC_004907	XLOC_004907	gene:SORBI_3001G381800	1:66982256-66986112	SCC155_mock	SCC155_flg22	OK	13.8231	30.2705	1.13083	5.36988	5e-05	0.000341761	yes
XLOC_004936	XLOC_004936	gene:SORBI_3001G388000	1:67513251-67520130	SCC155_mock	SCC155_flg22	OK	0.785633	1.72736	1.13664	3.03127	5e-05	0.000341761	yes
XLOC_004941	XLOC_004941	gene:SORBI_3001G389000	1:67559615-67561361	SCC155_mock	SCC155_flg22	OK	8.15853	18.2876	1.16448	4.40068	5e-05	0.000341761	yes
XLOC_004945	XLOC_004945	gene:SORBI_3001G389600	1:67615789-67620487	SCC155_mock	SCC155_flg22	OK	1.21627	0.453772	-1.42243	-4.03521	5e-05	0.000341761	yes
XLOC_004950	XLOC_004950	gene:SORBI_3001G390700	1:67707823-67710090	SCC155_mock	SCC155_flg22	OK	0.819304	9.80235	3.58066	10.4794	5e-05	0.000341761	yes
XLOC_004955	XLOC_004955	gene:SORBI_3001G391300	1:67764679-67766458	SCC155_mock	SCC155_flg22	OK	143.088	81.2632	-0.816224	-4.20278	5e-05	0.000341761	yes
XLOC_004967	XLOC_004967	gene:SORBI_3001G393500	1:67980140-67982870	SCC155_mock	SCC155_flg22	OK	28.2252	42.6245	0.5947	3.12997	5e-05	0.000341761	yes
XLOC_004985	XLOC_004985	gene:SORBI_3001G396100	1:68185394-68188417	SCC155_mock	SCC155_flg22	OK	23.4858	32.5244	0.469734	2.31995	5e-05	0.000341761	yes
XLOC_005002	XLOC_005002	gene:SORBI_3001G398950	1:68477926-68482683	SCC155_mock	SCC155_flg22	OK	22.9087	47.5057	1.0522	5.37955	5e-05	0.000341761	yes
XLOC_005007	XLOC_005007	gene:SORBI_3001G399900	1:68528271-68530616	SCC155_mock	SCC155_flg22	OK	1.10561	4.56974	2.04727	5.58839	5e-05	0.000341761	yes
XLOC_005010	XLOC_005010	gene:SORBI_3001G400700	1:68610740-68611828	SCC155_mock	SCC155_flg22	OK	291.99	447.513	0.616012	3.04518	5e-05	0.000341761	yes
XLOC_005011	XLOC_005011	gene:SORBI_3001G400800	1:68615748-68616733	SCC155_mock	SCC155_flg22	OK	335.802	555.911	0.727242	3.77655	5e-05	0.000341761	yes
XLOC_005012	XLOC_005012	gene:SORBI_3001G400900	1:68639570-68640518	SCC155_mock	SCC155_flg22	OK	184.505	362.521	0.974404	5.18615	5e-05	0.000341761	yes
XLOC_005013	XLOC_005013	gene:SORBI_3001G401000	1:68644375-68645233	SCC155_mock	SCC155_flg22	OK	18.0731	42.2635	1.22557	5.33848	5e-05	0.000341761	yes
XLOC_005014	XLOC_005014	gene:SORBI_3001G401100	1:68678569-68679703	SCC155_mock	SCC155_flg22	OK	83.0617	201.938	1.28165	6.85884	5e-05	0.000341761	yes
XLOC_005015	XLOC_005015	gene:SORBI_3001G401200	1:68683353-68684425	SCC155_mock	SCC155_flg22	OK	77.5324	183.515	1.24303	7.15854	5e-05	0.000341761	yes
XLOC_005021	XLOC_005021	gene:SORBI_3001G402200	1:68774092-68775802	SCC155_mock	SCC155_flg22	OK	3.17859	14.4768	2.18728	6.51646	5e-05	0.000341761	yes
XLOC_005029	XLOC_005029	gene:SORBI_3001G403700	1:68883406-68887163	SCC155_mock	SCC155_flg22	OK	19.5554	58.5333	1.58169	7.62406	5e-05	0.000341761	yes
XLOC_005046	XLOC_005046	gene:SORBI_3001G405800	1:69028228-69032451	SCC155_mock	SCC155_flg22	OK	5.79613	2.96331	-0.967879	-3.93646	5e-05	0.000341761	yes
XLOC_005049	XLOC_005049	gene:SORBI_3001G406300	1:69064227-69066183	SCC155_mock	SCC155_flg22	OK	12.2552	33.8694	1.46659	6.5106	5e-05	0.000341761	yes
XLOC_005068	XLOC_005068	gene:SORBI_3001G409900	1:69344470-69348154	SCC155_mock	SCC155_flg22	OK	59.713	127.436	1.09366	5.53056	5e-05	0.000341761	yes
XLOC_005069	XLOC_005069	gene:SORBI_3001G410000	1:69350878-69356490	SCC155_mock	SCC155_flg22	OK	25.8855	35.5319	0.456967	2.37727	5e-05	0.000341761	yes
XLOC_005078	XLOC_005078	gene:SORBI_3001G412001	1:69466735-69473309	SCC155_mock	SCC155_flg22	OK	1.90983	8.0555	2.07653	3.09101	5e-05	0.000341761	yes
XLOC_005081	XLOC_005081	gene:SORBI_3001G413000	1:69522830-69529991	SCC155_mock	SCC155_flg22	OK	4.69638	3.10158	-0.598545	-2.6669	5e-05	0.000341761	yes
XLOC_005084	XLOC_005084	gene:SORBI_3001G413600	1:69557218-69557815	SCC155_mock	SCC155_flg22	OK	22.7245	45.7927	1.01087	2.96614	5e-05	0.000341761	yes
XLOC_005087	XLOC_005087	gene:SORBI_3001G414000	1:69589900-69593241	SCC155_mock	SCC155_flg22	OK	20.8933	34.7091	0.732274	3.6631	5e-05	0.000341761	yes
XLOC_005093	XLOC_005093	gene:SORBI_3001G415000	1:69661034-69665644	SCC155_mock	SCC155_flg22	OK	9.77636	21.8837	1.16249	5.58611	5e-05	0.000341761	yes
XLOC_005117	XLOC_005117	gene:SORBI_3001G420100	1:70059898-70062529	SCC155_mock	SCC155_flg22	OK	238.105	707.675	1.57149	6.68696	5e-05	0.000341761	yes
XLOC_005127	XLOC_005127	gene:SORBI_3001G421700	1:70253440-70258224	SCC155_mock	SCC155_flg22	OK	101.567	191.188	0.912563	4.46561	5e-05	0.000341761	yes
XLOC_005137	XLOC_005137	gene:SORBI_3001G422900	1:70357085-70358668	SCC155_mock	SCC155_flg22	OK	13.3246	26.6747	1.00138	4.57019	5e-05	0.000341761	yes
XLOC_005142	XLOC_005142	gene:SORBI_3001G423800	1:70409883-70413075	SCC155_mock	SCC155_flg22	OK	1.51295	3.58512	1.24466	4.78424	5e-05	0.000341761	yes
XLOC_005154	XLOC_005154	gene:SORBI_3001G426000	1:70571280-70572094	SCC155_mock	SCC155_flg22	OK	51.9193	29.7466	-0.803545	-3.53768	5e-05	0.000341761	yes
XLOC_005164	XLOC_005164	gene:SORBI_3001G427800	1:70692988-70696933	SCC155_mock	SCC155_flg22	OK	10.7837	28.4263	1.39838	6.25897	5e-05	0.000341761	yes
XLOC_005179	XLOC_005179	gene:SORBI_3001G430700	1:70977593-70981373	SCC155_mock	SCC155_flg22	OK	7.74504	14.866	0.940674	4.41611	5e-05	0.000341761	yes
XLOC_005184	XLOC_005184	gene:SORBI_3001G431500	1:71047781-71048900	SCC155_mock	SCC155_flg22	OK	3.31098	16.108	2.28245	4.68498	5e-05	0.000341761	yes
XLOC_005192	XLOC_005192	gene:SORBI_3001G433900	1:71236721-71238730	SCC155_mock	SCC155_flg22	OK	4.68529	15.1942	1.69731	5.72278	5e-05	0.000341761	yes
XLOC_005207	XLOC_005207	gene:SORBI_3001G437000	1:71507994-71511227	SCC155_mock	SCC155_flg22	OK	5.54894	18.2501	1.71762	6.25101	5e-05	0.000341761	yes
XLOC_005214	XLOC_005214	gene:SORBI_3001G439100	1:71716371-71719110	SCC155_mock	SCC155_flg22	OK	9.00127	22.5498	1.32491	4.6545	5e-05	0.000341761	yes
XLOC_005221	XLOC_005221	gene:SORBI_3001G440401	1:71828263-71831884	SCC155_mock	SCC155_flg22	OK	0.582165	5.95446	3.35447	10.9861	5e-05	0.000341761	yes
XLOC_005222	XLOC_005222	gene:SORBI_3001G440600	1:71860888-71867995	SCC155_mock	SCC155_flg22	OK	51.4165	101.516	0.981403	4.39899	5e-05	0.000341761	yes
XLOC_005227	XLOC_005227	gene:SORBI_3001G441600	1:71933943-71937781	SCC155_mock	SCC155_flg22	OK	37.1215	76.036	1.03443	5.30015	5e-05	0.000341761	yes
XLOC_005230	XLOC_005230	gene:SORBI_3001G442200	1:71974108-71977005	SCC155_mock	SCC155_flg22	OK	10.3699	6.47042	-0.680469	-2.67617	5e-05	0.000341761	yes
XLOC_005239	XLOC_005239	gene:SORBI_3001G443800	1:72093979-72096657	SCC155_mock	SCC155_flg22	OK	17.5563	33.4114	0.928353	4.29803	5e-05	0.000341761	yes
XLOC_005249	XLOC_005249	gene:SORBI_3001G446100	1:72284943-72288732	SCC155_mock	SCC155_flg22	OK	117.09	70.7166	-0.727495	-2.89835	5e-05	0.000341761	yes
XLOC_005250	XLOC_005250	gene:SORBI_3001G446400	1:72324050-72327951	SCC155_mock	SCC155_flg22	OK	6.02553	3.03	-0.991771	-3.42062	5e-05	0.000341761	yes
XLOC_005263	XLOC_005263	gene:SORBI_3001G448200	1:72560483-72564161	SCC155_mock	SCC155_flg22	OK	8.35872	15.0041	0.844002	3.9316	5e-05	0.000341761	yes
XLOC_005274	XLOC_005274	gene:SORBI_3001G449800	1:72684544-72691595	SCC155_mock	SCC155_flg22	OK	5.04066	12.1348	1.26747	5.97616	5e-05	0.000341761	yes
XLOC_005281	XLOC_005281	4332113	1:72750999-72756611	SCC155_mock	SCC155_flg22	OK	6.16674	31.9005	2.371	11.2472	5e-05	0.000341761	yes
XLOC_005282	XLOC_005282	4332111	1:72771834-72781898	SCC155_mock	SCC155_flg22	OK	22.7784	34.7896	0.610989	3.07978	5e-05	0.000341761	yes
XLOC_005296	XLOC_005296	gene:SORBI_3001G453100	1:72948760-72952887	SCC155_mock	SCC155_flg22	OK	31.1277	60.3459	0.955057	4.83109	5e-05	0.000341761	yes
XLOC_005330	XLOC_005330	gene:SORBI_3001G459200	1:73508436-73511356	SCC155_mock	SCC155_flg22	OK	27.9429	44.5943	0.674378	3.50227	5e-05	0.000341761	yes
XLOC_005336	XLOC_005336	gene:SORBI_3001G460200	1:73565763-73568573	SCC155_mock	SCC155_flg22	OK	3.34572	1.57278	-1.089	-3.31649	5e-05	0.000341761	yes
XLOC_005348	XLOC_005348	gene:SORBI_3001G462800	1:73719696-73721582	SCC155_mock	SCC155_flg22	OK	1.31975	7.64932	2.53507	5.79401	5e-05	0.000341761	yes
XLOC_005349	XLOC_005349	gene:SORBI_3001G463100	1:73733229-73735648	SCC155_mock	SCC155_flg22	OK	19.074	43.7447	1.1975	5.6858	5e-05	0.000341761	yes
XLOC_005350	XLOC_005350	gene:SORBI_3001G463301	1:73739233-73743394	SCC155_mock	SCC155_flg22	OK	0.706347	1.90116	1.42843	3.20941	5e-05	0.000341761	yes
XLOC_005357	XLOC_005357	4331986	1:73854611-73859400	SCC155_mock	SCC155_flg22	OK	5.11371	2.82795	-0.854616	-3.46221	5e-05	0.000341761	yes
XLOC_005358	XLOC_005358	gene:SORBI_3001G464900	1:73874658-73880802	SCC155_mock	SCC155_flg22	OK	20.4723	118.562	2.5339	12.1219	5e-05	0.000341761	yes
XLOC_005370	XLOC_005370	gene:SORBI_3001G466900	1:74007414-74012056	SCC155_mock	SCC155_flg22	OK	11.6428	6.81588	-0.77246	-3.2979	5e-05	0.000341761	yes
XLOC_005374	XLOC_005374	gene:SORBI_3001G467600	1:74059459-74061191	SCC155_mock	SCC155_flg22	OK	31.8248	157.397	2.30618	11.9897	5e-05	0.000341761	yes
XLOC_005381	XLOC_005381	gene:SORBI_3001G469100	1:74191895-74200753	SCC155_mock	SCC155_flg22	OK	3.95915	9.43167	1.25232	5.52339	5e-05	0.000341761	yes
XLOC_005394	XLOC_005394	gene:SORBI_3001G471200	1:74402112-74404549	SCC155_mock	SCC155_flg22	OK	12.4331	66.6338	2.42207	11.0848	5e-05	0.000341761	yes
XLOC_005399	XLOC_005399	gene:SORBI_3001G472000	1:74445944-74451079	SCC155_mock	SCC155_flg22	OK	460.221	164.981	-1.48003	-6.61401	5e-05	0.000341761	yes
XLOC_005403	XLOC_005403	gene:SORBI_3001G472500,gene:SORBI_3001G472600	1:74486565-74499063	SCC155_mock	SCC155_flg22	OK	24.6979	54.7423	1.14827	5.51861	5e-05	0.000341761	yes
XLOC_005412	XLOC_005412	gene:SORBI_3001G474200	1:74623786-74626050	SCC155_mock	SCC155_flg22	OK	27.7033	73.1677	1.40115	4.71898	5e-05	0.000341761	yes
XLOC_005419	XLOC_005419	gene:SORBI_3001G476100	1:74828077-74828671	SCC155_mock	SCC155_flg22	OK	12.4714	32.3885	1.37686	3.82629	5e-05	0.000341761	yes
XLOC_005423	XLOC_005423	gene:SORBI_3001G477200	1:74970778-74976474	SCC155_mock	SCC155_flg22	OK	2.14695	4.03311	0.909602	2.64869	5e-05	0.000341761	yes
XLOC_005424	XLOC_005424	gene:SORBI_3001G477300	1:74977097-74979390	SCC155_mock	SCC155_flg22	OK	11.7061	22.5067	0.943095	4.15763	5e-05	0.000341761	yes
XLOC_005433	XLOC_005433	gene:SORBI_3001G478500	1:75074183-75079316	SCC155_mock	SCC155_flg22	OK	13.8513	9.06737	-0.611263	-3.07029	5e-05	0.000341761	yes
XLOC_005449	XLOC_005449	gene:SORBI_3001G481201	1:75298627-75300223	SCC155_mock	SCC155_flg22	OK	32.4205	20.4208	-0.666865	-3.04088	5e-05	0.000341761	yes
XLOC_005451	XLOC_005451	gene:SORBI_3001G481800	1:75334118-75339170	SCC155_mock	SCC155_flg22	OK	6.21735	9.89077	0.669783	3.04004	5e-05	0.000341761	yes
XLOC_005459	XLOC_005459	gene:SORBI_3001G482600	1:75415875-75416893	SCC155_mock	SCC155_flg22	OK	54.3729	291.104	2.42058	12.1126	5e-05	0.000341761	yes
XLOC_005460	XLOC_005460	4331833	1:75423135-75425280	SCC155_mock	SCC155_flg22	OK	20.6952	115.022	2.47454	11.8325	5e-05	0.000341761	yes
XLOC_005463	XLOC_005463	gene:SORBI_3001G483400	1:75467367-75473615	SCC155_mock	SCC155_flg22	OK	15.1281	54.4689	1.8482	9.18893	5e-05	0.000341761	yes
XLOC_005484	XLOC_005484	gene:SORBI_3001G488500	1:75844161-75849593	SCC155_mock	SCC155_flg22	OK	22.4564	36.3595	0.695205	3.56049	5e-05	0.000341761	yes
XLOC_005485	XLOC_005485	gene:SORBI_3001G488800	1:75898341-75899352	SCC155_mock	SCC155_flg22	OK	0	1.29066	inf	#NAME?	5e-05	0.000341761	yes
XLOC_005497	XLOC_005497	gene:SORBI_3001G491100,gene:SORBI_3001G491200	1:76092716-76103309	SCC155_mock	SCC155_flg22	OK	5.99999	10.3152	0.781743	3.57984	5e-05	0.000341761	yes
XLOC_005498	XLOC_005498	gene:SORBI_3001G491700	1:76117302-76124816	SCC155_mock	SCC155_flg22	OK	1.61838	1.05017	-0.623919	-2.41864	5e-05	0.000341761	yes
XLOC_005529	XLOC_005529	gene:SORBI_3001G497300	1:76733238-76741594	SCC155_mock	SCC155_flg22	OK	14.4593	20.8629	0.528944	2.72261	5e-05	0.000341761	yes
XLOC_005546	XLOC_005546	gene:SORBI_3001G500000	1:76934057-76937299	SCC155_mock	SCC155_flg22	OK	0.486651	10.9232	4.48837	8.67442	5e-05	0.000341761	yes
XLOC_005562	XLOC_005562	gene:SORBI_3001G503300	1:77187585-77191454	SCC155_mock	SCC155_flg22	OK	14.2083	27.5368	0.954631	4.7427	5e-05	0.000341761	yes
XLOC_005572	XLOC_005572	gene:SORBI_3001G505200	1:77330993-77338501	SCC155_mock	SCC155_flg22	OK	1.41602	2.37156	0.743997	2.52112	5e-05	0.000341761	yes
XLOC_005593	XLOC_005593	gene:SORBI_3001G508466	1:77643467-77647863	SCC155_mock	SCC155_flg22	OK	19.4997	50.5222	1.37347	6.96356	5e-05	0.000341761	yes
XLOC_005611	XLOC_005611	gene:SORBI_3001G511900	1:77959206-77963644	SCC155_mock	SCC155_flg22	OK	4.24349	8.21618	0.953217	4.42826	5e-05	0.000341761	yes
XLOC_005612	XLOC_005612	4331554	1:77971637-77974973	SCC155_mock	SCC155_flg22	OK	11.135	20.2382	0.86198	3.44376	5e-05	0.000341761	yes
XLOC_005616	XLOC_005616	gene:SORBI_3001G512600	1:78023367-78027509	SCC155_mock	SCC155_flg22	OK	27.2511	43.5444	0.676172	3.5247	5e-05	0.000341761	yes
XLOC_005619	XLOC_005619	gene:SORBI_3001G513300	1:78079363-78080166	SCC155_mock	SCC155_flg22	OK	4.23479	25.6889	2.60078	6.80869	5e-05	0.000341761	yes
XLOC_005628	XLOC_005628	4331523,gene:SORBI_3001G515600	1:78240098-78248498	SCC155_mock	SCC155_flg22	OK	85.4007	167.511	0.971941	2.39896	5e-05	0.000341761	yes
XLOC_005632	XLOC_005632	gene:SORBI_3001G516100	1:78276485-78280781	SCC155_mock	SCC155_flg22	OK	64.6667	110.606	0.774336	3.90579	5e-05	0.000341761	yes
XLOC_005635	XLOC_005635	4331516	1:78317735-78320162	SCC155_mock	SCC155_flg22	OK	21.1583	13.1952	-0.68121	-2.83519	5e-05	0.000341761	yes
XLOC_005636	XLOC_005636	4331515	1:78328400-78335084	SCC155_mock	SCC155_flg22	OK	12.8833	30.9446	1.26419	6.14368	5e-05	0.000341761	yes
XLOC_005647	XLOC_005647	gene:SORBI_3001G519200	1:78532512-78534179	SCC155_mock	SCC155_flg22	OK	42.5849	98.7384	1.21327	4.18416	5e-05	0.000341761	yes
XLOC_005653	XLOC_005653	gene:SORBI_3001G520200	1:78593013-78601035	SCC155_mock	SCC155_flg22	OK	5.76417	21.6573	1.90967	5.16998	5e-05	0.000341761	yes
XLOC_005670	XLOC_005670	gene:SORBI_3001G523300	1:78816298-78820310	SCC155_mock	SCC155_flg22	OK	12.8406	8.77707	-0.5489	-2.71582	5e-05	0.000341761	yes
XLOC_005682	XLOC_005682	gene:SORBI_3001G525400	1:78959088-78960513	SCC155_mock	SCC155_flg22	OK	27.5159	45.8808	0.737626	3.5713	5e-05	0.000341761	yes
XLOC_005686	XLOC_005686	gene:SORBI_3001G526000	1:79003915-79006904	SCC155_mock	SCC155_flg22	OK	3.1402	12.029	1.93758	7.0159	5e-05	0.000341761	yes
XLOC_005687	XLOC_005687	4331449	1:79021003-79026139	SCC155_mock	SCC155_flg22	OK	2.17947	4.07356	0.902317	2.68228	5e-05	0.000341761	yes
XLOC_005704	XLOC_005704	gene:SORBI_3001G530000	1:79383049-79386212	SCC155_mock	SCC155_flg22	OK	5.39015	10.5135	0.963843	4.11193	5e-05	0.000341761	yes
XLOC_005705	XLOC_005705	gene:SORBI_3001G530100	1:79386770-79391901	SCC155_mock	SCC155_flg22	OK	17.3697	27.4099	0.658122	3.33228	5e-05	0.000341761	yes
XLOC_005721	XLOC_005721	gene:SORBI_3001G532200	1:79537352-79540054	SCC155_mock	SCC155_flg22	OK	25.4947	134.937	2.40402	11.9719	5e-05	0.000341761	yes
XLOC_005725	XLOC_005725	gene:SORBI_3001G532700	1:79596096-79601102	SCC155_mock	SCC155_flg22	OK	9.28017	13.0097	0.48736	2.43369	5e-05	0.000341761	yes
XLOC_005735	XLOC_005735	gene:SORBI_3001G534700	1:79806558-79816806	SCC155_mock	SCC155_flg22	OK	12.4141	20.2399	0.705222	3.65507	5e-05	0.000341761	yes
XLOC_005763	XLOC_005763	gene:SORBI_3001G538866	1:80143076-80143854	SCC155_mock	SCC155_flg22	OK	29.6037	135.283	2.19214	11.4793	5e-05	0.000341761	yes
XLOC_005774	XLOC_005774	gene:SORBI_3001G541700	1:80481614-80482772	SCC155_mock	SCC155_flg22	OK	28.7944	18.305	-0.653552	-2.6292	5e-05	0.000341761	yes
XLOC_005832	XLOC_005832	-	1:55913939-55916062	SCC155_mock	SCC155_flg22	OK	0.949242	0.253356	-1.90561	-3.14535	5e-05	0.000341761	yes
XLOC_005835	XLOC_005835	-	1:59675295-59677982	SCC155_mock	SCC155_flg22	OK	0.423971	1.32362	1.64245	3.53146	5e-05	0.000341761	yes
XLOC_005870	XLOC_005870	gene:SORBI_3010G001300	10:130012-131840	SCC155_mock	SCC155_flg22	OK	12.8573	20.3235	0.660561	2.62515	5e-05	0.000341761	yes
XLOC_005906	XLOC_005906	4339895	10:725864-731612	SCC155_mock	SCC155_flg22	OK	2.94306	11.9095	2.01672	8.98618	5e-05	0.000341761	yes
XLOC_005909	XLOC_005909	gene:SORBI_3010G009400	10:774696-780111	SCC155_mock	SCC155_flg22	OK	24.6674	76.2544	1.62822	8.17596	5e-05	0.000341761	yes
XLOC_005929	XLOC_005929	gene:SORBI_3010G013900	10:1157701-1160627	SCC155_mock	SCC155_flg22	OK	50.8021	33.7983	-0.58794	-2.8133	5e-05	0.000341761	yes
XLOC_005956	XLOC_005956	gene:SORBI_3010G018900	10:1553027-1556670	SCC155_mock	SCC155_flg22	OK	11.6685	7.7486	-0.590618	-2.73144	5e-05	0.000341761	yes
XLOC_005964	XLOC_005964	gene:SORBI_3010G020200	10:1636424-1637327	SCC155_mock	SCC155_flg22	OK	10.5723	19.2185	0.862204	2.89844	5e-05	0.000341761	yes
XLOC_005978	XLOC_005978	gene:SORBI_3010G022400	10:1840689-1844833	SCC155_mock	SCC155_flg22	OK	5.61091	2.71208	-1.04883	-2.84811	5e-05	0.000341761	yes
XLOC_005984	XLOC_005984	gene:SORBI_3010G023200	10:1887482-1888040	SCC155_mock	SCC155_flg22	OK	33.8842	121.658	1.84415	7.18958	5e-05	0.000341761	yes
XLOC_006023	XLOC_006023	gene:SORBI_3010G033300	10:2636553-2642219	SCC155_mock	SCC155_flg22	OK	22.2866	131.093	2.55635	12.6279	5e-05	0.000341761	yes
XLOC_006069	XLOC_006069	gene:SORBI_3010G041700	10:3229752-3235258	SCC155_mock	SCC155_flg22	OK	7.78382	15.698	1.01203	4.74638	5e-05	0.000341761	yes
XLOC_006079	XLOC_006079	gene:SORBI_3010G043400	10:3373913-3378135	SCC155_mock	SCC155_flg22	OK	17.8832	27.8394	0.638522	3.19541	5e-05	0.000341761	yes
XLOC_006085	XLOC_006085	gene:SORBI_3010G044500	10:3453073-3455071	SCC155_mock	SCC155_flg22	OK	8.99068	20.2949	1.17462	4.53227	5e-05	0.000341761	yes
XLOC_006093	XLOC_006093	gene:SORBI_3010G045700	10:3566331-3570889	SCC155_mock	SCC155_flg22	OK	0.26775	19.5214	6.18803	10.3777	5e-05	0.000341761	yes
XLOC_006094	XLOC_006094	gene:SORBI_3010G045833	10:3574653-3582125	SCC155_mock	SCC155_flg22	OK	12.6606	18.5635	0.552122	2.28257	5e-05	0.000341761	yes
XLOC_006124	XLOC_006124	gene:SORBI_3010G050900	10:3949206-3953774	SCC155_mock	SCC155_flg22	OK	189.572	134.672	-0.493292	-2.54753	5e-05	0.000341761	yes
XLOC_006129	XLOC_006129	gene:SORBI_3010G052200	10:4071577-4073478	SCC155_mock	SCC155_flg22	OK	391.376	667.415	0.770028	4.02276	5e-05	0.000341761	yes
XLOC_006130	XLOC_006130	gene:SORBI_3010G052500	10:4101157-4103738	SCC155_mock	SCC155_flg22	OK	2.86298	1.37227	-1.06096	-3.48309	5e-05	0.000341761	yes
XLOC_006139	XLOC_006139	gene:SORBI_3010G054100	10:4243932-4256233	SCC155_mock	SCC155_flg22	OK	2.71027	4.41033	0.70245	2.5521	5e-05	0.000341761	yes
XLOC_006141	XLOC_006141	gene:SORBI_3010G054400	10:4268507-4272050	SCC155_mock	SCC155_flg22	OK	1.11203	3.01228	1.43766	5.27331	5e-05	0.000341761	yes
XLOC_006161	XLOC_006161	gene:SORBI_3010G058300	10:4585260-4588547	SCC155_mock	SCC155_flg22	OK	1.14221	2.46249	1.10829	3.02146	5e-05	0.000341761	yes
XLOC_006171	XLOC_006171	gene:SORBI_3010G059800	10:4692108-4693676	SCC155_mock	SCC155_flg22	OK	4.08252	1.16945	-1.80364	-3.28694	5e-05	0.000341761	yes
XLOC_006190	XLOC_006190	gene:SORBI_3010G064600	10:5107327-5114605	SCC155_mock	SCC155_flg22	OK	19.5145	38.7885	0.991085	4.6459	5e-05	0.000341761	yes
XLOC_006191	XLOC_006191	4340320	10:5131369-5136118	SCC155_mock	SCC155_flg22	OK	8.08769	4.79866	-0.753095	-3.43408	5e-05	0.000341761	yes
XLOC_006192	XLOC_006192	gene:SORBI_3010G065900	10:5243102-5246843	SCC155_mock	SCC155_flg22	OK	1.14064	5.79359	2.34461	7.68225	5e-05	0.000341761	yes
XLOC_006194	XLOC_006194	gene:SORBI_3010G066700	10:5341283-5343838	SCC155_mock	SCC155_flg22	OK	2.5224	23.6381	3.22824	11.0669	5e-05	0.000341761	yes
XLOC_006201	XLOC_006201	gene:SORBI_3010G068500	10:5496878-5501366	SCC155_mock	SCC155_flg22	OK	5.20947	8.75286	0.748617	3.43624	5e-05	0.000341761	yes
XLOC_006206	XLOC_006206	gene:SORBI_3010G069600	10:5582590-5586127	SCC155_mock	SCC155_flg22	OK	3.67414	6.38557	0.797408	3.45226	5e-05	0.000341761	yes
XLOC_006210	XLOC_006210	gene:SORBI_3010G071000	10:5699968-5701457	SCC155_mock	SCC155_flg22	OK	4.40132	29.5559	2.74744	9.36952	5e-05	0.000341761	yes
XLOC_006233	XLOC_006233	gene:SORBI_3010G075200	10:6163973-6165238	SCC155_mock	SCC155_flg22	OK	2.289	6.82377	1.57585	4.20822	5e-05	0.000341761	yes
XLOC_006241	XLOC_006241	gene:SORBI_3010G076700	10:6310138-6315780	SCC155_mock	SCC155_flg22	OK	4.70179	36.7848	2.96783	14.0614	5e-05	0.000341761	yes
XLOC_006252	XLOC_006252	gene:SORBI_3010G078100	10:6502039-6512227	SCC155_mock	SCC155_flg22	OK	33.0471	51.398	0.637189	3.2291	5e-05	0.000341761	yes
XLOC_006257	XLOC_006257	gene:SORBI_3010G078600	10:6555564-6558034	SCC155_mock	SCC155_flg22	OK	0.450223	7.69219	4.09468	10.1027	5e-05	0.000341761	yes
XLOC_006268	XLOC_006268	gene:SORBI_3010G080100	10:6817618-6820515	SCC155_mock	SCC155_flg22	OK	17.3078	10.7938	-0.68122	-3.1177	5e-05	0.000341761	yes
XLOC_006281	XLOC_006281	4340462	10:6998321-7004507	SCC155_mock	SCC155_flg22	OK	22.8666	13.2909	-0.782802	-2.94215	5e-05	0.000341761	yes
XLOC_006292	XLOC_006292	gene:SORBI_3010G083600	10:7117174-7121974	SCC155_mock	SCC155_flg22	OK	0.438536	2.43068	2.47059	7.59243	5e-05	0.000341761	yes
XLOC_006297	XLOC_006297	-	10:7278088-7279602	SCC155_mock	SCC155_flg22	OK	0	2.78237	inf	#NAME?	5e-05	0.000341761	yes
XLOC_006305	XLOC_006305	gene:SORBI_3010G086200	10:7412094-7416132	SCC155_mock	SCC155_flg22	OK	10.2707	18.8636	0.877074	3.99646	5e-05	0.000341761	yes
XLOC_006307	XLOC_006307	gene:SORBI_3010G086800	10:7453987-7455591	SCC155_mock	SCC155_flg22	OK	5.58451	2.28503	-1.28922	-3.19082	5e-05	0.000341761	yes
XLOC_006313	XLOC_006313	gene:SORBI_3010G088700	10:7593603-7595967	SCC155_mock	SCC155_flg22	OK	25.0628	17.2225	-0.541258	-2.71519	5e-05	0.000341761	yes
XLOC_006316	XLOC_006316	gene:SORBI_3010G089500	10:7698181-7701942	SCC155_mock	SCC155_flg22	OK	22.7967	14.3386	-0.668916	-2.87185	5e-05	0.000341761	yes
XLOC_006325	XLOC_006325	gene:SORBI_3010G091300	10:7961493-7970314	SCC155_mock	SCC155_flg22	OK	6.68858	42.9243	2.68202	13.0751	5e-05	0.000341761	yes
XLOC_006327	XLOC_006327	gene:SORBI_3010G091600	10:8034886-8037651	SCC155_mock	SCC155_flg22	OK	0.699617	1.73188	1.3077	2.78302	5e-05	0.000341761	yes
XLOC_006331	XLOC_006331	gene:SORBI_3010G092100	10:8131785-8138107	SCC155_mock	SCC155_flg22	OK	4.42976	2.58351	-0.777896	-2.6814	5e-05	0.000341761	yes
XLOC_006352	XLOC_006352	4340977	10:8684707-8687447	SCC155_mock	SCC155_flg22	OK	69.2333	40.9198	-0.758667	-3.89806	5e-05	0.000341761	yes
XLOC_006364	XLOC_006364	gene:SORBI_3010G099400	10:8981845-8983601	SCC155_mock	SCC155_flg22	OK	0.938827	7.50089	2.99813	6.71498	5e-05	0.000341761	yes
XLOC_006368	XLOC_006368	gene:SORBI_3010G100300	10:9148527-9158844	SCC155_mock	SCC155_flg22	OK	14.9314	10.4725	-0.511746	-2.2006	5e-05	0.000341761	yes
XLOC_006375	XLOC_006375	gene:SORBI_3010G101100	10:9309677-9313021	SCC155_mock	SCC155_flg22	OK	1.144	5.39231	2.23682	6.00005	5e-05	0.000341761	yes
XLOC_006383	XLOC_006383	gene:SORBI_3010G102000	10:9458741-9460121	SCC155_mock	SCC155_flg22	OK	3.84843	91.4937	4.57133	10.5973	5e-05	0.000341761	yes
XLOC_006396	XLOC_006396	gene:SORBI_3010G105300	10:10025082-10026131	SCC155_mock	SCC155_flg22	OK	35.8977	70.3966	0.971613	4.60676	5e-05	0.000341761	yes
XLOC_006400	XLOC_006400	gene:SORBI_3010G105800	10:10131190-10135616	SCC155_mock	SCC155_flg22	OK	9.29695	21.9564	1.23982	5.64396	5e-05	0.000341761	yes
XLOC_006414	XLOC_006414	gene:SORBI_3010G108500	10:10798047-10800067	SCC155_mock	SCC155_flg22	OK	1.7091	4.2198	1.30394	3.25234	5e-05	0.000341761	yes
XLOC_006441	XLOC_006441	-	10:11808589-11809119	SCC155_mock	SCC155_flg22	OK	0	1.07077	inf	#NAME?	5e-05	0.000341761	yes
XLOC_006449	XLOC_006449	-	10:12038467-12040402	SCC155_mock	SCC155_flg22	OK	11.8244	32.1132	1.44139	7.53279	5e-05	0.000341761	yes
XLOC_006469	XLOC_006469	gene:SORBI_3010G117100,gene:SORBI_3010G117700	10:12839011-12937350	SCC155_mock	SCC155_flg22	OK	53.9344	704.117	3.70654	9.08705	5e-05	0.000341761	yes
XLOC_006471	XLOC_006471	gene:SORBI_3010G117300	10:12839011-12937350	SCC155_mock	SCC155_flg22	OK	4.49131	54.1366	3.5914	5.30906	5e-05	0.000341761	yes
XLOC_006474	XLOC_006474	gene:SORBI_3010G117500	10:12839011-12937350	SCC155_mock	SCC155_flg22	OK	10.1501	141.107	3.79722	8.97776	5e-05	0.000341761	yes
XLOC_006476	XLOC_006476	gene:SORBI_3010G117800	10:12942705-12943487	SCC155_mock	SCC155_flg22	OK	14.7659	234.645	3.99014	17.72	5e-05	0.000341761	yes
XLOC_006480	XLOC_006480	gene:SORBI_3010G118100	10:13000582-13005070	SCC155_mock	SCC155_flg22	OK	13.2348	44.2096	1.74003	8.34477	5e-05	0.000341761	yes
XLOC_006491	XLOC_006491	gene:SORBI_3010G119400	10:13565015-13567409	SCC155_mock	SCC155_flg22	OK	1.64523	0.825644	-0.994697	-2.52461	5e-05	0.000341761	yes
XLOC_006493	XLOC_006493	gene:SORBI_3010G120800	10:13922695-13924787	SCC155_mock	SCC155_flg22	OK	10.0293	43.556	2.11865	9.13748	5e-05	0.000341761	yes
XLOC_006494	XLOC_006494	gene:SORBI_3010G120900	10:13926267-13927045	SCC155_mock	SCC155_flg22	OK	2.35959	13.7624	2.54413	3.9305	5e-05	0.000341761	yes
XLOC_006499	XLOC_006499	gene:SORBI_3010G122000	10:14168823-14172088	SCC155_mock	SCC155_flg22	OK	1.16128	3.14478	1.43724	3.28216	5e-05	0.000341761	yes
XLOC_006502	XLOC_006502	gene:SORBI_3010G122800	10:14448747-14452477	SCC155_mock	SCC155_flg22	OK	3.58996	7.41827	1.04712	4.9184	5e-05	0.000341761	yes
XLOC_006505	XLOC_006505	gene:SORBI_3010G123400	10:14521566-14528399	SCC155_mock	SCC155_flg22	OK	3.43135	25.6211	2.90048	14.3185	5e-05	0.000341761	yes
XLOC_006545	XLOC_006545	gene:SORBI_3010G131200	10:18050036-18051159	SCC155_mock	SCC155_flg22	OK	54.951	39.2322	-0.486109	-2.39809	5e-05	0.000341761	yes
XLOC_006550	XLOC_006550	gene:SORBI_3010G131950	10:18156406-18156751	SCC155_mock	SCC155_flg22	OK	99.4252	601.759	2.5975	11.0295	5e-05	0.000341761	yes
XLOC_006577	XLOC_006577	gene:SORBI_3010G135600	10:20272422-20274127	SCC155_mock	SCC155_flg22	OK	3.2565	5.3324	0.711462	2.75492	5e-05	0.000341761	yes
XLOC_006579	XLOC_006579	gene:SORBI_3010G136000	10:20423370-20426054	SCC155_mock	SCC155_flg22	OK	0.325635	2.12715	2.7076	6.75553	5e-05	0.000341761	yes
XLOC_006594	XLOC_006594	gene:SORBI_3010G138500	10:23005709-23011024	SCC155_mock	SCC155_flg22	OK	1.68494	0.862228	-0.966552	-3.01923	5e-05	0.000341761	yes
XLOC_006624	XLOC_006624	gene:SORBI_3010G143900	10:38787947-38791103	SCC155_mock	SCC155_flg22	OK	18.8885	30.6179	0.696866	3.63504	5e-05	0.000341761	yes
XLOC_006628	XLOC_006628	gene:SORBI_3010G144400	10:38889319-38892694	SCC155_mock	SCC155_flg22	OK	21.8137	43.3621	0.991198	5.01723	5e-05	0.000341761	yes
XLOC_006643	XLOC_006643	gene:SORBI_3010G147100	10:42005493-42012990	SCC155_mock	SCC155_flg22	OK	30.4936	42.8231	0.489886	2.45342	5e-05	0.000341761	yes
XLOC_006652	XLOC_006652	gene:SORBI_3010G148501	10:42432434-42437202	SCC155_mock	SCC155_flg22	OK	1.03192	1.84439	0.837814	2.88138	5e-05	0.000341761	yes
XLOC_006662	XLOC_006662	gene:SORBI_3010G150575	10:43371491-43382976	SCC155_mock	SCC155_flg22	OK	54.2717	35.3656	-0.617853	-2.43253	5e-05	0.000341761	yes
XLOC_006671	XLOC_006671	gene:SORBI_3010G152850	10:44505355-44508575	SCC155_mock	SCC155_flg22	OK	4.93441	3.11663	-0.662893	-2.60114	5e-05	0.000341761	yes
XLOC_006673	XLOC_006673	gene:SORBI_3010G153100	10:44528983-44538258	SCC155_mock	SCC155_flg22	OK	59.2523	122.98	1.05348	5.38876	5e-05	0.000341761	yes
XLOC_006685	XLOC_006685	gene:SORBI_3010G155300	10:45701694-45702656	SCC155_mock	SCC155_flg22	OK	10.3952	108.505	3.38377	12.1415	5e-05	0.000341761	yes
XLOC_006686	XLOC_006686	gene:SORBI_3010G155500	10:45927792-45932448	SCC155_mock	SCC155_flg22	OK	1.40159	4.6784	1.73895	5.11769	5e-05	0.000341761	yes
XLOC_006696	XLOC_006696	gene:SORBI_3010G157300	10:46193898-46196208	SCC155_mock	SCC155_flg22	OK	4.1605	2.74501	-0.599945	-2.50762	5e-05	0.000341761	yes
XLOC_006715	XLOC_006715	gene:SORBI_3010G160033	10:47028582-47030238	SCC155_mock	SCC155_flg22	OK	23.063	11.111	-1.05359	-3.9761	5e-05	0.000341761	yes
XLOC_006723	XLOC_006723	-	10:47738489-47740676	SCC155_mock	SCC155_flg22	OK	0.789214	6.50383	3.0428	4.88297	5e-05	0.000341761	yes
XLOC_006730	XLOC_006730	gene:SORBI_3010G163800	10:48215147-48222770	SCC155_mock	SCC155_flg22	OK	0.194205	1.51931	2.96777	9.29214	5e-05	0.000341761	yes
XLOC_006731	XLOC_006731	4341270	10:48237054-48240678	SCC155_mock	SCC155_flg22	OK	13.7892	8.74377	-0.657215	-3.05715	5e-05	0.000341761	yes
XLOC_006744	XLOC_006744	gene:SORBI_3010G166500	10:49075950-49082692	SCC155_mock	SCC155_flg22	OK	39.5973	219.435	2.47032	12.4953	5e-05	0.000341761	yes
XLOC_006753	XLOC_006753	gene:SORBI_3010G167500	10:49525036-49529166	SCC155_mock	SCC155_flg22	OK	39.8267	59.9135	0.589145	3.05902	5e-05	0.000341761	yes
XLOC_006772	XLOC_006772	gene:SORBI_3010G171000	10:50259167-50266739	SCC155_mock	SCC155_flg22	OK	11.1127	15.4663	0.476917	2.46323	5e-05	0.000341761	yes
XLOC_006786	XLOC_006786	gene:SORBI_3010G173400	10:50865038-50875946	SCC155_mock	SCC155_flg22	OK	11.7553	16.6631	0.50335	2.49816	5e-05	0.000341761	yes
XLOC_006791	XLOC_006791	gene:SORBI_3010G174300	10:50983245-50987163	SCC155_mock	SCC155_flg22	OK	2.20741	3.92634	0.830831	3.41949	5e-05	0.000341761	yes
XLOC_006796	XLOC_006796	gene:SORBI_3010G175200	10:51128251-51133249	SCC155_mock	SCC155_flg22	OK	1.66474	32.7023	4.29602	11.6696	5e-05	0.000341761	yes
XLOC_006806	XLOC_006806	gene:SORBI_3010G176700	10:51459475-51463387	SCC155_mock	SCC155_flg22	OK	6.32491	38.8437	2.61857	12.91	5e-05	0.000341761	yes
XLOC_006808	XLOC_006808	gene:SORBI_3010G177100	10:51493335-51498206	SCC155_mock	SCC155_flg22	OK	7.90799	5.38006	-0.55569	-2.3296	5e-05	0.000341761	yes
XLOC_006810	XLOC_006810	gene:SORBI_3010G177800	10:51567423-51568369	SCC155_mock	SCC155_flg22	OK	84.4736	45.4576	-0.893978	-4.30519	5e-05	0.000341761	yes
XLOC_006811	XLOC_006811	gene:SORBI_3010G177900	10:51600637-51602994	SCC155_mock	SCC155_flg22	OK	9.16056	4.2944	-1.09298	-3.03185	5e-05	0.000341761	yes
XLOC_006812	XLOC_006812	gene:SORBI_3010G178000	10:51603656-51604401	SCC155_mock	SCC155_flg22	OK	17.0867	7.85845	-1.12055	-2.9409	5e-05	0.000341761	yes
XLOC_006817	XLOC_006817	gene:SORBI_3010G178700,gene:SORBI_3010G178800	10:51680976-51687493	SCC155_mock	SCC155_flg22	OK	20.3287	31.6561	0.638966	2.95523	5e-05	0.000341761	yes
XLOC_006823	XLOC_006823	gene:SORBI_3010G179800	10:51789535-51791889	SCC155_mock	SCC155_flg22	OK	9.94976	5.88951	-0.756514	-3.14896	5e-05	0.000341761	yes
XLOC_006828	XLOC_006828	gene:SORBI_3010G180400	10:51971876-51976462	SCC155_mock	SCC155_flg22	OK	37.122	133.175	1.84298	9.28976	5e-05	0.000341761	yes
XLOC_006845	XLOC_006845	4341450	10:52276402-52279090	SCC155_mock	SCC155_flg22	OK	0.270866	4.31946	3.9952	4.86318	5e-05	0.000341761	yes
XLOC_006859	XLOC_006859	gene:SORBI_3010G185700	10:52581276-52592358	SCC155_mock	SCC155_flg22	OK	7.2505	10.5238	0.537508	2.5947	5e-05	0.000341761	yes
XLOC_006860	XLOC_006860	gene:SORBI_3010G185800	10:52598481-52599967	SCC155_mock	SCC155_flg22	OK	35.3755	23.3503	-0.599306	-2.92215	5e-05	0.000341761	yes
XLOC_006882	XLOC_006882	gene:SORBI_3010G189700	10:53091839-53095972	SCC155_mock	SCC155_flg22	OK	21.8781	11.8733	-0.881758	-4.3911	5e-05	0.000341761	yes
XLOC_006902	XLOC_006902	gene:SORBI_3010G192900	10:53508985-53510263	SCC155_mock	SCC155_flg22	OK	1.59046	6.43221	2.01587	5.24246	5e-05	0.000341761	yes
XLOC_006903	XLOC_006903	gene:SORBI_3010G193000	10:53512115-53513412	SCC155_mock	SCC155_flg22	OK	23.9398	94.4013	1.97939	10.0226	5e-05	0.000341761	yes
XLOC_006904	XLOC_006904	gene:SORBI_3010G193100	10:53517627-53519300	SCC155_mock	SCC155_flg22	OK	0.834171	4.15779	2.3174	5.76697	5e-05	0.000341761	yes
XLOC_006905	XLOC_006905	gene:SORBI_3010G193200	10:53526106-53527337	SCC155_mock	SCC155_flg22	OK	0.947465	4.46251	2.23571	4.47627	5e-05	0.000341761	yes
XLOC_006915	XLOC_006915	4341554	10:53796823-53799621	SCC155_mock	SCC155_flg22	OK	40.742	57.3054	0.492153	2.40332	5e-05	0.000341761	yes
XLOC_006916	XLOC_006916	gene:SORBI_3010G195000	10:53805663-53818489	SCC155_mock	SCC155_flg22	OK	2.93667	6.29376	1.09974	4.30079	5e-05	0.000341761	yes
XLOC_006963	XLOC_006963	gene:SORBI_3010G203600	10:54604663-54607246	SCC155_mock	SCC155_flg22	OK	12.0522	26.6486	1.14476	5.01395	5e-05	0.000341761	yes
XLOC_006969	XLOC_006969	-	10:54720901-54726614	SCC155_mock	SCC155_flg22	OK	15.3447	9.8352	-0.641715	-2.79654	5e-05	0.000341761	yes
XLOC_006975	XLOC_006975	gene:SORBI_3010G205800	10:54888680-54896125	SCC155_mock	SCC155_flg22	OK	16.6561	23.9385	0.52328	2.7107	5e-05	0.000341761	yes
XLOC_006995	XLOC_006995	gene:SORBI_3010G209100	10:55261686-55263735	SCC155_mock	SCC155_flg22	OK	0.283712	6.43723	4.50394	6.32133	5e-05	0.000341761	yes
XLOC_007009	XLOC_007009	gene:SORBI_3010G211600	10:55462044-55464033	SCC155_mock	SCC155_flg22	OK	1.47472	10.9448	2.89174	6.62146	5e-05	0.000341761	yes
XLOC_007015	XLOC_007015	gene:SORBI_3010G212600	10:55569945-55577961	SCC155_mock	SCC155_flg22	OK	4.16484	7.17137	0.783987	3.52901	5e-05	0.000341761	yes
XLOC_007037	XLOC_007037	U1	10:55957906-55958067	SCC155_mock	SCC155_flg22	OK	10.7317	0	#NAME?	#NAME?	5e-05	0.000341761	yes
XLOC_007050	XLOC_007050	gene:SORBI_3010G219600	10:56183023-56190622	SCC155_mock	SCC155_flg22	OK	30.055	19.7684	-0.604409	-2.18584	5e-05	0.000341761	yes
XLOC_007055	XLOC_007055	gene:SORBI_3010G221032	10:56362135-56363551	SCC155_mock	SCC155_flg22	OK	26.5186	95.7489	1.85225	8.62242	5e-05	0.000341761	yes
XLOC_007067	XLOC_007067	gene:SORBI_3010G224200	10:56596201-56600159	SCC155_mock	SCC155_flg22	OK	5.85402	21.2406	1.85932	8.22074	5e-05	0.000341761	yes
XLOC_007071	XLOC_007071	gene:SORBI_3010G224600	10:56656329-56657404	SCC155_mock	SCC155_flg22	OK	4.3817	26.1315	2.57623	9.29524	5e-05	0.000341761	yes
XLOC_007080	XLOC_007080	gene:SORBI_3010G226000	10:56893486-56901725	SCC155_mock	SCC155_flg22	OK	9.14936	13.8747	0.600709	3.02373	5e-05	0.000341761	yes
XLOC_007088	XLOC_007088	gene:SORBI_3010G227900	10:57077748-57081087	SCC155_mock	SCC155_flg22	OK	3.9721	2.24141	-0.825494	-2.75559	5e-05	0.000341761	yes
XLOC_007111	XLOC_007111	gene:SORBI_3010G230800	10:57346473-57348032	SCC155_mock	SCC155_flg22	OK	3.44831	27.1503	2.97701	10.3501	5e-05	0.000341761	yes
XLOC_007112	XLOC_007112	gene:SORBI_3010G231000	10:57371900-57373891	SCC155_mock	SCC155_flg22	OK	6.7031	54.9078	3.03411	13.4474	5e-05	0.000341761	yes
XLOC_007128	XLOC_007128	gene:SORBI_3010G234000	10:57660660-57662280	SCC155_mock	SCC155_flg22	OK	2.70761	11.4478	2.07998	7.40423	5e-05	0.000341761	yes
XLOC_007135	XLOC_007135	gene:SORBI_3010G236100	10:57839266-57846848	SCC155_mock	SCC155_flg22	OK	2.92679	7.66034	1.38809	5.16172	5e-05	0.000341761	yes
XLOC_007148	XLOC_007148	gene:SORBI_3010G238100	10:58028802-58031101	SCC155_mock	SCC155_flg22	OK	4.51512	9.29439	1.0416	3.85959	5e-05	0.000341761	yes
XLOC_007165	XLOC_007165	gene:SORBI_3010G241500	10:58312084-58315836	SCC155_mock	SCC155_flg22	OK	4.90221	13.055	1.4131	6.98404	5e-05	0.000341761	yes
XLOC_007170	XLOC_007170	gene:SORBI_3010G242300	10:58346785-58356811	SCC155_mock	SCC155_flg22	OK	3.75115	11.838	1.65802	5.88671	5e-05	0.000341761	yes
XLOC_007171	XLOC_007171	gene:SORBI_3010G242400	10:58357401-58362154	SCC155_mock	SCC155_flg22	OK	9.36467	20.0343	1.09717	5.20986	5e-05	0.000341761	yes
XLOC_007241	XLOC_007241	4342017	10:59522250-59540153	SCC155_mock	SCC155_flg22	OK	32.7541	90.4883	1.46605	6.0708	5e-05	0.000341761	yes
XLOC_007254	XLOC_007254	gene:SORBI_3010G259300	10:59634425-59636119	SCC155_mock	SCC155_flg22	OK	16.8054	372.296	4.46946	19.5019	5e-05	0.000341761	yes
XLOC_007256	XLOC_007256	gene:SORBI_3010G259600	10:59653092-59656195	SCC155_mock	SCC155_flg22	OK	25.6123	41.3374	0.690614	3.50753	5e-05	0.000341761	yes
XLOC_007259	XLOC_007259	gene:SORBI_3010G260300	10:59696141-59700349	SCC155_mock	SCC155_flg22	OK	16.4797	46.8158	1.5063	7.38261	5e-05	0.000341761	yes
XLOC_007281	XLOC_007281	gene:SORBI_3010G264400	10:60055581-60061857	SCC155_mock	SCC155_flg22	OK	37.0264	58.2623	0.654007	3.38744	5e-05	0.000341761	yes
XLOC_007284	XLOC_007284	gene:SORBI_3010G265600	10:60120185-60121598	SCC155_mock	SCC155_flg22	OK	1.1637	6.39483	2.45819	5.14528	5e-05	0.000341761	yes
XLOC_007290	XLOC_007290	gene:SORBI_3010G266700	10:60173414-60175153	SCC155_mock	SCC155_flg22	OK	0	1.27647	inf	#NAME?	5e-05	0.000341761	yes
XLOC_007291	XLOC_007291	gene:SORBI_3010G266900	10:60190021-60196702	SCC155_mock	SCC155_flg22	OK	14.7592	40.1486	1.44373	7.17727	5e-05	0.000341761	yes
XLOC_007292	XLOC_007292	gene:SORBI_3010G267000	10:60199285-60200308	SCC155_mock	SCC155_flg22	OK	77.1045	24.3556	-1.66256	-6.87664	5e-05	0.000341761	yes
XLOC_007297	XLOC_007297	gene:SORBI_3010G268400	10:60307572-60310425	SCC155_mock	SCC155_flg22	OK	58.4619	166.8	1.51255	8.13272	5e-05	0.000341761	yes
XLOC_007316	XLOC_007316	gene:SORBI_3010G272200	10:60585392-60586678	SCC155_mock	SCC155_flg22	OK	2.32397	6.95731	1.58194	5.17318	5e-05	0.000341761	yes
XLOC_007321	XLOC_007321	gene:SORBI_3010G273000	10:60622895-60647536	SCC155_mock	SCC155_flg22	OK	0.0387772	0.742088	4.25831	4.20251	5e-05	0.000341761	yes
XLOC_007332	XLOC_007332	gene:SORBI_3010G275001	10:60821901-60823697	SCC155_mock	SCC155_flg22	OK	0.507004	2.89771	2.51484	4.80081	5e-05	0.000341761	yes
XLOC_007347	XLOC_007347	gene:SORBI_3010G277800	10:61046768-61049577	SCC155_mock	SCC155_flg22	OK	25.3058	51.8155	1.03391	5.22237	5e-05	0.000341761	yes
XLOC_007349	XLOC_007349	gene:SORBI_3010G278000	10:61061321-61065068	SCC155_mock	SCC155_flg22	OK	13.0205	32.9999	1.34168	6.83531	5e-05	0.000341761	yes
XLOC_007372	XLOC_007372	gene:SORBI_3010G003100	10:273833-278531	SCC155_mock	SCC155_flg22	OK	13.6395	6.95422	-0.971829	-4.58377	5e-05	0.000341761	yes
XLOC_007392	XLOC_007392	gene:SORBI_3010G007200	10:573374-575164	SCC155_mock	SCC155_flg22	OK	184.793	368.809	0.996961	4.60739	5e-05	0.000341761	yes
XLOC_007413	XLOC_007413	gene:SORBI_3010G010900	10:958257-967338	SCC155_mock	SCC155_flg22	OK	5.28243	1.93277	-1.45053	-6.60945	5e-05	0.000341761	yes
XLOC_007426	XLOC_007426	gene:SORBI_3010G013300	10:1104649-1115264	SCC155_mock	SCC155_flg22	OK	18.4656	13.0354	-0.502401	-2.46316	5e-05	0.000341761	yes
XLOC_007445	XLOC_007445	gene:SORBI_3010G016900	10:1362255-1365793	SCC155_mock	SCC155_flg22	OK	27.0824	18.807	-0.52609	-2.48206	5e-05	0.000341761	yes
XLOC_007451	XLOC_007451	gene:SORBI_3010G018300	10:1524535-1525748	SCC155_mock	SCC155_flg22	OK	4.21384	17.0365	2.01542	5.04975	5e-05	0.000341761	yes
XLOC_007461	XLOC_007461	gene:SORBI_3010G021200	10:1707225-1712418	SCC155_mock	SCC155_flg22	OK	11.3443	6.6126	-0.778684	-3.2054	5e-05	0.000341761	yes
XLOC_007462	XLOC_007462	gene:SORBI_3010G021300	10:1714551-1716125	SCC155_mock	SCC155_flg22	OK	34.1157	20.8816	-0.708207	-3.0529	5e-05	0.000341761	yes
XLOC_007473	XLOC_007473	gene:SORBI_3010G023300	10:1888725-1890513	SCC155_mock	SCC155_flg22	OK	5.39545	9.47813	0.812858	3.17662	5e-05	0.000341761	yes
XLOC_007496	XLOC_007496	gene:SORBI_3010G027500	10:2242383-2253015	SCC155_mock	SCC155_flg22	OK	8.8783	6.36194	-0.480818	-2.40389	5e-05	0.000341761	yes
XLOC_007499	XLOC_007499	gene:SORBI_3010G028200	10:2300356-2303004	SCC155_mock	SCC155_flg22	OK	2.81916	5.72599	1.02226	4.10002	5e-05	0.000341761	yes
XLOC_007504	XLOC_007504	gene:SORBI_3010G029000	10:2347972-2349893	SCC155_mock	SCC155_flg22	OK	2.23627	0.933771	-1.25996	-2.68057	5e-05	0.000341761	yes
XLOC_007513	XLOC_007513	gene:SORBI_3010G030300	10:2467251-2473305	SCC155_mock	SCC155_flg22	OK	18.3117	43.7132	1.25531	6.48215	5e-05	0.000341761	yes
XLOC_007518	XLOC_007518	gene:SORBI_3010G030900	10:2504940-2507972	SCC155_mock	SCC155_flg22	OK	2.09716	8.97606	2.09765	7.74213	5e-05	0.000341761	yes
XLOC_007541	XLOC_007541	gene:SORBI_3010G035801,gene:SORBI_3010G035900	10:2881208-2890086	SCC155_mock	SCC155_flg22	OK	11.7005	7.39484	-0.661974	-2.78456	5e-05	0.000341761	yes
XLOC_007543	XLOC_007543	gene:SORBI_3010G036000	10:2897053-2898094	SCC155_mock	SCC155_flg22	OK	20.1418	13.8711	-0.538112	-2.24461	5e-05	0.000341761	yes
XLOC_007550	XLOC_007550	gene:SORBI_3010G036800	10:2956510-2957480	SCC155_mock	SCC155_flg22	OK	1.46593	21.7619	3.89191	10.0511	5e-05	0.000341761	yes
XLOC_007553	XLOC_007553	gene:SORBI_3010G037300	10:2991497-2995559	SCC155_mock	SCC155_flg22	OK	35.1012	65.356	0.8968	4.12829	5e-05	0.000341761	yes
XLOC_007562	XLOC_007562	gene:SORBI_3010G039500	10:3111833-3117754	SCC155_mock	SCC155_flg22	OK	36.5493	24.4804	-0.578216	-2.34584	5e-05	0.000341761	yes
XLOC_007586	XLOC_007586	gene:SORBI_3010G044700	10:3461211-3464809	SCC155_mock	SCC155_flg22	OK	1.72995	5.34201	1.62665	6.03415	5e-05	0.000341761	yes
XLOC_007597	XLOC_007597	gene:SORBI_3010G047400	10:3668201-3673695	SCC155_mock	SCC155_flg22	OK	11.7835	22.3513	0.923585	4.09653	5e-05	0.000341761	yes
XLOC_007623	XLOC_007623	gene:SORBI_3010G052400	10:4084289-4093779	SCC155_mock	SCC155_flg22	OK	4.43559	11.7513	1.40563	6.45695	5e-05	0.000341761	yes
XLOC_007642	XLOC_007642	gene:SORBI_3010G055100	10:4308194-4313407	SCC155_mock	SCC155_flg22	OK	2.21905	4.06943	0.874883	2.96225	5e-05	0.000341761	yes
XLOC_007661	XLOC_007661	gene:SORBI_3010G060000	10:4700132-4700687	SCC155_mock	SCC155_flg22	OK	50.5463	31.833	-0.667083	-2.68183	5e-05	0.000341761	yes
XLOC_007677	XLOC_007677	gene:SORBI_3010G062800	10:4921138-4923957	SCC155_mock	SCC155_flg22	OK	5.5442	14.3745	1.37446	5.50702	5e-05	0.000341761	yes
XLOC_007700	XLOC_007700	gene:SORBI_3010G066000	10:5255617-5259051	SCC155_mock	SCC155_flg22	OK	42.4236	61.8521	0.543954	2.66825	5e-05	0.000341761	yes
XLOC_007705	XLOC_007705	gene:SORBI_3010G066601	10:5323772-5326218	SCC155_mock	SCC155_flg22	OK	1.01824	13.3561	3.71336	9.95676	5e-05	0.000341761	yes
XLOC_007717	XLOC_007717	gene:SORBI_3010G068600	10:5507207-5515367	SCC155_mock	SCC155_flg22	OK	3.35982	9.07583	1.43364	5.30439	5e-05	0.000341761	yes
XLOC_007735	XLOC_007735	gene:SORBI_3010G071400	10:5721646-5722698	SCC155_mock	SCC155_flg22	OK	6.82588	3.24866	-1.07117	-3.17591	5e-05	0.000341761	yes
XLOC_007737	XLOC_007737	gene:SORBI_3010G071600	10:5770006-5775631	SCC155_mock	SCC155_flg22	OK	13.7294	26.6448	0.956587	4.70731	5e-05	0.000341761	yes
XLOC_007747	XLOC_007747	gene:SORBI_3010G073500	10:5997635-6002213	SCC155_mock	SCC155_flg22	OK	46.1605	33.8986	-0.445433	-2.28903	5e-05	0.000341761	yes
XLOC_007762	XLOC_007762	gene:SORBI_3010G076600	10:6296766-6299531	SCC155_mock	SCC155_flg22	OK	8.45886	33.0758	1.96724	7.86211	5e-05	0.000341761	yes
XLOC_007778	XLOC_007778	gene:SORBI_3010G081600	10:6960230-6962143	SCC155_mock	SCC155_flg22	OK	8.9659	5.29135	-0.760813	-2.33265	5e-05	0.000341761	yes
XLOC_007793	XLOC_007793	gene:SORBI_3010G084400	10:7212169-7213861	SCC155_mock	SCC155_flg22	OK	9.02718	25.4653	1.49618	6.44159	5e-05	0.000341761	yes
XLOC_007794	XLOC_007794	gene:SORBI_3010G084600	10:7216660-7218344	SCC155_mock	SCC155_flg22	OK	0.778209	6.47524	3.0567	6.73485	5e-05	0.000341761	yes
XLOC_007795	XLOC_007795	gene:SORBI_3010G084700	10:7223366-7224929	SCC155_mock	SCC155_flg22	OK	326.827	573.45	0.811139	3.86409	5e-05	0.000341761	yes
XLOC_007822	XLOC_007822	gene:SORBI_3010G089400	10:7693032-7697475	SCC155_mock	SCC155_flg22	OK	14.1155	8.92787	-0.66089	-2.88727	5e-05	0.000341761	yes
XLOC_007827	XLOC_007827	gene:SORBI_3010G090100	10:7830008-7835360	SCC155_mock	SCC155_flg22	OK	0.611521	4.33348	2.82505	6.62031	5e-05	0.000341761	yes
XLOC_007842	XLOC_007842	gene:SORBI_3010G092200	10:8149578-8152420	SCC155_mock	SCC155_flg22	OK	64.2581	318.335	2.3086	11.1576	5e-05	0.000341761	yes
XLOC_007848	XLOC_007848	gene:SORBI_3010G092900	10:8262598-8265496	SCC155_mock	SCC155_flg22	OK	10.4649	4.73893	-1.14292	-4.38263	5e-05	0.000341761	yes
XLOC_007871	XLOC_007871	gene:SORBI_3010G097800	10:8849981-8856619	SCC155_mock	SCC155_flg22	OK	2.39212	78.7557	5.04102	8.22715	5e-05	0.000341761	yes
XLOC_007872	XLOC_007872	gene:SORBI_3010G097900	10:8861053-8862120	SCC155_mock	SCC155_flg22	OK	2.09452	66.1718	4.98152	12.7342	5e-05	0.000341761	yes
XLOC_007883	XLOC_007883	gene:SORBI_3010G099700	10:9018552-9022407	SCC155_mock	SCC155_flg22	OK	64.4856	44.6117	-0.531556	-2.60309	5e-05	0.000341761	yes
XLOC_007911	XLOC_007911	4340661	10:9815039-9816231	SCC155_mock	SCC155_flg22	OK	3.20016	1.10933	-1.52845	-3.00773	5e-05	0.000341761	yes
XLOC_007913	XLOC_007913	gene:SORBI_3010G104600	10:9858290-9860462	SCC155_mock	SCC155_flg22	OK	40.1714	14.1468	-1.50569	-4.84701	5e-05	0.000341761	yes
XLOC_007914	XLOC_007914	gene:SORBI_3010G104700	10:9861072-9864942	SCC155_mock	SCC155_flg22	OK	69.9664	46.4398	-0.591299	-2.53939	5e-05	0.000341761	yes
XLOC_007927	XLOC_007927	gene:SORBI_3010G107100	10:10480158-10484306	SCC155_mock	SCC155_flg22	OK	17.0699	38.6149	1.1777	5.36472	5e-05	0.000341761	yes
XLOC_007930	XLOC_007930	gene:SORBI_3010G107400	10:10613917-10615882	SCC155_mock	SCC155_flg22	OK	3.16681	1.50716	-1.0712	-2.51731	5e-05	0.000341761	yes
XLOC_007948	XLOC_007948	gene:SORBI_3010G110800	10:11130469-11131443	SCC155_mock	SCC155_flg22	OK	16.7913	59.2342	1.81872	7.02703	5e-05	0.000341761	yes
XLOC_007955	XLOC_007955	gene:SORBI_3010G112300	10:11586373-11590417	SCC155_mock	SCC155_flg22	OK	8.75453	5.84742	-0.58223	-2.61461	5e-05	0.000341761	yes
XLOC_007959	XLOC_007959	gene:SORBI_3010G112800	10:11688298-11694514	SCC155_mock	SCC155_flg22	OK	3.28549	7.16962	1.12579	4.62684	5e-05	0.000341761	yes
XLOC_008008	XLOC_008008	gene:SORBI_3010G122200	10:14180859-14187735	SCC155_mock	SCC155_flg22	OK	5.17132	9.93851	0.942496	4.74625	5e-05	0.000341761	yes
XLOC_008010	XLOC_008010	gene:SORBI_3010G122400	10:14189889-14199958	SCC155_mock	SCC155_flg22	OK	0.965312	3.37742	1.80685	6.62717	5e-05	0.000341761	yes
XLOC_008036	XLOC_008036	gene:SORBI_3010G127100	10:16061497-16063329	SCC155_mock	SCC155_flg22	OK	7.3045	3.91459	-0.899926	-3.78242	5e-05	0.000341761	yes
XLOC_008040	XLOC_008040	gene:SORBI_3010G128000	10:16460620-16463670	SCC155_mock	SCC155_flg22	OK	12.5006	70.441	2.49442	10.9248	5e-05	0.000341761	yes
XLOC_008046	XLOC_008046	gene:SORBI_3010G129200	10:17330324-17336420	SCC155_mock	SCC155_flg22	OK	8.92625	5.89539	-0.598467	-2.39223	5e-05	0.000341761	yes
XLOC_008055	XLOC_008055	gene:SORBI_3010G130800	10:17958305-17960450	SCC155_mock	SCC155_flg22	OK	38.217	22.4287	-0.768869	-3.58044	5e-05	0.000341761	yes
XLOC_008058	XLOC_008058	gene:SORBI_3010G131600	10:18073067-18074159	SCC155_mock	SCC155_flg22	OK	2.26397	23.6492	3.38486	7.63967	5e-05	0.000341761	yes
XLOC_008086	XLOC_008086	gene:SORBI_3010G136900	10:21118089-21124678	SCC155_mock	SCC155_flg22	OK	16.7075	5.97232	-1.48413	-6.53645	5e-05	0.000341761	yes
XLOC_008090	XLOC_008090	gene:SORBI_3010G137400	10:21875489-21877526	SCC155_mock	SCC155_flg22	OK	15.1253	57.0234	1.91459	7.93214	5e-05	0.000341761	yes
XLOC_008139	XLOC_008139	gene:SORBI_3010G146700	10:41902415-41910014	SCC155_mock	SCC155_flg22	OK	19.2509	13.8517	-0.474861	-2.36692	5e-05	0.000341761	yes
XLOC_008151	XLOC_008151	4328940	10:42980289-42982321	SCC155_mock	SCC155_flg22	OK	148.758	250.434	0.751463	3.88272	5e-05	0.000341761	yes
XLOC_008186	XLOC_008186	gene:SORBI_3010G156100	10:45980506-45984309	SCC155_mock	SCC155_flg22	OK	5.20804	9.53989	0.873231	3.1329	5e-05	0.000341761	yes
XLOC_008200	XLOC_008200	gene:SORBI_3010G159700	10:46999510-47006156	SCC155_mock	SCC155_flg22	OK	5.96914	2.91453	-1.03426	-4.01384	5e-05	0.000341761	yes
XLOC_008213	XLOC_008213	gene:SORBI_3010G161450	10:47747258-47750839	SCC155_mock	SCC155_flg22	OK	7.8745	17.7464	1.17227	5.2017	5e-05	0.000341761	yes
XLOC_008222	XLOC_008222	gene:SORBI_3010G162800,gene:SORBI_3010G163000	10:48091244-48116057	SCC155_mock	SCC155_flg22	OK	57.242	541.041	3.24059	14.4061	5e-05	0.000341761	yes
XLOC_008225	XLOC_008225	gene:SORBI_3010G163150	10:48152242-48153139	SCC155_mock	SCC155_flg22	OK	14.3412	47.2219	1.71929	5.30267	5e-05	0.000341761	yes
XLOC_008228	XLOC_008228	4341266	10:48194403-48199431	SCC155_mock	SCC155_flg22	OK	77.151	116.698	0.597021	2.79959	5e-05	0.000341761	yes
XLOC_008233	XLOC_008233	gene:SORBI_3010G164400	10:48575058-48577328	SCC155_mock	SCC155_flg22	OK	3.06122	24.9438	3.0265	9.76635	5e-05	0.000341761	yes
XLOC_008237	XLOC_008237	gene:SORBI_3010G165200	10:48811995-48813520	SCC155_mock	SCC155_flg22	OK	5.63261	3.10589	-0.858796	-2.6002	5e-05	0.000341761	yes
XLOC_008238	XLOC_008238	gene:SORBI_3010G165500	10:48920367-48930840	SCC155_mock	SCC155_flg22	OK	54.6295	227.598	2.05873	8.22431	5e-05	0.000341761	yes
XLOC_008266	XLOC_008266	gene:SORBI_3010G171900	10:50443757-50447186	SCC155_mock	SCC155_flg22	OK	160.529	95.633	-0.747258	-3.86554	5e-05	0.000341761	yes
XLOC_008281	XLOC_008281	-	10:50977574-50980660	SCC155_mock	SCC155_flg22	OK	1.17093	9.79778	3.0648	7.1339	5e-05	0.000341761	yes
XLOC_008282	XLOC_008282	gene:SORBI_3010G174500	10:51011400-51016873	SCC155_mock	SCC155_flg22	OK	13.6634	77.1504	2.49736	12.6846	5e-05	0.000341761	yes
XLOC_008291	XLOC_008291	4341387	10:51421687-51430413	SCC155_mock	SCC155_flg22	OK	6.56886	10.6904	0.702607	3.3362	5e-05	0.000341761	yes
XLOC_008292	XLOC_008292	gene:SORBI_3010G176600	10:51454613-51455455	SCC155_mock	SCC155_flg22	OK	153.549	1090.67	2.82844	10.9916	5e-05	0.000341761	yes
XLOC_008296	XLOC_008296	gene:SORBI_3010G177300	10:51512877-51517492	SCC155_mock	SCC155_flg22	OK	7.70396	3.2492	-1.24552	-4.94206	5e-05	0.000341761	yes
XLOC_008316	XLOC_008316	gene:SORBI_3010G183201	10:52298346-52300104	SCC155_mock	SCC155_flg22	OK	3.96252	12.1374	1.61497	4.14523	5e-05	0.000341761	yes
XLOC_008324	XLOC_008324	gene:SORBI_3010G185000	10:52485613-52489444	SCC155_mock	SCC155_flg22	OK	0.0501132	0.487682	3.28268	4.64233	5e-05	0.000341761	yes
XLOC_008326	XLOC_008326	4341465	10:52497795-52502154	SCC155_mock	SCC155_flg22	OK	14.3013	21.7191	0.602822	2.63994	5e-05	0.000341761	yes
XLOC_008331	XLOC_008331	4341477	10:52686382-52693369	SCC155_mock	SCC155_flg22	OK	2.96754	5.01554	0.757135	2.93711	5e-05	0.000341761	yes
XLOC_008355	XLOC_008355	gene:SORBI_3010G191100	10:53235607-53243265	SCC155_mock	SCC155_flg22	OK	3.3193	19.8036	2.57681	8.7299	5e-05	0.000341761	yes
XLOC_008362	XLOC_008362	gene:SORBI_3010G193300	10:53532150-53534863	SCC155_mock	SCC155_flg22	OK	55.9026	174.864	1.64525	8.17103	5e-05	0.000341761	yes
XLOC_008401	XLOC_008401	gene:SORBI_3010G202300	10:54517074-54519083	SCC155_mock	SCC155_flg22	OK	21.4263	15.4817	-0.468813	-2.0976	5e-05	0.000341761	yes
XLOC_008404	XLOC_008404	gene:SORBI_3010G202600	10:54543650-54549879	SCC155_mock	SCC155_flg22	OK	28.6269	47.2338	0.722449	3.69491	5e-05	0.000341761	yes
XLOC_008411	XLOC_008411	gene:SORBI_3010G204300	10:54660212-54663190	SCC155_mock	SCC155_flg22	OK	49.8216	79.5974	0.67595	3.44516	5e-05	0.000341761	yes
XLOC_008418	XLOC_008418	gene:SORBI_3010G206000	10:54905555-54908230	SCC155_mock	SCC155_flg22	OK	4.55222	7.59644	0.738753	3.25115	5e-05	0.000341761	yes
XLOC_008432	XLOC_008432	gene:SORBI_3010G208700	10:55186845-55193934	SCC155_mock	SCC155_flg22	OK	16.1888	22.5372	0.477309	2.31048	5e-05	0.000341761	yes
XLOC_008434	XLOC_008434	gene:SORBI_3010G208900	10:55217566-55219858	SCC155_mock	SCC155_flg22	OK	2.39454	5.1458	1.10365	3.20471	5e-05	0.000341761	yes
XLOC_008435	XLOC_008435	gene:SORBI_3010G209200	10:55268925-55270786	SCC155_mock	SCC155_flg22	OK	0.607832	8.18017	3.75039	6.29096	5e-05	0.000341761	yes
XLOC_008441	XLOC_008441	gene:SORBI_3010G210600	10:55412772-55414336	SCC155_mock	SCC155_flg22	OK	3.86157	7.44074	0.94626	2.69638	5e-05	0.000341761	yes
XLOC_008458	XLOC_008458	4341718	10:55777183-55784716	SCC155_mock	SCC155_flg22	OK	11.8046	21.2954	0.851197	3.95676	5e-05	0.000341761	yes
XLOC_008463	XLOC_008463	gene:SORBI_3010G215900	10:55928033-55930808	SCC155_mock	SCC155_flg22	OK	2.56885	1.34317	-0.935481	-2.963	5e-05	0.000341761	yes
XLOC_008475	XLOC_008475	gene:SORBI_3010G218300	10:56105453-56111163	SCC155_mock	SCC155_flg22	OK	11.4287	27.0069	1.24067	6.25107	5e-05	0.000341761	yes
XLOC_008478	XLOC_008478	gene:SORBI_3010G218600	10:56126621-56133704	SCC155_mock	SCC155_flg22	OK	4.29096	7.92257	0.884666	3.8153	5e-05	0.000341761	yes
XLOC_008481	XLOC_008481	gene:SORBI_3010G219100	10:56157385-56162416	SCC155_mock	SCC155_flg22	OK	15.3044	21.2021	0.470261	2.25973	5e-05	0.000341761	yes
XLOC_008491	XLOC_008491	4341778	10:56275645-56282221	SCC155_mock	SCC155_flg22	OK	5.98194	11.229	0.908542	4.31258	5e-05	0.000341761	yes
XLOC_008528	XLOC_008528	gene:SORBI_3010G225900	10:56873571-56874256	SCC155_mock	SCC155_flg22	OK	0	1.41882	inf	#NAME?	5e-05	0.000341761	yes
XLOC_008540	XLOC_008540	gene:SORBI_3010G228000	10:57104577-57109034	SCC155_mock	SCC155_flg22	OK	7.36393	34.1751	2.2144	10.2933	5e-05	0.000341761	yes
XLOC_008553	XLOC_008553	gene:SORBI_3010G230900	10:57360536-57363171	SCC155_mock	SCC155_flg22	OK	4.82699	32.5951	2.75546	11.8655	5e-05	0.000341761	yes
XLOC_008559	XLOC_008559	gene:SORBI_3010G231900	10:57509665-57513537	SCC155_mock	SCC155_flg22	OK	18.9905	73.2594	1.94773	6.44252	5e-05	0.000341761	yes
XLOC_008561	XLOC_008561	gene:SORBI_3010G232200,gene:SORBI_3010G232400	10:57531653-57546731	SCC155_mock	SCC155_flg22	OK	33.2407	21.6565	-0.618151	-3.01104	5e-05	0.000341761	yes
XLOC_008595	XLOC_008595	gene:SORBI_3010G238600	10:58064925-58066365	SCC155_mock	SCC155_flg22	OK	57.6409	180.728	1.64865	9.20832	5e-05	0.000341761	yes
XLOC_008607	XLOC_008607	4341908	10:58299113-58300199	SCC155_mock	SCC155_flg22	OK	29.4952	17.4698	-0.755614	-3.19302	5e-05	0.000341761	yes
XLOC_008626	XLOC_008626	gene:SORBI_3010G246000	10:58568568-58576821	SCC155_mock	SCC155_flg22	OK	3.3092	14.0469	2.08569	10.8751	5e-05	0.000341761	yes
XLOC_008633	XLOC_008633	gene:SORBI_3010G247300	10:58739505-58740592	SCC155_mock	SCC155_flg22	OK	3.35201	16.8164	2.32678	5.4827	5e-05	0.000341761	yes
XLOC_008641	XLOC_008641	gene:SORBI_3010G248600,gene:SORBI_3010G248700	10:58849012-58855716	SCC155_mock	SCC155_flg22	OK	8.32428	13.166	0.661422	3.41245	5e-05	0.000341761	yes
XLOC_008642	XLOC_008642	gene:SORBI_3010G248900	10:58861987-58867857	SCC155_mock	SCC155_flg22	OK	1.04965	2.117	1.01211	4.10135	5e-05	0.000341761	yes
XLOC_008643	XLOC_008643	gene:SORBI_3010G249000	10:58868876-58872972	SCC155_mock	SCC155_flg22	OK	0.481822	2.8953	2.58714	7.88186	5e-05	0.000341761	yes
XLOC_008648	XLOC_008648	gene:SORBI_3010G249700	10:58909149-58911727	SCC155_mock	SCC155_flg22	OK	34.7064	24.2056	-0.519863	-2.47933	5e-05	0.000341761	yes
XLOC_008655	XLOC_008655	gene:SORBI_3010G250900	10:58983156-58990972	SCC155_mock	SCC155_flg22	OK	42.9677	23.5579	-0.867042	-4.35781	5e-05	0.000341761	yes
XLOC_008658	XLOC_008658	gene:SORBI_3010G251300	10:59060125-59069293	SCC155_mock	SCC155_flg22	OK	40.5252	103.642	1.35471	6.20865	5e-05	0.000341761	yes
XLOC_008693	XLOC_008693	4342018	10:59522250-59540153	SCC155_mock	SCC155_flg22	OK	13.3922	31.5156	1.23467	3.10921	5e-05	0.000341761	yes
XLOC_008702	XLOC_008702	gene:SORBI_3010G259500	10:59644293-59646102	SCC155_mock	SCC155_flg22	OK	33.3931	54.3846	0.703647	3.38801	5e-05	0.000341761	yes
XLOC_008718	XLOC_008718	gene:SORBI_3010G260200	10:59690317-59691570	SCC155_mock	SCC155_flg22	OK	16.2129	7.69844	-1.0745	-3.44852	5e-05	0.000341761	yes
XLOC_008742	XLOC_008742	gene:SORBI_3010G264000	10:60004151-60006095	SCC155_mock	SCC155_flg22	OK	26.9128	18.5202	-0.539196	-2.68031	5e-05	0.000341761	yes
XLOC_008749	XLOC_008749	gene:SORBI_3010G264700	10:60090577-60096139	SCC155_mock	SCC155_flg22	OK	2.60747	4.41926	0.761151	3.85823	5e-05	0.000341761	yes
XLOC_008752	XLOC_008752	gene:SORBI_3010G265800	10:60129841-60133133	SCC155_mock	SCC155_flg22	OK	26.0999	40.1581	0.621646	3.19628	5e-05	0.000341761	yes
XLOC_008756	XLOC_008756	gene:SORBI_3010G266800	10:60175395-60179285	SCC155_mock	SCC155_flg22	OK	8.10393	23.952	1.56345	7.20464	5e-05	0.000341761	yes
XLOC_008757	XLOC_008757	gene:SORBI_3010G267100	10:60201096-60203514	SCC155_mock	SCC155_flg22	OK	9.1617	5.14218	-0.833235	-3.04138	5e-05	0.000341761	yes
XLOC_008760	XLOC_008760	gene:SORBI_3010G267600	10:60231071-60234505	SCC155_mock	SCC155_flg22	OK	10.3543	27.9212	1.43113	5.88447	5e-05	0.000341761	yes
XLOC_008771	XLOC_008771	gene:SORBI_3010G269500	10:60373025-60376010	SCC155_mock	SCC155_flg22	OK	6.62037	3.87872	-0.771332	-3.02543	5e-05	0.000341761	yes
XLOC_008785	XLOC_008785	gene:SORBI_3010G272300	10:60589827-60592572	SCC155_mock	SCC155_flg22	OK	0.824018	39.4021	5.57945	15.6512	5e-05	0.000341761	yes
XLOC_008811	XLOC_008811	gene:SORBI_3010G277500	10:61019252-61027587	SCC155_mock	SCC155_flg22	OK	8.03162	5.31169	-0.596518	-2.96905	5e-05	0.000341761	yes
XLOC_008814	XLOC_008814	gene:SORBI_3010G278200	10:61068844-61073516	SCC155_mock	SCC155_flg22	OK	13.5338	18.7447	0.469914	2.43055	5e-05	0.000341761	yes
XLOC_008848	XLOC_008848	-	10:7276081-7276324	SCC155_mock	SCC155_flg22	OK	0	3.54066	inf	#NAME?	5e-05	0.000341761	yes
XLOC_008862	XLOC_008862	-	10:11808029-11808496	SCC155_mock	SCC155_flg22	OK	0	0.948309	inf	#NAME?	5e-05	0.000341761	yes
XLOC_008863	XLOC_008863	-	10:11812940-11813528	SCC155_mock	SCC155_flg22	OK	0	0.870787	inf	#NAME?	5e-05	0.000341761	yes
XLOC_008871	XLOC_008871	-	10:14108802-14109304	SCC155_mock	SCC155_flg22	OK	0	2.31646	inf	#NAME?	5e-05	0.000341761	yes
XLOC_008872	XLOC_008872	-	10:14109556-14109881	SCC155_mock	SCC155_flg22	OK	0	1.71025	inf	#NAME?	5e-05	0.000341761	yes
XLOC_008881	XLOC_008881	-	10:19315025-19316150	SCC155_mock	SCC155_flg22	OK	0	1.0927	inf	#NAME?	5e-05	0.000341761	yes
XLOC_008882	XLOC_008882	-	10:19316209-19316663	SCC155_mock	SCC155_flg22	OK	0	1.96024	inf	#NAME?	5e-05	0.000341761	yes
XLOC_008885	XLOC_008885	-	10:22666973-22667416	SCC155_mock	SCC155_flg22	OK	1.64509	0	#NAME?	#NAME?	5e-05	0.000341761	yes
XLOC_008930	XLOC_008930	gene:SORBI_3002G001800	2:262197-272669	SCC155_mock	SCC155_flg22	OK	14.7167	8.61697	-0.772199	-3.49916	5e-05	0.000341761	yes
XLOC_008932	XLOC_008932	gene:SORBI_3002G002700	2:371185-376029	SCC155_mock	SCC155_flg22	OK	6.19057	3.72749	-0.731869	-2.85474	5e-05	0.000341761	yes
XLOC_008977	XLOC_008977	gene:SORBI_3002G010800	2:1024031-1031057	SCC155_mock	SCC155_flg22	OK	5.91272	3.90496	-0.598513	-2.68405	5e-05	0.000341761	yes
XLOC_008990	XLOC_008990	gene:SORBI_3002G012700	2:1159089-1163402	SCC155_mock	SCC155_flg22	OK	0.922899	14.6562	3.9892	15.6552	5e-05	0.000341761	yes
XLOC_009018	XLOC_009018	gene:SORBI_3002G017500	2:1584486-1586849	SCC155_mock	SCC155_flg22	OK	7.73336	16.0101	1.04981	5.16291	5e-05	0.000341761	yes
XLOC_009019	XLOC_009019	gene:SORBI_3002G017600	2:1587624-1590917	SCC155_mock	SCC155_flg22	OK	0.52861	1.81219	1.77746	5.70686	5e-05	0.000341761	yes
XLOC_009025	XLOC_009025	gene:SORBI_3002G018300	2:1688090-1690628	SCC155_mock	SCC155_flg22	OK	2.33161	4.99688	1.0997	4.29658	5e-05	0.000341761	yes
XLOC_009042	XLOC_009042	gene:SORBI_3002G022400	2:2035891-2040754	SCC155_mock	SCC155_flg22	OK	14.1023	58.2411	2.04611	9.1339	5e-05	0.000341761	yes
XLOC_009064	XLOC_009064	gene:SORBI_3002G028400	2:2601813-2605393	SCC155_mock	SCC155_flg22	OK	2.86622	1.31007	-1.1295	-2.81963	5e-05	0.000341761	yes
XLOC_009081	XLOC_009081	gene:SORBI_3002G031100	2:2842042-2850338	SCC155_mock	SCC155_flg22	OK	1.7087	4.12653	1.27203	5.88178	5e-05	0.000341761	yes
XLOC_009099	XLOC_009099	gene:SORBI_3002G035700	2:3369775-3371045	SCC155_mock	SCC155_flg22	OK	7.61233	76.3691	3.32658	12.47	5e-05	0.000341761	yes
XLOC_009100	XLOC_009100	gene:SORBI_3002G035900	2:3384167-3387992	SCC155_mock	SCC155_flg22	OK	10.9258	27.0872	1.30988	6.31831	5e-05	0.000341761	yes
XLOC_009121	XLOC_009121	gene:SORBI_3002G041100	2:3955783-3960460	SCC155_mock	SCC155_flg22	OK	45.5061	27.975	-0.70192	-3.42894	5e-05	0.000341761	yes
XLOC_009170	XLOC_009170	gene:SORBI_3002G050400	2:4751098-4752831	SCC155_mock	SCC155_flg22	OK	0.414688	1.15136	1.47324	2.85911	5e-05	0.000341761	yes
XLOC_009199	XLOC_009199	gene:SORBI_3002G055700	2:5306079-5307672	SCC155_mock	SCC155_flg22	OK	80.6555	320.851	1.99206	9.69205	5e-05	0.000341761	yes
XLOC_009219	XLOC_009219	gene:SORBI_3002G060900,gene:SORBI_3002G061000	2:5845115-5854928	SCC155_mock	SCC155_flg22	OK	2.3861	4.22612	0.824677	3.88849	5e-05	0.000341761	yes
XLOC_009241	XLOC_009241	gene:SORBI_3002G064500,gene:SORBI_3002G064700	2:6275655-6380384	SCC155_mock	SCC155_flg22	OK	33.0121	18.1506	-0.86298	-2.87954	5e-05	0.000341761	yes
XLOC_009242	XLOC_009242	gene:SORBI_3002G065000	2:6447945-6453858	SCC155_mock	SCC155_flg22	OK	17.8048	9.98675	-0.834177	-4.18012	5e-05	0.000341761	yes
XLOC_009244	XLOC_009244	gene:SORBI_3002G065700	2:6482062-6484042	SCC155_mock	SCC155_flg22	OK	1.00674	13.8961	3.78692	10.1177	5e-05	0.000341761	yes
XLOC_009296	XLOC_009296	gene:SORBI_3002G075800	2:7874436-7878146	SCC155_mock	SCC155_flg22	OK	27.6912	15.1884	-0.866456	-4.01332	5e-05	0.000341761	yes
XLOC_009308	XLOC_009308	gene:SORBI_3002G078100	2:8132599-8136661	SCC155_mock	SCC155_flg22	OK	2.06349	0.986965	-1.06402	-3.19289	5e-05	0.000341761	yes
XLOC_009312	XLOC_009312	gene:SORBI_3002G078500	2:8153248-8153921	SCC155_mock	SCC155_flg22	OK	30.0846	11.7152	-1.36064	-3.68278	5e-05	0.000341761	yes
XLOC_009317	XLOC_009317	gene:SORBI_3002G079100	2:8228736-8234665	SCC155_mock	SCC155_flg22	OK	5.94015	3.78908	-0.648652	-3.02935	5e-05	0.000341761	yes
XLOC_009321	XLOC_009321	4342753	2:8435786-8437465	SCC155_mock	SCC155_flg22	OK	56.3401	91.7509	0.70356	3.63973	5e-05	0.000341761	yes
XLOC_009343	XLOC_009343	gene:SORBI_3002G085400	2:9076788-9079845	SCC155_mock	SCC155_flg22	OK	4.48365	2.75194	-0.704225	-2.72449	5e-05	0.000341761	yes
XLOC_009349	XLOC_009349	gene:SORBI_3002G087500	2:9249009-9253720	SCC155_mock	SCC155_flg22	OK	4.29631	0.50702	-3.08298	-8.76951	5e-05	0.000341761	yes
XLOC_009355	XLOC_009355	gene:SORBI_3002G088700	2:9347866-9353739	SCC155_mock	SCC155_flg22	OK	7.95917	16.9944	1.09437	5.08569	5e-05	0.000341761	yes
XLOC_009356	XLOC_009356	gene:SORBI_3002G088900	2:9358034-9358789	SCC155_mock	SCC155_flg22	OK	51.0897	432.984	3.08321	15.1406	5e-05	0.000341761	yes
XLOC_009357	XLOC_009357	gene:SORBI_3002G089100	2:9366835-9367575	SCC155_mock	SCC155_flg22	OK	49.1517	549.866	3.48377	16.675	5e-05	0.000341761	yes
XLOC_009363	XLOC_009363	gene:SORBI_3002G090200	2:9422159-9425332	SCC155_mock	SCC155_flg22	OK	17.8315	36.8652	1.04784	4.64866	5e-05	0.000341761	yes
XLOC_009379	XLOC_009379	gene:SORBI_3002G092801	2:9625047-9625696	SCC155_mock	SCC155_flg22	OK	7.7569	18.5457	1.25754	2.81096	5e-05	0.000341761	yes
XLOC_009389	XLOC_009389	4342850	2:9808887-9815473	SCC155_mock	SCC155_flg22	OK	12.1	25.4729	1.07396	5.439	5e-05	0.000341761	yes
XLOC_009395	XLOC_009395	gene:SORBI_3002G095700	2:9892323-9895125	SCC155_mock	SCC155_flg22	OK	13.3252	8.47801	-0.652359	-2.50502	5e-05	0.000341761	yes
XLOC_009438	XLOC_009438	gene:SORBI_3002G104400	2:12357208-12369100	SCC155_mock	SCC155_flg22	OK	3.27713	2.29312	-0.515119	-2.36576	5e-05	0.000341761	yes
XLOC_009442	XLOC_009442	gene:SORBI_3002G104900	2:12427886-12428735	SCC155_mock	SCC155_flg22	OK	229.627	559.896	1.28587	6.53213	5e-05	0.000341761	yes
XLOC_009443	XLOC_009443	gene:SORBI_3002G105200	2:12465867-12471456	SCC155_mock	SCC155_flg22	OK	8.33054	12.0457	0.53204	2.59964	5e-05	0.000341761	yes
XLOC_009445	XLOC_009445	gene:SORBI_3002G105700	2:12589898-12595027	SCC155_mock	SCC155_flg22	OK	0.820787	0.448841	-0.870805	-2.79412	5e-05	0.000341761	yes
XLOC_009464	XLOC_009464	gene:SORBI_3002G109400	2:13300630-13301496	SCC155_mock	SCC155_flg22	OK	199.762	145.872	-0.453574	-2.31234	5e-05	0.000341761	yes
XLOC_009482	XLOC_009482	gene:SORBI_3002G113500	2:13832203-13833284	SCC155_mock	SCC155_flg22	OK	3.24531	9.53917	1.55551	3.88659	5e-05	0.000341761	yes
XLOC_009510	XLOC_009510	gene:SORBI_3002G119600	2:15072987-15078229	SCC155_mock	SCC155_flg22	OK	7.03017	4.37232	-0.685161	-2.95533	5e-05	0.000341761	yes
XLOC_009518	XLOC_009518	gene:SORBI_3002G121000	2:15888442-15897893	SCC155_mock	SCC155_flg22	OK	9.47855	14.7334	0.636357	2.83443	5e-05	0.000341761	yes
XLOC_009549	XLOC_009549	gene:SORBI_3002G128101	2:17693762-17701027	SCC155_mock	SCC155_flg22	OK	1.0052	0.551955	-0.864858	-2.92285	5e-05	0.000341761	yes
XLOC_009562	XLOC_009562	gene:SORBI_3002G130900	2:18569016-18574208	SCC155_mock	SCC155_flg22	OK	10.5446	7.61671	-0.469263	-2.26727	5e-05	0.000341761	yes
XLOC_009583	XLOC_009583	gene:SORBI_3002G134600	2:20018272-20022271	SCC155_mock	SCC155_flg22	OK	34.5653	52.7193	0.609008	3.13036	5e-05	0.000341761	yes
XLOC_009595	XLOC_009595	gene:SORBI_3002G135800	2:20500060-20501405	SCC155_mock	SCC155_flg22	OK	5.55848	73.2203	3.71948	11.2072	5e-05	0.000341761	yes
XLOC_009597	XLOC_009597	gene:SORBI_3002G136200	2:20562012-20574726	SCC155_mock	SCC155_flg22	OK	9.80823	16.0912	0.714207	3.01288	5e-05	0.000341761	yes
XLOC_009600	XLOC_009600	gene:SORBI_3002G136800	2:20707252-20713928	SCC155_mock	SCC155_flg22	OK	0.458887	0.982824	1.09879	2.5689	5e-05	0.000341761	yes
XLOC_009601	XLOC_009601	gene:SORBI_3002G137000	2:20852999-20858017	SCC155_mock	SCC155_flg22	OK	12.0701	30.3008	1.32791	6.75651	5e-05	0.000341761	yes
XLOC_009609	XLOC_009609	gene:SORBI_3002G137800	2:21153581-21157635	SCC155_mock	SCC155_flg22	OK	0.902694	5.96638	2.72455	6.13212	5e-05	0.000341761	yes
XLOC_009613	XLOC_009613	gene:SORBI_3002G138800	2:21621559-21623184	SCC155_mock	SCC155_flg22	OK	36.1002	49.8522	0.465652	2.21063	5e-05	0.000341761	yes
XLOC_009615	XLOC_009615	gene:SORBI_3002G139400	2:21922504-21923790	SCC155_mock	SCC155_flg22	OK	1.13592	4.89817	2.10838	4.05952	5e-05	0.000341761	yes
XLOC_009622	XLOC_009622	gene:SORBI_3002G140300	2:22471336-22472087	SCC155_mock	SCC155_flg22	OK	74.3177	887.615	3.57816	18.2663	5e-05	0.000341761	yes
XLOC_009623	XLOC_009623	gene:SORBI_3002G140400,gene:SORBI_3002G140500	2:22482459-22484240	SCC155_mock	SCC155_flg22	OK	97.3503	551.562	2.50227	12.378	5e-05	0.000341761	yes
XLOC_009653	XLOC_009653	gene:SORBI_3002G144966	2:27192654-27197303	SCC155_mock	SCC155_flg22	OK	0.356224	1.44418	2.0194	4.41516	5e-05	0.000341761	yes
XLOC_009663	XLOC_009663	gene:SORBI_3002G146200	2:29490499-29495206	SCC155_mock	SCC155_flg22	OK	1.02536	2.09056	1.02776	3.54638	5e-05	0.000341761	yes
XLOC_009712	XLOC_009712	4346640	2:47251798-47256697	SCC155_mock	SCC155_flg22	OK	5.61687	12.0119	1.09663	5.20733	5e-05	0.000341761	yes
XLOC_009732	XLOC_009732	gene:SORBI_3002G159200	2:49255108-49265199	SCC155_mock	SCC155_flg22	OK	11.6731	19.3761	0.731086	3.68955	5e-05	0.000341761	yes
XLOC_009733	XLOC_009733	gene:SORBI_3002G159300	2:49269127-49279954	SCC155_mock	SCC155_flg22	OK	29.4257	61.0539	1.05301	5.3653	5e-05	0.000341761	yes
XLOC_009742	XLOC_009742	gene:SORBI_3002G161200	2:49739518-49742628	SCC155_mock	SCC155_flg22	OK	4.37508	8.73143	0.996907	3.95847	5e-05	0.000341761	yes
XLOC_009782	XLOC_009782	gene:SORBI_3002G168600	2:52993711-52998650	SCC155_mock	SCC155_flg22	OK	10.269	7.33593	-0.48524	-2.30885	5e-05	0.000341761	yes
XLOC_009808	XLOC_009808	gene:SORBI_3002G174200	2:55134835-55136822	SCC155_mock	SCC155_flg22	OK	4.25563	9.05824	1.08986	3.56493	5e-05	0.000341761	yes
XLOC_009809	XLOC_009809	gene:SORBI_3002G174300	2:55188597-55190855	SCC155_mock	SCC155_flg22	OK	13.0906	68.915	2.39628	11.4618	5e-05	0.000341761	yes
XLOC_009824	XLOC_009824	gene:SORBI_3002G176500	2:55586208-55594961	SCC155_mock	SCC155_flg22	OK	19.0886	51.7157	1.43789	7.26881	5e-05	0.000341761	yes
XLOC_009862	XLOC_009862	gene:SORBI_3002G182800,gene:SORBI_3002G182900	2:56514541-56534564	SCC155_mock	SCC155_flg22	OK	0.425332	17.5853	5.36964	5.76535	5e-05	0.000341761	yes
XLOC_009864	XLOC_009864	gene:SORBI_3002G183100	2:56548155-56550280	SCC155_mock	SCC155_flg22	OK	0	0.609341	inf	#NAME?	5e-05	0.000341761	yes
XLOC_009865	XLOC_009865	gene:SORBI_3002G183200	2:56550392-56552823	SCC155_mock	SCC155_flg22	OK	0.735689	4.42985	2.59009	6.88526	5e-05	0.000341761	yes
XLOC_009870	XLOC_009870	gene:SORBI_3002G184200	2:56756934-56757686	SCC155_mock	SCC155_flg22	OK	10.1781	69.8947	2.77971	8.51473	5e-05	0.000341761	yes
XLOC_009872	XLOC_009872	gene:SORBI_3002G184500	2:56836405-56840756	SCC155_mock	SCC155_flg22	OK	0.586661	1.41901	1.27428	2.92021	5e-05	0.000341761	yes
XLOC_009873	XLOC_009873	4346885	2:56856270-56858640	SCC155_mock	SCC155_flg22	OK	24.3671	15.9505	-0.611337	-2.53488	5e-05	0.000341761	yes
XLOC_009876	XLOC_009876	gene:SORBI_3002G185200	2:56923687-56928881	SCC155_mock	SCC155_flg22	OK	0.509169	1.34976	1.40649	4.03635	5e-05	0.000341761	yes
XLOC_009877	XLOC_009877	gene:SORBI_3002G185300	2:56954912-56957825	SCC155_mock	SCC155_flg22	OK	6.03906	11.5966	0.94131	4.10186	5e-05	0.000341761	yes
XLOC_009912	XLOC_009912	gene:SORBI_3002G193800	2:58076506-58081972	SCC155_mock	SCC155_flg22	OK	22.5597	15.6978	-0.523183	-2.46203	5e-05	0.000341761	yes
XLOC_009921	XLOC_009921	gene:SORBI_3002G195900	2:58429603-58430468	SCC155_mock	SCC155_flg22	OK	14.3791	87.1269	2.59915	10.1068	5e-05	0.000341761	yes
XLOC_009922	XLOC_009922	gene:SORBI_3002G196000	2:58453174-58454976	SCC155_mock	SCC155_flg22	OK	0.509707	1.80137	1.82135	3.77247	5e-05	0.000341761	yes
XLOC_009923	XLOC_009923	gene:SORBI_3002G196100	2:58500457-58502066	SCC155_mock	SCC155_flg22	OK	5.86938	11.8213	1.0101	3.72909	5e-05	0.000341761	yes
XLOC_009928	XLOC_009928	gene:SORBI_3002G197600,gene:SORBI_3002G197650	2:58681325-58687277	SCC155_mock	SCC155_flg22	OK	2.10294	18.4507	3.1332	8.45552	5e-05	0.000341761	yes
XLOC_009936	XLOC_009936	gene:SORBI_3002G199900	2:58956896-58957973	SCC155_mock	SCC155_flg22	OK	155.703	109.556	-0.507123	-2.57382	5e-05	0.000341761	yes
XLOC_009941	XLOC_009941	gene:SORBI_3002G201000	2:59093471-59097524	SCC155_mock	SCC155_flg22	OK	2.89673	1.71484	-0.75635	-3.16079	5e-05	0.000341761	yes
XLOC_009946	XLOC_009946	gene:SORBI_3002G201900	2:59174208-59182754	SCC155_mock	SCC155_flg22	OK	42.0953	83.1523	0.982096	5.12971	5e-05	0.000341761	yes
XLOC_009949	XLOC_009949	gene:SORBI_3002G202100	2:59196187-59205950	SCC155_mock	SCC155_flg22	OK	2.62731	12.8421	2.28923	2.86982	5e-05	0.000341761	yes
XLOC_009966	XLOC_009966	gene:SORBI_3002G204600	2:59609991-59611962	SCC155_mock	SCC155_flg22	OK	23.1563	35.2755	0.60726	2.84412	5e-05	0.000341761	yes
XLOC_009968	XLOC_009968	4347093	2:59706938-59711587	SCC155_mock	SCC155_flg22	OK	10.8709	4.65425	-1.22386	-5.01088	5e-05	0.000341761	yes
XLOC_009979	XLOC_009979	gene:SORBI_3002G207200	2:59877892-59879992	SCC155_mock	SCC155_flg22	OK	1.65448	4.41663	1.41657	4.45351	5e-05	0.000341761	yes
XLOC_009980	XLOC_009980	gene:SORBI_3002G207300	2:59906188-59908851	SCC155_mock	SCC155_flg22	OK	48.6592	308.466	2.66433	13.689	5e-05	0.000341761	yes
XLOC_009986	XLOC_009986	gene:SORBI_3002G209100	2:60098418-60106886	SCC155_mock	SCC155_flg22	OK	3.40137	35.1277	3.36842	12.7399	5e-05	0.000341761	yes
XLOC_009987	XLOC_009987	gene:SORBI_3002G209200	2:60110031-60117238	SCC155_mock	SCC155_flg22	OK	1.80759	13.1774	2.86592	12.8098	5e-05	0.000341761	yes
XLOC_010007	XLOC_010007	gene:SORBI_3002G213800	2:60604691-60606484	SCC155_mock	SCC155_flg22	OK	60.3288	42.9705	-0.489498	-2.33936	5e-05	0.000341761	yes
XLOC_010016	XLOC_010016	gene:SORBI_3002G215800	2:60794567-60797333	SCC155_mock	SCC155_flg22	OK	3.10736	1.39251	-1.158	-4.17287	5e-05	0.000341761	yes
XLOC_010020	XLOC_010020	gene:SORBI_3002G216400	2:60848834-60851680	SCC155_mock	SCC155_flg22	OK	11.0188	26.5238	1.26732	5.47255	5e-05	0.000341761	yes
XLOC_010026	XLOC_010026	gene:SORBI_3002G217200	2:60956724-60961722	SCC155_mock	SCC155_flg22	OK	123.692	89.0911	-0.473403	-2.35202	5e-05	0.000341761	yes
XLOC_010028	XLOC_010028	gene:SORBI_3002G217400	2:60973132-60976816	SCC155_mock	SCC155_flg22	OK	23.2164	57.3872	1.30558	6.60687	5e-05	0.000341761	yes
XLOC_010030	XLOC_010030	gene:SORBI_3002G217700	2:60988530-60994239	SCC155_mock	SCC155_flg22	OK	18.8859	33.6985	0.835378	4.30547	5e-05	0.000341761	yes
XLOC_010031	XLOC_010031	gene:SORBI_3002G218100	2:61013230-61018441	SCC155_mock	SCC155_flg22	OK	3.8584	1.99352	-0.952686	-2.90641	5e-05	0.000341761	yes
XLOC_010050	XLOC_010050	gene:SORBI_3002G220900	2:61262609-61269965	SCC155_mock	SCC155_flg22	OK	10.6412	7.47069	-0.510342	-2.37013	5e-05	0.000341761	yes
XLOC_010072	XLOC_010072	gene:SORBI_3002G224100	2:61537459-61540573	SCC155_mock	SCC155_flg22	OK	16.0243	58.0369	1.85671	5.3345	5e-05	0.000341761	yes
XLOC_010075	XLOC_010075	gene:SORBI_3002G224400	2:61593357-61596865	SCC155_mock	SCC155_flg22	OK	10.3897	33.4313	1.68605	7.86605	5e-05	0.000341761	yes
XLOC_010076	XLOC_010076	gene:SORBI_3002G224500	2:61637209-61638754	SCC155_mock	SCC155_flg22	OK	3.42054	1.01792	-1.74861	-3.77291	5e-05	0.000341761	yes
XLOC_010079	XLOC_010079	4347259	2:61728111-61732631	SCC155_mock	SCC155_flg22	OK	30.0279	73.3204	1.28791	6.47342	5e-05	0.000341761	yes
XLOC_010097	XLOC_010097	gene:SORBI_3002G228300,gene:SORBI_3002G228400	2:61978187-61984595	SCC155_mock	SCC155_flg22	OK	11.8625	7.03435	-0.75392	-3.3377	5e-05	0.000341761	yes
XLOC_010104	XLOC_010104	gene:SORBI_3002G229700	2:62093263-62097477	SCC155_mock	SCC155_flg22	OK	1.37389	3.65697	1.41238	3.36839	5e-05	0.000341761	yes
XLOC_010127	XLOC_010127	gene:SORBI_3002G233800	2:62486831-62489116	SCC155_mock	SCC155_flg22	OK	29.7146	19.5201	-0.606216	-2.90158	5e-05	0.000341761	yes
XLOC_010132	XLOC_010132	gene:SORBI_3002G234400	2:62554228-62559438	SCC155_mock	SCC155_flg22	OK	22.2137	49.2502	1.14868	5.79637	5e-05	0.000341761	yes
XLOC_010134	XLOC_010134	gene:SORBI_3002G234700	2:62572600-62576973	SCC155_mock	SCC155_flg22	OK	6.20449	3.30729	-0.907662	-3.45176	5e-05	0.000341761	yes
XLOC_010141	XLOC_010141	gene:SORBI_3002G236200	2:62703508-62710987	SCC155_mock	SCC155_flg22	OK	12.8661	26.832	1.06038	5.04414	5e-05	0.000341761	yes
XLOC_010160	XLOC_010160	gene:SORBI_3002G239601	2:62959007-62963682	SCC155_mock	SCC155_flg22	OK	2.49193	1.28287	-0.957883	-3.05501	5e-05	0.000341761	yes
XLOC_010172	XLOC_010172	gene:SORBI_3002G241250	2:63091274-63096128	SCC155_mock	SCC155_flg22	OK	0.839596	5.37254	2.67784	9.7437	5e-05	0.000341761	yes
XLOC_010184	XLOC_010184	gene:SORBI_3002G243500	2:63252126-63255947	SCC155_mock	SCC155_flg22	OK	142.367	97.4462	-0.546942	-2.64177	5e-05	0.000341761	yes
XLOC_010190	XLOC_010190	gene:SORBI_3002G245100	2:63369659-63372006	SCC155_mock	SCC155_flg22	OK	5.34789	39.9038	2.89948	9.3898	5e-05	0.000341761	yes
XLOC_010195	XLOC_010195	4347423	2:63410049-63413846	SCC155_mock	SCC155_flg22	OK	38.2452	63.3201	0.727385	3.80255	5e-05	0.000341761	yes
XLOC_010208	XLOC_010208	9268567	2:63669378-63671498	SCC155_mock	SCC155_flg22	OK	23.7557	14.3379	-0.728441	-3.4067	5e-05	0.000341761	yes
XLOC_010216	XLOC_010216	gene:SORBI_3002G252300	2:63880318-63881998	SCC155_mock	SCC155_flg22	OK	11.5672	6.1044	-0.922116	-3.15354	5e-05	0.000341761	yes
XLOC_010236	XLOC_010236	gene:SORBI_3002G255700	2:64207056-64208709	SCC155_mock	SCC155_flg22	OK	9.03505	304.217	5.07343	19.2122	5e-05	0.000341761	yes
XLOC_010245	XLOC_010245	gene:SORBI_3002G257900	2:64367918-64372901	SCC155_mock	SCC155_flg22	OK	5.28456	1.34156	-1.97787	-4.17102	5e-05	0.000341761	yes
XLOC_010248	XLOC_010248	gene:SORBI_3002G258400	2:64413618-64424478	SCC155_mock	SCC155_flg22	OK	1.79666	3.4394	0.936839	3.66502	5e-05	0.000341761	yes
XLOC_010251	XLOC_010251	gene:SORBI_3002G259700	2:64510409-64515889	SCC155_mock	SCC155_flg22	OK	26.18	38.0199	0.538292	2.79081	5e-05	0.000341761	yes
XLOC_010262	XLOC_010262	gene:SORBI_3002G261000	2:64609749-64610770	SCC155_mock	SCC155_flg22	OK	6.81577	71.0315	3.38151	12.8842	5e-05	0.000341761	yes
XLOC_010263	XLOC_010263	gene:SORBI_3002G261100	2:64619675-64620505	SCC155_mock	SCC155_flg22	OK	1.09736	11.1716	3.34773	7.10026	5e-05	0.000341761	yes
XLOC_010264	XLOC_010264	gene:SORBI_3002G261200	2:64624193-64625079	SCC155_mock	SCC155_flg22	OK	0.919779	3.3709	1.87378	3.54764	5e-05	0.000341761	yes
XLOC_010267	XLOC_010267	gene:SORBI_3002G261800	2:64700042-64703520	SCC155_mock	SCC155_flg22	OK	48.5168	83.7192	0.787073	3.89948	5e-05	0.000341761	yes
XLOC_010285	XLOC_010285	gene:SORBI_3002G264900	2:64926717-64929785	SCC155_mock	SCC155_flg22	OK	10.5178	6.93829	-0.600186	-2.24025	5e-05	0.000341761	yes
XLOC_010297	XLOC_010297	gene:SORBI_3002G267500	2:65190447-65194566	SCC155_mock	SCC155_flg22	OK	45.1147	61.0281	0.435876	2.25327	5e-05	0.000341761	yes
XLOC_010323	XLOC_010323	gene:SORBI_3002G272600	2:65566644-65573859	SCC155_mock	SCC155_flg22	OK	12.6915	33.1173	1.38372	7.22126	5e-05	0.000341761	yes
XLOC_010328	XLOC_010328	gene:SORBI_3002G273600	2:65661886-65664257	SCC155_mock	SCC155_flg22	OK	4.46604	2.18676	-1.0302	-3.07546	5e-05	0.000341761	yes
XLOC_010364	XLOC_010364	gene:SORBI_3002G282300	2:66351348-66352680	SCC155_mock	SCC155_flg22	OK	6.63269	21.7566	1.71378	5.97135	5e-05	0.000341761	yes
XLOC_010372	XLOC_010372	gene:SORBI_3002G284000	2:66486328-66488300	SCC155_mock	SCC155_flg22	OK	12.8172	5.85851	-1.12947	-3.97095	5e-05	0.000341761	yes
XLOC_010391	XLOC_010391	gene:SORBI_3002G287400	2:66670818-66676183	SCC155_mock	SCC155_flg22	OK	9.33292	4.76818	-0.968891	-4.59708	5e-05	0.000341761	yes
XLOC_010413	XLOC_010413	gene:SORBI_3002G291700	2:66986600-66989732	SCC155_mock	SCC155_flg22	OK	72.4058	50.2358	-0.527389	-2.76635	5e-05	0.000341761	yes
XLOC_010418	XLOC_010418	gene:SORBI_3002G293300	2:67120265-67125455	SCC155_mock	SCC155_flg22	OK	15.5243	21.6756	0.481547	2.51157	5e-05	0.000341761	yes
XLOC_010421	XLOC_010421	gene:SORBI_3002G294200	2:67201747-67205672	SCC155_mock	SCC155_flg22	OK	57.0951	82.4291	0.529788	2.66339	5e-05	0.000341761	yes
XLOC_010424	XLOC_010424	gene:SORBI_3002G294600	2:67228246-67231805	SCC155_mock	SCC155_flg22	OK	0.928401	2.85721	1.62179	5.27267	5e-05	0.000341761	yes
XLOC_010425	XLOC_010425	gene:SORBI_3002G294700	2:67236441-67239649	SCC155_mock	SCC155_flg22	OK	20.1268	51.0191	1.34192	6.19112	5e-05	0.000341761	yes
XLOC_010466	XLOC_010466	gene:SORBI_3002G302500	2:67872119-67874825	SCC155_mock	SCC155_flg22	OK	5.42182	13.6424	1.33124	5.83795	5e-05	0.000341761	yes
XLOC_010468	XLOC_010468	gene:SORBI_3002G302900	2:67893381-67897255	SCC155_mock	SCC155_flg22	OK	5.03283	3.30799	-0.605415	-2.29555	5e-05	0.000341761	yes
XLOC_010495	XLOC_010495	gene:SORBI_3002G308200	2:68255417-68260174	SCC155_mock	SCC155_flg22	OK	1.95759	3.65761	0.901822	3.03167	5e-05	0.000341761	yes
XLOC_010509	XLOC_010509	gene:SORBI_3002G311400	2:68522737-68525074	SCC155_mock	SCC155_flg22	OK	40.8365	78.355	0.940165	2.79456	5e-05	0.000341761	yes
XLOC_010515	XLOC_010515	gene:SORBI_3002G312100	2:68567576-68569022	SCC155_mock	SCC155_flg22	OK	1.72322	5.14871	1.5791	3.17378	5e-05	0.000341761	yes
XLOC_010518	XLOC_010518	gene:SORBI_3002G312700	2:68613716-68624128	SCC155_mock	SCC155_flg22	OK	25.7575	15.2215	-0.758881	-2.91223	5e-05	0.000341761	yes
XLOC_010549	XLOC_010549	gene:SORBI_3002G318501	2:69077967-69080574	SCC155_mock	SCC155_flg22	OK	2.83265	9.32645	1.71918	4.05802	5e-05	0.000341761	yes
XLOC_010552	XLOC_010552	4343386	2:69104696-69105630	SCC155_mock	SCC155_flg22	OK	5.65801	14.3028	1.33793	3.31512	5e-05	0.000341761	yes
XLOC_010555	XLOC_010555	gene:SORBI_3002G319500	2:69129778-69131888	SCC155_mock	SCC155_flg22	OK	0.347139	3.14975	3.18166	4.87781	5e-05	0.000341761	yes
XLOC_010566	XLOC_010566	gene:SORBI_3002G321500,gene:SORBI_3002G321600	2:69330412-69335000	SCC155_mock	SCC155_flg22	OK	10.3225	41.3491	2.00206	8.57938	5e-05	0.000341761	yes
XLOC_010576	XLOC_010576	gene:SORBI_3002G323300	2:69450100-69454437	SCC155_mock	SCC155_flg22	OK	8.0004	13.8383	0.790522	3.53577	5e-05	0.000341761	yes
XLOC_010587	XLOC_010587	gene:SORBI_3002G326200,gene:SORBI_3002G326300,gene:SORBI_3002G326400	2:69610317-69624481	SCC155_mock	SCC155_flg22	OK	5.11641	17.1231	1.74274	6.57703	5e-05	0.000341761	yes
XLOC_010590	XLOC_010590	gene:SORBI_3002G326800	2:69675469-69681631	SCC155_mock	SCC155_flg22	OK	4.75923	12.1223	1.34886	4.8851	5e-05	0.000341761	yes
XLOC_010592	XLOC_010592	gene:SORBI_3002G327100	2:69697581-69698880	SCC155_mock	SCC155_flg22	OK	1.27193	6.48377	2.34981	5.42089	5e-05	0.000341761	yes
XLOC_010593	XLOC_010593	gene:SORBI_3002G327201,gene:SORBI_3002G327300,gene:SORBI_3002G327400	2:69699222-69707253	SCC155_mock	SCC155_flg22	OK	12.5539	64.2861	2.35637	7.50824	5e-05	0.000341761	yes
XLOC_010594	XLOC_010594	gene:SORBI_3002G327500	2:69710387-69718056	SCC155_mock	SCC155_flg22	OK	2.20618	4.24169	0.943088	3.25688	5e-05	0.000341761	yes
XLOC_010595	XLOC_010595	gene:SORBI_3002G327900	2:69745885-69752061	SCC155_mock	SCC155_flg22	OK	32.1058	98.6345	1.61926	6.57266	5e-05	0.000341761	yes
XLOC_010596	XLOC_010596	gene:SORBI_3002G328400	2:69784990-69793000	SCC155_mock	SCC155_flg22	OK	3.79599	31.1055	3.03462	10.0064	5e-05	0.000341761	yes
XLOC_010598	XLOC_010598	gene:SORBI_3002G328900	2:69811828-69820008	SCC155_mock	SCC155_flg22	OK	0.496039	1.6145	1.70256	3.18823	5e-05	0.000341761	yes
XLOC_010600	XLOC_010600	gene:SORBI_3002G329400	2:69839422-69842915	SCC155_mock	SCC155_flg22	OK	13.0338	8.72776	-0.578578	-2.60774	5e-05	0.000341761	yes
XLOC_010601	XLOC_010601	gene:SORBI_3002G329500	2:69848835-69852154	SCC155_mock	SCC155_flg22	OK	7.97669	4.58644	-0.798415	-2.981	5e-05	0.000341761	yes
XLOC_010606	XLOC_010606	4343521	2:69901271-69905932	SCC155_mock	SCC155_flg22	OK	12.8302	23.3235	0.862247	4.28279	5e-05	0.000341761	yes
XLOC_010630	XLOC_010630	gene:SORBI_3002G335400,gene:SORBI_3002G335500	2:70336307-70343936	SCC155_mock	SCC155_flg22	OK	1.27745	4.26423	1.73902	6.22507	5e-05	0.000341761	yes
XLOC_010639	XLOC_010639	gene:SORBI_3002G338300	2:70559460-70561193	SCC155_mock	SCC155_flg22	OK	4.92481	2.95519	-0.736819	-2.35983	5e-05	0.000341761	yes
XLOC_010651	XLOC_010651	gene:SORBI_3002G340200	2:70727057-70731252	SCC155_mock	SCC155_flg22	OK	3.23895	1.39341	-1.2169	-3.44782	5e-05	0.000341761	yes
XLOC_010653	XLOC_010653	gene:SORBI_3002G340600	2:70759944-70763724	SCC155_mock	SCC155_flg22	OK	0.646661	2.09605	1.69659	3.30411	5e-05	0.000341761	yes
XLOC_010661	XLOC_010661	gene:SORBI_3002G343100	2:70939237-70944109	SCC155_mock	SCC155_flg22	OK	0.323286	0.839275	1.37633	2.81321	5e-05	0.000341761	yes
XLOC_010662	XLOC_010662	gene:SORBI_3002G343300	2:70956746-70960482	SCC155_mock	SCC155_flg22	OK	13.9342	22.2771	0.676931	3.47907	5e-05	0.000341761	yes
XLOC_010664	XLOC_010664	-	2:71011243-71012353	SCC155_mock	SCC155_flg22	OK	6.0235	3.4429	-0.806978	-2.4522	5e-05	0.000341761	yes
XLOC_010672	XLOC_010672	gene:SORBI_3002G345300	2:71132253-71135088	SCC155_mock	SCC155_flg22	OK	20.3632	40.5483	0.99368	4.89311	5e-05	0.000341761	yes
XLOC_010690	XLOC_010690	gene:SORBI_3002G347900	2:71316657-71322006	SCC155_mock	SCC155_flg22	OK	3.11958	1.8238	-0.7744	-2.29143	5e-05	0.000341761	yes
XLOC_010701	XLOC_010701	gene:SORBI_3002G349400	2:71409311-71409419	SCC155_mock	SCC155_flg22	OK	292.657	740.387	1.33907	2.52391	5e-05	0.000341761	yes
XLOC_010710	XLOC_010710	gene:SORBI_3002G351300	2:71514964-71519009	SCC155_mock	SCC155_flg22	OK	2.32641	5.11262	1.13596	3.75111	5e-05	0.000341761	yes
XLOC_010728	XLOC_010728	gene:SORBI_3002G353900	2:71733856-71736165	SCC155_mock	SCC155_flg22	OK	221.018	378.004	0.774237	3.87515	5e-05	0.000341761	yes
XLOC_010729	XLOC_010729	gene:SORBI_3002G354000	2:71738645-71740775	SCC155_mock	SCC155_flg22	OK	131.617	191.995	0.544726	2.78714	5e-05	0.000341761	yes
XLOC_010731	XLOC_010731	4343735	2:71802268-71813179	SCC155_mock	SCC155_flg22	OK	14.1543	43.8381	1.63095	6.0368	5e-05	0.000341761	yes
XLOC_010732	XLOC_010732	4343738	2:71831761-71833814	SCC155_mock	SCC155_flg22	OK	20.5578	46.9602	1.19175	5.14646	5e-05	0.000341761	yes
XLOC_010733	XLOC_010733	gene:SORBI_3002G355200	2:71840638-71843555	SCC155_mock	SCC155_flg22	OK	2.39754	4.51006	0.911589	2.6092	5e-05	0.000341761	yes
XLOC_010735	XLOC_010735	gene:SORBI_3002G355400	2:71860068-71863779	SCC155_mock	SCC155_flg22	OK	17.342	10.2716	-0.755613	-3.24998	5e-05	0.000341761	yes
XLOC_010740	XLOC_010740	gene:SORBI_3002G356101	2:71899367-71901293	SCC155_mock	SCC155_flg22	OK	286.549	1189.54	2.05355	10.3487	5e-05	0.000341761	yes
XLOC_010742	XLOC_010742	gene:SORBI_3002G356500	2:71921145-71924154	SCC155_mock	SCC155_flg22	OK	0.380529	3.38358	3.15247	8.17935	5e-05	0.000341761	yes
XLOC_010771	XLOC_010771	gene:SORBI_3002G361200	2:72287799-72288972	SCC155_mock	SCC155_flg22	OK	3.99241	32.6052	3.02977	6.70259	5e-05	0.000341761	yes
XLOC_010784	XLOC_010784	gene:SORBI_3002G363700	2:72474121-72486780	SCC155_mock	SCC155_flg22	OK	0.713335	1.4431	1.01651	2.96301	5e-05	0.000341761	yes
XLOC_010797	XLOC_010797	gene:SORBI_3002G367400	2:72734638-72740301	SCC155_mock	SCC155_flg22	OK	4.52207	16.5075	1.86807	8.40509	5e-05	0.000341761	yes
XLOC_010802	XLOC_010802	gene:SORBI_3002G367900	2:72761164-72763439	SCC155_mock	SCC155_flg22	OK	4.76267	33.2753	2.80461	11.2695	5e-05	0.000341761	yes
XLOC_010804	XLOC_010804	gene:SORBI_3002G368100	2:72786585-72790678	SCC155_mock	SCC155_flg22	OK	4.65325	11.6837	1.32818	5.53009	5e-05	0.000341761	yes
XLOC_010807	XLOC_010807	4343849	2:72814867-72818387	SCC155_mock	SCC155_flg22	OK	2.16097	0.917425	-1.23602	-2.77288	5e-05	0.000341761	yes
XLOC_010827	XLOC_010827	gene:SORBI_3002G371900	2:73037329-73039067	SCC155_mock	SCC155_flg22	OK	5.46843	31.9247	2.54548	10.6872	5e-05	0.000341761	yes
XLOC_010839	XLOC_010839	4343899	2:73193556-73195985	SCC155_mock	SCC155_flg22	OK	389.692	946.43	1.28016	5.52953	5e-05	0.000341761	yes
XLOC_010850	XLOC_010850	gene:SORBI_3002G376100	2:73349022-73354616	SCC155_mock	SCC155_flg22	OK	5.0162	2.53095	-0.986913	-4.23673	5e-05	0.000341761	yes
XLOC_010852	XLOC_010852	gene:SORBI_3002G376400	2:73365969-73370279	SCC155_mock	SCC155_flg22	OK	0.266449	1.00992	1.92231	2.50155	5e-05	0.000341761	yes
XLOC_010859	XLOC_010859	gene:SORBI_3002G377100	2:73406851-73408813	SCC155_mock	SCC155_flg22	OK	5.77245	16.1244	1.48199	6.01947	5e-05	0.000341761	yes
XLOC_010862	XLOC_010862	gene:SORBI_3002G377800	2:73447781-73451385	SCC155_mock	SCC155_flg22	OK	6.32313	3.36426	-0.91035	-3.49429	5e-05	0.000341761	yes
XLOC_010870	XLOC_010870	4343944	2:73563051-73568040	SCC155_mock	SCC155_flg22	OK	27.2333	46.1415	0.76069	3.86946	5e-05	0.000341761	yes
XLOC_010880	XLOC_010880	gene:SORBI_3002G381100	2:73707358-73709133	SCC155_mock	SCC155_flg22	OK	0	1.18927	inf	#NAME?	5e-05	0.000341761	yes
XLOC_010907	XLOC_010907	gene:SORBI_3002G386200	2:74072855-74075293	SCC155_mock	SCC155_flg22	OK	4.85448	12.8226	1.4013	6.10822	5e-05	0.000341761	yes
XLOC_010914	XLOC_010914	gene:SORBI_3002G387200	2:74142513-74145904	SCC155_mock	SCC155_flg22	OK	12.232	6.03616	-1.01895	-3.76069	5e-05	0.000341761	yes
XLOC_010915	XLOC_010915	gene:SORBI_3002G387400	2:74159337-74163079	SCC155_mock	SCC155_flg22	OK	2.61661	7.59318	1.53701	6.16204	5e-05	0.000341761	yes
XLOC_010922	XLOC_010922	gene:SORBI_3002G388800	2:74256275-74258604	SCC155_mock	SCC155_flg22	OK	34.7494	102.385	1.55894	8.27104	5e-05	0.000341761	yes
XLOC_010923	XLOC_010923	gene:SORBI_3002G389000	2:74267789-74269927	SCC155_mock	SCC155_flg22	OK	0.645571	5.0641	2.97166	6.17932	5e-05	0.000341761	yes
XLOC_010935	XLOC_010935	gene:SORBI_3002G391200	2:74399527-74401107	SCC155_mock	SCC155_flg22	OK	0	0.587058	inf	#NAME?	5e-05	0.000341761	yes
XLOC_010946	XLOC_010946	gene:SORBI_3002G393900	2:74654331-74659097	SCC155_mock	SCC155_flg22	OK	1.1142	2.04641	0.877093	2.61606	5e-05	0.000341761	yes
XLOC_010955	XLOC_010955	4344086	2:74774070-74776761	SCC155_mock	SCC155_flg22	OK	19.0998	27.3784	0.519481	2.54782	5e-05	0.000341761	yes
XLOC_010958	XLOC_010958	gene:SORBI_3002G396100	2:74816559-74821632	SCC155_mock	SCC155_flg22	OK	19.1469	9.80474	-0.965563	-4.74505	5e-05	0.000341761	yes
XLOC_011012	XLOC_011012	gene:SORBI_3002G408300	2:75729546-75733261	SCC155_mock	SCC155_flg22	OK	12.7843	21.4652	0.747625	3.56646	5e-05	0.000341761	yes
XLOC_011053	XLOC_011053	gene:SORBI_3002G416600	2:76400758-76403081	SCC155_mock	SCC155_flg22	OK	680.238	432.66	-0.652808	-3.08446	5e-05	0.000341761	yes
XLOC_011054	XLOC_011054	gene:SORBI_3002G416700	2:76408091-76410399	SCC155_mock	SCC155_flg22	OK	263.651	164.197	-0.683202	-3.26209	5e-05	0.000341761	yes
XLOC_011074	XLOC_011074	gene:SORBI_3002G420600	2:76795804-76799658	SCC155_mock	SCC155_flg22	OK	14.1333	28.803	1.02712	5.05974	5e-05	0.000341761	yes
XLOC_011104	XLOC_011104	gene:SORBI_3002G425800	2:77229360-77234565	SCC155_mock	SCC155_flg22	OK	9.47665	4.81265	-0.977546	-4.44336	5e-05	0.000341761	yes
XLOC_011108	XLOC_011108	gene:SORBI_3002G426700	2:77318504-77324184	SCC155_mock	SCC155_flg22	OK	3.61831	7.69162	1.08797	5.08516	5e-05	0.000341761	yes
XLOC_011111	XLOC_011111	gene:SORBI_3002G427300	2:77383011-77386719	SCC155_mock	SCC155_flg22	OK	15.3541	10.8078	-0.50655	-2.29147	5e-05	0.000341761	yes
XLOC_011115	XLOC_011115	gene:SORBI_3002G427900	2:77432283-77434097	SCC155_mock	SCC155_flg22	OK	203.339	283.192	0.477893	2.57191	5e-05	0.000341761	yes
XLOC_011119	XLOC_011119	gene:SORBI_3002G428700	2:77479047-77484586	SCC155_mock	SCC155_flg22	OK	2.18283	1.43854	-0.601593	-2.50735	5e-05	0.000341761	yes
XLOC_011121	XLOC_011121	gene:SORBI_3002G428900	2:77499820-77502829	SCC155_mock	SCC155_flg22	OK	4.89604	8.12289	0.730379	3.12948	5e-05	0.000341761	yes
XLOC_011135	XLOC_011135	gene:SORBI_3002G431600	2:77721333-77724954	SCC155_mock	SCC155_flg22	OK	8.42751	14.6426	0.79699	2.78107	5e-05	0.000341761	yes
XLOC_011138	XLOC_011138	gene:SORBI_3002G000400	2:123425-126059	SCC155_mock	SCC155_flg22	OK	4.06437	6.30001	0.632323	2.52314	5e-05	0.000341761	yes
XLOC_011146	XLOC_011146	gene:SORBI_3002G001900	2:274527-276389	SCC155_mock	SCC155_flg22	OK	2.29809	0.955004	-1.26686	-3.69314	5e-05	0.000341761	yes
XLOC_011147	XLOC_011147	gene:SORBI_3002G002000	2:299595-302650	SCC155_mock	SCC155_flg22	OK	9.64221	5.5224	-0.804069	-2.66429	5e-05	0.000341761	yes
XLOC_011156	XLOC_011156	gene:SORBI_3002G004600,gene:SORBI_3002G004700	2:502732-512064	SCC155_mock	SCC155_flg22	OK	3.18463	24.5051	2.94389	10.538	5e-05	0.000341761	yes
XLOC_011199	XLOC_011199	gene:SORBI_3002G013000	2:1173871-1174645	SCC155_mock	SCC155_flg22	OK	2.01456	51.5512	4.67747	11.8681	5e-05	0.000341761	yes
XLOC_011200	XLOC_011200	gene:SORBI_3002G013700	2:1220640-1223299	SCC155_mock	SCC155_flg22	OK	5.34644	3.51827	-0.603713	-2.45699	5e-05	0.000341761	yes
XLOC_011229	XLOC_011229	gene:SORBI_3002G018400	2:1695994-1698542	SCC155_mock	SCC155_flg22	OK	9.84241	15.3208	0.63841	2.87735	5e-05	0.000341761	yes
XLOC_011240	XLOC_011240	gene:SORBI_3002G020500	2:1891450-1896066	SCC155_mock	SCC155_flg22	OK	2.55417	0.939987	-1.44214	-3.36331	5e-05	0.000341761	yes
XLOC_011244	XLOC_011244	gene:SORBI_3002G020900	2:1935142-1936278	SCC155_mock	SCC155_flg22	OK	39.3075	16.9839	-1.21064	-5.37039	5e-05	0.000341761	yes
XLOC_011245	XLOC_011245	gene:SORBI_3002G021132	2:1956216-1957321	SCC155_mock	SCC155_flg22	OK	69.7355	44.9345	-0.63407	-3.08387	5e-05	0.000341761	yes
XLOC_011261	XLOC_011261	gene:SORBI_3002G024000	2:2240518-2243221	SCC155_mock	SCC155_flg22	OK	4.33659	12.5376	1.53162	5.69325	5e-05	0.000341761	yes
XLOC_011262	XLOC_011262	gene:SORBI_3002G024100	2:2248259-2250867	SCC155_mock	SCC155_flg22	OK	4.99036	20.1486	2.01346	9.19004	5e-05	0.000341761	yes
XLOC_011263	XLOC_011263	gene:SORBI_3002G024200	2:2255860-2257918	SCC155_mock	SCC155_flg22	OK	3.02629	7.34933	1.28006	4.68662	5e-05	0.000341761	yes
XLOC_011264	XLOC_011264	gene:SORBI_3002G024300	2:2259124-2260893	SCC155_mock	SCC155_flg22	OK	3.33858	10.6502	1.67358	5.76134	5e-05	0.000341761	yes
XLOC_011267	XLOC_011267	gene:SORBI_3002G025000	2:2321095-2324477	SCC155_mock	SCC155_flg22	OK	13.9403	28.743	1.04395	4.69242	5e-05	0.000341761	yes
XLOC_011285	XLOC_011285	gene:SORBI_3002G027500	2:2522942-2527752	SCC155_mock	SCC155_flg22	OK	11.8107	28.6599	1.27894	5.78118	5e-05	0.000341761	yes
XLOC_011304	XLOC_011304	gene:SORBI_3002G030400	2:2792829-2795852	SCC155_mock	SCC155_flg22	OK	1.78937	0.960296	-0.897899	-2.99705	5e-05	0.000341761	yes
XLOC_011318	XLOC_011318	gene:SORBI_3002G032800	2:2998189-3001820	SCC155_mock	SCC155_flg22	OK	2.9604	1.98832	-0.574238	-2.30297	5e-05	0.000341761	yes
XLOC_011328	XLOC_011328	gene:SORBI_3002G034500	2:3140804-3147315	SCC155_mock	SCC155_flg22	OK	38.3802	25.6915	-0.579069	-2.90371	5e-05	0.000341761	yes
XLOC_011330	XLOC_011330	gene:SORBI_3002G034700,gene:SORBI_3002G034750	2:3172126-3176593	SCC155_mock	SCC155_flg22	OK	38.5521	69.7074	0.854502	4.21377	5e-05	0.000341761	yes
XLOC_011336	XLOC_011336	gene:SORBI_3002G035600	2:3340230-3345184	SCC155_mock	SCC155_flg22	OK	2.15313	4.83805	1.16799	4.7024	5e-05	0.000341761	yes
XLOC_011364	XLOC_011364	gene:SORBI_3002G040600	2:3915945-3918931	SCC155_mock	SCC155_flg22	OK	9.58428	22.7468	1.24692	5.83577	5e-05	0.000341761	yes
XLOC_011365	XLOC_011365	gene:SORBI_3002G040700	2:3925318-3930776	SCC155_mock	SCC155_flg22	OK	34.7115	140.234	2.01435	10.0513	5e-05	0.000341761	yes
XLOC_011373	XLOC_011373	gene:SORBI_3002G041900	2:4004225-4007688	SCC155_mock	SCC155_flg22	OK	2.07232	7.23279	1.80331	7.96692	5e-05	0.000341761	yes
XLOC_011376	XLOC_011376	gene:SORBI_3002G042300	2:4036816-4039168	SCC155_mock	SCC155_flg22	OK	11.7142	4.94054	-1.24552	-4.71574	5e-05	0.000341761	yes
XLOC_011413	XLOC_011413	gene:SORBI_3002G049600	2:4689666-4692813	SCC155_mock	SCC155_flg22	OK	73.1704	38.2709	-0.935013	-4.89369	5e-05	0.000341761	yes
XLOC_011414	XLOC_011414	gene:SORBI_3002G049900	2:4729614-4730476	SCC155_mock	SCC155_flg22	OK	9.11444	5.065	-0.84759	-2.57239	5e-05	0.000341761	yes
XLOC_011420	XLOC_011420	gene:SORBI_3002G050900	2:4811736-4821331	SCC155_mock	SCC155_flg22	OK	17.1468	45.1234	1.39594	7.1579	5e-05	0.000341761	yes
XLOC_011425	XLOC_011425	gene:SORBI_3002G051700	2:4899840-4903952	SCC155_mock	SCC155_flg22	OK	68.9189	98.5062	0.515314	2.84122	5e-05	0.000341761	yes
XLOC_011435	XLOC_011435	gene:SORBI_3002G053600	2:5088852-5093546	SCC155_mock	SCC155_flg22	OK	0.257076	1.56891	2.6095	2.72437	5e-05	0.000341761	yes
XLOC_011446	XLOC_011446	gene:SORBI_3002G055400	2:5278079-5286244	SCC155_mock	SCC155_flg22	OK	6.76324	3.03818	-1.15451	-5.46835	5e-05	0.000341761	yes
XLOC_011447	XLOC_011447	gene:SORBI_3002G055600	2:5299848-5301257	SCC155_mock	SCC155_flg22	OK	69.5505	325.466	2.22637	10.7784	5e-05	0.000341761	yes
XLOC_011449	XLOC_011449	4342573	2:5321521-5322839	SCC155_mock	SCC155_flg22	OK	25.6843	41.5391	0.693583	3.18601	5e-05	0.000341761	yes
XLOC_011453	XLOC_011453	gene:SORBI_3002G056600	2:5494389-5501064	SCC155_mock	SCC155_flg22	OK	2.66706	5.11033	0.938169	4.5104	5e-05	0.000341761	yes
XLOC_011478	XLOC_011478	gene:SORBI_3002G060800	2:5834592-5839173	SCC155_mock	SCC155_flg22	OK	125.681	199.009	0.663064	3.16534	5e-05	0.000341761	yes
XLOC_011506	XLOC_011506	gene:SORBI_3002G067000	2:6627633-6630497	SCC155_mock	SCC155_flg22	OK	183.992	925.318	2.33031	10.5485	5e-05	0.000341761	yes
XLOC_011507	XLOC_011507	gene:SORBI_3002G067300	2:6677010-6679235	SCC155_mock	SCC155_flg22	OK	94.1432	184.187	0.968241	4.96727	5e-05	0.000341761	yes
XLOC_011515	XLOC_011515	gene:SORBI_3002G068800	2:6815710-6820718	SCC155_mock	SCC155_flg22	OK	2.66918	15.5301	2.5406	10.0234	5e-05	0.000341761	yes
XLOC_011593	XLOC_011593	gene:SORBI_3002G083266	2:8902800-8908459	SCC155_mock	SCC155_flg22	OK	24.6584	64.353	1.38393	5.69609	5e-05	0.000341761	yes
XLOC_011611	XLOC_011611	gene:SORBI_3002G086200	2:9166796-9168484	SCC155_mock	SCC155_flg22	OK	22.6093	14.9079	-0.600843	-2.45052	5e-05	0.000341761	yes
XLOC_011642	XLOC_011642	gene:SORBI_3002G093000	2:9634131-9642472	SCC155_mock	SCC155_flg22	OK	1.39089	3.26691	1.23192	5.33784	5e-05	0.000341761	yes
XLOC_011643	XLOC_011643	gene:SORBI_3002G093600	2:9671438-9674253	SCC155_mock	SCC155_flg22	OK	452.543	107.356	-2.07565	-6.37254	5e-05	0.000341761	yes
XLOC_011644	XLOC_011644	gene:SORBI_3002G093700	2:9682589-9684188	SCC155_mock	SCC155_flg22	OK	14.5129	4.10538	-1.82175	-6.24774	5e-05	0.000341761	yes
XLOC_011660	XLOC_011660	gene:SORBI_3002G097400	2:10297380-10299697	SCC155_mock	SCC155_flg22	OK	0.708483	1.43056	1.01377	2.81718	5e-05	0.000341761	yes
XLOC_011665	XLOC_011665	gene:SORBI_3002G098200	2:10485222-10487443	SCC155_mock	SCC155_flg22	OK	0.490785	1.00029	1.02726	2.45785	5e-05	0.000341761	yes
XLOC_011666	XLOC_011666	gene:SORBI_3002G098500	2:10523636-10527896	SCC155_mock	SCC155_flg22	OK	8.48164	3.33209	-1.34792	-4.67423	5e-05	0.000341761	yes
XLOC_011718	XLOC_011718	gene:SORBI_3002G107800	2:12991465-13017038	SCC155_mock	SCC155_flg22	OK	1.62567	14.4989	3.15684	10.5566	5e-05	0.000341761	yes
XLOC_011719	XLOC_011719	gene:SORBI_3002G107900	2:13034887-13037119	SCC155_mock	SCC155_flg22	OK	0.127501	1.50576	3.56191	5.69023	5e-05	0.000341761	yes
XLOC_011722	XLOC_011722	gene:SORBI_3002G108400	2:13119363-13125889	SCC155_mock	SCC155_flg22	OK	1.77545	0.7195	-1.30312	-2.97232	5e-05	0.000341761	yes
XLOC_011729	XLOC_011729	gene:SORBI_3002G110200	2:13389688-13393034	SCC155_mock	SCC155_flg22	OK	7.6963	17.7407	1.20483	4.8909	5e-05	0.000341761	yes
XLOC_011731	XLOC_011731	gene:SORBI_3002G110600	2:13452891-13459822	SCC155_mock	SCC155_flg22	OK	10.9026	20.4616	0.90825	2.3464	5e-05	0.000341761	yes
XLOC_011751	XLOC_011751	4342996	2:13873466-13877355	SCC155_mock	SCC155_flg22	OK	111.772	159.339	0.511536	2.44444	5e-05	0.000341761	yes
XLOC_011756	XLOC_011756	4343002	2:14003612-14017732	SCC155_mock	SCC155_flg22	OK	17.5227	30.4799	0.798633	4.15238	5e-05	0.000341761	yes
XLOC_011778	XLOC_011778	gene:SORBI_3002G118600	2:14778783-14781553	SCC155_mock	SCC155_flg22	OK	57.8676	247.704	2.09779	9.25056	5e-05	0.000341761	yes
XLOC_011781	XLOC_011781	gene:SORBI_3002G119100	2:14878400-14882782	SCC155_mock	SCC155_flg22	OK	32.3641	20.3227	-0.671304	-3.45014	5e-05	0.000341761	yes
XLOC_011797	XLOC_011797	4343110	2:16277701-16282471	SCC155_mock	SCC155_flg22	OK	16.9796	25.047	0.56084	2.81462	5e-05	0.000341761	yes
XLOC_011798	XLOC_011798	gene:SORBI_3002G122700	2:16288990-16291252	SCC155_mock	SCC155_flg22	OK	62.3586	305.51	2.29256	11.2113	5e-05	0.000341761	yes
XLOC_011806	XLOC_011806	gene:SORBI_3002G123800	2:16494070-16497429	SCC155_mock	SCC155_flg22	OK	1.01572	1.96363	0.951017	2.42384	5e-05	0.000341761	yes
XLOC_011811	XLOC_011811	4343122	2:16844699-16848362	SCC155_mock	SCC155_flg22	OK	400.019	194.359	-1.04134	-5.61845	5e-05	0.000341761	yes
XLOC_011819	XLOC_011819	gene:SORBI_3002G125600	2:16976827-16979399	SCC155_mock	SCC155_flg22	OK	1.16506	0.603801	-0.948257	-2.59128	5e-05	0.000341761	yes
XLOC_011836	XLOC_011836	gene:SORBI_3002G128800	2:17973174-17976081	SCC155_mock	SCC155_flg22	OK	171.079	115.917	-0.561569	-2.90892	5e-05	0.000341761	yes
XLOC_011848	XLOC_011848	gene:SORBI_3002G131200	2:18695231-18703734	SCC155_mock	SCC155_flg22	OK	23.0821	33.8639	0.552975	2.73791	5e-05	0.000341761	yes
XLOC_011853	XLOC_011853	gene:SORBI_3002G131800	2:18778596-18782366	SCC155_mock	SCC155_flg22	OK	0.134716	0.657594	2.28727	3.04355	5e-05	0.000341761	yes
XLOC_011883	XLOC_011883	gene:SORBI_3002G138500	2:21521528-21524137	SCC155_mock	SCC155_flg22	OK	6.45157	20.8518	1.69245	6.10182	5e-05	0.000341761	yes
XLOC_011884	XLOC_011884	gene:SORBI_3002G138700	2:21612434-21614445	SCC155_mock	SCC155_flg22	OK	150.13	744.802	2.31064	8.30485	5e-05	0.000341761	yes
XLOC_011886	XLOC_011886	gene:SORBI_3002G139000	2:21716139-21721047	SCC155_mock	SCC155_flg22	OK	3.03124	1.51384	-1.00169	-3.38428	5e-05	0.000341761	yes
XLOC_011891	XLOC_011891	gene:SORBI_3002G140600	2:22484412-22489881	SCC155_mock	SCC155_flg22	OK	41.0336	71.3624	0.798359	4.07551	5e-05	0.000341761	yes
XLOC_011894	XLOC_011894	gene:SORBI_3002G141600	2:23047166-23049166	SCC155_mock	SCC155_flg22	OK	0.243064	2.29955	3.24195	4.70231	5e-05	0.000341761	yes
XLOC_011907	XLOC_011907	gene:SORBI_3002G143900	2:25860276-25864284	SCC155_mock	SCC155_flg22	OK	2.30907	3.96309	0.779312	3.45327	5e-05	0.000341761	yes
XLOC_011971	XLOC_011971	gene:SORBI_3002G155301	2:47191874-47198426	SCC155_mock	SCC155_flg22	OK	0.123971	0.575109	2.21383	4.09768	5e-05	0.000341761	yes
XLOC_011973	XLOC_011973	-	2:47264023-47277449	SCC155_mock	SCC155_flg22	OK	0	1.36848	inf	#NAME?	5e-05	0.000341761	yes
XLOC_011979	XLOC_011979	gene:SORBI_3002G156700	2:47630289-47634954	SCC155_mock	SCC155_flg22	OK	4.96424	1.10565	-2.16668	-7.42808	5e-05	0.000341761	yes
XLOC_012000	XLOC_012000	gene:SORBI_3002G160600	2:49627549-49630819	SCC155_mock	SCC155_flg22	OK	41.1323	22.0759	-0.897799	-3.66873	5e-05	0.000341761	yes
XLOC_012032	XLOC_012032	gene:SORBI_3002G167600	2:52352364-52355693	SCC155_mock	SCC155_flg22	OK	1.33658	0.546898	-1.2892	-3.14643	5e-05	0.000341761	yes
XLOC_012073	XLOC_012073	gene:SORBI_3002G173000	2:54591615-54599364	SCC155_mock	SCC155_flg22	OK	2.71751	1.71566	-0.663523	-2.7071	5e-05	0.000341761	yes
XLOC_012121	XLOC_012121	gene:SORBI_3002G183700	2:56646214-56651762	SCC155_mock	SCC155_flg22	OK	0.573226	19.1402	5.06136	4.3609	5e-05	0.000341761	yes
XLOC_012133	XLOC_012133	gene:SORBI_3002G185800	2:56976062-56978576	SCC155_mock	SCC155_flg22	OK	1.99199	6.56919	1.7215	4.86018	5e-05	0.000341761	yes
XLOC_012148	XLOC_012148	gene:SORBI_3002G188500	2:57412509-57419551	SCC155_mock	SCC155_flg22	OK	8.81044	4.92248	-0.839828	-4.11059	5e-05	0.000341761	yes
XLOC_012153	XLOC_012153	gene:SORBI_3002G189100	2:57517226-57520854	SCC155_mock	SCC155_flg22	OK	8.03551	45.8767	2.5133	12.2515	5e-05	0.000341761	yes
XLOC_012171	XLOC_012171	gene:SORBI_3002G191800	2:57813087-57821201	SCC155_mock	SCC155_flg22	OK	0.255027	0.776509	1.60635	5.515	5e-05	0.000341761	yes
XLOC_012172	XLOC_012172	gene:SORBI_3002G192000	2:57847178-57848337	SCC155_mock	SCC155_flg22	OK	3.27249	14.7622	2.17345	4.94509	5e-05	0.000341761	yes
XLOC_012182	XLOC_012182	gene:SORBI_3002G193900	2:58084866-58088553	SCC155_mock	SCC155_flg22	OK	18.5458	13.2057	-0.48993	-2.30483	5e-05	0.000341761	yes
XLOC_012183	XLOC_012183	gene:SORBI_3002G194000	2:58092029-58097521	SCC155_mock	SCC155_flg22	OK	7.70358	10.7732	0.483852	2.56915	5e-05	0.000341761	yes
XLOC_012193	XLOC_012193	gene:SORBI_3002G195400	2:58394423-58396434	SCC155_mock	SCC155_flg22	OK	0.694587	11.9197	4.10105	7.14448	5e-05	0.000341761	yes
XLOC_012195	XLOC_012195	gene:SORBI_3002G195700	2:58408618-58410895	SCC155_mock	SCC155_flg22	OK	88.9771	56.7572	-0.648631	-3.21392	5e-05	0.000341761	yes
XLOC_012196	XLOC_012196	gene:SORBI_3002G195800	2:58417952-58421597	SCC155_mock	SCC155_flg22	OK	2.82009	16.3015	2.53119	8.49589	5e-05	0.000341761	yes
XLOC_012198	XLOC_012198	gene:SORBI_3002G196350	2:58541127-58545945	SCC155_mock	SCC155_flg22	OK	7.89765	14.7152	0.89781	3.7605	5e-05	0.000341761	yes
XLOC_012221	XLOC_012221	gene:SORBI_3002G199500	2:58905214-58906639	SCC155_mock	SCC155_flg22	OK	6.41063	48.5109	2.91977	9.86379	5e-05	0.000341761	yes
XLOC_012230	XLOC_012230	gene:SORBI_3002G201400	2:59137192-59139344	SCC155_mock	SCC155_flg22	OK	13.5342	8.46647	-0.676781	-2.84688	5e-05	0.000341761	yes
XLOC_012237	XLOC_012237	4347069	2:59258883-59260622	SCC155_mock	SCC155_flg22	OK	4.87721	14.6436	1.58614	5.31267	5e-05	0.000341761	yes
XLOC_012239	XLOC_012239	4347071	2:59318756-59320764	SCC155_mock	SCC155_flg22	OK	5.13708	9.18249	0.837938	2.71162	5e-05	0.000341761	yes
XLOC_012263	XLOC_012263	gene:SORBI_3002G208200	2:59986842-59990807	SCC155_mock	SCC155_flg22	OK	3.53465	5.98367	0.759465	3.4017	5e-05	0.000341761	yes
XLOC_012269	XLOC_012269	gene:SORBI_3002G209000	2:60089651-60096586	SCC155_mock	SCC155_flg22	OK	0.176915	1.1052	2.64318	4.7975	5e-05	0.000341761	yes
XLOC_012279	XLOC_012279	gene:SORBI_3002G210800	2:60350708-60353544	SCC155_mock	SCC155_flg22	OK	5.85275	9.99175	0.771624	4.01211	5e-05	0.000341761	yes
XLOC_012300	XLOC_012300	4347164	2:60694459-60696521	SCC155_mock	SCC155_flg22	OK	46.3139	136.295	1.55722	7.78945	5e-05	0.000341761	yes
XLOC_012312	XLOC_012312	gene:SORBI_3002G217100	2:60921100-60923918	SCC155_mock	SCC155_flg22	OK	0.812996	3.91009	2.26588	4.3417	5e-05	0.000341761	yes
XLOC_012319	XLOC_012319	gene:SORBI_3002G218700	2:61051702-61054265	SCC155_mock	SCC155_flg22	OK	1.90906	0.997715	-0.936164	-2.83198	5e-05	0.000341761	yes
XLOC_012325	XLOC_012325	gene:SORBI_3002G220300	2:61161893-61164206	SCC155_mock	SCC155_flg22	OK	5.59917	10.2373	0.87055	4.27091	5e-05	0.000341761	yes
XLOC_012330	XLOC_012330	gene:SORBI_3002G221900	2:61366555-61368022	SCC155_mock	SCC155_flg22	OK	198.621	102.261	-0.957762	-4.96142	5e-05	0.000341761	yes
XLOC_012332	XLOC_012332	gene:SORBI_3002G222800	2:61431364-61434822	SCC155_mock	SCC155_flg22	OK	6.81797	21.2834	1.64231	7.4602	5e-05	0.000341761	yes
XLOC_012336	XLOC_012336	gene:SORBI_3002G223200	2:61451039-61453620	SCC155_mock	SCC155_flg22	OK	155	294.645	0.926712	4.73862	5e-05	0.000341761	yes
XLOC_012338	XLOC_012338	gene:SORBI_3002G223600	2:61499769-61511226	SCC155_mock	SCC155_flg22	OK	14.5792	27.8354	0.933013	4.28934	5e-05	0.000341761	yes
XLOC_012342	XLOC_012342	gene:SORBI_3002G224800	2:61649960-61651663	SCC155_mock	SCC155_flg22	OK	6.65982	3.11448	-1.09649	-3.50698	5e-05	0.000341761	yes
XLOC_012374	XLOC_012374	gene:SORBI_3002G232800	2:62378048-62379587	SCC155_mock	SCC155_flg22	OK	3.73234	18.7276	2.32702	6.99301	5e-05	0.000341761	yes
XLOC_012377	XLOC_012377	gene:SORBI_3002G234200	2:62507589-62513205	SCC155_mock	SCC155_flg22	OK	9.83468	21.7462	1.14481	3.19213	5e-05	0.000341761	yes
XLOC_012389	XLOC_012389	gene:SORBI_3002G237900	2:62824445-62830346	SCC155_mock	SCC155_flg22	OK	285.627	159.979	-0.836248	-3.47119	5e-05	0.000341761	yes
XLOC_012393	XLOC_012393	gene:SORBI_3002G238700	2:62902486-62903077	SCC155_mock	SCC155_flg22	OK	1.212	10.7541	3.14941	5.24219	5e-05	0.000341761	yes
XLOC_012430	XLOC_012430	gene:SORBI_3002G247500	2:63544986-63550471	SCC155_mock	SCC155_flg22	OK	3.66296	5.22263	0.511766	2.43858	5e-05	0.000341761	yes
XLOC_012434	XLOC_012434	gene:SORBI_3002G248100	2:63599011-63600560	SCC155_mock	SCC155_flg22	OK	1.54534	4.53016	1.55164	3.16211	5e-05	0.000341761	yes
XLOC_012444	XLOC_012444	gene:SORBI_3002G249600	2:63673827-63676586	SCC155_mock	SCC155_flg22	OK	1.5475	7.33682	2.24522	7.19547	5e-05	0.000341761	yes
XLOC_012459	XLOC_012459	gene:SORBI_3002G251700	2:63838583-63841526	SCC155_mock	SCC155_flg22	OK	12.3253	19.807	0.684386	3.41853	5e-05	0.000341761	yes
XLOC_012467	XLOC_012467	gene:SORBI_3002G253000	2:63933585-63937861	SCC155_mock	SCC155_flg22	OK	1.66075	6.78835	2.03123	3.9087	5e-05	0.000341761	yes
XLOC_012473	XLOC_012473	gene:SORBI_3002G254200	2:64065131-64068303	SCC155_mock	SCC155_flg22	OK	9.58738	6.22892	-0.622155	-3.03981	5e-05	0.000341761	yes
XLOC_012477	XLOC_012477	gene:SORBI_3002G255200	2:64153486-64155911	SCC155_mock	SCC155_flg22	OK	63.1594	33.9243	-0.896678	-4.58955	5e-05	0.000341761	yes
XLOC_012481	XLOC_012481	gene:SORBI_3002G255600	2:64181847-64186327	SCC155_mock	SCC155_flg22	OK	1.22128	12.8902	3.39981	8.61124	5e-05	0.000341761	yes
XLOC_012487	XLOC_012487	gene:SORBI_3002G256601	2:64255168-64258774	SCC155_mock	SCC155_flg22	OK	0.246957	1.06584	2.10966	4.01672	5e-05	0.000341761	yes
XLOC_012490	XLOC_012490	gene:SORBI_3002G256900	2:64276960-64281982	SCC155_mock	SCC155_flg22	OK	1.30185	0.5722	-1.18598	-2.92144	5e-05	0.000341761	yes
XLOC_012491	XLOC_012491	gene:SORBI_3002G257001,gene:SORBI_3002G257100	2:64286415-64293572	SCC155_mock	SCC155_flg22	OK	37.1037	183.403	2.30538	11.6888	5e-05	0.000341761	yes
XLOC_012519	XLOC_012519	gene:SORBI_3002G261500	2:64670996-64672324	SCC155_mock	SCC155_flg22	OK	4.03952	1.35704	-1.57372	-3.25758	5e-05	0.000341761	yes
XLOC_012533	XLOC_012533	gene:SORBI_3002G264400	2:64892723-64897879	SCC155_mock	SCC155_flg22	OK	31.4446	44.2324	0.49229	2.59509	5e-05	0.000341761	yes
XLOC_012550	XLOC_012550	gene:SORBI_3002G267100	2:65136135-65137578	SCC155_mock	SCC155_flg22	OK	4.5187	10.1444	1.1667	3.60854	5e-05	0.000341761	yes
XLOC_012553	XLOC_012553	gene:SORBI_3002G267800,gene:SORBI_3002G267900	2:65203930-65209133	SCC155_mock	SCC155_flg22	OK	23.4448	16.588	-0.499128	-2.35976	5e-05	0.000341761	yes
XLOC_012560	XLOC_012560	gene:SORBI_3002G269032	2:65291663-65293355	SCC155_mock	SCC155_flg22	OK	0	2.77783	inf	#NAME?	5e-05	0.000341761	yes
XLOC_012563	XLOC_012563	gene:SORBI_3002G269400	2:65308865-65310093	SCC155_mock	SCC155_flg22	OK	3.0769	10.1772	1.72579	5.29007	5e-05	0.000341761	yes
XLOC_012564	XLOC_012564	gene:SORBI_3002G269500	2:65317607-65318342	SCC155_mock	SCC155_flg22	OK	6.8198	26.3048	1.94753	4.43529	5e-05	0.000341761	yes
XLOC_012567	XLOC_012567	gene:SORBI_3002G270000	2:65378008-65384075	SCC155_mock	SCC155_flg22	OK	2.24456	4.57788	1.02825	5.14754	5e-05	0.000341761	yes
XLOC_012605	XLOC_012605	gene:SORBI_3002G276400	2:65902993-65909303	SCC155_mock	SCC155_flg22	OK	8.6333	26.1238	1.59738	5.58889	5e-05	0.000341761	yes
XLOC_012615	XLOC_012615	gene:SORBI_3002G278500	2:66052713-66056563	SCC155_mock	SCC155_flg22	OK	4.60311	9.77386	1.08632	3.8297	5e-05	0.000341761	yes
XLOC_012616	XLOC_012616	gene:SORBI_3002G278700	2:66066398-66068719	SCC155_mock	SCC155_flg22	OK	1048.04	719.304	-0.543017	-2.49112	5e-05	0.000341761	yes
XLOC_012629	XLOC_012629	gene:SORBI_3002G280900	2:66253443-66260003	SCC155_mock	SCC155_flg22	OK	5.26991	7.85435	0.575712	2.45465	5e-05	0.000341761	yes
XLOC_012634	XLOC_012634	gene:SORBI_3002G281700	2:66312997-66316885	SCC155_mock	SCC155_flg22	OK	2.27937	16.2898	2.83726	10.5104	5e-05	0.000341761	yes
XLOC_012637	XLOC_012637	gene:SORBI_3002G282000	2:66330617-66339389	SCC155_mock	SCC155_flg22	OK	2.08639	5.20751	1.31959	4.34582	5e-05	0.000341761	yes
XLOC_012654	XLOC_012654	gene:SORBI_3002G284901	2:66535609-66537512	SCC155_mock	SCC155_flg22	OK	24.9862	9.80681	-1.34928	-4.10508	5e-05	0.000341761	yes
XLOC_012682	XLOC_012682	gene:SORBI_3002G290400	2:66875664-66879204	SCC155_mock	SCC155_flg22	OK	13.3066	26.5647	0.997368	4.74987	5e-05	0.000341761	yes
XLOC_012705	XLOC_012705	gene:SORBI_3002G294100	2:67194966-67198444	SCC155_mock	SCC155_flg22	OK	7.93963	13.7326	0.790457	3.86958	5e-05	0.000341761	yes
XLOC_012738	XLOC_012738	gene:SORBI_3002G301300	2:67799069-67802935	SCC155_mock	SCC155_flg22	OK	30.0769	44.2848	0.558159	2.79468	5e-05	0.000341761	yes
XLOC_012742	XLOC_012742	gene:SORBI_3002G301800	2:67823449-67826962	SCC155_mock	SCC155_flg22	OK	5.97982	11.5486	0.949539	4.47346	5e-05	0.000341761	yes
XLOC_012743	XLOC_012743	gene:SORBI_3002G302400	2:67862720-67866620	SCC155_mock	SCC155_flg22	OK	0.767899	2.369	1.62529	3.28766	5e-05	0.000341761	yes
XLOC_012757	XLOC_012757	gene:SORBI_3002G305600	2:68067145-68069686	SCC155_mock	SCC155_flg22	OK	18.2939	26.9409	0.558438	2.64597	5e-05	0.000341761	yes
XLOC_012758	XLOC_012758	gene:SORBI_3002G306000	2:68083198-68092596	SCC155_mock	SCC155_flg22	OK	14.9577	29.8762	0.998108	5.16891	5e-05	0.000341761	yes
XLOC_012778	XLOC_012778	gene:SORBI_3002G309400	2:68352404-68360363	SCC155_mock	SCC155_flg22	OK	32.9929	51.4182	0.640124	3.31317	5e-05	0.000341761	yes
XLOC_012785	XLOC_012785	gene:SORBI_3002G310600	2:68447932-68449668	SCC155_mock	SCC155_flg22	OK	2.43318	9.81927	2.01277	4.87638	5e-05	0.000341761	yes
XLOC_012795	XLOC_012795	gene:SORBI_3002G312900	2:68624899-68630661	SCC155_mock	SCC155_flg22	OK	11.6736	16.633	0.510804	2.66556	5e-05	0.000341761	yes
XLOC_012836	XLOC_012836	gene:SORBI_3002G322900	2:69418367-69421098	SCC155_mock	SCC155_flg22	OK	1.06318	0.367882	-1.53107	-2.67816	5e-05	0.000341761	yes
XLOC_012839	XLOC_012839	gene:SORBI_3002G323500	2:69465693-69468531	SCC155_mock	SCC155_flg22	OK	0	0.887924	inf	#NAME?	5e-05	0.000341761	yes
XLOC_012841	XLOC_012841	gene:SORBI_3002G323900	2:69486473-69487382	SCC155_mock	SCC155_flg22	OK	5.22336	32.508	2.63774	8.05975	5e-05	0.000341761	yes
XLOC_012852	XLOC_012852	gene:SORBI_3002G326000	2:69600252-69602486	SCC155_mock	SCC155_flg22	OK	0.644553	15.0472	4.54506	5.96759	5e-05	0.000341761	yes
XLOC_012853	XLOC_012853	gene:SORBI_3002G326100	2:69604408-69606169	SCC155_mock	SCC155_flg22	OK	0.468408	12.8788	4.78109	8.3151	5e-05	0.000341761	yes
XLOC_012858	XLOC_012858	gene:SORBI_3002G327800	2:69731165-69734284	SCC155_mock	SCC155_flg22	OK	151.3	251.162	0.731203	3.57387	5e-05	0.000341761	yes
XLOC_012859	XLOC_012859	gene:SORBI_3002G328000	2:69752267-69755875	SCC155_mock	SCC155_flg22	OK	9.78096	24.3293	1.31465	6.0165	5e-05	0.000341761	yes
XLOC_012860	XLOC_012860	gene:SORBI_3002G328100	2:69762015-69766490	SCC155_mock	SCC155_flg22	OK	10.3572	16.9528	0.71089	3.54887	5e-05	0.000341761	yes
XLOC_012864	XLOC_012864	gene:SORBI_3002G328500	2:69784990-69793000	SCC155_mock	SCC155_flg22	OK	2.24421	6.02441	1.42461	3.33595	5e-05	0.000341761	yes
XLOC_012867	XLOC_012867	gene:SORBI_3002G328800	2:69807079-69810181	SCC155_mock	SCC155_flg22	OK	3.66615	8.3251	1.1832	4.34876	5e-05	0.000341761	yes
XLOC_012868	XLOC_012868	gene:SORBI_3002G329000	2:69821537-69825381	SCC155_mock	SCC155_flg22	OK	0.910208	3.7754	2.05236	5.99587	5e-05	0.000341761	yes
XLOC_012869	XLOC_012869	gene:SORBI_3002G329100	2:69826199-69830045	SCC155_mock	SCC155_flg22	OK	6.61289	13.359	1.01446	4.6437	5e-05	0.000341761	yes
XLOC_012890	XLOC_012890	gene:SORBI_3002G333300	2:70162230-70166496	SCC155_mock	SCC155_flg22	OK	13.4554	98.4055	2.87056	14.3708	5e-05	0.000341761	yes
XLOC_012891	XLOC_012891	gene:SORBI_3002G333400	2:70168821-70173890	SCC155_mock	SCC155_flg22	OK	1.43488	26.4717	4.20544	13.5384	5e-05	0.000341761	yes
XLOC_012896	XLOC_012896	gene:SORBI_3002G333900	2:70227887-70231133	SCC155_mock	SCC155_flg22	OK	1.26835	9.22897	2.86322	8.26529	5e-05	0.000341761	yes
XLOC_012918	XLOC_012918	gene:SORBI_3002G337700	2:70491510-70498002	SCC155_mock	SCC155_flg22	OK	23.5229	37.8681	0.686914	3.52878	5e-05	0.000341761	yes
XLOC_012919	XLOC_012919	gene:SORBI_3002G337800	2:70511998-70514411	SCC155_mock	SCC155_flg22	OK	3.97542	16.3746	2.04228	8.11978	5e-05	0.000341761	yes
XLOC_012923	XLOC_012923	gene:SORBI_3002G338500	2:70573681-70576264	SCC155_mock	SCC155_flg22	OK	56.3396	570.858	3.34091	17.2978	5e-05	0.000341761	yes
XLOC_012936	XLOC_012936	gene:SORBI_3002G341000	2:70785172-70791967	SCC155_mock	SCC155_flg22	OK	15.1218	10.9483	-0.465914	-2.18961	5e-05	0.000341761	yes
XLOC_012951	XLOC_012951	4343644	2:70971200-70974828	SCC155_mock	SCC155_flg22	OK	17.8008	84.0617	2.23951	11.1587	5e-05	0.000341761	yes
XLOC_012952	XLOC_012952	4343645	2:70990116-70991534	SCC155_mock	SCC155_flg22	OK	5.84833	11.8447	1.01815	3.10838	5e-05	0.000341761	yes
XLOC_012984	XLOC_012984	gene:SORBI_3002G350800	2:71494955-71497010	SCC155_mock	SCC155_flg22	OK	3.08231	6.29898	1.03111	3.08229	5e-05	0.000341761	yes
XLOC_012985	XLOC_012985	gene:SORBI_3002G350901	2:71498495-71500900	SCC155_mock	SCC155_flg22	OK	6.60985	10.4664	0.66308	2.71292	5e-05	0.000341761	yes
XLOC_012988	XLOC_012988	gene:SORBI_3002G351400	2:71519342-71521811	SCC155_mock	SCC155_flg22	OK	18.2122	50.6988	1.47704	6.19227	5e-05	0.000341761	yes
XLOC_012998	XLOC_012998	gene:SORBI_3002G353400	2:71650326-71654097	SCC155_mock	SCC155_flg22	OK	42.2414	148.229	1.8111	9.43952	5e-05	0.000341761	yes
XLOC_013003	XLOC_013003	gene:SORBI_3002G354501	2:71765750-71769025	SCC155_mock	SCC155_flg22	OK	122.859	78.5544	-0.645235	-3.30672	5e-05	0.000341761	yes
XLOC_013021	XLOC_013021	gene:SORBI_3002G358300	2:72056785-72071453	SCC155_mock	SCC155_flg22	OK	2.28591	42.0566	4.2015	11.8314	5e-05	0.000341761	yes
XLOC_013034	XLOC_013034	4343785	2:72312730-72315380	SCC155_mock	SCC155_flg22	OK	3.94398	25.7235	2.70536	9.74319	5e-05	0.000341761	yes
XLOC_013042	XLOC_013042	gene:SORBI_3002G362900	2:72403575-72410594	SCC155_mock	SCC155_flg22	OK	17.4523	51.9779	1.57448	8.01858	5e-05	0.000341761	yes
XLOC_013045	XLOC_013045	gene:SORBI_3002G363400	2:72452562-72456832	SCC155_mock	SCC155_flg22	OK	17.5796	51.8292	1.55986	8.05282	5e-05	0.000341761	yes
XLOC_013046	XLOC_013046	gene:SORBI_3002G363800	2:72488502-72495847	SCC155_mock	SCC155_flg22	OK	4.41627	2.95963	-0.57741	-2.80047	5e-05	0.000341761	yes
XLOC_013070	XLOC_013070	4343845	2:72793184-72796955	SCC155_mock	SCC155_flg22	OK	2.27491	0.968851	-1.23146	-3.08995	5e-05	0.000341761	yes
XLOC_013074	XLOC_013074	gene:SORBI_3002G369400	2:72860886-72862331	SCC155_mock	SCC155_flg22	OK	8.97776	16.3608	0.865811	3.04389	5e-05	0.000341761	yes
XLOC_013077	XLOC_013077	gene:SORBI_3002G370100	2:72919573-72922813	SCC155_mock	SCC155_flg22	OK	6.96387	15.5685	1.16067	3.9951	5e-05	0.000341761	yes
XLOC_013085	XLOC_013085	gene:SORBI_3002G371800	2:73029287-73032458	SCC155_mock	SCC155_flg22	OK	0.356288	0.857559	1.26719	3.22776	5e-05	0.000341761	yes
XLOC_013111	XLOC_013111	gene:SORBI_3002G377300	2:73419754-73426039	SCC155_mock	SCC155_flg22	OK	7.69643	5.21389	-0.561829	-2.65003	5e-05	0.000341761	yes
XLOC_013121	XLOC_013121	gene:SORBI_3002G379800,gene:SORBI_3002G379866	2:73598019-73607987	SCC155_mock	SCC155_flg22	OK	70.8523	289.68	2.03157	9.41399	5e-05	0.000341761	yes
XLOC_013130	XLOC_013130	gene:SORBI_3002G381300	2:73712951-73714246	SCC155_mock	SCC155_flg22	OK	3.98742	8.18997	1.0384	3.34152	5e-05	0.000341761	yes
XLOC_013132	XLOC_013132	gene:SORBI_3002G381700	2:73808143-73813489	SCC155_mock	SCC155_flg22	OK	58.8454	36.9823	-0.670092	-2.94718	5e-05	0.000341761	yes
XLOC_013137	XLOC_013137	gene:SORBI_3002G383100	2:73889761-73894897	SCC155_mock	SCC155_flg22	OK	3.53551	1.94766	-0.860178	-3.46284	5e-05	0.000341761	yes
XLOC_013168	XLOC_013168	gene:SORBI_3002G387600	2:74170478-74172468	SCC155_mock	SCC155_flg22	OK	10.6257	6.42486	-0.725815	-3.05301	5e-05	0.000341761	yes
XLOC_013171	XLOC_013171	gene:SORBI_3002G388400	2:74207352-74210317	SCC155_mock	SCC155_flg22	OK	25.1036	13.6736	-0.876505	-4.32769	5e-05	0.000341761	yes
XLOC_013173	XLOC_013173	gene:SORBI_3002G388900	2:74261615-74263685	SCC155_mock	SCC155_flg22	OK	5.31633	51.37	3.27242	12.8628	5e-05	0.000341761	yes
XLOC_013175	XLOC_013175	gene:SORBI_3002G389500	2:74291404-74293165	SCC155_mock	SCC155_flg22	OK	15.7016	9.28035	-0.75866	-3.15146	5e-05	0.000341761	yes
XLOC_013179	XLOC_013179	gene:SORBI_3002G390500	2:74350885-74356411	SCC155_mock	SCC155_flg22	OK	363.579	207.519	-0.809029	-3.34932	5e-05	0.000341761	yes
XLOC_013200	XLOC_013200	gene:SORBI_3002G393800	2:74643837-74647947	SCC155_mock	SCC155_flg22	OK	2.31906	3.64428	0.652093	2.6393	5e-05	0.000341761	yes
XLOC_013211	XLOC_013211	gene:SORBI_3002G395300	2:74766163-74768204	SCC155_mock	SCC155_flg22	OK	4.31619	15.7676	1.86913	6.81163	5e-05	0.000341761	yes
XLOC_013266	XLOC_013266	gene:SORBI_3002G405600	2:75508755-75510813	SCC155_mock	SCC155_flg22	OK	46.2974	100.559	1.11904	5.73629	5e-05	0.000341761	yes
XLOC_013276	XLOC_013276	gene:SORBI_3002G407100	2:75642167-75642912	SCC155_mock	SCC155_flg22	OK	4.53161	14.2208	1.64991	3.76231	5e-05	0.000341761	yes
XLOC_013285	XLOC_013285	gene:SORBI_3002G408500,gene:SORBI_3002G408600	2:75739000-75748036	SCC155_mock	SCC155_flg22	OK	5.50777	2.73042	-1.01235	-3.38793	5e-05	0.000341761	yes
XLOC_013323	XLOC_013323	gene:SORBI_3002G417201	2:76437891-76440674	SCC155_mock	SCC155_flg22	OK	18.6933	81.4546	2.12348	8.98784	5e-05	0.000341761	yes
XLOC_013334	XLOC_013334	gene:SORBI_3002G418500	2:76629584-76632298	SCC155_mock	SCC155_flg22	OK	2.73967	7.03129	1.35979	3.84109	5e-05	0.000341761	yes
XLOC_013359	XLOC_013359	4344349	2:77105739-77111030	SCC155_mock	SCC155_flg22	OK	56.9385	98.1052	0.784924	3.57251	5e-05	0.000341761	yes
XLOC_013364	XLOC_013364	gene:SORBI_3002G424800	2:77159951-77162002	SCC155_mock	SCC155_flg22	OK	0.775427	2.35168	1.60063	3.32755	5e-05	0.000341761	yes
XLOC_013379	XLOC_013379	gene:SORBI_3002G427400	2:77388759-77390745	SCC155_mock	SCC155_flg22	OK	3.63506	11.0085	1.59856	4.85994	5e-05	0.000341761	yes
XLOC_013414	XLOC_013414	-	2:8310601-8310788	SCC155_mock	SCC155_flg22	OK	0	6.59876	inf	#NAME?	5e-05	0.000341761	yes
XLOC_013430	XLOC_013430	-	2:26092761-26094546	SCC155_mock	SCC155_flg22	OK	0.341192	1.30992	1.94082	3.39182	5e-05	0.000341761	yes
XLOC_013437	XLOC_013437	-	2:49859111-49859238	SCC155_mock	SCC155_flg22	OK	0	55.169	inf	#NAME?	5e-05	0.000341761	yes
XLOC_013449	XLOC_013449	-	2:63305948-63306396	SCC155_mock	SCC155_flg22	OK	8.20434	17.0752	1.05744	2.77271	5e-05	0.000341761	yes
XLOC_013452	XLOC_013452	-	2:65020006-65022971	SCC155_mock	SCC155_flg22	OK	41.1795	27.2518	-0.595575	-3.04515	5e-05	0.000341761	yes
XLOC_013454	XLOC_013454	-	2:66427569-66428216	SCC155_mock	SCC155_flg22	OK	0	0.677786	inf	#NAME?	5e-05	0.000341761	yes
XLOC_013455	XLOC_013455	-	2:66428366-66434427	SCC155_mock	SCC155_flg22	OK	0	0.788579	inf	#NAME?	5e-05	0.000341761	yes
XLOC_013465	XLOC_013465	-	2:74666238-74672102	SCC155_mock	SCC155_flg22	OK	4.6653	2.81121	-0.73078	-3.33877	5e-05	0.000341761	yes
XLOC_013499	XLOC_013499	gene:SORBI_3003G006833	3:595236-609310	SCC155_mock	SCC155_flg22	OK	14.8814	9.37525	-0.666579	-2.74627	5e-05	0.000341761	yes
XLOC_013527	XLOC_013527	gene:SORBI_3003G012600	3:1101410-1104216	SCC155_mock	SCC155_flg22	OK	4.95338	2.90748	-0.768642	-2.48055	5e-05	0.000341761	yes
XLOC_013542	XLOC_013542	gene:SORBI_3003G014900	3:1327864-1333444	SCC155_mock	SCC155_flg22	OK	3.0428	1.86286	-0.707876	-2.4786	5e-05	0.000341761	yes
XLOC_013560	XLOC_013560	gene:SORBI_3003G019200	3:1718269-1719296	SCC155_mock	SCC155_flg22	OK	26.1072	200.74	2.94281	13.6407	5e-05	0.000341761	yes
XLOC_013569	XLOC_013569	gene:SORBI_3003G020500	3:1772848-1775089	SCC155_mock	SCC155_flg22	OK	6.91949	3.0299	-1.19139	-3.93919	5e-05	0.000341761	yes
XLOC_013578	XLOC_013578	gene:SORBI_3003G021900	3:1880606-1882169	SCC155_mock	SCC155_flg22	OK	13.921	23.7279	0.769322	2.99922	5e-05	0.000341761	yes
XLOC_013581	XLOC_013581	gene:SORBI_3003G022600	3:1935756-1938722	SCC155_mock	SCC155_flg22	OK	28.0754	16.3738	-0.777922	-3.85748	5e-05	0.000341761	yes
XLOC_013583	XLOC_013583	gene:SORBI_3003G022900	3:1974118-1982890	SCC155_mock	SCC155_flg22	OK	0.189794	1.06614	2.48989	5.28844	5e-05	0.000341761	yes
XLOC_013584	XLOC_013584	gene:SORBI_3003G023000	3:1989438-1993640	SCC155_mock	SCC155_flg22	OK	65.8557	137.613	1.06324	5.28613	5e-05	0.000341761	yes
XLOC_013589	XLOC_013589	gene:SORBI_3003G023800	3:2052040-2054641	SCC155_mock	SCC155_flg22	OK	24.9785	15.6867	-0.671147	-3.1716	5e-05	0.000341761	yes
XLOC_013598	XLOC_013598	gene:SORBI_3003G025300	3:2140515-2143119	SCC155_mock	SCC155_flg22	OK	0.679183	5.9803	3.13835	9.14544	5e-05	0.000341761	yes
XLOC_013612	XLOC_013612	gene:SORBI_3003G027500	3:2424270-2429173	SCC155_mock	SCC155_flg22	OK	18.3228	27.3238	0.576522	2.94795	5e-05	0.000341761	yes
XLOC_013622	XLOC_013622	gene:SORBI_3003G029400	3:2589705-2590497	SCC155_mock	SCC155_flg22	OK	4.73982	20.1666	2.08906	4.58334	5e-05	0.000341761	yes
XLOC_013641	XLOC_013641	gene:SORBI_3003G032900	3:3033820-3037216	SCC155_mock	SCC155_flg22	OK	11.0785	22.4249	1.01735	4.38345	5e-05	0.000341761	yes
XLOC_013649	XLOC_013649	gene:SORBI_3003G034300	3:3130702-3133004	SCC155_mock	SCC155_flg22	OK	34.2734	86.4159	1.33421	6.77289	5e-05	0.000341761	yes
XLOC_013651	XLOC_013651	gene:SORBI_3003G034400	3:3150285-3153822	SCC155_mock	SCC155_flg22	OK	1.62267	0.823403	-0.978701	-2.50913	5e-05	0.000341761	yes
XLOC_013665	XLOC_013665	gene:SORBI_3003G036600	3:3358241-3365059	SCC155_mock	SCC155_flg22	OK	9.60548	13.5862	0.500207	2.31915	5e-05	0.000341761	yes
XLOC_013667	XLOC_013667	gene:SORBI_3003G036700	3:3381537-3384118	SCC155_mock	SCC155_flg22	OK	1.55645	7.26022	2.22175	5.72961	5e-05	0.000341761	yes
XLOC_013688	XLOC_013688	gene:SORBI_3003G041100	3:3834115-3838720	SCC155_mock	SCC155_flg22	OK	3.43779	5.16066	0.586075	2.51992	5e-05	0.000341761	yes
XLOC_013689	XLOC_013689	gene:SORBI_3003G041200	3:3842929-3844649	SCC155_mock	SCC155_flg22	OK	1.14345	3.66018	1.67852	4.98518	5e-05	0.000341761	yes
XLOC_013701	XLOC_013701	gene:SORBI_3003G042900	3:3966340-3968202	SCC155_mock	SCC155_flg22	OK	280.488	171.009	-0.71387	-3.91437	5e-05	0.000341761	yes
XLOC_013703	XLOC_013703	gene:SORBI_3003G043600	3:4027166-4030382	SCC155_mock	SCC155_flg22	OK	2.99049	7.00608	1.22822	4.93621	5e-05	0.000341761	yes
XLOC_013705	XLOC_013705	gene:SORBI_3003G043800	3:4044737-4048641	SCC155_mock	SCC155_flg22	OK	9.3777	14.8744	0.665522	3.20379	5e-05	0.000341761	yes
XLOC_013707	XLOC_013707	gene:SORBI_3003G044200	3:4066918-4072805	SCC155_mock	SCC155_flg22	OK	28.5727	39.6037	0.470994	2.42994	5e-05	0.000341761	yes
XLOC_013711	XLOC_013711	gene:SORBI_3003G045000	3:4128790-4132084	SCC155_mock	SCC155_flg22	OK	5.00633	3.21953	-0.636905	-2.34334	5e-05	0.000341761	yes
XLOC_013725	XLOC_013725	gene:SORBI_3003G047400	3:4321654-4323859	SCC155_mock	SCC155_flg22	OK	0.972923	2.36885	1.28379	3.35533	5e-05	0.000341761	yes
XLOC_013728	XLOC_013728	gene:SORBI_3003G047800	3:4347676-4350277	SCC155_mock	SCC155_flg22	OK	53.2602	75.0712	0.495203	2.54862	5e-05	0.000341761	yes
XLOC_013729	XLOC_013729	gene:SORBI_3003G047900	3:4375571-4381775	SCC155_mock	SCC155_flg22	OK	1.05272	1.90337	0.854437	2.51523	5e-05	0.000341761	yes
XLOC_013738	XLOC_013738	gene:SORBI_3003G049400	3:4517186-4518712	SCC155_mock	SCC155_flg22	OK	13.398	21.2621	0.666271	3.68351	5e-05	0.000341761	yes
XLOC_013751	XLOC_013751	gene:SORBI_3003G052300	3:4721512-4725477	SCC155_mock	SCC155_flg22	OK	43.2754	23.5984	-0.874855	-4.3513	5e-05	0.000341761	yes
XLOC_013765	XLOC_013765	gene:SORBI_3003G054900	3:4946601-4950029	SCC155_mock	SCC155_flg22	OK	11.5193	16.7881	0.543385	2.59352	5e-05	0.000341761	yes
XLOC_013772	XLOC_013772	gene:SORBI_3003G055600	3:4987554-4991981	SCC155_mock	SCC155_flg22	OK	4.0691	2.37887	-0.774433	-3.13397	5e-05	0.000341761	yes
XLOC_013788	XLOC_013788	gene:SORBI_3003G058001	3:5126379-5130746	SCC155_mock	SCC155_flg22	OK	0.272709	0.928112	1.76693	4.22664	5e-05	0.000341761	yes
XLOC_013812	XLOC_013812	gene:SORBI_3003G061900	3:5413737-5419087	SCC155_mock	SCC155_flg22	OK	12.1983	25.0323	1.0371	4.79136	5e-05	0.000341761	yes
XLOC_013813	XLOC_013813	gene:SORBI_3003G062000	3:5421763-5422965	SCC155_mock	SCC155_flg22	OK	8.98608	3.6363	-1.30522	-3.51551	5e-05	0.000341761	yes
XLOC_013829	XLOC_013829	gene:SORBI_3003G065501	3:5609313-5612502	SCC155_mock	SCC155_flg22	OK	1.07674	3.32216	1.62545	3.87311	5e-05	0.000341761	yes
XLOC_013839	XLOC_013839	gene:SORBI_3003G067700	3:5746135-5746884	SCC155_mock	SCC155_flg22	OK	6.94015	17.916	1.36821	4.13725	5e-05	0.000341761	yes
XLOC_013849	XLOC_013849	gene:SORBI_3003G071700	3:6096148-6101854	SCC155_mock	SCC155_flg22	OK	1.72463	8.04316	2.22148	9.04222	5e-05	0.000341761	yes
XLOC_013868	XLOC_013868	gene:SORBI_3003G074500	3:6339761-6341516	SCC155_mock	SCC155_flg22	OK	9.97815	5.00913	-0.994212	-3.26199	5e-05	0.000341761	yes
XLOC_013869	XLOC_013869	gene:SORBI_3003G074600	3:6349292-6351007	SCC155_mock	SCC155_flg22	OK	4.67613	2.32531	-1.00789	-2.57679	5e-05	0.000341761	yes
XLOC_013881	XLOC_013881	gene:SORBI_3003G076500	3:6512547-6515642	SCC155_mock	SCC155_flg22	OK	40.1086	60.9807	0.604441	3.09146	5e-05	0.000341761	yes
XLOC_013884	XLOC_013884	gene:SORBI_3003G076800	3:6539124-6540717	SCC155_mock	SCC155_flg22	OK	17.6269	10.0302	-0.813426	-3.05147	5e-05	0.000341761	yes
XLOC_013892	XLOC_013892	gene:SORBI_3003G078800	3:6774791-6778333	SCC155_mock	SCC155_flg22	OK	58.6363	85.3265	0.5412	2.75682	5e-05	0.000341761	yes
XLOC_013899	XLOC_013899	gene:SORBI_3003G081100	3:6981609-6986283	SCC155_mock	SCC155_flg22	OK	4.09382	8.60533	1.07178	4.18069	5e-05	0.000341761	yes
XLOC_013901	XLOC_013901	gene:SORBI_3003G081300,gene:SORBI_3003G081400,gene:SORBI_3003G081601,gene:SORBI_3003G081700	3:6990453-7018298	SCC155_mock	SCC155_flg22	OK	35.2322	70.2776	0.99617	3.14049	5e-05	0.000341761	yes
XLOC_013906	XLOC_013906	4325693	3:7081833-7084517	SCC155_mock	SCC155_flg22	OK	2.78158	7.83588	1.49419	5.92765	5e-05	0.000341761	yes
XLOC_013910	XLOC_013910	gene:SORBI_3003G083400	3:7161170-7171894	SCC155_mock	SCC155_flg22	OK	2.25966	1.5392	-0.553923	-2.80241	5e-05	0.000341761	yes
XLOC_013959	XLOC_013959	gene:SORBI_3003G093000	3:8085222-8086357	SCC155_mock	SCC155_flg22	OK	0.765313	3.6865	2.26813	4.03006	5e-05	0.000341761	yes
XLOC_013965	XLOC_013965	gene:SORBI_3003G093900	3:8184278-8186830	SCC155_mock	SCC155_flg22	OK	20.0727	34.5243	0.78238	3.69172	5e-05	0.000341761	yes
XLOC_013967	XLOC_013967	gene:SORBI_3003G094200	3:8193397-8196775	SCC155_mock	SCC155_flg22	OK	6.76578	18.6746	1.46475	5.98235	5e-05	0.000341761	yes
XLOC_013978	XLOC_013978	gene:SORBI_3003G095400	3:8364327-8368084	SCC155_mock	SCC155_flg22	OK	14.6431	27.2538	0.896239	4.42149	5e-05	0.000341761	yes
XLOC_013985	XLOC_013985	gene:SORBI_3003G096900	3:8573856-8577124	SCC155_mock	SCC155_flg22	OK	3.14625	5.23676	0.735043	3.15895	5e-05	0.000341761	yes
XLOC_013986	XLOC_013986	gene:SORBI_3003G097100	3:8585282-8592531	SCC155_mock	SCC155_flg22	OK	13.9125	30.7826	1.14574	5.35636	5e-05	0.000341761	yes
XLOC_014005	XLOC_014005	gene:SORBI_3003G100900	3:8923837-8925084	SCC155_mock	SCC155_flg22	OK	12.0852	4.25607	-1.50565	-3.70657	5e-05	0.000341761	yes
XLOC_014017	XLOC_014017	gene:SORBI_3003G104350	3:9337587-9342146	SCC155_mock	SCC155_flg22	OK	38.7099	23.1846	-0.739536	-3.40177	5e-05	0.000341761	yes
XLOC_014020	XLOC_014020	gene:SORBI_3003G105000	3:9486490-9491334	SCC155_mock	SCC155_flg22	OK	28.9719	45.1128	0.638883	3.22625	5e-05	0.000341761	yes
XLOC_014048	XLOC_014048	gene:SORBI_3003G111500	3:10031866-10033400	SCC155_mock	SCC155_flg22	OK	10.5334	17.3223	0.717661	2.613	5e-05	0.000341761	yes
XLOC_014054	XLOC_014054	gene:SORBI_3003G112400	3:10104897-10105947	SCC155_mock	SCC155_flg22	OK	0	0.52086	inf	#NAME?	5e-05	0.000341761	yes
XLOC_014062	XLOC_014062	gene:SORBI_3003G113800	3:10257895-10262483	SCC155_mock	SCC155_flg22	OK	69.2227	119.641	0.789389	3.88551	5e-05	0.000341761	yes
XLOC_014078	XLOC_014078	gene:SORBI_3003G118000	3:10669659-10670849	SCC155_mock	SCC155_flg22	OK	29.7133	81.5383	1.45637	7.2794	5e-05	0.000341761	yes
XLOC_014084	XLOC_014084	gene:SORBI_3003G118900	3:10759325-10763343	SCC155_mock	SCC155_flg22	OK	0.972185	1.98399	1.0291	3.27248	5e-05	0.000341761	yes
XLOC_014110	XLOC_014110	gene:SORBI_3003G123300	3:11213882-11216656	SCC155_mock	SCC155_flg22	OK	2.30319	0.977732	-1.23612	-3.86903	5e-05	0.000341761	yes
XLOC_014127	XLOC_014127	gene:SORBI_3003G126100	3:11554825-11560062	SCC155_mock	SCC155_flg22	OK	3.14471	18.3917	2.54806	8.45481	5e-05	0.000341761	yes
XLOC_014132	XLOC_014132	gene:SORBI_3003G127100	3:11649266-11652332	SCC155_mock	SCC155_flg22	OK	2.85601	5.75658	1.01121	2.92646	5e-05	0.000341761	yes
XLOC_014135	XLOC_014135	gene:SORBI_3003G127500	3:11715428-11719235	SCC155_mock	SCC155_flg22	OK	10.0563	6.57358	-0.613344	-2.47624	5e-05	0.000341761	yes
XLOC_014144	XLOC_014144	gene:SORBI_3003G129400	3:12102872-12107826	SCC155_mock	SCC155_flg22	OK	0.166149	1.37989	3.05401	7.36374	5e-05	0.000341761	yes
XLOC_014156	XLOC_014156	gene:SORBI_3003G131800	3:12374711-12381298	SCC155_mock	SCC155_flg22	OK	8.56908	5.71168	-0.585224	-2.61805	5e-05	0.000341761	yes
XLOC_014188	XLOC_014188	gene:SORBI_3003G138400	3:13400560-13405829	SCC155_mock	SCC155_flg22	OK	15.9289	44.8304	1.49283	6.7571	5e-05	0.000341761	yes
XLOC_014190	XLOC_014190	gene:SORBI_3003G139100	3:13452635-13453437	SCC155_mock	SCC155_flg22	OK	455.172	283.804	-0.681518	-2.73627	5e-05	0.000341761	yes
XLOC_014197	XLOC_014197	4325162	3:13608148-13614314	SCC155_mock	SCC155_flg22	OK	25.1355	38.5171	0.615775	3.17098	5e-05	0.000341761	yes
XLOC_014220	XLOC_014220	gene:SORBI_3003G144900	3:14838543-14844936	SCC155_mock	SCC155_flg22	OK	2.32597	7.83155	1.75147	7.18981	5e-05	0.000341761	yes
XLOC_014225	XLOC_014225	gene:SORBI_3003G146100	3:15033522-15036126	SCC155_mock	SCC155_flg22	OK	0.4039	12.3353	4.93265	13.3609	5e-05	0.000341761	yes
XLOC_014253	XLOC_014253	MIR408	3:15908237-15915520	SCC155_mock	SCC155_flg22	OK	17.1428	3.32014	-2.36829	-3.31788	5e-05	0.000341761	yes
XLOC_014257	XLOC_014257	gene:SORBI_3003G152000	3:16131502-16135762	SCC155_mock	SCC155_flg22	OK	3.53563	7.36917	1.05954	3.27045	5e-05	0.000341761	yes
XLOC_014259	XLOC_014259	gene:SORBI_3003G152200	3:16165845-16168878	SCC155_mock	SCC155_flg22	OK	2.20237	4.51607	1.03601	2.66567	5e-05	0.000341761	yes
XLOC_014269	XLOC_014269	gene:SORBI_3003G153800	3:16628709-16632600	SCC155_mock	SCC155_flg22	OK	9.56066	19.8963	1.05732	5.1216	5e-05	0.000341761	yes
XLOC_014300	XLOC_014300	gene:SORBI_3003G158600	3:18206541-18206847	SCC155_mock	SCC155_flg22	OK	70.1927	165.561	1.23797	4.03449	5e-05	0.000341761	yes
XLOC_014345	XLOC_014345	gene:SORBI_3003G167000	3:26253833-26261693	SCC155_mock	SCC155_flg22	OK	7.05729	11.584	0.714943	3.26225	5e-05	0.000341761	yes
XLOC_014380	XLOC_014380	gene:SORBI_3003G173700	3:40407297-40409924	SCC155_mock	SCC155_flg22	OK	111.06	18.0989	-2.61737	-11.2401	5e-05	0.000341761	yes
XLOC_014383	XLOC_014383	gene:SORBI_3003G174100	3:41150969-41152943	SCC155_mock	SCC155_flg22	OK	6.92784	3.45284	-1.00462	-2.96618	5e-05	0.000341761	yes
XLOC_014429	XLOC_014429	gene:SORBI_3003G181500	3:47871366-47874457	SCC155_mock	SCC155_flg22	OK	18.1909	25.405	0.481894	2.44062	5e-05	0.000341761	yes
XLOC_014437	XLOC_014437	gene:SORBI_3003G183000	3:48473341-48476596	SCC155_mock	SCC155_flg22	OK	9.44851	6.31342	-0.581665	-2.82268	5e-05	0.000341761	yes
XLOC_014440	XLOC_014440	gene:SORBI_3003G183600	3:48817704-48819078	SCC155_mock	SCC155_flg22	OK	4.42587	8.64064	0.965178	2.78258	5e-05	0.000341761	yes
XLOC_014466	XLOC_014466	gene:SORBI_3003G188000	3:50680411-50685197	SCC155_mock	SCC155_flg22	OK	1.64519	4.25904	1.37228	4.43272	5e-05	0.000341761	yes
XLOC_014468	XLOC_014468	gene:SORBI_3003G188200	3:50725472-50728056	SCC155_mock	SCC155_flg22	OK	4.01808	1.71469	-1.22856	-2.61448	5e-05	0.000341761	yes
XLOC_014491	XLOC_014491	gene:SORBI_3003G192600	3:51436965-51439697	SCC155_mock	SCC155_flg22	OK	8.10593	14.7201	0.860734	4.21079	5e-05	0.000341761	yes
XLOC_014496	XLOC_014496	gene:SORBI_3003G193700	3:51631928-51636950	SCC155_mock	SCC155_flg22	OK	31.9306	21.4891	-0.571334	-2.94345	5e-05	0.000341761	yes
XLOC_014505	XLOC_014505	gene:SORBI_3003G195600	3:51971320-51975127	SCC155_mock	SCC155_flg22	OK	9.92418	50.3611	2.34329	10.0475	5e-05	0.000341761	yes
XLOC_014522	XLOC_014522	gene:SORBI_3003G198200	3:52416896-52421399	SCC155_mock	SCC155_flg22	OK	36.5385	21.7543	-0.748113	-3.66518	5e-05	0.000341761	yes
XLOC_014530	XLOC_014530	gene:SORBI_3003G199400	3:52648840-52650568	SCC155_mock	SCC155_flg22	OK	0.665599	12.3543	4.21421	9.69563	5e-05	0.000341761	yes
XLOC_014550	XLOC_014550	gene:SORBI_3003G203500	3:53331224-53339384	SCC155_mock	SCC155_flg22	OK	26.8787	44.1005	0.714332	3.43992	5e-05	0.000341761	yes
XLOC_014551	XLOC_014551	gene:SORBI_3003G203600	3:53368964-53376625	SCC155_mock	SCC155_flg22	OK	3.87765	8.86545	1.19301	3.84998	5e-05	0.000341761	yes
XLOC_014558	XLOC_014558	gene:SORBI_3003G204750	3:53467867-53473076	SCC155_mock	SCC155_flg22	OK	10.8979	112.51	3.36794	15.0667	5e-05	0.000341761	yes
XLOC_014577	XLOC_014577	gene:SORBI_3003G207900	3:53916561-53921201	SCC155_mock	SCC155_flg22	OK	2.53609	4.05154	0.675863	2.66291	5e-05	0.000341761	yes
XLOC_014582	XLOC_014582	gene:SORBI_3003G208700	3:54084644-54087929	SCC155_mock	SCC155_flg22	OK	0.804653	2.68832	1.74027	4.61066	5e-05	0.000341761	yes
XLOC_014595	XLOC_014595	gene:SORBI_3003G210900	3:54361560-54367035	SCC155_mock	SCC155_flg22	OK	30.378	21.1344	-0.523439	-2.69587	5e-05	0.000341761	yes
XLOC_014604	XLOC_014604	gene:SORBI_3003G212300	3:54707970-54715142	SCC155_mock	SCC155_flg22	OK	24.8952	55.7732	1.16371	4.56369	5e-05	0.000341761	yes
XLOC_014616	XLOC_014616	gene:SORBI_3003G214400	3:54835479-54846977	SCC155_mock	SCC155_flg22	OK	10.935	23.5548	1.10707	4.67558	5e-05	0.000341761	yes
XLOC_014644	XLOC_014644	gene:SORBI_3003G220200,gene:SORBI_3003G220266	3:55538594-55547957	SCC155_mock	SCC155_flg22	OK	16.8933	29.693	0.813669	4.15958	5e-05	0.000341761	yes
XLOC_014659	XLOC_014659	gene:SORBI_3003G222800	3:55886025-55888995	SCC155_mock	SCC155_flg22	OK	3.01542	21.2126	2.81449	7.02585	5e-05	0.000341761	yes
XLOC_014670	XLOC_014670	4329192	3:56238856-56240954	SCC155_mock	SCC155_flg22	OK	13.6231	65.6535	2.26882	9.97245	5e-05	0.000341761	yes
XLOC_014684	XLOC_014684	gene:SORBI_3003G228400	3:56610803-56613856	SCC155_mock	SCC155_flg22	OK	7.12344	16.0037	1.16776	5.1908	5e-05	0.000341761	yes
XLOC_014685	XLOC_014685	gene:SORBI_3003G228500	3:56646490-56649472	SCC155_mock	SCC155_flg22	OK	12.1489	43.9932	1.85645	8.92045	5e-05	0.000341761	yes
XLOC_014688	XLOC_014688	gene:SORBI_3003G228900	3:56711354-56715010	SCC155_mock	SCC155_flg22	OK	6.33908	21.4294	1.75725	7.5833	5e-05	0.000341761	yes
XLOC_014689	XLOC_014689	gene:SORBI_3003G229000	3:56722666-56725127	SCC155_mock	SCC155_flg22	OK	5.97836	27.2564	2.18877	9.48436	5e-05	0.000341761	yes
XLOC_014700	XLOC_014700	gene:SORBI_3003G230000	3:56967922-56972277	SCC155_mock	SCC155_flg22	OK	2.8535	5.07992	0.832076	3.33016	5e-05	0.000341761	yes
XLOC_014716	XLOC_014716	gene:SORBI_3003G232900	3:57192513-57194484	SCC155_mock	SCC155_flg22	OK	7.06489	14.5824	1.04548	3.82675	5e-05	0.000341761	yes
XLOC_014722	XLOC_014722	gene:SORBI_3003G234000	3:57287419-57289498	SCC155_mock	SCC155_flg22	OK	1.52771	5.42558	1.82841	5.58931	5e-05	0.000341761	yes
XLOC_014726	XLOC_014726	gene:SORBI_3003G234500	3:57318945-57321939	SCC155_mock	SCC155_flg22	OK	115.57	514.683	2.15491	7.95937	5e-05	0.000341761	yes
XLOC_014765	XLOC_014765	gene:SORBI_3003G240500	3:57958522-57960470	SCC155_mock	SCC155_flg22	OK	2.19009	7.43631	1.76359	4.56614	5e-05	0.000341761	yes
XLOC_014784	XLOC_014784	gene:SORBI_3003G244600	3:58393939-58395882	SCC155_mock	SCC155_flg22	OK	712.227	1249.3	0.810709	3.2597	5e-05	0.000341761	yes
XLOC_014790	XLOC_014790	gene:SORBI_3003G245900	3:58483278-58486247	SCC155_mock	SCC155_flg22	OK	10.882	6.51738	-0.739579	-3.24549	5e-05	0.000341761	yes
XLOC_014802	XLOC_014802	gene:SORBI_3003G247900	3:58664751-58666877	SCC155_mock	SCC155_flg22	OK	27.8566	19.6236	-0.505427	-2.45461	5e-05	0.000341761	yes
XLOC_014823	XLOC_014823	gene:SORBI_3003G252400	3:59085422-59089004	SCC155_mock	SCC155_flg22	OK	17.8037	42.5131	1.25573	6.15187	5e-05	0.000341761	yes
XLOC_014824	XLOC_014824	gene:SORBI_3003G252600	3:59109560-59116167	SCC155_mock	SCC155_flg22	OK	11.1458	17.4448	0.646297	3.2331	5e-05	0.000341761	yes
XLOC_014847	XLOC_014847	gene:SORBI_3003G256550	3:59457860-59463303	SCC155_mock	SCC155_flg22	OK	0.0962048	2.318	4.59063	3.47906	5e-05	0.000341761	yes
XLOC_014853	XLOC_014853	gene:SORBI_3003G257200	3:59537636-59544767	SCC155_mock	SCC155_flg22	OK	3.84899	2.24363	-0.778643	-3.77289	5e-05	0.000341761	yes
XLOC_014869	XLOC_014869	gene:SORBI_3003G260000	3:59791802-59793260	SCC155_mock	SCC155_flg22	OK	74.1817	33.2553	-1.15748	-5.67791	5e-05	0.000341761	yes
XLOC_014877	XLOC_014877	4324115	3:59883668-59885961	SCC155_mock	SCC155_flg22	OK	85.1146	58.7025	-0.535984	-2.52543	5e-05	0.000341761	yes
XLOC_014895	XLOC_014895	gene:SORBI_3003G265100	3:60191243-60196885	SCC155_mock	SCC155_flg22	OK	11.2693	61.51	2.44842	11.6709	5e-05	0.000341761	yes
XLOC_014900	XLOC_014900	gene:SORBI_3003G265900	3:60278346-60282935	SCC155_mock	SCC155_flg22	OK	0.704484	1.93381	1.4568	4.93597	5e-05	0.000341761	yes
XLOC_014904	XLOC_014904	gene:SORBI_3003G266500	3:60343803-60347353	SCC155_mock	SCC155_flg22	OK	18.7651	12.4375	-0.593352	-2.9605	5e-05	0.000341761	yes
XLOC_014905	XLOC_014905	gene:SORBI_3003G266600	3:60350152-60356018	SCC155_mock	SCC155_flg22	OK	19.213	7.54301	-1.34887	-6.67965	5e-05	0.000341761	yes
XLOC_014912	XLOC_014912	gene:SORBI_3003G267700	3:60421756-60428660	SCC155_mock	SCC155_flg22	OK	4.05193	14.5028	1.83965	9.09321	5e-05	0.000341761	yes
XLOC_014920	XLOC_014920	gene:SORBI_3003G268700	3:60531878-60533602	SCC155_mock	SCC155_flg22	OK	5.80903	11.3027	0.9603	3.01201	5e-05	0.000341761	yes
XLOC_014921	XLOC_014921	gene:SORBI_3003G268800	3:60567215-60569238	SCC155_mock	SCC155_flg22	OK	2.77827	12.7028	2.19288	5.69934	5e-05	0.000341761	yes
XLOC_014942	XLOC_014942	gene:SORBI_3003G272200	3:60842727-60845261	SCC155_mock	SCC155_flg22	OK	1.42622	10.9725	2.94363	8.21335	5e-05	0.000341761	yes
XLOC_014943	XLOC_014943	gene:SORBI_3003G272400	3:60870033-60875740	SCC155_mock	SCC155_flg22	OK	6.34805	22.1708	1.80427	9.06918	5e-05	0.000341761	yes
XLOC_014953	XLOC_014953	gene:SORBI_3003G273900	3:61008734-61013024	SCC155_mock	SCC155_flg22	OK	13.0354	22.1454	0.764579	3.67392	5e-05	0.000341761	yes
XLOC_014965	XLOC_014965	gene:SORBI_3003G275900	3:61242574-61245017	SCC155_mock	SCC155_flg22	OK	4.42135	34.6129	2.96875	12.1825	5e-05	0.000341761	yes
XLOC_014969	XLOC_014969	gene:SORBI_3003G277400,gene:SORBI_3003G277500	3:61316751-61322124	SCC155_mock	SCC155_flg22	OK	10.37	29.417	1.50423	6.94033	5e-05	0.000341761	yes
XLOC_014973	XLOC_014973	gene:SORBI_3003G278000	3:61406874-61407727	SCC155_mock	SCC155_flg22	OK	85.1614	130.833	0.619456	3.05844	5e-05	0.000341761	yes
XLOC_014991	XLOC_014991	gene:SORBI_3003G280400	3:61559065-61563179	SCC155_mock	SCC155_flg22	OK	0.224765	0.974018	2.11553	3.68587	5e-05	0.000341761	yes
XLOC_015013	XLOC_015013	gene:SORBI_3003G284300	3:61819542-61824564	SCC155_mock	SCC155_flg22	OK	62.4005	92.7942	0.572476	2.84446	5e-05	0.000341761	yes
XLOC_015024	XLOC_015024	gene:SORBI_3003G286300	3:61924906-61929807	SCC155_mock	SCC155_flg22	OK	13.6172	8.8325	-0.624532	-2.75889	5e-05	0.000341761	yes
XLOC_015038	XLOC_015038	gene:SORBI_3003G288000,gene:SORBI_3003G288100	3:62117812-62123784	SCC155_mock	SCC155_flg22	OK	83.0998	127.329	0.615648	3.04117	5e-05	0.000341761	yes
XLOC_015039	XLOC_015039	gene:SORBI_3003G288300	3:62147840-62149477	SCC155_mock	SCC155_flg22	OK	2.43104	5.01824	1.04561	3.18644	5e-05	0.000341761	yes
XLOC_015049	XLOC_015049	gene:SORBI_3003G289800	3:62231641-62236073	SCC155_mock	SCC155_flg22	OK	1.65444	3.10138	0.906569	2.79626	5e-05	0.000341761	yes
XLOC_015060	XLOC_015060	gene:SORBI_3003G291600	3:62418195-62421907	SCC155_mock	SCC155_flg22	OK	15.9192	71.3876	2.16491	10.7124	5e-05	0.000341761	yes
XLOC_015062	XLOC_015062	gene:SORBI_3003G292000	3:62459069-62463091	SCC155_mock	SCC155_flg22	OK	4.86146	2.55895	-0.925836	-2.95165	5e-05	0.000341761	yes
XLOC_015080	XLOC_015080	gene:SORBI_3003G295400	3:62767920-62773957	SCC155_mock	SCC155_flg22	OK	12.3645	37.3336	1.59427	8.10341	5e-05	0.000341761	yes
XLOC_015087	XLOC_015087	4324625	3:62851273-62857742	SCC155_mock	SCC155_flg22	OK	6.21772	2.88615	-1.10724	-4.83369	5e-05	0.000341761	yes
XLOC_015094	XLOC_015094	gene:SORBI_3003G297600	3:62942080-62942758	SCC155_mock	SCC155_flg22	OK	25.8656	87.3557	1.75587	6.23551	5e-05	0.000341761	yes
XLOC_015128	XLOC_015128	gene:SORBI_3003G305400	3:63525993-63529343	SCC155_mock	SCC155_flg22	OK	2.56212	7.41389	1.53289	6.50056	5e-05	0.000341761	yes
XLOC_015138	XLOC_015138	4325503	3:63729937-63734355	SCC155_mock	SCC155_flg22	OK	28.6684	48.8367	0.768504	3.96315	5e-05	0.000341761	yes
XLOC_015147	XLOC_015147	gene:SORBI_3003G310200	3:63833929-63835342	SCC155_mock	SCC155_flg22	OK	5.07973	1.67455	-1.60098	-3.62744	5e-05	0.000341761	yes
XLOC_015155	XLOC_015155	gene:SORBI_3003G311700	3:63988794-63993036	SCC155_mock	SCC155_flg22	OK	9.70605	17.8358	0.877819	3.87217	5e-05	0.000341761	yes
XLOC_015159	XLOC_015159	gene:SORBI_3003G312400	3:64060568-64067891	SCC155_mock	SCC155_flg22	OK	10.1807	29.7858	1.54878	7.3593	5e-05	0.000341761	yes
XLOC_015166	XLOC_015166	gene:SORBI_3003G314200	3:64239999-64248000	SCC155_mock	SCC155_flg22	OK	0.840253	4.63592	2.46396	3.21836	5e-05	0.000341761	yes
XLOC_015169	XLOC_015169	gene:SORBI_3003G314800	3:64282833-64287999	SCC155_mock	SCC155_flg22	OK	31.0624	128.632	2.05001	10.1892	5e-05	0.000341761	yes
XLOC_015178	XLOC_015178	gene:SORBI_3003G316300	3:64401660-64414081	SCC155_mock	SCC155_flg22	OK	18.4057	26.0897	0.503329	2.61102	5e-05	0.000341761	yes
XLOC_015180	XLOC_015180	gene:SORBI_3003G316700	3:64451744-64461029	SCC155_mock	SCC155_flg22	OK	12.5811	20.78	0.723943	3.72262	5e-05	0.000341761	yes
XLOC_015192	XLOC_015192	gene:SORBI_3003G319300	3:64675723-64682398	SCC155_mock	SCC155_flg22	OK	4.91124	8.42409	0.778435	3.64909	5e-05	0.000341761	yes
XLOC_015194	XLOC_015194	gene:SORBI_3003G319500	3:64702214-64706860	SCC155_mock	SCC155_flg22	OK	8.10197	37.5335	2.21183	10.2189	5e-05	0.000341761	yes
XLOC_015198	XLOC_015198	gene:SORBI_3003G320200	3:64801954-64803314	SCC155_mock	SCC155_flg22	OK	4.23914	1.82442	-1.21633	-3.34942	5e-05	0.000341761	yes
XLOC_015213	XLOC_015213	gene:SORBI_3003G323700	3:65033541-65037360	SCC155_mock	SCC155_flg22	OK	0.498394	1.50115	1.59071	3.76836	5e-05	0.000341761	yes
XLOC_015216	XLOC_015216	gene:SORBI_3003G324000	3:65054868-65057062	SCC155_mock	SCC155_flg22	OK	41.8345	25.0103	-0.742171	-3.62231	5e-05	0.000341761	yes
XLOC_015223	XLOC_015223	gene:SORBI_3003G325300	3:65156738-65160875	SCC155_mock	SCC155_flg22	OK	0.342272	1.91891	2.48707	7.2261	5e-05	0.000341761	yes
XLOC_015234	XLOC_015234	gene:SORBI_3003G327100	3:65283065-65287707	SCC155_mock	SCC155_flg22	OK	46.173	32.5419	-0.50475	-2.51733	5e-05	0.000341761	yes
XLOC_015247	XLOC_015247	gene:SORBI_3003G329700	3:65497418-65503103	SCC155_mock	SCC155_flg22	OK	5.79658	3.39405	-0.772191	-2.70926	5e-05	0.000341761	yes
XLOC_015256	XLOC_015256	gene:SORBI_3003G331100	3:65598604-65602564	SCC155_mock	SCC155_flg22	OK	7.12297	4.14289	-0.781841	-3.35741	5e-05	0.000341761	yes
XLOC_015260	XLOC_015260	gene:SORBI_3003G331600	3:65636767-65639115	SCC155_mock	SCC155_flg22	OK	4.60926	10.3978	1.17367	4.83327	5e-05	0.000341761	yes
XLOC_015261	XLOC_015261	gene:SORBI_3003G331700	3:65644338-65645493	SCC155_mock	SCC155_flg22	OK	3.17056	87.5737	4.78769	14.367	5e-05	0.000341761	yes
XLOC_015281	XLOC_015281	gene:SORBI_3003G336100	3:65937716-65942610	SCC155_mock	SCC155_flg22	OK	16.6845	38.4535	1.20461	6.21204	5e-05	0.000341761	yes
XLOC_015288	XLOC_015288	gene:SORBI_3003G337100	3:66030342-66033033	SCC155_mock	SCC155_flg22	OK	0.557209	3.63736	2.7066	5.96399	5e-05	0.000341761	yes
XLOC_015299	XLOC_015299	gene:SORBI_3003G339200	3:66220853-66221951	SCC155_mock	SCC155_flg22	OK	103.787	211.514	1.02713	5.16939	5e-05	0.000341761	yes
XLOC_015302	XLOC_015302	107275263	3:66277055-66280552	SCC155_mock	SCC155_flg22	OK	5.7623	7.94057	0.462597	2.24516	5e-05	0.000341761	yes
XLOC_015303	XLOC_015303	gene:SORBI_3003G339800	3:66280712-66282884	SCC155_mock	SCC155_flg22	OK	6.03565	16.0111	1.40749	4.60753	5e-05	0.000341761	yes
XLOC_015304	XLOC_015304	gene:SORBI_3003G339900	3:66285304-66289733	SCC155_mock	SCC155_flg22	OK	25.2547	51.3705	1.02439	4.95675	5e-05	0.000341761	yes
XLOC_015311	XLOC_015311	gene:SORBI_3003G340900,gene:SORBI_3003G341000	3:66380836-66385245	SCC155_mock	SCC155_flg22	OK	92.9554	163.257	0.812538	2.8101	5e-05	0.000341761	yes
XLOC_015312	XLOC_015312	4327518	3:66392942-66395715	SCC155_mock	SCC155_flg22	OK	3.08527	58.3953	4.24238	14.3764	5e-05	0.000341761	yes
XLOC_015315	XLOC_015315	gene:SORBI_3003G341800	3:66431057-66437352	SCC155_mock	SCC155_flg22	OK	2.55345	5.35484	1.06839	4.37871	5e-05	0.000341761	yes
XLOC_015325	XLOC_015325	gene:SORBI_3003G344200	3:66565837-66579954	SCC155_mock	SCC155_flg22	OK	11.9098	33.6562	1.49872	6.83573	5e-05	0.000341761	yes
XLOC_015329	XLOC_015329	gene:SORBI_3003G345200	3:66654276-66659433	SCC155_mock	SCC155_flg22	OK	2.0245	4.97942	1.29841	5.23549	5e-05	0.000341761	yes
XLOC_015334	XLOC_015334	gene:SORBI_3003G346100	3:66704278-66706647	SCC155_mock	SCC155_flg22	OK	18.0231	80.2378	2.15444	8.51767	5e-05	0.000341761	yes
XLOC_015335	XLOC_015335	gene:SORBI_3003G346400	3:66717918-66729190	SCC155_mock	SCC155_flg22	OK	20.6153	29.7211	0.527773	2.73913	5e-05	0.000341761	yes
XLOC_015345	XLOC_015345	gene:SORBI_3003G348700	3:66891627-66895047	SCC155_mock	SCC155_flg22	OK	0.558018	6.94114	3.63679	6.13039	5e-05	0.000341761	yes
XLOC_015353	XLOC_015353	-	3:66996853-66997778	SCC155_mock	SCC155_flg22	OK	3.92213	7.64801	0.963448	2.69712	5e-05	0.000341761	yes
XLOC_015356	XLOC_015356	gene:SORBI_3003G350700	3:67021778-67025082	SCC155_mock	SCC155_flg22	OK	31.0157	20.4544	-0.600588	-2.97564	5e-05	0.000341761	yes
XLOC_015358	XLOC_015358	gene:SORBI_3003G351401	3:67074438-67080058	SCC155_mock	SCC155_flg22	OK	0.387135	1.06189	1.45573	3.53052	5e-05	0.000341761	yes
XLOC_015364	XLOC_015364	gene:SORBI_3003G352400	3:67137166-67138369	SCC155_mock	SCC155_flg22	OK	24.3074	138.655	2.51203	11.4971	5e-05	0.000341761	yes
XLOC_015388	XLOC_015388	gene:SORBI_3003G356400	3:67487980-67492096	SCC155_mock	SCC155_flg22	OK	29.2627	16.1463	-0.857856	-2.70954	5e-05	0.000341761	yes
XLOC_015399	XLOC_015399	gene:SORBI_3003G358150	3:67603430-67605937	SCC155_mock	SCC155_flg22	OK	0.536196	2.14318	1.99892	4.93251	5e-05	0.000341761	yes
XLOC_015404	XLOC_015404	4324818	3:67693620-67697264	SCC155_mock	SCC155_flg22	OK	39.2719	24.5246	-0.679271	-3.45533	5e-05	0.000341761	yes
XLOC_015409	XLOC_015409	gene:SORBI_3003G360800	3:67848595-67851968	SCC155_mock	SCC155_flg22	OK	35.7122	53.0616	0.571249	2.95362	5e-05	0.000341761	yes
XLOC_015410	XLOC_015410	gene:SORBI_3003G360900	3:67857184-67859240	SCC155_mock	SCC155_flg22	OK	1.11056	20.1048	4.17818	10.7698	5e-05	0.000341761	yes
XLOC_015413	XLOC_015413	gene:SORBI_3003G361500,gene:SORBI_3003G361600	3:67931197-67936555	SCC155_mock	SCC155_flg22	OK	19.2092	31.4348	0.710564	2.56058	5e-05	0.000341761	yes
XLOC_015415	XLOC_015415	gene:SORBI_3003G362200	3:67973342-67978550	SCC155_mock	SCC155_flg22	OK	2.84767	1.49071	-0.933786	-3.04296	5e-05	0.000341761	yes
XLOC_015419	XLOC_015419	4325058	3:68040488-68042813	SCC155_mock	SCC155_flg22	OK	55.5253	88.5274	0.672979	3.43324	5e-05	0.000341761	yes
XLOC_015427	XLOC_015427	gene:SORBI_3003G364300,gene:SORBI_3003G364400	3:68144022-68146626	SCC155_mock	SCC155_flg22	OK	24.8398	83.1828	1.74363	7.53514	5e-05	0.000341761	yes
XLOC_015428	XLOC_015428	gene:SORBI_3003G364500	3:68150462-68153303	SCC155_mock	SCC155_flg22	OK	0.905629	9.12671	3.3331	8.38017	5e-05	0.000341761	yes
XLOC_015429	XLOC_015429	gene:SORBI_3003G364600	3:68160129-68163950	SCC155_mock	SCC155_flg22	OK	21.013	77.4371	1.88174	9.10321	5e-05	0.000341761	yes
XLOC_015433	XLOC_015433	gene:SORBI_3003G365500	3:68205195-68207650	SCC155_mock	SCC155_flg22	OK	3.09392	11.6458	1.91231	5.78612	5e-05	0.000341761	yes
XLOC_015437	XLOC_015437	gene:SORBI_3003G366100	3:68243684-68247310	SCC155_mock	SCC155_flg22	OK	6.84529	18.5187	1.4358	3.61563	5e-05	0.000341761	yes
XLOC_015459	XLOC_015459	gene:SORBI_3003G370100	3:68605725-68610893	SCC155_mock	SCC155_flg22	OK	25.4139	16.1241	-0.656399	-3.17797	5e-05	0.000341761	yes
XLOC_015468	XLOC_015468	gene:SORBI_3003G371250	3:68705150-68709756	SCC155_mock	SCC155_flg22	OK	47.7434	69.0813	0.532993	2.69613	5e-05	0.000341761	yes
XLOC_015476	XLOC_015476	gene:SORBI_3003G373000	3:68836126-68838298	SCC155_mock	SCC155_flg22	OK	2.26095	7.05047	1.64079	5.8026	5e-05	0.000341761	yes
XLOC_015481	XLOC_015481	gene:SORBI_3003G373500	3:68872132-68881488	SCC155_mock	SCC155_flg22	OK	4.18492	9.14103	1.12716	5.8112	5e-05	0.000341761	yes
XLOC_015482	XLOC_015482	gene:SORBI_3003G373600	3:68885086-68890642	SCC155_mock	SCC155_flg22	OK	22.658	38.0022	0.746065	3.71639	5e-05	0.000341761	yes
XLOC_015485	XLOC_015485	gene:SORBI_3003G374200	3:68939288-68941723	SCC155_mock	SCC155_flg22	OK	50.4749	29.668	-0.766658	-3.67608	5e-05	0.000341761	yes
XLOC_015495	XLOC_015495	gene:SORBI_3003G376200	3:69073041-69073650	SCC155_mock	SCC155_flg22	OK	92.0548	303.994	1.72348	8.90011	5e-05	0.000341761	yes
XLOC_015498	XLOC_015498	gene:SORBI_3003G376700	3:69118024-69123862	SCC155_mock	SCC155_flg22	OK	57.5637	95.1216	0.724612	3.57723	5e-05	0.000341761	yes
XLOC_015515	XLOC_015515	gene:SORBI_3003G379800	3:69362959-69367052	SCC155_mock	SCC155_flg22	OK	2.07802	6.13097	1.56091	6.44131	5e-05	0.000341761	yes
XLOC_015524	XLOC_015524	gene:SORBI_3003G381700	3:69521145-69526314	SCC155_mock	SCC155_flg22	OK	42.4752	68.8279	0.696374	3.55761	5e-05	0.000341761	yes
XLOC_015529	XLOC_015529	gene:SORBI_3003G382600	3:69606053-69607262	SCC155_mock	SCC155_flg22	OK	0.754235	17.7561	4.55716	8.62397	5e-05	0.000341761	yes
XLOC_015534	XLOC_015534	gene:SORBI_3003G384300	3:69699486-69715447	SCC155_mock	SCC155_flg22	OK	5.24422	7.45399	0.507283	2.57617	5e-05	0.000341761	yes
XLOC_015537	XLOC_015537	gene:SORBI_3003G385000	3:69756976-69760331	SCC155_mock	SCC155_flg22	OK	0.913194	4.25585	2.22045	5.23818	5e-05	0.000341761	yes
XLOC_015540	XLOC_015540	gene:SORBI_3003G385700	3:69823535-69826268	SCC155_mock	SCC155_flg22	OK	3.06774	0.720299	-2.09051	-5.41608	5e-05	0.000341761	yes
XLOC_015546	XLOC_015546	gene:SORBI_3003G387200	3:69899325-69900466	SCC155_mock	SCC155_flg22	OK	3.08695	28.806	3.22212	7.10217	5e-05	0.000341761	yes
XLOC_015559	XLOC_015559	gene:SORBI_3003G388900	3:69992018-69994383	SCC155_mock	SCC155_flg22	OK	11.8623	8.13949	-0.543375	-2.60402	5e-05	0.000341761	yes
XLOC_015570	XLOC_015570	gene:SORBI_3003G391100	3:70238658-70242908	SCC155_mock	SCC155_flg22	OK	19.8583	35.2659	0.828531	3.88359	5e-05	0.000341761	yes
XLOC_015582	XLOC_015582	gene:SORBI_3003G393500	3:70465481-70470818	SCC155_mock	SCC155_flg22	OK	1.46036	5.12947	1.81248	6.66546	5e-05	0.000341761	yes
XLOC_015595	XLOC_015595	gene:SORBI_3003G395400,gene:SORBI_3003G395450	3:70592065-70596042	SCC155_mock	SCC155_flg22	OK	21.5063	33.3025	0.630873	2.72223	5e-05	0.000341761	yes
XLOC_015631	XLOC_015631	gene:SORBI_3003G403400	3:71122522-71128385	SCC155_mock	SCC155_flg22	OK	5.91739	10.1623	0.780191	3.92547	5e-05	0.000341761	yes
XLOC_015632	XLOC_015632	gene:SORBI_3003G403500	3:71135506-71139196	SCC155_mock	SCC155_flg22	OK	58.8096	87.8593	0.579142	2.96844	5e-05	0.000341761	yes
XLOC_015634	XLOC_015634	gene:SORBI_3003G403700	3:71157774-71160229	SCC155_mock	SCC155_flg22	OK	53.2944	82.2617	0.626238	3.20004	5e-05	0.000341761	yes
XLOC_015653	XLOC_015653	gene:SORBI_3003G406600	3:71419052-71424368	SCC155_mock	SCC155_flg22	OK	7.7451	16.8887	1.1247	4.6994	5e-05	0.000341761	yes
XLOC_015663	XLOC_015663	gene:SORBI_3003G408200	3:71583726-71584877	SCC155_mock	SCC155_flg22	OK	11.0667	6.20104	-0.835636	-3.22856	5e-05	0.000341761	yes
XLOC_015677	XLOC_015677	gene:SORBI_3003G411000	3:71830639-71833204	SCC155_mock	SCC155_flg22	OK	87.3681	155.614	0.832796	4.27974	5e-05	0.000341761	yes
XLOC_015679	XLOC_015679	gene:SORBI_3003G411150	3:71847225-71849496	SCC155_mock	SCC155_flg22	OK	0.280267	1.08467	1.95238	4.0666	5e-05	0.000341761	yes
XLOC_015685	XLOC_015685	4326957	3:71918717-71925752	SCC155_mock	SCC155_flg22	OK	62.514	116.14	0.893614	4.19171	5e-05	0.000341761	yes
XLOC_015692	XLOC_015692	gene:SORBI_3003G413500	3:72071274-72073542	SCC155_mock	SCC155_flg22	OK	60.0581	88.6461	0.561697	2.92318	5e-05	0.000341761	yes
XLOC_015693	XLOC_015693	gene:SORBI_3003G413600	3:72079242-72084506	SCC155_mock	SCC155_flg22	OK	16.671	34.6304	1.05469	5.36219	5e-05	0.000341761	yes
XLOC_015694	XLOC_015694	gene:SORBI_3003G413700	3:72087305-72094021	SCC155_mock	SCC155_flg22	OK	3.22758	10.3012	1.67428	8.15298	5e-05	0.000341761	yes
XLOC_015695	XLOC_015695	gene:SORBI_3003G413800	3:72095298-72096870	SCC155_mock	SCC155_flg22	OK	34.7442	20.7836	-0.741323	-3.3565	5e-05	0.000341761	yes
XLOC_015702	XLOC_015702	gene:SORBI_3003G416600	3:72270157-72277318	SCC155_mock	SCC155_flg22	OK	11.4503	23.2162	1.01974	4.99992	5e-05	0.000341761	yes
XLOC_015704	XLOC_015704	gene:SORBI_3003G416800	3:72292482-72298077	SCC155_mock	SCC155_flg22	OK	6.0171	30.6547	2.34897	5.79538	5e-05	0.000341761	yes
XLOC_015719	XLOC_015719	gene:SORBI_3003G420800	3:72591796-72596165	SCC155_mock	SCC155_flg22	OK	1.63231	0.710849	-1.1993	-2.84152	5e-05	0.000341761	yes
XLOC_015731	XLOC_015731	gene:SORBI_3003G423900	3:72825624-72828731	SCC155_mock	SCC155_flg22	OK	57.1415	139.508	1.28773	6.47182	5e-05	0.000341761	yes
XLOC_015736	XLOC_015736	gene:SORBI_3003G425200	3:72967860-72968921	SCC155_mock	SCC155_flg22	OK	50.8218	154.963	1.6084	7.73234	5e-05	0.000341761	yes
XLOC_015739	XLOC_015739	gene:SORBI_3003G425850	3:73006556-73007918	SCC155_mock	SCC155_flg22	OK	3.18011	6.46887	1.02444	3.1085	5e-05	0.000341761	yes
XLOC_015740	XLOC_015740	gene:SORBI_3003G426300	3:73024819-73025894	SCC155_mock	SCC155_flg22	OK	36.352	58.0503	0.675266	3.17581	5e-05	0.000341761	yes
XLOC_015742	XLOC_015742	gene:SORBI_3003G426700	3:73040627-73042902	SCC155_mock	SCC155_flg22	OK	14.5265	9.41265	-0.626012	-2.67925	5e-05	0.000341761	yes
XLOC_015754	XLOC_015754	gene:SORBI_3003G428600	3:73197394-73201257	SCC155_mock	SCC155_flg22	OK	11.1815	21.7199	0.957905	4.62284	5e-05	0.000341761	yes
XLOC_015755	XLOC_015755	gene:SORBI_3003G428700	3:73204439-73205150	SCC155_mock	SCC155_flg22	OK	2.51045	79.5029	4.98499	8.96958	5e-05	0.000341761	yes
XLOC_015757	XLOC_015757	gene:SORBI_3003G429200	3:73239116-73240127	SCC155_mock	SCC155_flg22	OK	18.911	75.8176	2.0033	8.07313	5e-05	0.000341761	yes
XLOC_015758	XLOC_015758	gene:SORBI_3003G429300	3:73241176-73242469	SCC155_mock	SCC155_flg22	OK	3.10804	15.9567	2.36009	6.52508	5e-05	0.000341761	yes
XLOC_015766	XLOC_015766	gene:SORBI_3003G430900	3:73328659-73335864	SCC155_mock	SCC155_flg22	OK	8.42692	14.0112	0.733499	3.41422	5e-05	0.000341761	yes
XLOC_015771	XLOC_015771	gene:SORBI_3003G432600	3:73484064-73485886	SCC155_mock	SCC155_flg22	OK	37.7276	6.48501	-2.54044	-8.27092	5e-05	0.000341761	yes
XLOC_015775	XLOC_015775	gene:SORBI_3003G433100	3:73515637-73520898	SCC155_mock	SCC155_flg22	OK	29.642	46.9094	0.662236	3.42033	5e-05	0.000341761	yes
XLOC_015783	XLOC_015783	gene:SORBI_3003G434200	3:73579182-73582751	SCC155_mock	SCC155_flg22	OK	1.26491	5.72389	2.17797	7.16473	5e-05	0.000341761	yes
XLOC_015795	XLOC_015795	gene:SORBI_3003G436800	3:73751375-73759914	SCC155_mock	SCC155_flg22	OK	1.33634	4.81334	1.84876	8.32478	5e-05	0.000341761	yes
XLOC_015830	XLOC_015830	4323832	3:74068294-74069023	SCC155_mock	SCC155_flg22	OK	0	0.969761	inf	#NAME?	5e-05	0.000341761	yes
XLOC_015851	XLOC_015851	gene:SORBI_3003G000600	3:65677-68474	SCC155_mock	SCC155_flg22	OK	12.7857	91.9906	2.84696	13.2928	5e-05	0.000341761	yes
XLOC_015875	XLOC_015875	gene:SORBI_3003G004700	3:439696-441655	SCC155_mock	SCC155_flg22	OK	29.8866	19.9822	-0.580784	-2.6477	5e-05	0.000341761	yes
XLOC_015876	XLOC_015876	gene:SORBI_3003G005000,gene:SORBI_3003G005100	3:449994-457842	SCC155_mock	SCC155_flg22	OK	28.9672	20.0071	-0.533908	-2.29027	5e-05	0.000341761	yes
XLOC_015905	XLOC_015905	gene:SORBI_3003G009700	3:854887-856782	SCC155_mock	SCC155_flg22	OK	136.517	90.8889	-0.586907	-3.12289	5e-05	0.000341761	yes
XLOC_015932	XLOC_015932	gene:SORBI_3003G014300	3:1274189-1277410	SCC155_mock	SCC155_flg22	OK	75.9993	50.7895	-0.581457	-2.92615	5e-05	0.000341761	yes
XLOC_015934	XLOC_015934	gene:SORBI_3003G014500	3:1285913-1293812	SCC155_mock	SCC155_flg22	OK	37.1001	24.778	-0.582366	-2.92518	5e-05	0.000341761	yes
XLOC_015992	XLOC_015992	-	3:2466967-2468345	SCC155_mock	SCC155_flg22	OK	58.3088	28.5401	-1.03072	-4.71743	5e-05	0.000341761	yes
XLOC_016006	XLOC_016006	4327329	3:2717335-2725605	SCC155_mock	SCC155_flg22	OK	4.42558	2.57986	-0.778573	-2.60586	5e-05	0.000341761	yes
XLOC_016009	XLOC_016009	gene:SORBI_3003G031100	3:2833692-2837326	SCC155_mock	SCC155_flg22	OK	0.779149	13.9414	4.16134	7.05582	5e-05	0.000341761	yes
XLOC_016020	XLOC_016020	gene:SORBI_3003G033000	3:3037338-3046418	SCC155_mock	SCC155_flg22	OK	3.71818	5.63351	0.599435	2.74861	5e-05	0.000341761	yes
XLOC_016042	XLOC_016042	gene:SORBI_3003G037500	3:3520320-3522720	SCC155_mock	SCC155_flg22	OK	18.4764	71.7246	1.95679	9.12725	5e-05	0.000341761	yes
XLOC_016045	XLOC_016045	4325654	3:3554454-3557726	SCC155_mock	SCC155_flg22	OK	165.301	228.691	0.468306	2.48297	5e-05	0.000341761	yes
XLOC_016076	XLOC_016076	gene:SORBI_3003G044700	3:4096590-4100487	SCC155_mock	SCC155_flg22	OK	1.11982	2.66277	1.24966	3.31888	5e-05	0.000341761	yes
XLOC_016088	XLOC_016088	gene:SORBI_3003G047500	3:4324002-4331419	SCC155_mock	SCC155_flg22	OK	22.9686	47.5548	1.04993	5.35201	5e-05	0.000341761	yes
XLOC_016094	XLOC_016094	gene:SORBI_3003G049500	3:4519256-4524669	SCC155_mock	SCC155_flg22	OK	12.9234	42.588	1.72046	8.75815	5e-05	0.000341761	yes
XLOC_016126	XLOC_016126	gene:SORBI_3003G056500	3:5047141-5050765	SCC155_mock	SCC155_flg22	OK	1.08887	3.47871	1.67572	3.2201	5e-05	0.000341761	yes
XLOC_016149	XLOC_016149	gene:SORBI_3003G062900	3:5482821-5487525	SCC155_mock	SCC155_flg22	OK	2.2095	1.02197	-1.11237	-2.61371	5e-05	0.000341761	yes
XLOC_016159	XLOC_016159	gene:SORBI_3003G064300	3:5564952-5566326	SCC155_mock	SCC155_flg22	OK	186.076	106.676	-0.80266	-3.82583	5e-05	0.000341761	yes
XLOC_016162	XLOC_016162	gene:SORBI_3003G064901	3:5586272-5589263	SCC155_mock	SCC155_flg22	OK	4.68948	10.9958	1.22945	4.59502	5e-05	0.000341761	yes
XLOC_016174	XLOC_016174	gene:SORBI_3003G067600	3:5734676-5739236	SCC155_mock	SCC155_flg22	OK	0.304752	0.673445	1.14393	3.02922	5e-05	0.000341761	yes
XLOC_016178	XLOC_016178	gene:SORBI_3003G068200	3:5783716-5787694	SCC155_mock	SCC155_flg22	OK	0.746617	2.34858	1.65335	5.03175	5e-05	0.000341761	yes
XLOC_016183	XLOC_016183	gene:SORBI_3003G068800	3:5873094-5875350	SCC155_mock	SCC155_flg22	OK	31.8235	20.3106	-0.64786	-2.99314	5e-05	0.000341761	yes
XLOC_016186	XLOC_016186	gene:SORBI_3003G069000	3:5898808-5900660	SCC155_mock	SCC155_flg22	OK	26.0404	15.5822	-0.740852	-3.47859	5e-05	0.000341761	yes
XLOC_016194	XLOC_016194	gene:SORBI_3003G069950	3:5988612-5992771	SCC155_mock	SCC155_flg22	OK	1.15675	3.1494	1.445	5.07652	5e-05	0.000341761	yes
XLOC_016195	XLOC_016195	gene:SORBI_3003G070025	3:5996764-6001025	SCC155_mock	SCC155_flg22	OK	0.594929	2.87815	2.27435	7.21858	5e-05	0.000341761	yes
XLOC_016201	XLOC_016201	gene:SORBI_3003G070800	3:6041844-6046858	SCC155_mock	SCC155_flg22	OK	25.3349	17.4037	-0.541734	-2.46262	5e-05	0.000341761	yes
XLOC_016203	XLOC_016203	gene:SORBI_3003G071000	3:6058697-6061882	SCC155_mock	SCC155_flg22	OK	19.1843	32.251	0.749416	3.84914	5e-05	0.000341761	yes
XLOC_016237	XLOC_016237	gene:SORBI_3003G078100	3:6677913-6679941	SCC155_mock	SCC155_flg22	OK	5.98814	26.6894	2.15609	9.04773	5e-05	0.000341761	yes
XLOC_016240	XLOC_016240	gene:SORBI_3003G078400	3:6746498-6748544	SCC155_mock	SCC155_flg22	OK	10.5721	5.50665	-0.941013	-2.98394	5e-05	0.000341761	yes
XLOC_016252	XLOC_016252	gene:SORBI_3003G080000	3:6884784-6895439	SCC155_mock	SCC155_flg22	OK	0.482635	0.248371	-0.958436	-2.94328	5e-05	0.000341761	yes
XLOC_016256	XLOC_016256	gene:SORBI_3003G080700,gene:SORBI_3003G080800	3:6933130-6942567	SCC155_mock	SCC155_flg22	OK	9.38425	22.2619	1.24627	3.66701	5e-05	0.000341761	yes
XLOC_016257	XLOC_016257	gene:SORBI_3003G080900	3:6957583-6960419	SCC155_mock	SCC155_flg22	OK	0.122185	0.882235	2.8521	4.24235	5e-05	0.000341761	yes
XLOC_016259	XLOC_016259	gene:SORBI_3003G081900	3:7023282-7024065	SCC155_mock	SCC155_flg22	OK	29.7907	19.4691	-0.613681	-2.36259	5e-05	0.000341761	yes
XLOC_016267	XLOC_016267	gene:SORBI_3003G083200	3:7131290-7133895	SCC155_mock	SCC155_flg22	OK	11.6778	82.2466	2.81619	10.4515	5e-05	0.000341761	yes
XLOC_016284	XLOC_016284	gene:SORBI_3003G085600	3:7371155-7373163	SCC155_mock	SCC155_flg22	OK	174.126	261.729	0.587943	3.14865	5e-05	0.000341761	yes
XLOC_016295	XLOC_016295	gene:SORBI_3003G088100	3:7656002-7660536	SCC155_mock	SCC155_flg22	OK	1.88885	8.74817	2.21147	6.97399	5e-05	0.000341761	yes
XLOC_016329	XLOC_016329	gene:SORBI_3003G094000	3:8187016-8190140	SCC155_mock	SCC155_flg22	OK	12.9914	23.9426	0.882023	3.93195	5e-05	0.000341761	yes
XLOC_016333	XLOC_016333	gene:SORBI_3003G095600	3:8384375-8387259	SCC155_mock	SCC155_flg22	OK	3.87253	13.7398	1.82701	6.16279	5e-05	0.000341761	yes
XLOC_016341	XLOC_016341	gene:SORBI_3003G097000	3:8580069-8582689	SCC155_mock	SCC155_flg22	OK	2.40537	4.96935	1.0468	3.68713	5e-05	0.000341761	yes
XLOC_016344	XLOC_016344	gene:SORBI_3003G097400	3:8601833-8602722	SCC155_mock	SCC155_flg22	OK	0.38968	11.6793	4.90552	4.57791	5e-05	0.000341761	yes
XLOC_016347	XLOC_016347	gene:SORBI_3003G097800	3:8617948-8619145	SCC155_mock	SCC155_flg22	OK	1.87524	6.34156	1.75776	3.77397	5e-05	0.000341761	yes
XLOC_016365	XLOC_016365	gene:SORBI_3003G101500,gene:SORBI_3003G101700	3:8999336-9040254	SCC155_mock	SCC155_flg22	OK	8.60019	5.68757	-0.596556	-3.04327	5e-05	0.000341761	yes
XLOC_016366	XLOC_016366	gene:SORBI_3003G101850	3:9040623-9048889	SCC155_mock	SCC155_flg22	OK	5.29808	8.10204	0.612816	2.68023	5e-05	0.000341761	yes
XLOC_016369	XLOC_016369	gene:SORBI_3003G102200	3:9069871-9073990	SCC155_mock	SCC155_flg22	OK	4.86033	13.3474	1.45743	5.08785	5e-05	0.000341761	yes
XLOC_016370	XLOC_016370	gene:SORBI_3003G102300	3:9080565-9085136	SCC155_mock	SCC155_flg22	OK	2.9047	1.19007	-1.28734	-3.18705	5e-05	0.000341761	yes
XLOC_016379	XLOC_016379	gene:SORBI_3003G104100	3:9327702-9330762	SCC155_mock	SCC155_flg22	OK	3.44186	1.88586	-0.86797	-3.23989	5e-05	0.000341761	yes
XLOC_016389	XLOC_016389	gene:SORBI_3003G106200	3:9620346-9626602	SCC155_mock	SCC155_flg22	OK	6.73972	4.67691	-0.527132	-2.56314	5e-05	0.000341761	yes
XLOC_016420	XLOC_016420	gene:SORBI_3003G111900	3:10049722-10069811	SCC155_mock	SCC155_flg22	OK	3.18638	6.0195	0.917725	2.87077	5e-05	0.000341761	yes
XLOC_016427	XLOC_016427	gene:SORBI_3003G113700	3:10227677-10229186	SCC155_mock	SCC155_flg22	OK	28.0061	55.1792	0.978383	4.62748	5e-05	0.000341761	yes
XLOC_016432	XLOC_016432	gene:SORBI_3003G114600	3:10312529-10315351	SCC155_mock	SCC155_flg22	OK	2.37546	8.00913	1.75344	5.6754	5e-05	0.000341761	yes
XLOC_016447	XLOC_016447	gene:SORBI_3003G116600	3:10507822-10512568	SCC155_mock	SCC155_flg22	OK	55.5427	84.6406	0.607753	3.13325	5e-05	0.000341761	yes
XLOC_016449	XLOC_016449	gene:SORBI_3003G117000	3:10547033-10547941	SCC155_mock	SCC155_flg22	OK	493.557	975.776	0.983333	5.07048	5e-05	0.000341761	yes
XLOC_016450	XLOC_016450	gene:SORBI_3003G117100	3:10554006-10556125	SCC155_mock	SCC155_flg22	OK	39.3908	24.7527	-0.670276	-3.33277	5e-05	0.000341761	yes
XLOC_016451	XLOC_016451	gene:SORBI_3003G117200	3:10559511-10567802	SCC155_mock	SCC155_flg22	OK	1.11414	2.74153	1.29905	4.7615	5e-05	0.000341761	yes
XLOC_016470	XLOC_016470	4325120	3:10868028-10874726	SCC155_mock	SCC155_flg22	OK	14.7371	28.8969	0.971462	4.87788	5e-05	0.000341761	yes
XLOC_016485	XLOC_016485	-	3:11273415-11276288	SCC155_mock	SCC155_flg22	OK	0	2.98675	inf	#NAME?	5e-05	0.000341761	yes
XLOC_016495	XLOC_016495	4332664	3:11404740-11408813	SCC155_mock	SCC155_flg22	OK	272.353	433.657	0.671075	3.46807	5e-05	0.000341761	yes
XLOC_016531	XLOC_016531	gene:SORBI_3003G130800	3:12239869-12245908	SCC155_mock	SCC155_flg22	OK	121.307	280.58	1.20975	5.66625	5e-05	0.000341761	yes
XLOC_016557	XLOC_016557	4326917	3:12853072-12857181	SCC155_mock	SCC155_flg22	OK	22.2395	12.9145	-0.784132	-3.80738	5e-05	0.000341761	yes
XLOC_016561	XLOC_016561	4327911	3:12937341-12938835	SCC155_mock	SCC155_flg22	OK	3.26463	8.13028	1.31638	4.00646	5e-05	0.000341761	yes
XLOC_016563	XLOC_016563	gene:SORBI_3003G136600	3:13029364-13032772	SCC155_mock	SCC155_flg22	OK	7.24817	3.43094	-1.07901	-4.25158	5e-05	0.000341761	yes
XLOC_016564	XLOC_016564	gene:SORBI_3003G136900	3:13096947-13100047	SCC155_mock	SCC155_flg22	OK	19.4975	12.0192	-0.697944	-3.3686	5e-05	0.000341761	yes
XLOC_016576	XLOC_016576	gene:SORBI_3003G138900	3:13436085-13439734	SCC155_mock	SCC155_flg22	OK	41.6216	28.6034	-0.541149	-2.66177	5e-05	0.000341761	yes
XLOC_016590	XLOC_016590	gene:SORBI_3003G141000	3:13725951-13728885	SCC155_mock	SCC155_flg22	OK	13.8018	32.936	1.25481	6.14667	5e-05	0.000341761	yes
XLOC_016607	XLOC_016607	gene:SORBI_3003G144000	3:14449387-14454756	SCC155_mock	SCC155_flg22	OK	7.62535	4.7086	-0.695506	-3.08283	5e-05	0.000341761	yes
XLOC_016619	XLOC_016619	gene:SORBI_3003G145900	3:15004203-15009068	SCC155_mock	SCC155_flg22	OK	6.02206	10.2071	0.761244	3.02497	5e-05	0.000341761	yes
XLOC_016620	XLOC_016620	gene:SORBI_3003G146000	3:15024502-15026755	SCC155_mock	SCC155_flg22	OK	0.889063	28.5884	5.007	8.58365	5e-05	0.000341761	yes
XLOC_016631	XLOC_016631	gene:SORBI_3003G148300	3:15411165-15413596	SCC155_mock	SCC155_flg22	OK	1.47999	8.66682	2.54992	6.8646	5e-05	0.000341761	yes
XLOC_016636	XLOC_016636	gene:SORBI_3003G149100	3:15688769-15689736	SCC155_mock	SCC155_flg22	OK	13.0489	37.9473	1.54007	5.78993	5e-05	0.000341761	yes
XLOC_016647	XLOC_016647	gene:SORBI_3003G151600	3:16019723-16022259	SCC155_mock	SCC155_flg22	OK	682.718	1034.93	0.60017	2.41775	5e-05	0.000341761	yes
XLOC_016656	XLOC_016656	gene:SORBI_3003G153300	3:16374747-16379384	SCC155_mock	SCC155_flg22	OK	14.4928	41.535	1.51899	7.48307	5e-05	0.000341761	yes
XLOC_016665	XLOC_016665	gene:SORBI_3003G154700	3:16855973-16858953	SCC155_mock	SCC155_flg22	OK	10.0928	17.883	0.825263	4.0532	5e-05	0.000341761	yes
XLOC_016678	XLOC_016678	gene:SORBI_3003G157600	3:17798453-17800299	SCC155_mock	SCC155_flg22	OK	2.21125	4.74843	1.10259	3.64099	5e-05	0.000341761	yes
XLOC_016681	XLOC_016681	gene:SORBI_3003G158400	3:18171720-18176542	SCC155_mock	SCC155_flg22	OK	2.42178	4.80465	0.988366	3.42659	5e-05	0.000341761	yes
XLOC_016682	XLOC_016682	gene:SORBI_3003G158500	3:18201189-18203759	SCC155_mock	SCC155_flg22	OK	0.616374	2.57673	2.06366	6.31197	5e-05	0.000341761	yes
XLOC_016694	XLOC_016694	gene:SORBI_3003G160700	3:19141633-19143116	SCC155_mock	SCC155_flg22	OK	7.84467	21.8558	1.47823	6.0505	5e-05	0.000341761	yes
XLOC_016696	XLOC_016696	gene:SORBI_3003G161000,gene:SORBI_3003G161100	3:19158957-19172810	SCC155_mock	SCC155_flg22	OK	4.10106	2.62899	-0.641486	-2.15565	5e-05	0.000341761	yes
XLOC_016698	XLOC_016698	4326027	3:19272399-19278507	SCC155_mock	SCC155_flg22	OK	5.69355	3.20236	-0.830194	-3.67549	5e-05	0.000341761	yes
XLOC_016702	XLOC_016702	gene:SORBI_3003G162100	3:19675797-19681085	SCC155_mock	SCC155_flg22	OK	30.4067	19.4994	-0.640962	-2.80095	5e-05	0.000341761	yes
XLOC_016705	XLOC_016705	gene:SORBI_3003G162700	3:20042753-20043264	SCC155_mock	SCC155_flg22	OK	65.908	141.395	1.10121	4.63912	5e-05	0.000341761	yes
XLOC_016795	XLOC_016795	gene:SORBI_3003G178700	3:45955816-45958108	SCC155_mock	SCC155_flg22	OK	41.2847	27.6814	-0.576689	-2.87298	5e-05	0.000341761	yes
XLOC_016860	XLOC_016860	gene:SORBI_3003G191700	3:51270035-51276423	SCC155_mock	SCC155_flg22	OK	20.3031	14.7565	-0.460344	-2.35022	5e-05	0.000341761	yes
XLOC_016863	XLOC_016863	gene:SORBI_3003G192100	3:51399364-51402364	SCC155_mock	SCC155_flg22	OK	0.834731	2.66339	1.67388	5.75986	5e-05	0.000341761	yes
XLOC_016871	XLOC_016871	gene:SORBI_3003G193800	3:51645421-51648223	SCC155_mock	SCC155_flg22	OK	21.0488	109.667	2.38132	12.7402	5e-05	0.000341761	yes
XLOC_016881	XLOC_016881	gene:SORBI_3003G196000	3:52044643-52049482	SCC155_mock	SCC155_flg22	OK	2.20317	0.894528	-1.30038	-3.20454	5e-05	0.000341761	yes
XLOC_016884	XLOC_016884	gene:SORBI_3003G197300	3:52257740-52262346	SCC155_mock	SCC155_flg22	OK	16.1508	28.2464	0.806463	3.54556	5e-05	0.000341761	yes
XLOC_016915	XLOC_016915	4324445	3:53189807-53194411	SCC155_mock	SCC155_flg22	OK	38.2404	56.7576	0.569718	2.77524	5e-05	0.000341761	yes
XLOC_016924	XLOC_016924	gene:SORBI_3003G204400	3:53430844-53431682	SCC155_mock	SCC155_flg22	OK	1.61521	29.8891	4.20983	10.4566	5e-05	0.000341761	yes
XLOC_016925	XLOC_016925	gene:SORBI_3003G204501	3:53461767-53462383	SCC155_mock	SCC155_flg22	OK	20.2343	115.072	2.50766	10.519	5e-05	0.000341761	yes
XLOC_016926	XLOC_016926	gene:SORBI_3003G204600	3:53464572-53465117	SCC155_mock	SCC155_flg22	OK	14.7345	233.999	3.98923	15.5989	5e-05	0.000341761	yes
XLOC_016927	XLOC_016927	gene:SORBI_3003G204900	3:53476571-53477167	SCC155_mock	SCC155_flg22	OK	56.3092	278.584	2.30667	11.5477	5e-05	0.000341761	yes
XLOC_016929	XLOC_016929	gene:SORBI_3003G205400	3:53562232-53564791	SCC155_mock	SCC155_flg22	OK	12.3663	8.65269	-0.515188	-2.18409	5e-05	0.000341761	yes
XLOC_016951	XLOC_016951	gene:SORBI_3003G210601	3:54260648-54263759	SCC155_mock	SCC155_flg22	OK	0.851253	1.55409	0.868413	2.78391	5e-05	0.000341761	yes
XLOC_016956	XLOC_016956	gene:SORBI_3003G211700	3:54612926-54615367	SCC155_mock	SCC155_flg22	OK	1.58311	0.882809	-0.84259	-2.35633	5e-05	0.000341761	yes
XLOC_016975	XLOC_016975	gene:SORBI_3003G215800	3:55068106-55075818	SCC155_mock	SCC155_flg22	OK	1.41987	54.213	5.25481	21.897	5e-05	0.000341761	yes
XLOC_016976	XLOC_016976	gene:SORBI_3003G216000	3:55096402-55103733	SCC155_mock	SCC155_flg22	OK	0.242813	2.64785	3.44691	9.19301	5e-05	0.000341761	yes
XLOC_016978	XLOC_016978	gene:SORBI_3003G216232	3:55132557-55139810	SCC155_mock	SCC155_flg22	OK	6.26815	65.2836	3.38061	16.2524	5e-05	0.000341761	yes
XLOC_017018	XLOC_017018	gene:SORBI_3003G223700	3:55954880-55956885	SCC155_mock	SCC155_flg22	OK	2.89728	1.44182	-1.00681	-2.72361	5e-05	0.000341761	yes
XLOC_017041	XLOC_017041	gene:SORBI_3003G228000	3:56551086-56554698	SCC155_mock	SCC155_flg22	OK	1.00919	8.37484	3.05286	8.66468	5e-05	0.000341761	yes
XLOC_017043	XLOC_017043	gene:SORBI_3003G228200	3:56578212-56580629	SCC155_mock	SCC155_flg22	OK	10.2011	53.9125	2.40189	11.0957	5e-05	0.000341761	yes
XLOC_017060	XLOC_017060	gene:SORBI_3003G233200	3:57206761-57223943	SCC155_mock	SCC155_flg22	OK	35.5244	80.1981	1.17476	4.39282	5e-05	0.000341761	yes
XLOC_017081	XLOC_017081	gene:SORBI_3003G237400	3:57671840-57676529	SCC155_mock	SCC155_flg22	OK	40.5824	58.3358	0.523528	2.68344	5e-05	0.000341761	yes
XLOC_017083	XLOC_017083	4326245	3:57719602-57725845	SCC155_mock	SCC155_flg22	OK	2.41989	8.97938	1.89167	8.38858	5e-05	0.000341761	yes
XLOC_017092	XLOC_017092	gene:SORBI_3003G240600	3:57961106-57962017	SCC155_mock	SCC155_flg22	OK	4.76578	38.7725	3.02425	10.7447	5e-05	0.000341761	yes
XLOC_017105	XLOC_017105	gene:SORBI_3003G242900	3:58211179-58220106	SCC155_mock	SCC155_flg22	OK	5.77272	8.4007	0.541257	2.7924	5e-05	0.000341761	yes
XLOC_017131	XLOC_017131	gene:SORBI_3003G247600	3:58649452-58653100	SCC155_mock	SCC155_flg22	OK	2.18658	4.09167	0.904016	3.26172	5e-05	0.000341761	yes
XLOC_017133	XLOC_017133	gene:SORBI_3003G248400	3:58718990-58722963	SCC155_mock	SCC155_flg22	OK	2.09427	6.26178	1.58013	5.54655	5e-05	0.000341761	yes
XLOC_017135	XLOC_017135	gene:SORBI_3003G249000	3:58765782-58769849	SCC155_mock	SCC155_flg22	OK	0.404147	2.18302	2.43337	3.58255	5e-05	0.000341761	yes
XLOC_017148	XLOC_017148	4326324	3:58897372-58901369	SCC155_mock	SCC155_flg22	OK	2.90499	4.40032	0.599077	2.59439	5e-05	0.000341761	yes
XLOC_017159	XLOC_017159	gene:SORBI_3003G252300	3:59081409-59083793	SCC155_mock	SCC155_flg22	OK	18.3713	29.7991	0.697817	3.16292	5e-05	0.000341761	yes
XLOC_017160	XLOC_017160	snoJ33	3:59091014-59098011	SCC155_mock	SCC155_flg22	OK	6.74843	22.3152	1.7254	8.87236	5e-05	0.000341761	yes
XLOC_017167	XLOC_017167	gene:SORBI_3003G253500	3:59214019-59217920	SCC155_mock	SCC155_flg22	OK	15.7843	28.818	0.868474	3.35372	5e-05	0.000341761	yes
XLOC_017195	XLOC_017195	gene:SORBI_3003G259300	3:59720408-59723966	SCC155_mock	SCC155_flg22	OK	3.3031	1.92301	-0.780451	-2.63655	5e-05	0.000341761	yes
XLOC_017198	XLOC_017198	gene:SORBI_3003G259901	3:59786482-59790025	SCC155_mock	SCC155_flg22	OK	9.71503	5.69254	-0.771145	-3.26498	5e-05	0.000341761	yes
XLOC_017199	XLOC_017199	gene:SORBI_3003G260100	3:59799548-59801385	SCC155_mock	SCC155_flg22	OK	23.331	15.1761	-0.620448	-2.44592	5e-05	0.000341761	yes
XLOC_017223	XLOC_017223	-	3:60176077-60181911	SCC155_mock	SCC155_flg22	OK	12.3941	7.24788	-0.774022	-3.49069	5e-05	0.000341761	yes
XLOC_017225	XLOC_017225	gene:SORBI_3003G265200	3:60202750-60208436	SCC155_mock	SCC155_flg22	OK	1.38361	2.97847	1.10613	4.74808	5e-05	0.000341761	yes
XLOC_017232	XLOC_017232	gene:SORBI_3003G267300	3:60393612-60400604	SCC155_mock	SCC155_flg22	OK	2.5283	4.52493	0.839728	3.81667	5e-05	0.000341761	yes
XLOC_017235	XLOC_017235	gene:SORBI_3003G267900	3:60437539-60439699	SCC155_mock	SCC155_flg22	OK	73.8611	162.485	1.13742	5.88544	5e-05	0.000341761	yes
XLOC_017239	XLOC_017239	gene:SORBI_3003G268900	3:60572697-60575521	SCC155_mock	SCC155_flg22	OK	3.37009	42.574	3.65912	9.22117	5e-05	0.000341761	yes
XLOC_017243	XLOC_017243	gene:SORBI_3003G269800	3:60655947-60661149	SCC155_mock	SCC155_flg22	OK	3.29224	5.67594	0.785789	3.25081	5e-05	0.000341761	yes
XLOC_017248	XLOC_017248	gene:SORBI_3003G271201	3:60779736-60781162	SCC155_mock	SCC155_flg22	OK	24.2143	16.0652	-0.591918	-2.78346	5e-05	0.000341761	yes
XLOC_017257	XLOC_017257	gene:SORBI_3003G273000	3:60896746-60904231	SCC155_mock	SCC155_flg22	OK	0.543618	2.54941	2.2295	4.67565	5e-05	0.000341761	yes
XLOC_017263	XLOC_017263	gene:SORBI_3003G274300	3:61027853-61040610	SCC155_mock	SCC155_flg22	OK	11.1636	16.1101	0.529161	2.34074	5e-05	0.000341761	yes
XLOC_017265	XLOC_017265	gene:SORBI_3003G274700	3:61061671-61063313	SCC155_mock	SCC155_flg22	OK	20.7123	13.3215	-0.636729	-2.61408	5e-05	0.000341761	yes
XLOC_017270	XLOC_017270	gene:SORBI_3003G276000	3:61248939-61250384	SCC155_mock	SCC155_flg22	OK	11.9402	188.182	3.97823	15.8675	5e-05	0.000341761	yes
XLOC_017282	XLOC_017282	gene:SORBI_3003G277700	3:61337287-61341144	SCC155_mock	SCC155_flg22	OK	37.8771	99.4951	1.3933	7.09372	5e-05	0.000341761	yes
XLOC_017308	XLOC_017308	gene:SORBI_3003G283750	3:61786753-61789513	SCC155_mock	SCC155_flg22	OK	2.29591	1.31817	-0.80053	-2.74627	5e-05	0.000341761	yes
XLOC_017321	XLOC_017321	gene:SORBI_3003G286600	3:61969102-61972249	SCC155_mock	SCC155_flg22	OK	15.5933	178.739	3.51886	16.3077	5e-05	0.000341761	yes
XLOC_017352	XLOC_017352	gene:SORBI_3003G293700	3:62624849-62626460	SCC155_mock	SCC155_flg22	OK	0.917693	2.93771	1.67861	3.1146	5e-05	0.000341761	yes
XLOC_017367	XLOC_017367	gene:SORBI_3003G296000	3:62795504-62805653	SCC155_mock	SCC155_flg22	OK	20.0128	32.7094	0.70878	2.79073	5e-05	0.000341761	yes
XLOC_017373	XLOC_017373	gene:SORBI_3003G296700	3:62873313-62876899	SCC155_mock	SCC155_flg22	OK	4.52601	23.7929	2.39422	8.4809	5e-05	0.000341761	yes
XLOC_017383	XLOC_017383	snoJ33	3:63007970-63019242	SCC155_mock	SCC155_flg22	OK	3.07483	2.03724	-0.593889	-2.43365	5e-05	0.000341761	yes
XLOC_017426	XLOC_017426	gene:SORBI_3003G305700	3:63537645-63540433	SCC155_mock	SCC155_flg22	OK	1305.34	864.165	-0.595051	-2.23004	5e-05	0.000341761	yes
XLOC_017461	XLOC_017461	gene:SORBI_3003G311800	3:63993288-63995114	SCC155_mock	SCC155_flg22	OK	0.746968	6.81696	3.19001	5.44137	5e-05	0.000341761	yes
XLOC_017463	XLOC_017463	gene:SORBI_3003G312300	3:64055906-64058512	SCC155_mock	SCC155_flg22	OK	0.951533	3.93088	2.04653	3.55622	5e-05	0.000341761	yes
XLOC_017473	XLOC_017473	gene:SORBI_3003G313700	3:64171765-64174267	SCC155_mock	SCC155_flg22	OK	2.31337	4.37092	0.917939	3.56725	5e-05	0.000341761	yes
XLOC_017474	XLOC_017474	4327887	3:64196599-64200920	SCC155_mock	SCC155_flg22	OK	0.396291	2.49112	2.65216	3.61258	5e-05	0.000341761	yes
XLOC_017487	XLOC_017487	gene:SORBI_3003G316500	3:64420891-64433243	SCC155_mock	SCC155_flg22	OK	15.0279	23.9485	0.672288	3.52025	5e-05	0.000341761	yes
XLOC_017493	XLOC_017493	gene:SORBI_3003G317500	3:64515603-64520205	SCC155_mock	SCC155_flg22	OK	32.9695	59.97	0.863108	3.98035	5e-05	0.000341761	yes
XLOC_017513	XLOC_017513	gene:SORBI_3003G320800	3:64842033-64843978	SCC155_mock	SCC155_flg22	OK	31.8432	77.4556	1.28239	6.56298	5e-05	0.000341761	yes
XLOC_017514	XLOC_017514	gene:SORBI_3003G321300	3:64877238-64879962	SCC155_mock	SCC155_flg22	OK	7.46015	14.8911	0.997171	4.5662	5e-05	0.000341761	yes
XLOC_017524	XLOC_017524	gene:SORBI_3003G322700	3:64953796-64963989	SCC155_mock	SCC155_flg22	OK	45.4557	32.4567	-0.485945	-2.50335	5e-05	0.000341761	yes
XLOC_017526	XLOC_017526	gene:SORBI_3003G322900	3:64967931-64969546	SCC155_mock	SCC155_flg22	OK	0.326337	2.1083	2.69165	4.45905	5e-05	0.000341761	yes
XLOC_017528	XLOC_017528	gene:SORBI_3003G323100	3:64977942-64979262	SCC155_mock	SCC155_flg22	OK	1.60545	5.01064	1.64202	4.21692	5e-05	0.000341761	yes
XLOC_017533	XLOC_017533	gene:SORBI_3003G324300	3:65068331-65073745	SCC155_mock	SCC155_flg22	OK	1.02075	2.12126	1.05529	2.8706	5e-05	0.000341761	yes
XLOC_017536	XLOC_017536	gene:SORBI_3003G325000	3:65146036-65154721	SCC155_mock	SCC155_flg22	OK	5.51156	24.2474	2.13729	6.9381	5e-05	0.000341761	yes
XLOC_017541	XLOC_017541	gene:SORBI_3003G326600	3:65249336-65252479	SCC155_mock	SCC155_flg22	OK	1.5508	3.04626	0.974032	2.88625	5e-05	0.000341761	yes
XLOC_017549	XLOC_017549	gene:SORBI_3003G327900	3:65351361-65353707	SCC155_mock	SCC155_flg22	OK	14.6391	8.95949	-0.708336	-2.88062	5e-05	0.000341761	yes
XLOC_017575	XLOC_017575	gene:SORBI_3003G333100	3:65723271-65727425	SCC155_mock	SCC155_flg22	OK	0.682939	1.55194	1.18424	3.073	5e-05	0.000341761	yes
XLOC_017583	XLOC_017583	4327485	3:65791084-65792535	SCC155_mock	SCC155_flg22	OK	27.9587	153.384	2.45578	11.1633	5e-05	0.000341761	yes
XLOC_017587	XLOC_017587	gene:SORBI_3003G335300	3:65864988-65867979	SCC155_mock	SCC155_flg22	OK	11.5614	33.8866	1.55139	6.77194	5e-05	0.000341761	yes
XLOC_017591	XLOC_017591	gene:SORBI_3003G336700	3:65979631-65994229	SCC155_mock	SCC155_flg22	OK	7.40204	26.2912	1.82858	7.59859	5e-05	0.000341761	yes
XLOC_017593	XLOC_017593	gene:SORBI_3003G337400	3:66049425-66052170	SCC155_mock	SCC155_flg22	OK	39.535	70.0348	0.824942	4.13557	5e-05	0.000341761	yes
XLOC_017594	XLOC_017594	gene:SORBI_3003G337800	3:66089524-66092348	SCC155_mock	SCC155_flg22	OK	0.792052	8.96405	3.50048	5.37348	5e-05	0.000341761	yes
XLOC_017600	XLOC_017600	gene:SORBI_3003G338400	3:66140369-66144219	SCC155_mock	SCC155_flg22	OK	20.9052	56.0374	1.42253	7.39458	5e-05	0.000341761	yes
XLOC_017605	XLOC_017605	gene:SORBI_3003G339500	3:66235869-66239678	SCC155_mock	SCC155_flg22	OK	3.28331	11.1849	1.76833	7.08537	5e-05	0.000341761	yes
XLOC_017639	XLOC_017639	gene:SORBI_3003G346901	3:66751198-66751605	SCC155_mock	SCC155_flg22	OK	5.19824	37.0528	2.83349	5.81473	5e-05	0.000341761	yes
XLOC_017642	XLOC_017642	gene:SORBI_3003G347200	3:66769559-66770439	SCC155_mock	SCC155_flg22	OK	11.7429	28.5008	1.27921	5.12181	5e-05	0.000341761	yes
XLOC_017650	XLOC_017650	gene:SORBI_3003G348200	3:66869496-66871269	SCC155_mock	SCC155_flg22	OK	56.6172	83.198	0.555307	2.89284	5e-05	0.000341761	yes
XLOC_017651	XLOC_017651	gene:SORBI_3003G348400	3:66881173-66885198	SCC155_mock	SCC155_flg22	OK	14.5107	49.4718	1.76949	9.14488	5e-05	0.000341761	yes
XLOC_017653	XLOC_017653	4327371	3:66914413-66920611	SCC155_mock	SCC155_flg22	OK	49.2587	96.4517	0.969428	5.07529	5e-05	0.000341761	yes
XLOC_017654	XLOC_017654	gene:SORBI_3003G349300	3:66921570-66926441	SCC155_mock	SCC155_flg22	OK	30.7026	59.7157	0.95975	5.00789	5e-05	0.000341761	yes
XLOC_017656	XLOC_017656	gene:SORBI_3003G349600	3:66942481-66943837	SCC155_mock	SCC155_flg22	OK	3.45639	23.3108	2.75366	8.72663	5e-05	0.000341761	yes
XLOC_017658	XLOC_017658	gene:SORBI_3003G349800	3:66971904-66974985	SCC155_mock	SCC155_flg22	OK	2.24064	5.58904	1.31869	3.35415	5e-05	0.000341761	yes
XLOC_017659	XLOC_017659	gene:SORBI_3003G350100	3:66983842-66984520	SCC155_mock	SCC155_flg22	OK	17.0366	45.9789	1.43233	5.29123	5e-05	0.000341761	yes
XLOC_017660	XLOC_017660	gene:SORBI_3003G350300	3:66990388-66994382	SCC155_mock	SCC155_flg22	OK	61.7461	116.217	0.912402	4.65095	5e-05	0.000341761	yes
XLOC_017662	XLOC_017662	gene:SORBI_3003G350800	3:67025240-67028277	SCC155_mock	SCC155_flg22	OK	105.663	154.484	0.547991	2.6869	5e-05	0.000341761	yes
XLOC_017674	XLOC_017674	4327500	3:67166654-67170817	SCC155_mock	SCC155_flg22	OK	6.49463	2.88284	-1.17176	-3.75621	5e-05	0.000341761	yes
XLOC_017675	XLOC_017675	gene:SORBI_3003G352800	3:67174663-67177905	SCC155_mock	SCC155_flg22	OK	4.40072	1.03897	-2.08258	-5.03592	5e-05	0.000341761	yes
XLOC_017680	XLOC_017680	gene:SORBI_3003G353800	3:67261444-67264075	SCC155_mock	SCC155_flg22	OK	5.80647	26.0158	2.16365	8.21243	5e-05	0.000341761	yes
XLOC_017695	XLOC_017695	gene:SORBI_3003G356300	3:67466192-67477208	SCC155_mock	SCC155_flg22	OK	0.638559	1.16887	0.872224	3.77678	5e-05	0.000341761	yes
XLOC_017703	XLOC_017703	gene:SORBI_3003G358100	3:67595292-67603416	SCC155_mock	SCC155_flg22	OK	9.88326	29.3582	1.57071	7.46083	5e-05	0.000341761	yes
XLOC_017720	XLOC_017720	gene:SORBI_3003G361100	3:67868017-67870925	SCC155_mock	SCC155_flg22	OK	0.763908	2.39346	1.64762	4.46867	5e-05	0.000341761	yes
XLOC_017731	XLOC_017731	gene:SORBI_3003G363200	3:68047914-68053257	SCC155_mock	SCC155_flg22	OK	9.21864	16.7341	0.860167	3.83853	5e-05	0.000341761	yes
XLOC_017745	XLOC_017745	gene:SORBI_3003G366200	3:68247757-68248471	SCC155_mock	SCC155_flg22	OK	15.0618	71.6057	2.24918	7.42318	5e-05	0.000341761	yes
XLOC_017746	XLOC_017746	gene:SORBI_3003G366300	3:68250865-68256903	SCC155_mock	SCC155_flg22	OK	2.43484	3.71235	0.608507	2.58736	5e-05	0.000341761	yes
XLOC_017749	XLOC_017749	gene:SORBI_3003G366700	3:68282337-68284995	SCC155_mock	SCC155_flg22	OK	4.3606	10.7325	1.29939	5.83387	5e-05	0.000341761	yes
XLOC_017760	XLOC_017760	gene:SORBI_3003G368700	3:68434720-68438336	SCC155_mock	SCC155_flg22	OK	16.4348	26.0245	0.663117	3.27231	5e-05	0.000341761	yes
XLOC_017764	XLOC_017764	gene:SORBI_3003G369100	3:68499507-68503175	SCC155_mock	SCC155_flg22	OK	4.52162	9.95628	1.13877	3.09249	5e-05	0.000341761	yes
XLOC_017767	XLOC_017767	gene:SORBI_3003G369500	3:68559696-68564596	SCC155_mock	SCC155_flg22	OK	19.9614	37.8364	0.922566	4.57097	5e-05	0.000341761	yes
XLOC_017777	XLOC_017777	gene:SORBI_3003G372800	3:68803365-68811820	SCC155_mock	SCC155_flg22	OK	16.9449	26.0712	0.621611	3.22606	5e-05	0.000341761	yes
XLOC_017794	XLOC_017794	gene:SORBI_3003G376100	3:69068736-69072009	SCC155_mock	SCC155_flg22	OK	29.8683	89.0883	1.57662	7.52376	5e-05	0.000341761	yes
XLOC_017798	XLOC_017798	gene:SORBI_3003G377000	3:69135135-69140843	SCC155_mock	SCC155_flg22	OK	2.79219	4.46491	0.677235	3.0399	5e-05	0.000341761	yes
XLOC_017803	XLOC_017803	gene:SORBI_3003G377900	3:69199768-69207932	SCC155_mock	SCC155_flg22	OK	16.7487	50.4391	1.59049	7.09233	5e-05	0.000341761	yes
XLOC_017804	XLOC_017804	gene:SORBI_3003G378000	3:69212622-69216618	SCC155_mock	SCC155_flg22	OK	11.233	3.40186	-1.72335	-6.05737	5e-05	0.000341761	yes
XLOC_017811	XLOC_017811	gene:SORBI_3003G379600	3:69335723-69349190	SCC155_mock	SCC155_flg22	OK	14.588	24.9865	0.776361	4.07065	5e-05	0.000341761	yes
XLOC_017815	XLOC_017815	gene:SORBI_3003G380000	3:69390508-69392472	SCC155_mock	SCC155_flg22	OK	26.7932	17.9134	-0.580832	-2.52086	5e-05	0.000341761	yes
XLOC_017831	XLOC_017831	gene:SORBI_3003G382800	3:69616217-69617108	SCC155_mock	SCC155_flg22	OK	13.3057	69.0697	2.37601	8.89066	5e-05	0.000341761	yes
XLOC_017845	XLOC_017845	gene:SORBI_3003G384800	3:69743060-69747064	SCC155_mock	SCC155_flg22	OK	2.59088	4.79155	0.88705	3.03974	5e-05	0.000341761	yes
XLOC_017846	XLOC_017846	gene:SORBI_3003G384900	3:69747751-69750724	SCC155_mock	SCC155_flg22	OK	4.99916	8.25647	0.723839	3.02356	5e-05	0.000341761	yes
XLOC_017849	XLOC_017849	gene:SORBI_3003G385500	3:69796878-69800694	SCC155_mock	SCC155_flg22	OK	1958.17	704.957	-1.4739	-3.12703	5e-05	0.000341761	yes
XLOC_017852	XLOC_017852	gene:SORBI_3003G385900	3:69827191-69830766	SCC155_mock	SCC155_flg22	OK	24.3168	9.31599	-1.38417	-6.08246	5e-05	0.000341761	yes
XLOC_017853	XLOC_017853	4324962	3:69835956-69838780	SCC155_mock	SCC155_flg22	OK	128.2	239.665	0.902621	4.57676	5e-05	0.000341761	yes
XLOC_017854	XLOC_017854	gene:SORBI_3003G386200	3:69851756-69856131	SCC155_mock	SCC155_flg22	OK	2.01596	1.14452	-0.816726	-2.53992	5e-05	0.000341761	yes
XLOC_017885	XLOC_017885	gene:SORBI_3003G392200	3:70315423-70318504	SCC155_mock	SCC155_flg22	OK	4.66237	13.1057	1.49106	5.78753	5e-05	0.000341761	yes
XLOC_017893	XLOC_017893	gene:SORBI_3003G393400	3:70459264-70463632	SCC155_mock	SCC155_flg22	OK	0.840584	3.76018	2.16134	3.57544	5e-05	0.000341761	yes
XLOC_017895	XLOC_017895	gene:SORBI_3003G393900	3:70485857-70488491	SCC155_mock	SCC155_flg22	OK	407.046	755.056	0.891393	3.72559	5e-05	0.000341761	yes
XLOC_017905	XLOC_017905	gene:SORBI_3003G396000	3:70622747-70626991	SCC155_mock	SCC155_flg22	OK	24.128	100.771	2.0623	10.3333	5e-05	0.000341761	yes
XLOC_017931	XLOC_017931	gene:SORBI_3003G400600	3:70917770-70920910	SCC155_mock	SCC155_flg22	OK	16.8935	9.55215	-0.822569	-4.03522	5e-05	0.000341761	yes
XLOC_017943	XLOC_017943	gene:SORBI_3003G402500	3:71068796-71072311	SCC155_mock	SCC155_flg22	OK	5.65866	2.53168	-1.16037	-3.80839	5e-05	0.000341761	yes
XLOC_017957	XLOC_017957	gene:SORBI_3003G406240	3:71348547-71352749	SCC155_mock	SCC155_flg22	OK	0.391935	2.75956	2.81575	4.6916	5e-05	0.000341761	yes
XLOC_017971	XLOC_017971	gene:SORBI_3003G409300	3:71695751-71699779	SCC155_mock	SCC155_flg22	OK	5.30818	15.7614	1.57011	6.80367	5e-05	0.000341761	yes
XLOC_017975	XLOC_017975	gene:SORBI_3003G410100	3:71740138-71746132	SCC155_mock	SCC155_flg22	OK	14.1121	81.519	2.5302	12.4873	5e-05	0.000341761	yes
XLOC_017981	XLOC_017981	gene:SORBI_3003G410800	3:71813443-71816720	SCC155_mock	SCC155_flg22	OK	12.497	18.8043	0.589483	2.83885	5e-05	0.000341761	yes
XLOC_017988	XLOC_017988	gene:SORBI_3003G412700	3:71999120-72003851	SCC155_mock	SCC155_flg22	OK	18.492	50.7212	1.45569	7.54291	5e-05	0.000341761	yes
XLOC_018000	XLOC_018000	4326818	3:72128920-72132381	SCC155_mock	SCC155_flg22	OK	8.90386	14.0779	0.660931	2.44139	5e-05	0.000341761	yes
XLOC_018013	XLOC_018013	gene:SORBI_3003G416500	3:72264920-72266507	SCC155_mock	SCC155_flg22	OK	24.9346	67.196	1.43023	6.4894	5e-05	0.000341761	yes
XLOC_018014	XLOC_018014	gene:SORBI_3003G416900	3:72292482-72298077	SCC155_mock	SCC155_flg22	OK	4.09627	19.6114	2.25931	8.6988	5e-05	0.000341761	yes
XLOC_018017	XLOC_018017	gene:SORBI_3003G417200	3:72305997-72308222	SCC155_mock	SCC155_flg22	OK	15.9135	54.2269	1.76876	7.32046	5e-05	0.000341761	yes
XLOC_018018	XLOC_018018	gene:SORBI_3003G417350	3:72310066-72321772	SCC155_mock	SCC155_flg22	OK	48.5318	161.092	1.73088	8.72242	5e-05	0.000341761	yes
XLOC_018038	XLOC_018038	gene:SORBI_3003G420300	3:72536604-72541737	SCC155_mock	SCC155_flg22	OK	5.14064	3.09774	-0.730733	-2.914	5e-05	0.000341761	yes
XLOC_018046	XLOC_018046	gene:SORBI_3003G422000	3:72684105-72685491	SCC155_mock	SCC155_flg22	OK	58.4257	98.6869	0.756256	3.89092	5e-05	0.000341761	yes
XLOC_018048	XLOC_018048	gene:SORBI_3003G422200	3:72701853-72703747	SCC155_mock	SCC155_flg22	OK	2.4454	60.0786	4.61871	13.3693	5e-05	0.000341761	yes
XLOC_018054	XLOC_018054	gene:SORBI_3003G422800	3:72756694-72760077	SCC155_mock	SCC155_flg22	OK	15.6308	9.67955	-0.691384	-2.74497	5e-05	0.000341761	yes
XLOC_018059	XLOC_018059	gene:SORBI_3003G424500	3:72854005-72855385	SCC155_mock	SCC155_flg22	OK	92.2526	168.642	0.870299	4.43414	5e-05	0.000341761	yes
XLOC_018081	XLOC_018081	gene:SORBI_3003G429000	3:73219754-73224341	SCC155_mock	SCC155_flg22	OK	8.71304	14.2428	0.708984	3.27761	5e-05	0.000341761	yes
XLOC_018086	XLOC_018086	gene:SORBI_3003G430100	3:73302464-73307198	SCC155_mock	SCC155_flg22	OK	10.4387	5.67654	-0.878862	-3.08909	5e-05	0.000341761	yes
XLOC_018087	XLOC_018087	gene:SORBI_3003G430400	3:73313065-73315829	SCC155_mock	SCC155_flg22	OK	0.685772	7.3005	3.4122	9.29114	5e-05	0.000341761	yes
XLOC_018091	XLOC_018091	gene:SORBI_3003G431100	3:73361135-73363719	SCC155_mock	SCC155_flg22	OK	1.44707	8.89098	2.6192	7.34105	5e-05	0.000341761	yes
XLOC_018095	XLOC_018095	-	3:73401036-73402911	SCC155_mock	SCC155_flg22	OK	0	1.54239	inf	#NAME?	5e-05	0.000341761	yes
XLOC_018100	XLOC_018100	gene:SORBI_3003G432100	3:73448153-73454396	SCC155_mock	SCC155_flg22	OK	8.66479	23.5242	1.44091	7.07861	5e-05	0.000341761	yes
XLOC_018105	XLOC_018105	gene:SORBI_3003G433750	3:73552307-73560528	SCC155_mock	SCC155_flg22	OK	16.6264	40.657	1.29003	5.52105	5e-05	0.000341761	yes
XLOC_018108	XLOC_018108	gene:SORBI_3003G434600	3:73612975-73615281	SCC155_mock	SCC155_flg22	OK	14.4001	9.76707	-0.56008	-2.44576	5e-05	0.000341761	yes
XLOC_018126	XLOC_018126	gene:SORBI_3003G438600	3:73844719-73847958	SCC155_mock	SCC155_flg22	OK	1.2914	3.80794	1.56008	4.33148	5e-05	0.000341761	yes
XLOC_018164	XLOC_018164	-	3:1633365-1634394	SCC155_mock	SCC155_flg22	OK	0.806757	3.02254	1.90555	3.67382	5e-05	0.000341761	yes
XLOC_018168	XLOC_018168	-	3:3441136-3443195	SCC155_mock	SCC155_flg22	OK	0.542905	13.1452	4.59769	11.211	5e-05	0.000341761	yes
XLOC_018191	XLOC_018191	-	3:15014442-15018335	SCC155_mock	SCC155_flg22	OK	0.0576233	0.898041	3.96206	5.29983	5e-05	0.000341761	yes
XLOC_018218	XLOC_018218	-	3:52366538-52368895	SCC155_mock	SCC155_flg22	OK	2.27964	14.6234	2.6814	10.112	5e-05	0.000341761	yes
XLOC_018225	XLOC_018225	-	3:60781488-60781909	SCC155_mock	SCC155_flg22	OK	54.1297	34.595	-0.645855	-2.50874	5e-05	0.000341761	yes
XLOC_018233	XLOC_018233	-	3:65559440-65559941	SCC155_mock	SCC155_flg22	OK	4.11055	8.96204	1.1245	2.52684	5e-05	0.000341761	yes
XLOC_018245	XLOC_018245	gene:SORBI_3004G000300	4:52402-54724	SCC155_mock	SCC155_flg22	OK	5.60798	2.96506	-0.919421	-2.93572	5e-05	0.000341761	yes
XLOC_018263	XLOC_018263	gene:SORBI_3004G004400	4:386807-391429	SCC155_mock	SCC155_flg22	OK	2.30536	5.23265	1.18255	4.54997	5e-05	0.000341761	yes
XLOC_018264	XLOC_018264	gene:SORBI_3004G004500	4:395995-397628	SCC155_mock	SCC155_flg22	OK	1.3044	9.19209	2.81701	6.84779	5e-05	0.000341761	yes
XLOC_018275	XLOC_018275	gene:SORBI_3004G007300	4:646026-651065	SCC155_mock	SCC155_flg22	OK	5.22662	19.041	1.86516	6.79985	5e-05	0.000341761	yes
XLOC_018276	XLOC_018276	gene:SORBI_3004G007500	4:665104-667038	SCC155_mock	SCC155_flg22	OK	126.782	71.6109	-0.824097	-4.14335	5e-05	0.000341761	yes
XLOC_018279	XLOC_018279	gene:SORBI_3004G007600	4:678309-681085	SCC155_mock	SCC155_flg22	OK	27.0725	39.7849	0.555396	2.7497	5e-05	0.000341761	yes
XLOC_018284	XLOC_018284	gene:SORBI_3004G008800	4:763418-764817	SCC155_mock	SCC155_flg22	OK	17.3005	241.873	3.80536	17.236	5e-05	0.000341761	yes
XLOC_018285	XLOC_018285	gene:SORBI_3004G008900	4:769868-771113	SCC155_mock	SCC155_flg22	OK	2.66517	83.3516	4.96691	15.3884	5e-05	0.000341761	yes
XLOC_018294	XLOC_018294	gene:SORBI_3004G010300	4:866842-869960	SCC155_mock	SCC155_flg22	OK	22.9241	41.443	0.854262	4.09799	5e-05	0.000341761	yes
XLOC_018314	XLOC_018314	gene:SORBI_3004G014000	4:1144516-1149986	SCC155_mock	SCC155_flg22	OK	5.3034	17.6698	1.73629	8.11091	5e-05	0.000341761	yes
XLOC_018340	XLOC_018340	gene:SORBI_3004G019400	4:1548119-1551366	SCC155_mock	SCC155_flg22	OK	239.185	128.047	-0.901451	-3.31167	5e-05	0.000341761	yes
XLOC_018363	XLOC_018363	gene:SORBI_3004G022900	4:1812697-1815745	SCC155_mock	SCC155_flg22	OK	0.508947	11.1557	4.45412	7.70236	5e-05	0.000341761	yes
XLOC_018372	XLOC_018372	4328149	4:1975585-1979504	SCC155_mock	SCC155_flg22	OK	58.9025	143.504	1.28469	6.77298	5e-05	0.000341761	yes
XLOC_018377	XLOC_018377	gene:SORBI_3004G024600	4:2006027-2011929	SCC155_mock	SCC155_flg22	OK	162.932	116.464	-0.484378	-2.28719	5e-05	0.000341761	yes
XLOC_018378	XLOC_018378	4328155	4:2024673-2031337	SCC155_mock	SCC155_flg22	OK	9.6904	91.6689	3.2418	15.7031	5e-05	0.000341761	yes
XLOC_018394	XLOC_018394	gene:SORBI_3004G027300,gene:SORBI_3004G027400	4:2177085-2188615	SCC155_mock	SCC155_flg22	OK	5.65671	2.17206	-1.3809	-2.89755	5e-05	0.000341761	yes
XLOC_018416	XLOC_018416	gene:SORBI_3004G031800	4:2575352-2580613	SCC155_mock	SCC155_flg22	OK	25.2698	59.788	1.24244	6.33965	5e-05	0.000341761	yes
XLOC_018421	XLOC_018421	gene:SORBI_3004G033000	4:2650109-2653092	SCC155_mock	SCC155_flg22	OK	36.458	59.1139	0.697261	3.45882	5e-05	0.000341761	yes
XLOC_018425	XLOC_018425	gene:SORBI_3004G033500	4:2696107-2698413	SCC155_mock	SCC155_flg22	OK	4.47941	2.60929	-0.779652	-2.56731	5e-05	0.000341761	yes
XLOC_018445	XLOC_018445	gene:SORBI_3004G036100	4:2908912-2912284	SCC155_mock	SCC155_flg22	OK	90.7805	49.5511	-0.873467	-4.16134	5e-05	0.000341761	yes
XLOC_018449	XLOC_018449	gene:SORBI_3004G036800	4:2950148-2955294	SCC155_mock	SCC155_flg22	OK	2.56363	1.34402	-0.931635	-3.27277	5e-05	0.000341761	yes
XLOC_018451	XLOC_018451	gene:SORBI_3004G037000	4:2968604-2970559	SCC155_mock	SCC155_flg22	OK	3.1327	25.1965	3.00775	7.99839	5e-05	0.000341761	yes
XLOC_018454	XLOC_018454	gene:SORBI_3004G037600	4:3053294-3054220	SCC155_mock	SCC155_flg22	OK	17.9524	28.7362	0.678694	2.71321	5e-05	0.000341761	yes
XLOC_018457	XLOC_018457	gene:SORBI_3004G038300	4:3150632-3161230	SCC155_mock	SCC155_flg22	OK	10.9974	7.6478	-0.524047	-2.56301	5e-05	0.000341761	yes
XLOC_018463	XLOC_018463	gene:SORBI_3004G039300	4:3234422-3239097	SCC155_mock	SCC155_flg22	OK	6.32791	18.01	1.509	7.2019	5e-05	0.000341761	yes
XLOC_018468	XLOC_018468	gene:SORBI_3004G040000	4:3282668-3290362	SCC155_mock	SCC155_flg22	OK	8.715	16.4217	0.91403	4.67958	5e-05	0.000341761	yes
XLOC_018471	XLOC_018471	gene:SORBI_3004G040350	4:3315592-3321368	SCC155_mock	SCC155_flg22	OK	12.5354	8.24641	-0.604175	-2.89772	5e-05	0.000341761	yes
XLOC_018473	XLOC_018473	gene:SORBI_3004G040600	4:3343128-3347710	SCC155_mock	SCC155_flg22	OK	9.83807	6.37949	-0.624933	-2.72108	5e-05	0.000341761	yes
XLOC_018491	XLOC_018491	gene:SORBI_3004G044401	4:3658250-3669427	SCC155_mock	SCC155_flg22	OK	1.02655	2.89359	1.49506	6.24827	5e-05	0.000341761	yes
XLOC_018502	XLOC_018502	gene:SORBI_3004G047001	4:3831162-3833850	SCC155_mock	SCC155_flg22	OK	2.78851	5.28956	0.923651	2.97722	5e-05	0.000341761	yes
XLOC_018505	XLOC_018505	gene:SORBI_3004G047400	4:3855890-3860016	SCC155_mock	SCC155_flg22	OK	10.0073	20.8133	1.05645	4.23349	5e-05	0.000341761	yes
XLOC_018508	XLOC_018508	gene:SORBI_3004G048000	4:3885860-3890118	SCC155_mock	SCC155_flg22	OK	12.0641	8.38962	-0.524047	-2.59152	5e-05	0.000341761	yes
XLOC_018528	XLOC_018528	4328406	4:4197275-4204396	SCC155_mock	SCC155_flg22	OK	4.00132	5.82503	0.54179	2.50111	5e-05	0.000341761	yes
XLOC_018529	XLOC_018529	gene:SORBI_3004G052000	4:4207577-4213569	SCC155_mock	SCC155_flg22	OK	1.61726	17.8083	3.46092	15.0485	5e-05	0.000341761	yes
XLOC_018565	XLOC_018565	gene:SORBI_3004G058000	4:4650859-4654898	SCC155_mock	SCC155_flg22	OK	5.36314	24.933	2.21691	11.1278	5e-05	0.000341761	yes
XLOC_018589	XLOC_018589	gene:SORBI_3004G062500	4:5041259-5046446	SCC155_mock	SCC155_flg22	OK	332.364	665.646	1.00199	4.66291	5e-05	0.000341761	yes
XLOC_018605	XLOC_018605	gene:SORBI_3004G065600	4:5305393-5308772	SCC155_mock	SCC155_flg22	OK	11.0374	19.3886	0.812807	3.40059	5e-05	0.000341761	yes
XLOC_018607	XLOC_018607	gene:SORBI_3004G065900	4:5352083-5353418	SCC155_mock	SCC155_flg22	OK	138.417	510.961	1.88419	10.4938	5e-05	0.000341761	yes
XLOC_018615	XLOC_018615	4328520	4:5474972-5478662	SCC155_mock	SCC155_flg22	OK	70.7167	96.9921	0.455817	2.32823	5e-05	0.000341761	yes
XLOC_018656	XLOC_018656	gene:SORBI_3004G076100	4:6213578-6215618	SCC155_mock	SCC155_flg22	OK	8.45476	40.5272	2.26105	9.02415	5e-05	0.000341761	yes
XLOC_018659	XLOC_018659	gene:SORBI_3004G076666	4:6293761-6307731	SCC155_mock	SCC155_flg22	OK	0.501951	0.304501	-0.7211	-2.73923	5e-05	0.000341761	yes
XLOC_018677	XLOC_018677	4328616	4:6569316-6575067	SCC155_mock	SCC155_flg22	OK	14.3062	36.2912	1.34298	6.77663	5e-05	0.000341761	yes
XLOC_018690	XLOC_018690	gene:SORBI_3004G082700	4:6795870-6797873	SCC155_mock	SCC155_flg22	OK	5.9719	3.33521	-0.840411	-3.19169	5e-05	0.000341761	yes
XLOC_018699	XLOC_018699	4328654	4:7048314-7052007	SCC155_mock	SCC155_flg22	OK	4.29257	11.2926	1.39546	4.58074	5e-05	0.000341761	yes
XLOC_018711	XLOC_018711	gene:SORBI_3004G087700	4:7421318-7428454	SCC155_mock	SCC155_flg22	OK	50.2412	246.014	2.2918	8.86306	5e-05	0.000341761	yes
XLOC_018713	XLOC_018713	gene:SORBI_3004G087800	4:7435119-7442061	SCC155_mock	SCC155_flg22	OK	12.6945	157.537	3.63341	15.843	5e-05	0.000341761	yes
XLOC_018716	XLOC_018716	gene:SORBI_3004G088400	4:7474134-7480611	SCC155_mock	SCC155_flg22	OK	20.354	29.0757	0.514501	2.63877	5e-05	0.000341761	yes
XLOC_018717	XLOC_018717	gene:SORBI_3004G088600	4:7539558-7540405	SCC155_mock	SCC155_flg22	OK	1.45396	8.38954	2.5286	4.13098	5e-05	0.000341761	yes
XLOC_018720	XLOC_018720	gene:SORBI_3004G089200,gene:SORBI_3004G089300	4:7562003-7580787	SCC155_mock	SCC155_flg22	OK	6.25746	4.22593	-0.566309	-2.45661	5e-05	0.000341761	yes
XLOC_018731	XLOC_018731	gene:SORBI_3004G091700	4:7790078-7795840	SCC155_mock	SCC155_flg22	OK	0.349816	1.28024	1.87174	3.8187	5e-05	0.000341761	yes
XLOC_018747	XLOC_018747	gene:SORBI_3004G094600	4:8178148-8183512	SCC155_mock	SCC155_flg22	OK	0.282715	2.39358	3.08175	3.651	5e-05	0.000341761	yes
XLOC_018754	XLOC_018754	gene:SORBI_3004G095700	4:8331931-8336600	SCC155_mock	SCC155_flg22	OK	2.87102	6.9192	1.26904	5.31385	5e-05	0.000341761	yes
XLOC_018761	XLOC_018761	gene:SORBI_3004G096900	4:8579887-8585165	SCC155_mock	SCC155_flg22	OK	16.0447	30.239	0.914312	4.49108	5e-05	0.000341761	yes
XLOC_018762	XLOC_018762	gene:SORBI_3004G097100	4:8602810-8604368	SCC155_mock	SCC155_flg22	OK	1.07552	17.0149	3.98369	7.17375	5e-05	0.000341761	yes
XLOC_018788	XLOC_018788	4328809	4:9370581-9372529	SCC155_mock	SCC155_flg22	OK	28.1175	13.657	-1.04183	-4.82192	5e-05	0.000341761	yes
XLOC_018819	XLOC_018819	gene:SORBI_3004G105700	4:9999846-10001385	SCC155_mock	SCC155_flg22	OK	901.969	518.449	-0.798876	-3.82632	5e-05	0.000341761	yes
XLOC_018845	XLOC_018845	gene:SORBI_3004G111100	4:10904451-10908103	SCC155_mock	SCC155_flg22	OK	51.9535	112.855	1.11918	5.81355	5e-05	0.000341761	yes
XLOC_018856	XLOC_018856	gene:SORBI_3004G112300	4:11107631-11108560	SCC155_mock	SCC155_flg22	OK	2.02748	41.7336	4.36345	11.3018	5e-05	0.000341761	yes
XLOC_018857	XLOC_018857	gene:SORBI_3004G112400	4:11110593-11113548	SCC155_mock	SCC155_flg22	OK	5.33127	9.92843	0.897088	3.81083	5e-05	0.000341761	yes
XLOC_018882	XLOC_018882	gene:SORBI_3004G116800	4:12243784-12247966	SCC155_mock	SCC155_flg22	OK	21.9874	13.1433	-0.742346	-2.83954	5e-05	0.000341761	yes
XLOC_018888	XLOC_018888	gene:SORBI_3004G117600	4:12353791-12357020	SCC155_mock	SCC155_flg22	OK	2.47109	57.5605	4.54186	9.3606	5e-05	0.000341761	yes
XLOC_018897	XLOC_018897	gene:SORBI_3004G118800	4:12573964-12577988	SCC155_mock	SCC155_flg22	OK	1.25381	0.720796	-0.798659	-2.49627	5e-05	0.000341761	yes
XLOC_018914	XLOC_018914	gene:SORBI_3004G122300	4:13672143-13678860	SCC155_mock	SCC155_flg22	OK	1.3814	5.68761	2.04169	4.71951	5e-05	0.000341761	yes
XLOC_018915	XLOC_018915	gene:SORBI_3004G123000	4:13832342-13838561	SCC155_mock	SCC155_flg22	OK	3.77466	6.38552	0.758458	2.59193	5e-05	0.000341761	yes
XLOC_018941	XLOC_018941	gene:SORBI_3004G128400	4:16208595-16210069	SCC155_mock	SCC155_flg22	OK	154.454	44.9728	-1.78005	-7.00464	5e-05	0.000341761	yes
XLOC_018964	XLOC_018964	gene:SORBI_3004G132300	4:19793335-19797615	SCC155_mock	SCC155_flg22	OK	23.2192	39.737	0.775164	4.00741	5e-05	0.000341761	yes
XLOC_018984	XLOC_018984	-	4:24896607-24899046	SCC155_mock	SCC155_flg22	OK	2.18194	1.21231	-0.847853	-2.95207	5e-05	0.000341761	yes
XLOC_019026	XLOC_019026	gene:SORBI_3004G141200	4:41444147-41445740	SCC155_mock	SCC155_flg22	OK	7.24855	27.9603	1.94762	7.2565	5e-05	0.000341761	yes
XLOC_019036	XLOC_019036	gene:SORBI_3004G142700	4:42248892-42251218	SCC155_mock	SCC155_flg22	OK	1.9728	0.931457	-1.08269	-2.73222	5e-05	0.000341761	yes
XLOC_019041	XLOC_019041	gene:SORBI_3004G143400	4:42612196-42614079	SCC155_mock	SCC155_flg22	OK	1.13472	0.47036	-1.2705	-2.75481	5e-05	0.000341761	yes
XLOC_019051	XLOC_019051	gene:SORBI_3004G145200	4:44730319-44735989	SCC155_mock	SCC155_flg22	OK	13.035	46.4575	1.83352	9.34919	5e-05	0.000341761	yes
XLOC_019063	XLOC_019063	gene:SORBI_3004G147900	4:46462820-46464766	SCC155_mock	SCC155_flg22	OK	0.0965085	1.7206	4.15611	5.49561	5e-05	0.000341761	yes
XLOC_019066	XLOC_019066	gene:SORBI_3004G148100	4:46525537-46526581	SCC155_mock	SCC155_flg22	OK	0	0.529348	inf	#NAME?	5e-05	0.000341761	yes
XLOC_019082	XLOC_019082	gene:SORBI_3004G150700	4:47684028-47702514	SCC155_mock	SCC155_flg22	OK	2.5339	1.383	-0.873557	-2.68423	5e-05	0.000341761	yes
XLOC_019085	XLOC_019085	gene:SORBI_3004G151500	4:47965116-47975041	SCC155_mock	SCC155_flg22	OK	56.1586	87.4586	0.639094	3.24965	5e-05	0.000341761	yes
XLOC_019111	XLOC_019111	gene:SORBI_3004G155900	4:49254365-49257549	SCC155_mock	SCC155_flg22	OK	7.97843	4.29283	-0.894176	-3.22042	5e-05	0.000341761	yes
XLOC_019122	XLOC_019122	gene:SORBI_3004G157000	4:49807723-49813133	SCC155_mock	SCC155_flg22	OK	22.765	41.19	0.855477	4.32106	5e-05	0.000341761	yes
XLOC_019124	XLOC_019124	gene:SORBI_3004G157300	4:49886945-49891210	SCC155_mock	SCC155_flg22	OK	5.22422	16.7108	1.6775	6.18505	5e-05	0.000341761	yes
XLOC_019132	XLOC_019132	gene:SORBI_3004G158700	4:50495772-50508724	SCC155_mock	SCC155_flg22	OK	11.5239	16.6181	0.528133	2.68554	5e-05	0.000341761	yes
XLOC_019137	XLOC_019137	gene:SORBI_3004G159400	4:50567110-50570416	SCC155_mock	SCC155_flg22	OK	0.690102	10.1978	3.8853	8.3161	5e-05	0.000341761	yes
XLOC_019142	XLOC_019142	gene:SORBI_3004G160200	4:50730849-50735164	SCC155_mock	SCC155_flg22	OK	12.3237	20.9542	0.765806	3.86442	5e-05	0.000341761	yes
XLOC_019143	XLOC_019143	gene:SORBI_3004G160300	4:50735702-50738537	SCC155_mock	SCC155_flg22	OK	1.33119	3.46723	1.38107	4.62107	5e-05	0.000341761	yes
XLOC_019158	XLOC_019158	gene:SORBI_3004G162300,gene:SORBI_3004G162400	4:51171067-51176811	SCC155_mock	SCC155_flg22	OK	70.5051	310.94	2.14084	8.91487	5e-05	0.000341761	yes
XLOC_019179	XLOC_019179	4329561	4:51652244-51657213	SCC155_mock	SCC155_flg22	OK	161.335	342.214	1.08483	5.22817	5e-05	0.000341761	yes
XLOC_019192	XLOC_019192	gene:SORBI_3004G169000	4:51972202-51977518	SCC155_mock	SCC155_flg22	OK	29.8589	40.763	0.4491	2.29873	5e-05	0.000341761	yes
XLOC_019194	XLOC_019194	gene:SORBI_3004G169900	4:52146187-52147549	SCC155_mock	SCC155_flg22	OK	33.5011	94.6461	1.49833	6.56049	5e-05	0.000341761	yes
XLOC_019195	XLOC_019195	gene:SORBI_3004G170200	4:52233032-52236752	SCC155_mock	SCC155_flg22	OK	93.4993	66.9762	-0.481308	-2.4447	5e-05	0.000341761	yes
XLOC_019228	XLOC_019228	gene:SORBI_3004G176000	4:52832595-52846810	SCC155_mock	SCC155_flg22	OK	5.04314	7.5177	0.575969	2.99291	5e-05	0.000341761	yes
XLOC_019241	XLOC_019241	gene:SORBI_3004G178000	4:53045906-53049470	SCC155_mock	SCC155_flg22	OK	9.80155	5.90945	-0.729987	-2.92399	5e-05	0.000341761	yes
XLOC_019284	XLOC_019284	gene:SORBI_3004G187300	4:53942855-53944195	SCC155_mock	SCC155_flg22	OK	1.64557	5.33579	1.69712	3.94977	5e-05	0.000341761	yes
XLOC_019298	XLOC_019298	gene:SORBI_3004G190100	4:54209160-54214023	SCC155_mock	SCC155_flg22	OK	18.258	24.8913	0.447116	2.23399	5e-05	0.000341761	yes
XLOC_019303	XLOC_019303	gene:SORBI_3004G191000	4:54299576-54302278	SCC155_mock	SCC155_flg22	OK	1.6356	2.95804	0.854827	2.5596	5e-05	0.000341761	yes
XLOC_019304	XLOC_019304	gene:SORBI_3004G191100	4:54302932-54304801	SCC155_mock	SCC155_flg22	OK	9.22624	16.2447	0.816151	3.0549	5e-05	0.000341761	yes
XLOC_019306	XLOC_019306	gene:SORBI_3004G191400	4:54320154-54320746	SCC155_mock	SCC155_flg22	OK	9.81539	43.7834	2.15726	6.27191	5e-05	0.000341761	yes
XLOC_019336	XLOC_019336	gene:SORBI_3004G197100	4:54826405-54827277	SCC155_mock	SCC155_flg22	OK	3.40027	9.79753	1.52677	3.61063	5e-05	0.000341761	yes
XLOC_019337	XLOC_019337	gene:SORBI_3004G197600	4:54869062-54874521	SCC155_mock	SCC155_flg22	OK	26.1462	46.4006	0.827544	4.26901	5e-05	0.000341761	yes
XLOC_019348	XLOC_019348	gene:SORBI_3004G199300	4:55038405-55041725	SCC155_mock	SCC155_flg22	OK	49.8757	212.134	2.08857	9.92912	5e-05	0.000341761	yes
XLOC_019361	XLOC_019361	gene:SORBI_3004G201300	4:55299575-55302358	SCC155_mock	SCC155_flg22	OK	41.8864	66.6222	0.66952	3.54416	5e-05	0.000341761	yes
XLOC_019385	XLOC_019385	4329899	4:55683680-55690905	SCC155_mock	SCC155_flg22	OK	23.4113	35.9203	0.617591	3.06893	5e-05	0.000341761	yes
XLOC_019394	XLOC_019394	gene:SORBI_3004G207200	4:55759002-55765508	SCC155_mock	SCC155_flg22	OK	19.732	34.7177	0.815133	3.23899	5e-05	0.000341761	yes
XLOC_019402	XLOC_019402	gene:SORBI_3004G208700	4:55853268-55854467	SCC155_mock	SCC155_flg22	OK	159.392	918.368	2.52649	12.8496	5e-05	0.000341761	yes
XLOC_019410	XLOC_019410	gene:SORBI_3004G210000	4:55988400-55994168	SCC155_mock	SCC155_flg22	OK	32.1871	17.6293	-0.868505	-4.01812	5e-05	0.000341761	yes
XLOC_019428	XLOC_019428	gene:SORBI_3004G214000	4:56379571-56384642	SCC155_mock	SCC155_flg22	OK	6.55058	2.44499	-1.42179	-2.95278	5e-05	0.000341761	yes
XLOC_019429	XLOC_019429	gene:SORBI_3004G214100	4:56389818-56395087	SCC155_mock	SCC155_flg22	OK	11.6597	33.4324	1.51971	7.57547	5e-05	0.000341761	yes
XLOC_019434	XLOC_019434	gene:SORBI_3004G214900	4:56475666-56479665	SCC155_mock	SCC155_flg22	OK	0.871702	4.82832	2.46961	8.9084	5e-05	0.000341761	yes
XLOC_019452	XLOC_019452	gene:SORBI_3004G217700	4:56709496-56710847	SCC155_mock	SCC155_flg22	OK	5.17092	13.9909	1.43599	4.87088	5e-05	0.000341761	yes
XLOC_019453	XLOC_019453	4330008	4:56726026-56727822	SCC155_mock	SCC155_flg22	OK	26.8055	43.6248	0.70262	3.36099	5e-05	0.000341761	yes
XLOC_019462	XLOC_019462	gene:SORBI_3004G219900	4:56987602-56989088	SCC155_mock	SCC155_flg22	OK	13.2603	38.8612	1.55121	5.72765	5e-05	0.000341761	yes
XLOC_019466	XLOC_019466	gene:SORBI_3004G220700	4:57099421-57101566	SCC155_mock	SCC155_flg22	OK	22.566	125.811	2.47904	12.5091	5e-05	0.000341761	yes
XLOC_019474	XLOC_019474	4330049	4:57220819-57224296	SCC155_mock	SCC155_flg22	OK	161.812	89.8059	-0.849439	-4.43276	5e-05	0.000341761	yes
XLOC_019477	XLOC_019477	gene:SORBI_3004G222600	4:57291736-57296147	SCC155_mock	SCC155_flg22	OK	21.5622	51.4792	1.25548	6.32767	5e-05	0.000341761	yes
XLOC_019483	XLOC_019483	gene:SORBI_3004G224000	4:57467607-57475205	SCC155_mock	SCC155_flg22	OK	23.2348	15.0174	-0.629652	-2.38677	5e-05	0.000341761	yes
XLOC_019502	XLOC_019502	gene:SORBI_3004G226400	4:57641552-57645610	SCC155_mock	SCC155_flg22	OK	17.6856	12.3406	-0.51916	-2.28934	5e-05	0.000341761	yes
XLOC_019507	XLOC_019507	gene:SORBI_3004G227800	4:57741467-57743750	SCC155_mock	SCC155_flg22	OK	0.226529	1.21588	2.42423	3.58725	5e-05	0.000341761	yes
XLOC_019515	XLOC_019515	gene:SORBI_3004G229300	4:57920054-57921332	SCC155_mock	SCC155_flg22	OK	10.9136	83.4186	2.93424	11.2047	5e-05	0.000341761	yes
XLOC_019536	XLOC_019536	gene:SORBI_3004G232500	4:58145408-58149933	SCC155_mock	SCC155_flg22	OK	0.242251	3.34151	3.78593	3.71967	5e-05	0.000341761	yes
XLOC_019545	XLOC_019545	gene:SORBI_3004G234900	4:58318307-58322380	SCC155_mock	SCC155_flg22	OK	67.4875	115.207	0.771529	3.88967	5e-05	0.000341761	yes
XLOC_019548	XLOC_019548	gene:SORBI_3004G236000,gene:SORBI_3004G236100	4:58381946-58393789	SCC155_mock	SCC155_flg22	OK	1.588	48.3619	4.92859	16.1202	5e-05	0.000341761	yes
XLOC_019549	XLOC_019549	gene:SORBI_3004G236200	4:58398403-58411130	SCC155_mock	SCC155_flg22	OK	19.698	29.6626	0.590597	3.07501	5e-05	0.000341761	yes
XLOC_019550	XLOC_019550	gene:SORBI_3004G236500	4:58436220-58439706	SCC155_mock	SCC155_flg22	OK	0.725537	1.91132	1.39745	3.41842	5e-05	0.000341761	yes
XLOC_019551	XLOC_019551	gene:SORBI_3004G236550,gene:SORBI_3004G236600	4:58458269-58463306	SCC155_mock	SCC155_flg22	OK	48.3331	191.523	1.98643	4.85033	5e-05	0.000341761	yes
XLOC_019565	XLOC_019565	gene:SORBI_3004G240600	4:58861896-58870398	SCC155_mock	SCC155_flg22	OK	0	3.06374	inf	#NAME?	5e-05	0.000341761	yes
XLOC_019568	XLOC_019568	gene:SORBI_3004G241100	4:58932959-58937370	SCC155_mock	SCC155_flg22	OK	0.60441	2.6496	2.13218	6.94034	5e-05	0.000341761	yes
XLOC_019575	XLOC_019575	gene:SORBI_3004G242200	4:59020347-59027197	SCC155_mock	SCC155_flg22	OK	1.51197	3.38544	1.16291	3.93671	5e-05	0.000341761	yes
XLOC_019577	XLOC_019577	gene:SORBI_3004G242300	4:59033094-59034934	SCC155_mock	SCC155_flg22	OK	30.8816	58.4542	0.920559	4.26204	5e-05	0.000341761	yes
XLOC_019580	XLOC_019580	gene:SORBI_3004G243000	4:59096714-59097782	SCC155_mock	SCC155_flg22	OK	15.0643	77.4262	2.36169	8.79442	5e-05	0.000341761	yes
XLOC_019581	XLOC_019581	gene:SORBI_3004G243100	4:59099977-59100557	SCC155_mock	SCC155_flg22	OK	20.9752	234.425	3.48237	13.4945	5e-05	0.000341761	yes
XLOC_019588	XLOC_019588	gene:SORBI_3004G244100	4:59164277-59165384	SCC155_mock	SCC155_flg22	OK	15.2354	47.8	1.64958	6.4994	5e-05	0.000341761	yes
XLOC_019589	XLOC_019589	gene:SORBI_3004G244300	4:59191247-59195520	SCC155_mock	SCC155_flg22	OK	3.15038	8.28165	1.39439	5.12356	5e-05	0.000341761	yes
XLOC_019594	XLOC_019594	gene:SORBI_3004G245100	4:59301644-59303033	SCC155_mock	SCC155_flg22	OK	1.23464	35.314	4.83808	7.83988	5e-05	0.000341761	yes
XLOC_019601	XLOC_019601	gene:SORBI_3004G246700	4:59447786-59450430	SCC155_mock	SCC155_flg22	OK	17.1742	11.1308	-0.625686	-2.74324	5e-05	0.000341761	yes
XLOC_019604	XLOC_019604	gene:SORBI_3004G247700	4:59522590-59523507	SCC155_mock	SCC155_flg22	OK	3.64936	13.7154	1.91008	5.62138	5e-05	0.000341761	yes
XLOC_019659	XLOC_019659	gene:SORBI_3004G256700	4:60264402-60268566	SCC155_mock	SCC155_flg22	OK	22.5789	31.9997	0.503081	2.65313	5e-05	0.000341761	yes
XLOC_019662	XLOC_019662	gene:SORBI_3004G257300,gene:SORBI_3004G257350	4:60319645-60324263	SCC155_mock	SCC155_flg22	OK	25.3732	41.4293	0.707348	3.4152	5e-05	0.000341761	yes
XLOC_019665	XLOC_019665	gene:SORBI_3004G257800	4:60362941-60368907	SCC155_mock	SCC155_flg22	OK	2.79765	4.50146	0.686178	2.83013	5e-05	0.000341761	yes
XLOC_019669	XLOC_019669	gene:SORBI_3004G259432	4:60481337-60482571	SCC155_mock	SCC155_flg22	OK	10.06	44.3559	2.1405	8.36792	5e-05	0.000341761	yes
XLOC_019670	XLOC_019670	gene:SORBI_3004G259600	4:60487168-60487759	SCC155_mock	SCC155_flg22	OK	20.2796	37.5491	0.888749	2.70946	5e-05	0.000341761	yes
XLOC_019672	XLOC_019672	gene:SORBI_3004G259900	4:60502646-60509964	SCC155_mock	SCC155_flg22	OK	12.0605	28.9213	1.26184	4.0279	5e-05	0.000341761	yes
XLOC_019682	XLOC_019682	gene:SORBI_3004G262500	4:60758760-60763021	SCC155_mock	SCC155_flg22	OK	2.17533	10.0719	2.21103	7.66079	5e-05	0.000341761	yes
XLOC_019684	XLOC_019684	gene:SORBI_3004G262600	4:60770787-60773819	SCC155_mock	SCC155_flg22	OK	15.4344	22.8244	0.564433	2.78424	5e-05	0.000341761	yes
XLOC_019710	XLOC_019710	gene:SORBI_3004G267300	4:61158803-61164888	SCC155_mock	SCC155_flg22	OK	10.4154	28.2561	1.43985	7.39959	5e-05	0.000341761	yes
XLOC_019716	XLOC_019716	gene:SORBI_3004G268200	4:61216505-61221391	SCC155_mock	SCC155_flg22	OK	10.9674	21.3389	0.960261	4.74046	5e-05	0.000341761	yes
XLOC_019718	XLOC_019718	4330451	4:61268090-61273685	SCC155_mock	SCC155_flg22	OK	115.379	70.609	-0.708451	-3.07543	5e-05	0.000341761	yes
XLOC_019719	XLOC_019719	gene:SORBI_3004G268700	4:61294517-61297562	SCC155_mock	SCC155_flg22	OK	24.1168	142.115	2.55895	13.3519	5e-05	0.000341761	yes
XLOC_019740	XLOC_019740	gene:SORBI_3004G272600	4:61631366-61635142	SCC155_mock	SCC155_flg22	OK	19.1995	13.4891	-0.509278	-2.5912	5e-05	0.000341761	yes
XLOC_019743	XLOC_019743	gene:SORBI_3004G273300	4:61708294-61711361	SCC155_mock	SCC155_flg22	OK	35.4552	159.789	2.1721	10.6375	5e-05	0.000341761	yes
XLOC_019744	XLOC_019744	gene:SORBI_3004G273400	4:61718401-61724535	SCC155_mock	SCC155_flg22	OK	10.3106	18.6617	0.855955	4.20651	5e-05	0.000341761	yes
XLOC_019768	XLOC_019768	gene:SORBI_3004G278000	4:62100588-62102607	SCC155_mock	SCC155_flg22	OK	30.8711	51.9179	0.749976	3.94649	5e-05	0.000341761	yes
XLOC_019779	XLOC_019779	gene:SORBI_3004G279300	4:62205985-62209047	SCC155_mock	SCC155_flg22	OK	21.0749	29.3206	0.476386	2.31197	5e-05	0.000341761	yes
XLOC_019781	XLOC_019781	gene:SORBI_3004G279700	4:62239090-62240078	SCC155_mock	SCC155_flg22	OK	36.7639	17.586	-1.06386	-4.44545	5e-05	0.000341761	yes
XLOC_019787	XLOC_019787	gene:SORBI_3004G280800	4:62315380-62318839	SCC155_mock	SCC155_flg22	OK	13.0353	43.0391	1.72322	7.36743	5e-05	0.000341761	yes
XLOC_019788	XLOC_019788	gene:SORBI_3004G280900	4:62321938-62323480	SCC155_mock	SCC155_flg22	OK	0.946072	13.823	3.86898	8.99989	5e-05	0.000341761	yes
XLOC_019789	XLOC_019789	gene:SORBI_3004G281200	4:62358256-62360949	SCC155_mock	SCC155_flg22	OK	3.49302	7.17261	1.03802	3.27256	5e-05	0.000341761	yes
XLOC_019804	XLOC_019804	gene:SORBI_3004G284400	4:62665489-62669337	SCC155_mock	SCC155_flg22	OK	10.0552	16.4323	0.708588	3.71475	5e-05	0.000341761	yes
XLOC_019815	XLOC_019815	gene:SORBI_3004G286600	4:62897908-62899382	SCC155_mock	SCC155_flg22	OK	37.3598	54.2668	0.538585	2.64779	5e-05	0.000341761	yes
XLOC_019847	XLOC_019847	4330221	4:63363743-63368698	SCC155_mock	SCC155_flg22	OK	23.9258	65.9743	1.46334	7.32844	5e-05	0.000341761	yes
XLOC_019860	XLOC_019860	gene:SORBI_3004G296000	4:63578086-63585646	SCC155_mock	SCC155_flg22	OK	3.26355	9.41593	1.52866	6.6239	5e-05	0.000341761	yes
XLOC_019862	XLOC_019862	gene:SORBI_3004G296200	4:63592818-63595904	SCC155_mock	SCC155_flg22	OK	24.9353	15.7063	-0.666846	-2.98484	5e-05	0.000341761	yes
XLOC_019865	XLOC_019865	gene:SORBI_3004G297100	4:63669253-63671006	SCC155_mock	SCC155_flg22	OK	15.2235	86.9136	2.51328	8.09679	5e-05	0.000341761	yes
XLOC_019866	XLOC_019866	gene:SORBI_3004G297200	4:63675523-63677913	SCC155_mock	SCC155_flg22	OK	12.2638	24.4873	0.99763	4.15051	5e-05	0.000341761	yes
XLOC_019878	XLOC_019878	gene:SORBI_3004G299300	4:63843633-63847996	SCC155_mock	SCC155_flg22	OK	12.3434	38.3296	1.63472	7.62561	5e-05	0.000341761	yes
XLOC_019879	XLOC_019879	gene:SORBI_3004G299500	4:63851904-63856117	SCC155_mock	SCC155_flg22	OK	0.476963	1.12181	1.23387	2.57678	5e-05	0.000341761	yes
XLOC_019886	XLOC_019886	gene:SORBI_3004G300500	4:63929582-63933702	SCC155_mock	SCC155_flg22	OK	0.700709	2.88627	2.04232	4.33952	5e-05	0.000341761	yes
XLOC_019910	XLOC_019910	gene:SORBI_3004G304700	4:64345226-64348211	SCC155_mock	SCC155_flg22	OK	0.808815	4.47551	2.46817	6.70767	5e-05	0.000341761	yes
XLOC_019912	XLOC_019912	gene:SORBI_3004G305000	4:64360567-64363501	SCC155_mock	SCC155_flg22	OK	0.990755	5.82251	2.55504	8.29214	5e-05	0.000341761	yes
XLOC_019927	XLOC_019927	gene:SORBI_3004G308400	4:64593410-64602910	SCC155_mock	SCC155_flg22	OK	8.82197	62.0601	2.81449	13.4877	5e-05	0.000341761	yes
XLOC_019941	XLOC_019941	gene:SORBI_3004G311900	4:64865507-64880383	SCC155_mock	SCC155_flg22	OK	3.82605	8.00648	1.06531	3.9253	5e-05	0.000341761	yes
XLOC_019963	XLOC_019963	gene:SORBI_3004G317500	4:65348187-65349221	SCC155_mock	SCC155_flg22	OK	192.665	124.074	-0.634887	-3.24736	5e-05	0.000341761	yes
XLOC_019964	XLOC_019964	gene:SORBI_3004G317600	4:65349895-65350894	SCC155_mock	SCC155_flg22	OK	1.76439	4.78673	1.43987	2.80833	5e-05	0.000341761	yes
XLOC_019968	XLOC_019968	gene:SORBI_3004G318000	4:65368633-65374788	SCC155_mock	SCC155_flg22	OK	6.66023	10.4054	0.643688	2.95895	5e-05	0.000341761	yes
XLOC_019969	XLOC_019969	gene:SORBI_3004G318100	4:65376137-65379915	SCC155_mock	SCC155_flg22	OK	30.4969	73.3334	1.26581	6.5622	5e-05	0.000341761	yes
XLOC_019977	XLOC_019977	gene:SORBI_3004G319100	4:65435869-65439849	SCC155_mock	SCC155_flg22	OK	0.66427	0.30225	-1.13603	-2.7537	5e-05	0.000341761	yes
XLOC_019978	XLOC_019978	gene:SORBI_3004G319300	4:65446319-65455901	SCC155_mock	SCC155_flg22	OK	8.33313	15.4733	0.892848	3.63624	5e-05	0.000341761	yes
XLOC_019982	XLOC_019982	gene:SORBI_3004G320300	4:65501851-65510246	SCC155_mock	SCC155_flg22	OK	1.17712	11.2111	3.25159	8.51883	5e-05	0.000341761	yes
XLOC_019986	XLOC_019986	4330933	4:65559855-65561341	SCC155_mock	SCC155_flg22	OK	11.6263	5.23694	-1.15059	-3.96099	5e-05	0.000341761	yes
XLOC_020003	XLOC_020003	gene:SORBI_3004G323400	4:65804312-65808261	SCC155_mock	SCC155_flg22	OK	13.4272	20.7035	0.624716	2.52794	5e-05	0.000341761	yes
XLOC_020004	XLOC_020004	gene:SORBI_3004G323500	4:65808423-65811791	SCC155_mock	SCC155_flg22	OK	1.04545	2.79957	1.42108	3.25765	5e-05	0.000341761	yes
XLOC_020009	XLOC_020009	gene:SORBI_3004G324300,gene:SORBI_3004G324800	4:65910446-66021561	SCC155_mock	SCC155_flg22	OK	3.40917	10.5396	1.62832	5.07234	5e-05	0.000341761	yes
XLOC_020015	XLOC_020015	gene:SORBI_3004G325900	4:66111364-66115441	SCC155_mock	SCC155_flg22	OK	21.5508	64.6829	1.58564	8.34929	5e-05	0.000341761	yes
XLOC_020021	XLOC_020021	gene:SORBI_3004G326900	4:66173412-66176652	SCC155_mock	SCC155_flg22	OK	4.8944	8.46891	0.791044	3.68911	5e-05	0.000341761	yes
XLOC_020049	XLOC_020049	gene:SORBI_3004G332900	4:66552598-66556660	SCC155_mock	SCC155_flg22	OK	12.5997	35.7349	1.50395	7.19614	5e-05	0.000341761	yes
XLOC_020051	XLOC_020051	gene:SORBI_3004G333100	4:66573608-66578851	SCC155_mock	SCC155_flg22	OK	45.0433	31.6017	-0.511313	-2.55496	5e-05	0.000341761	yes
XLOC_020060	XLOC_020060	gene:SORBI_3004G334400,gene:SORBI_3004G334501	4:66678749-66690694	SCC155_mock	SCC155_flg22	OK	12.4884	66.3487	2.40948	11.7989	5e-05	0.000341761	yes
XLOC_020065	XLOC_020065	gene:SORBI_3004G335500	4:66773684-66780194	SCC155_mock	SCC155_flg22	OK	8.46751	5.26438	-0.685674	-3.29909	5e-05	0.000341761	yes
XLOC_020096	XLOC_020096	gene:SORBI_3004G341100	4:67250498-67252967	SCC155_mock	SCC155_flg22	OK	14.6383	25.927	0.824707	2.35166	5e-05	0.000341761	yes
XLOC_020133	XLOC_020133	gene:SORBI_3004G348400	4:67756084-67757761	SCC155_mock	SCC155_flg22	OK	0.625431	1.91995	1.61815	2.85921	5e-05	0.000341761	yes
XLOC_020146	XLOC_020146	gene:SORBI_3004G350000	4:67877801-67880739	SCC155_mock	SCC155_flg22	OK	18.2586	12.142	-0.588569	-2.8612	5e-05	0.000341761	yes
XLOC_020149	XLOC_020149	gene:SORBI_3004G350300	4:67909244-67913847	SCC155_mock	SCC155_flg22	OK	53.7182	80.7718	0.588441	3.0286	5e-05	0.000341761	yes
XLOC_020168	XLOC_020168	gene:SORBI_3004G353600	4:68169078-68173890	SCC155_mock	SCC155_flg22	OK	11.1894	21.6283	0.950784	4.79475	5e-05	0.000341761	yes
XLOC_020195	XLOC_020195	-	4:8900-11274	SCC155_mock	SCC155_flg22	OK	5.23496	3.38983	-0.626965	-2.43232	5e-05	0.000341761	yes
XLOC_020222	XLOC_020222	gene:SORBI_3004G006400	4:540867-542929	SCC155_mock	SCC155_flg22	OK	8.32932	3.95324	-1.07516	-3.28511	5e-05	0.000341761	yes
XLOC_020225	XLOC_020225	gene:SORBI_3004G006700	4:569119-572297	SCC155_mock	SCC155_flg22	OK	31.5323	21.3145	-0.564994	-2.70172	5e-05	0.000341761	yes
XLOC_020237	XLOC_020237	gene:SORBI_3004G008200	4:724078-725780	SCC155_mock	SCC155_flg22	OK	1.47418	62.7164	5.41086	9.16524	5e-05	0.000341761	yes
XLOC_020245	XLOC_020245	4328060,gene:SORBI_3004G009900	4:835428-844286	SCC155_mock	SCC155_flg22	OK	2.40302	4.97168	1.04889	3.83991	5e-05	0.000341761	yes
XLOC_020288	XLOC_020288	gene:SORBI_3004G017000	4:1347958-1350371	SCC155_mock	SCC155_flg22	OK	2.59985	1.57051	-0.727195	-2.54387	5e-05	0.000341761	yes
XLOC_020307	XLOC_020307	gene:SORBI_3004G020100	4:1583663-1588025	SCC155_mock	SCC155_flg22	OK	9.28838	6.4555	-0.524897	-2.39969	5e-05	0.000341761	yes
XLOC_020340	XLOC_020340	gene:SORBI_3004G028000,gene:SORBI_3004G028100,gene:SORBI_3004G028200	4:2253209-2263351	SCC155_mock	SCC155_flg22	OK	9.68997	14.1524	0.546478	2.49496	5e-05	0.000341761	yes
XLOC_020354	XLOC_020354	gene:SORBI_3004G030501	4:2449384-2451445	SCC155_mock	SCC155_flg22	OK	1.89553	5.14557	1.44073	3.31931	5e-05	0.000341761	yes
XLOC_020362	XLOC_020362	4328207	4:2547235-2551475	SCC155_mock	SCC155_flg22	OK	13.0618	34.9321	1.4192	6.31665	5e-05	0.000341761	yes
XLOC_020365	XLOC_020365	gene:SORBI_3004G032300	4:2604251-2605787	SCC155_mock	SCC155_flg22	OK	0.285174	3.08573	3.4357	4.42621	5e-05	0.000341761	yes
XLOC_020368	XLOC_020368	gene:SORBI_3004G032800	4:2628619-2637169	SCC155_mock	SCC155_flg22	OK	12.9063	17.6971	0.455434	2.24664	5e-05	0.000341761	yes
XLOC_020381	XLOC_020381	gene:SORBI_3004G036600	4:2935127-2938204	SCC155_mock	SCC155_flg22	OK	37.9458	91.9118	1.27631	6.39001	5e-05	0.000341761	yes
XLOC_020403	XLOC_020403	gene:SORBI_3004G042300	4:3469030-3472243	SCC155_mock	SCC155_flg22	OK	24.2974	39.0588	0.684843	3.462	5e-05	0.000341761	yes
XLOC_020407	XLOC_020407	gene:SORBI_3004G042900	4:3536391-3543184	SCC155_mock	SCC155_flg22	OK	9.73932	13.725	0.494909	2.48391	5e-05	0.000341761	yes
XLOC_020417	XLOC_020417	gene:SORBI_3004G044500	4:3658250-3669427	SCC155_mock	SCC155_flg22	OK	0.952193	4.20932	2.14426	4.25639	5e-05	0.000341761	yes
XLOC_020419	XLOC_020419	gene:SORBI_3004G044800	4:3688625-3692202	SCC155_mock	SCC155_flg22	OK	0.778546	1.73152	1.15318	3.87941	5e-05	0.000341761	yes
XLOC_020422	XLOC_020422	gene:SORBI_3004G045200	4:3716332-3718471	SCC155_mock	SCC155_flg22	OK	2.96835	5.4586	0.87887	3.55926	5e-05	0.000341761	yes
XLOC_020459	XLOC_020459	gene:SORBI_3004G052500	4:4258818-4261348	SCC155_mock	SCC155_flg22	OK	11.2461	26.4434	1.23349	6.57127	5e-05	0.000341761	yes
XLOC_020463	XLOC_020463	gene:SORBI_3004G053200	4:4320114-4321298	SCC155_mock	SCC155_flg22	OK	0.678271	7.15699	3.39942	5.56644	5e-05	0.000341761	yes
XLOC_020467	XLOC_020467	gene:SORBI_3004G054300	4:4410509-4414672	SCC155_mock	SCC155_flg22	OK	14.0728	24.3984	0.793872	3.82167	5e-05	0.000341761	yes
XLOC_020482	XLOC_020482	gene:SORBI_3004G058500	4:4675838-4683129	SCC155_mock	SCC155_flg22	OK	51.2875	213.834	2.05981	9.6074	5e-05	0.000341761	yes
XLOC_020509	XLOC_020509	gene:SORBI_3004G064500	4:5204678-5206243	SCC155_mock	SCC155_flg22	OK	0.736406	3.31404	2.17002	3.90983	5e-05	0.000341761	yes
XLOC_020513	XLOC_020513	gene:SORBI_3004G065500	4:5294106-5297159	SCC155_mock	SCC155_flg22	OK	15.6213	28.6697	0.876014	3.98504	5e-05	0.000341761	yes
XLOC_020534	XLOC_020534	gene:SORBI_3004G069200	4:5637292-5640588	SCC155_mock	SCC155_flg22	OK	25.0408	60.8048	1.27991	6.36558	5e-05	0.000341761	yes
XLOC_020545	XLOC_020545	gene:SORBI_3004G071700	4:5792656-5796549	SCC155_mock	SCC155_flg22	OK	0.254489	1.20701	2.24576	3.29877	5e-05	0.000341761	yes
XLOC_020555	XLOC_020555	gene:SORBI_3004G073400	4:5911674-5931663	SCC155_mock	SCC155_flg22	OK	25.8243	13.0418	-0.985581	-4.6282	5e-05	0.000341761	yes
XLOC_020561	XLOC_020561	gene:SORBI_3004G074400	4:6033604-6037912	SCC155_mock	SCC155_flg22	OK	0.116373	0.834291	2.8418	5.51946	5e-05	0.000341761	yes
XLOC_020562	XLOC_020562	gene:SORBI_3004G074500	4:6038478-6042334	SCC155_mock	SCC155_flg22	OK	2.23732	3.95419	0.821611	3.16473	5e-05	0.000341761	yes
XLOC_020564	XLOC_020564	gene:SORBI_3004G074900	4:6053620-6058959	SCC155_mock	SCC155_flg22	OK	3.08849	11.0104	1.83389	8.05803	5e-05	0.000341761	yes
XLOC_020578	XLOC_020578	gene:SORBI_3004G076800	4:6333996-6334959	SCC155_mock	SCC155_flg22	OK	0	0.98647	inf	#NAME?	5e-05	0.000341761	yes
XLOC_020580	XLOC_020580	gene:SORBI_3004G077500	4:6386366-6393140	SCC155_mock	SCC155_flg22	OK	13.6728	20.2427	0.566091	2.61619	5e-05	0.000341761	yes
XLOC_020605	XLOC_020605	gene:SORBI_3004G081900	4:6710375-6716775	SCC155_mock	SCC155_flg22	OK	13.3911	20.6228	0.622966	2.87903	5e-05	0.000341761	yes
XLOC_020621	XLOC_020621	gene:SORBI_3004G084100	4:6964882-6966152	SCC155_mock	SCC155_flg22	OK	20.5347	64.4838	1.65087	7.29625	5e-05	0.000341761	yes
XLOC_020631	XLOC_020631	gene:SORBI_3004G085900	4:7123716-7129228	SCC155_mock	SCC155_flg22	OK	6.63763	9.78801	0.560349	2.69431	5e-05	0.000341761	yes
XLOC_020635	XLOC_020635	9268939	4:7211195-7214541	SCC155_mock	SCC155_flg22	OK	2.46531	11.9051	2.27174	6.55766	5e-05	0.000341761	yes
XLOC_020638	XLOC_020638	gene:SORBI_3004G086800	4:7299822-7302634	SCC155_mock	SCC155_flg22	OK	10.2483	39.9008	1.96104	8.96513	5e-05	0.000341761	yes
XLOC_020649	XLOC_020649	gene:SORBI_3004G088551	4:7537830-7538680	SCC155_mock	SCC155_flg22	OK	16.3105	182.499	3.48402	15.7008	5e-05	0.000341761	yes
XLOC_020682	XLOC_020682	gene:SORBI_3004G094300	4:8115303-8126371	SCC155_mock	SCC155_flg22	OK	19.5317	27.8807	0.513447	2.66541	5e-05	0.000341761	yes
XLOC_020685	XLOC_020685	gene:SORBI_3004G095600	4:8319104-8328331	SCC155_mock	SCC155_flg22	OK	0.854579	9.87001	3.52977	11.5791	5e-05	0.000341761	yes
XLOC_020698	XLOC_020698	gene:SORBI_3004G099300	4:8829246-8834632	SCC155_mock	SCC155_flg22	OK	36.9423	22.0664	-0.743422	-3.77409	5e-05	0.000341761	yes
XLOC_020730	XLOC_020730	gene:SORBI_3004G106200	4:10059844-10061955	SCC155_mock	SCC155_flg22	OK	14.8779	31.8403	1.09768	4.84122	5e-05	0.000341761	yes
XLOC_020736	XLOC_020736	gene:SORBI_3004G107200	4:10244891-10256595	SCC155_mock	SCC155_flg22	OK	7.76056	5.35762	-0.534567	-2.73479	5e-05	0.000341761	yes
XLOC_020745	XLOC_020745	gene:SORBI_3004G109300	4:10565187-10566547	SCC155_mock	SCC155_flg22	OK	1.15899	7.09926	2.6148	5.89981	5e-05	0.000341761	yes
XLOC_020771	XLOC_020771	gene:SORBI_3004G114400	4:11552281-11554060	SCC155_mock	SCC155_flg22	OK	349.354	206.358	-0.759541	-3.65106	5e-05	0.000341761	yes
XLOC_020772	XLOC_020772	gene:SORBI_3004G114500	4:11570111-11576668	SCC155_mock	SCC155_flg22	OK	2.59314	24.1647	3.22013	9.5735	5e-05	0.000341761	yes
XLOC_020792	XLOC_020792	gene:SORBI_3004G118700	4:12492747-12496390	SCC155_mock	SCC155_flg22	OK	22.2274	16.2043	-0.455961	-2.26473	5e-05	0.000341761	yes
XLOC_020809	XLOC_020809	gene:SORBI_3004G121200	4:13274662-13278061	SCC155_mock	SCC155_flg22	OK	1.75799	10.179	2.5336	6.69878	5e-05	0.000341761	yes
XLOC_020829	XLOC_020829	gene:SORBI_3004G125100	4:14353703-14366123	SCC155_mock	SCC155_flg22	OK	4.52274	11.6234	1.36176	5.28361	5e-05	0.000341761	yes
XLOC_020861	XLOC_020861	gene:SORBI_3004G130600	4:16894814-16908896	SCC155_mock	SCC155_flg22	OK	18.959	9.63521	-0.976498	-2.79425	5e-05	0.000341761	yes
XLOC_020889	XLOC_020889	-	4:25774578-25775668	SCC155_mock	SCC155_flg22	OK	6.28927	2.10109	-1.58176	-3.50306	5e-05	0.000341761	yes
XLOC_020892	XLOC_020892	-	4:26383094-26385701	SCC155_mock	SCC155_flg22	OK	10.7106	6.1862	-0.79191	-3.44075	5e-05	0.000341761	yes
XLOC_020900	XLOC_020900	gene:SORBI_3004G136600	4:35757215-35760686	SCC155_mock	SCC155_flg22	OK	406.261	272.385	-0.57676	-2.95287	5e-05	0.000341761	yes
XLOC_020904	XLOC_020904	gene:SORBI_3004G137801	4:38256803-38259873	SCC155_mock	SCC155_flg22	OK	3.93684	2.36429	-0.735628	-2.61556	5e-05	0.000341761	yes
XLOC_020921	XLOC_020921	gene:SORBI_3004G141000	4:41118005-41120692	SCC155_mock	SCC155_flg22	OK	20.1231	28.4612	0.500141	2.36801	5e-05	0.000341761	yes
XLOC_020935	XLOC_020935	gene:SORBI_3004G144500	4:43950511-43965866	SCC155_mock	SCC155_flg22	OK	22.7293	55.4134	1.28568	4.89851	5e-05	0.000341761	yes
XLOC_020941	XLOC_020941	gene:SORBI_3004G146500	4:45418103-45427898	SCC155_mock	SCC155_flg22	OK	18.5777	29.6024	0.672148	3.46912	5e-05	0.000341761	yes
XLOC_020945	XLOC_020945	-	4:45882621-45884510	SCC155_mock	SCC155_flg22	OK	12.1416	24.3168	1.00199	4.69733	5e-05	0.000341761	yes
XLOC_020951	XLOC_020951	gene:SORBI_3004G147800	4:46382489-46389240	SCC155_mock	SCC155_flg22	OK	18.4692	13.305	-0.473151	-2.34564	5e-05	0.000341761	yes
XLOC_020985	XLOC_020985	gene:SORBI_3004G156300	4:49454348-49456064	SCC155_mock	SCC155_flg22	OK	16.426	10.2801	-0.676121	-3.04034	5e-05	0.000341761	yes
XLOC_020991	XLOC_020991	gene:SORBI_3004G157700	4:49980569-49992882	SCC155_mock	SCC155_flg22	OK	2.59185	18.4751	2.83353	7.04801	5e-05	0.000341761	yes
XLOC_021025	XLOC_021025	gene:SORBI_3004G164200	4:51358104-51359725	SCC155_mock	SCC155_flg22	OK	158.656	110.79	-0.518077	-2.58945	5e-05	0.000341761	yes
XLOC_021028	XLOC_021028	4329546	4:51431080-51436632	SCC155_mock	SCC155_flg22	OK	1.57608	0.814867	-0.951709	-2.7996	5e-05	0.000341761	yes
XLOC_021039	XLOC_021039	gene:SORBI_3004G167300	4:51736983-51738388	SCC155_mock	SCC155_flg22	OK	4.58302	9.68495	1.07945	3.43587	5e-05	0.000341761	yes
XLOC_021043	XLOC_021043	gene:SORBI_3004G168300	4:51892071-51896519	SCC155_mock	SCC155_flg22	OK	2.3686	3.95881	0.741031	2.68288	5e-05	0.000341761	yes
XLOC_021045	XLOC_021045	gene:SORBI_3004G168700	4:51949745-51951465	SCC155_mock	SCC155_flg22	OK	4.11212	7.51456	0.869804	3.01536	5e-05	0.000341761	yes
XLOC_021048	XLOC_021048	gene:SORBI_3004G169100	4:51978859-51982331	SCC155_mock	SCC155_flg22	OK	2.00488	1.24295	-0.689753	-2.28016	5e-05	0.000341761	yes
XLOC_021049	XLOC_021049	gene:SORBI_3004G169200	4:52003634-52005512	SCC155_mock	SCC155_flg22	OK	0.317186	4.69517	3.88778	5.40134	5e-05	0.000341761	yes
XLOC_021053	XLOC_021053	gene:SORBI_3004G169600	4:52076215-52084272	SCC155_mock	SCC155_flg22	OK	0.284838	1.1977	2.07205	4.49834	5e-05	0.000341761	yes
XLOC_021054	XLOC_021054	gene:SORBI_3004G169700	4:52122643-52124512	SCC155_mock	SCC155_flg22	OK	4.05208	11.345	1.48532	6.37958	5e-05	0.000341761	yes
XLOC_021062	XLOC_021062	gene:SORBI_3004G171000	4:52358174-52358919	SCC155_mock	SCC155_flg22	OK	1.91052	7.24904	1.92383	3.39772	5e-05	0.000341761	yes
XLOC_021068	XLOC_021068	4329626	4:52531076-52535063	SCC155_mock	SCC155_flg22	OK	44.3462	76.8837	0.793868	4.09856	5e-05	0.000341761	yes
XLOC_021072	XLOC_021072	4329630	4:52609198-52614227	SCC155_mock	SCC155_flg22	OK	39.7942	59.5075	0.580511	2.99432	5e-05	0.000341761	yes
XLOC_021074	XLOC_021074	gene:SORBI_3004G174100	4:52661192-52666119	SCC155_mock	SCC155_flg22	OK	14.9715	43.6621	1.54416	7.84863	5e-05	0.000341761	yes
XLOC_021083	XLOC_021083	gene:SORBI_3004G176200	4:52850995-52859515	SCC155_mock	SCC155_flg22	OK	17.85	27.6345	0.630548	3.25974	5e-05	0.000341761	yes
XLOC_021087	XLOC_021087	gene:SORBI_3004G176900	4:52943489-52950192	SCC155_mock	SCC155_flg22	OK	1.09952	7.3231	2.73558	9.35499	5e-05	0.000341761	yes
XLOC_021113	XLOC_021113	gene:SORBI_3004G181000	4:53326133-53337960	SCC155_mock	SCC155_flg22	OK	8.83067	36.2845	2.03876	5.97012	5e-05	0.000341761	yes
XLOC_021114	XLOC_021114	gene:SORBI_3004G181200	4:53373176-53375643	SCC155_mock	SCC155_flg22	OK	0.171227	5.871	5.09962	4.654	5e-05	0.000341761	yes
XLOC_021115	XLOC_021115	gene:SORBI_3004G181300	4:53385547-53386438	SCC155_mock	SCC155_flg22	OK	1.91806	11.4191	2.57373	4.90664	5e-05	0.000341761	yes
XLOC_021116	XLOC_021116	gene:SORBI_3004G181400	4:53389541-53391078	SCC155_mock	SCC155_flg22	OK	0.325773	3.92285	3.58996	4.77547	5e-05	0.000341761	yes
XLOC_021121	XLOC_021121	gene:SORBI_3004G182300	4:53603256-53609035	SCC155_mock	SCC155_flg22	OK	11.9731	136.921	3.51548	16.2223	5e-05	0.000341761	yes
XLOC_021136	XLOC_021136	gene:SORBI_3004G185900	4:53856328-53862302	SCC155_mock	SCC155_flg22	OK	44.5319	84.2129	0.919202	4.66975	5e-05	0.000341761	yes
XLOC_021140	XLOC_021140	gene:SORBI_3004G186300	4:53876307-53881827	SCC155_mock	SCC155_flg22	OK	3.69857	10.6071	1.51999	7.10044	5e-05	0.000341761	yes
[truncated: 33,809 more rows]
