# Supplementary material for: Variation in Gene Expression between Two Sorghum bicolor Lines Differing in Innate Immunity Response
Source: Plants (Basel). 2021 Jul 27;10(8):1536. doi: 10.3390/plants10081536 (PMC8399927; doi:10.3390/plants10081536)
Supplement: Supplementary file 1 [file plants-10-01536-s001.zip › Table S5_SC155-14E_chitin_gene_exp_diff.xlsx]

## Sheet: GSE151860_SC155_chitin_gene_exp
test_id	gene_id	gene	locus	sample_1	sample_2	status	value_1	value_2	log2(fold_change)	test_stat	p_value	q_value	significant
XLOC_000013	XLOC_000013	gene:SORBI_3001G002500	1:245299-247573	SCC155_mock	SCC155_chitin	OK	0.333898	1.1028	1.7237	3.37837	5e-05	0.000226409	yes
XLOC_000016	XLOC_000016	gene:SORBI_3001G003000	1:270919-276075	SCC155_mock	SCC155_chitin	OK	6.07805	11.4782	0.917219	4.47345	5e-05	0.000226409	yes
XLOC_000032	XLOC_000032	gene:SORBI_3001G005300	1:450964-452825	SCC155_mock	SCC155_chitin	OK	6.50308	14.4056	1.14743	4.45956	5e-05	0.000226409	yes
XLOC_000042	XLOC_000042	gene:SORBI_3001G007600	1:732600-736502	SCC155_mock	SCC155_chitin	OK	51.6	104.024	1.01148	5.07799	5e-05	0.000226409	yes
XLOC_000047	XLOC_000047	gene:SORBI_3001G008500	1:815310-818496	SCC155_mock	SCC155_chitin	OK	13.9698	10.0373	-0.476936	-2.32749	5e-05	0.000226409	yes
XLOC_000048	XLOC_000048	gene:SORBI_3001G008800	1:824642-826523	SCC155_mock	SCC155_chitin	OK	25.4455	14.5429	-0.807095	-3.33859	5e-05	0.000226409	yes
XLOC_000067	XLOC_000067	CYP79A1	1:1144010-1146367	SCC155_mock	SCC155_chitin	OK	526.653	233.261	-1.17491	-5.28122	5e-05	0.000226409	yes
XLOC_000068	XLOC_000068	UGT85B1	1:1152323-1154789	SCC155_mock	SCC155_chitin	OK	467.533	230.899	-1.0178	-4.58401	5e-05	0.000226409	yes
XLOC_000079	XLOC_000079	gene:SORBI_3001G015100	1:1346246-1348098	SCC155_mock	SCC155_chitin	OK	50.1418	148.522	1.56659	7.93667	5e-05	0.000226409	yes
XLOC_000092	XLOC_000092	gene:SORBI_3001G017100	1:1477011-1480035	SCC155_mock	SCC155_chitin	OK	28.9938	46.4486	0.679891	3.42248	5e-05	0.000226409	yes
XLOC_000094	XLOC_000094	gene:SORBI_3001G017400	1:1493295-1494703	SCC155_mock	SCC155_chitin	OK	3.12982	10.3801	1.72967	4.65022	5e-05	0.000226409	yes
XLOC_000109	XLOC_000109	gene:SORBI_3001G019200	1:1587739-1591203	SCC155_mock	SCC155_chitin	OK	1.25975	0.368138	-1.77481	-3.0311	5e-05	0.000226409	yes
XLOC_000110	XLOC_000110	gene:SORBI_3001G019400	1:1610922-1616733	SCC155_mock	SCC155_chitin	OK	6.62491	16.25	1.29447	6.25962	5e-05	0.000226409	yes
XLOC_000113	XLOC_000113	gene:SORBI_3001G019900	1:1658659-1661648	SCC155_mock	SCC155_chitin	OK	27.2583	55.2996	1.02057	4.95949	5e-05	0.000226409	yes
XLOC_000115	XLOC_000115	gene:SORBI_3001G020350	1:1682764-1687187	SCC155_mock	SCC155_chitin	OK	26.8897	93.5596	1.79883	7.53942	5e-05	0.000226409	yes
XLOC_000116	XLOC_000116	gene:SORBI_3001G020500	1:1703098-1711957	SCC155_mock	SCC155_chitin	OK	10.1443	36.6557	1.85336	3.26777	5e-05	0.000226409	yes
XLOC_000122	XLOC_000122	gene:SORBI_3001G022100	1:1802530-1805839	SCC155_mock	SCC155_chitin	OK	12.5492	27.6027	1.13722	5.23191	5e-05	0.000226409	yes
XLOC_000126	XLOC_000126	gene:SORBI_3001G023300	1:1865213-1867137	SCC155_mock	SCC155_chitin	OK	31.3452	47.477	0.598982	3.09542	5e-05	0.000226409	yes
XLOC_000132	XLOC_000132	gene:SORBI_3001G024500	1:1938234-1944319	SCC155_mock	SCC155_chitin	OK	10.989	54.4433	2.3087	5.51017	5e-05	0.000226409	yes
XLOC_000145	XLOC_000145	gene:SORBI_3001G026800	1:2094323-2098450	SCC155_mock	SCC155_chitin	OK	2.24103	1.02616	-1.12691	-3.17439	5e-05	0.000226409	yes
XLOC_000149	XLOC_000149	gene:SORBI_3001G027300,gene:SORBI_3001G027500	1:2125487-2135498	SCC155_mock	SCC155_chitin	OK	7.79042	15.7466	1.01526	2.91705	5e-05	0.000226409	yes
XLOC_000163	XLOC_000163	gene:SORBI_3001G029900	1:2313296-2316186	SCC155_mock	SCC155_chitin	OK	6.31596	19.2363	1.60676	6.60891	5e-05	0.000226409	yes
XLOC_000170	XLOC_000170	gene:SORBI_3001G031300	1:2389158-2396236	SCC155_mock	SCC155_chitin	OK	13.0057	7.22173	-0.848727	-3.47556	5e-05	0.000226409	yes
XLOC_000176	XLOC_000176	gene:SORBI_3001G032000	1:2434481-2437008	SCC155_mock	SCC155_chitin	OK	16.7839	25.2885	0.591404	2.47762	5e-05	0.000226409	yes
XLOC_000180	XLOC_000180	gene:SORBI_3001G032300	1:2457832-2460832	SCC155_mock	SCC155_chitin	OK	0.399704	1.23335	1.62558	2.95895	5e-05	0.000226409	yes
XLOC_000186	XLOC_000186	gene:SORBI_3001G033500	1:2536854-2539617	SCC155_mock	SCC155_chitin	OK	17.0564	24.973	0.550057	2.64862	5e-05	0.000226409	yes
XLOC_000189	XLOC_000189	4334600	1:2587305-2590701	SCC155_mock	SCC155_chitin	OK	55.1095	159.112	1.52967	7.62601	5e-05	0.000226409	yes
XLOC_000196	XLOC_000196	gene:SORBI_3001G035500	1:2668948-2672845	SCC155_mock	SCC155_chitin	OK	14.3011	35.2461	1.30134	6.50028	5e-05	0.000226409	yes
XLOC_000197	XLOC_000197	4334588	1:2674767-2676475	SCC155_mock	SCC155_chitin	OK	99.1838	71.0024	-0.482237	-2.43587	5e-05	0.000226409	yes
XLOC_000199	XLOC_000199	gene:SORBI_3001G035800	1:2685065-2687423	SCC155_mock	SCC155_chitin	OK	130.375	42.8069	-1.60676	-7.84745	5e-05	0.000226409	yes
XLOC_000208	XLOC_000208	gene:SORBI_3001G037400	1:2787773-2792855	SCC155_mock	SCC155_chitin	OK	1.10268	0.213793	-2.36672	-3.35639	5e-05	0.000226409	yes
XLOC_000213	XLOC_000213	gene:SORBI_3001G038300	1:2851084-2854638	SCC155_mock	SCC155_chitin	OK	15.6543	5.61117	-1.48018	-5.20317	5e-05	0.000226409	yes
XLOC_000219	XLOC_000219	gene:SORBI_3001G038900	1:2913499-2915031	SCC155_mock	SCC155_chitin	OK	6.59072	26.6437	2.01529	6.89174	5e-05	0.000226409	yes
XLOC_000226	XLOC_000226	gene:SORBI_3001G040100	1:2981543-2987118	SCC155_mock	SCC155_chitin	OK	131.771	204.469	0.633849	2.814	5e-05	0.000226409	yes
XLOC_000238	XLOC_000238	gene:SORBI_3001G042800	1:3184901-3189160	SCC155_mock	SCC155_chitin	OK	67.3836	43.2942	-0.638225	-3.08234	5e-05	0.000226409	yes
XLOC_000248	XLOC_000248	gene:SORBI_3001G044500	1:3312219-3316757	SCC155_mock	SCC155_chitin	OK	2.25669	6.53194	1.5333	5.88253	5e-05	0.000226409	yes
XLOC_000259	XLOC_000259	gene:SORBI_3001G046600	1:3426128-3455036	SCC155_mock	SCC155_chitin	OK	7.02914	2.4334	-1.53037	-4.50216	5e-05	0.000226409	yes
XLOC_000266	XLOC_000266	gene:SORBI_3001G048900	1:3574705-3578692	SCC155_mock	SCC155_chitin	OK	4.87785	13.4807	1.46658	6.90638	5e-05	0.000226409	yes
XLOC_000267	XLOC_000267	gene:SORBI_3001G049200	1:3600873-3606131	SCC155_mock	SCC155_chitin	OK	29.2997	62.1191	1.08415	5.43538	5e-05	0.000226409	yes
XLOC_000268	XLOC_000268	gene:SORBI_3001G049300	1:3608278-3611672	SCC155_mock	SCC155_chitin	OK	35.7637	93.4164	1.38518	7.05781	5e-05	0.000226409	yes
XLOC_000277	XLOC_000277	gene:SORBI_3001G050800	1:3732162-3737115	SCC155_mock	SCC155_chitin	OK	0.0693834	1.80982	4.70511	6.52687	5e-05	0.000226409	yes
XLOC_000302	XLOC_000302	gene:SORBI_3001G056500,gene:SORBI_3001G056601	1:4246827-4272784	SCC155_mock	SCC155_chitin	OK	37.5462	78.705	1.06779	5.0955	5e-05	0.000226409	yes
XLOC_000303	XLOC_000303	gene:SORBI_3001G056700	1:4275458-4279430	SCC155_mock	SCC155_chitin	OK	13.6238	41.9615	1.62294	7.7394	5e-05	0.000226409	yes
XLOC_000310	XLOC_000310	gene:SORBI_3001G058300	1:4400536-4402390	SCC155_mock	SCC155_chitin	OK	1.47116	5.51402	1.90615	4.73651	5e-05	0.000226409	yes
XLOC_000321	XLOC_000321	gene:SORBI_3001G061101	1:4538261-4541178	SCC155_mock	SCC155_chitin	OK	7.21195	18.4966	1.3588	3.41906	5e-05	0.000226409	yes
XLOC_000330	XLOC_000330	gene:SORBI_3001G062600	1:4675177-4682162	SCC155_mock	SCC155_chitin	OK	1.71227	9.81486	2.51905	10.735	5e-05	0.000226409	yes
XLOC_000333	XLOC_000333	gene:SORBI_3001G063000	1:4710853-4712754	SCC155_mock	SCC155_chitin	OK	1.15463	6.36537	2.46282	5.94694	5e-05	0.000226409	yes
XLOC_000336	XLOC_000336	gene:SORBI_3001G063400	1:4727523-4732311	SCC155_mock	SCC155_chitin	OK	12.237	6.91036	-0.824416	-3.01109	5e-05	0.000226409	yes
XLOC_000337	XLOC_000337	gene:SORBI_3001G063500	1:4763264-4766909	SCC155_mock	SCC155_chitin	OK	41.7933	28.4224	-0.556246	-2.68925	5e-05	0.000226409	yes
XLOC_000339	XLOC_000339	gene:SORBI_3001G064600	1:4888352-4893471	SCC155_mock	SCC155_chitin	OK	7.26867	4.85616	-0.581877	-2.41412	5e-05	0.000226409	yes
XLOC_000340	XLOC_000340	gene:SORBI_3001G064800	1:4898598-4901448	SCC155_mock	SCC155_chitin	OK	29.2006	60.1619	1.04285	5.10087	5e-05	0.000226409	yes
XLOC_000343	XLOC_000343	gene:SORBI_3001G065500	1:4957718-4964810	SCC155_mock	SCC155_chitin	OK	2.35786	1.1178	-1.07682	-4.28509	5e-05	0.000226409	yes
XLOC_000348	XLOC_000348	gene:SORBI_3001G066600	1:5063875-5064850	SCC155_mock	SCC155_chitin	OK	41.3473	16.1048	-1.3603	-4.99934	5e-05	0.000226409	yes
XLOC_000352	XLOC_000352	gene:SORBI_3001G067000	1:5079568-5084279	SCC155_mock	SCC155_chitin	OK	4.15987	2.44735	-0.765317	-2.45676	5e-05	0.000226409	yes
XLOC_000371	XLOC_000371	gene:SORBI_3001G069200	1:5272826-5277358	SCC155_mock	SCC155_chitin	OK	6.01384	14.9624	1.31499	3.15526	5e-05	0.000226409	yes
XLOC_000382	XLOC_000382	gene:SORBI_3001G071300	1:5426074-5428088	SCC155_mock	SCC155_chitin	OK	1.18879	3.14354	1.4029	3.0281	5e-05	0.000226409	yes
XLOC_000392	XLOC_000392	gene:SORBI_3001G073300	1:5570878-5573658	SCC155_mock	SCC155_chitin	OK	9.48406	3.97997	-1.25275	-4.50941	5e-05	0.000226409	yes
XLOC_000397	XLOC_000397	gene:SORBI_3001G074200	1:5670220-5674809	SCC155_mock	SCC155_chitin	OK	19.37	100.417	2.3741	11.5244	5e-05	0.000226409	yes
XLOC_000399	XLOC_000399	gene:SORBI_3001G074400	1:5686866-5688962	SCC155_mock	SCC155_chitin	OK	8.96652	5.1942	-0.787647	-2.73722	5e-05	0.000226409	yes
XLOC_000412	XLOC_000412	gene:SORBI_3001G076600	1:5886940-5891221	SCC155_mock	SCC155_chitin	OK	2.71381	1.25488	-1.11277	-3.25195	5e-05	0.000226409	yes
XLOC_000416	XLOC_000416	4334233	1:5940862-5942670	SCC155_mock	SCC155_chitin	OK	10.2718	162.898	3.98721	16.2695	5e-05	0.000226409	yes
XLOC_000418	XLOC_000418	gene:SORBI_3001G078200	1:5991874-5993997	SCC155_mock	SCC155_chitin	OK	37.442	24.9394	-0.586228	-2.74951	5e-05	0.000226409	yes
XLOC_000420	XLOC_000420	gene:SORBI_3001G078400	1:6012576-6015978	SCC155_mock	SCC155_chitin	OK	36.7152	53.9839	0.55615	2.83754	5e-05	0.000226409	yes
XLOC_000424	XLOC_000424	gene:SORBI_3001G079200	1:6087457-6095806	SCC155_mock	SCC155_chitin	OK	25.5332	62.2804	1.2864	6.44114	5e-05	0.000226409	yes
XLOC_000425	XLOC_000425	gene:SORBI_3001G079500	1:6104058-6105842	SCC155_mock	SCC155_chitin	OK	30.2182	157.571	2.38252	11.8536	5e-05	0.000226409	yes
XLOC_000427	XLOC_000427	gene:SORBI_3001G080000	1:6169947-6174061	SCC155_mock	SCC155_chitin	OK	1.99137	5.16349	1.37459	6.0013	5e-05	0.000226409	yes
XLOC_000436	XLOC_000436	4334191,gene:SORBI_3001G081700	1:6303889-6309953	SCC155_mock	SCC155_chitin	OK	17.5509	35.0684	0.998629	4.525	5e-05	0.000226409	yes
XLOC_000448	XLOC_000448	gene:SORBI_3001G085000	1:6563171-6568033	SCC155_mock	SCC155_chitin	OK	5.76607	10.3068	0.837937	4.08651	5e-05	0.000226409	yes
XLOC_000451	XLOC_000451	gene:SORBI_3001G085300	1:6580256-6585385	SCC155_mock	SCC155_chitin	OK	18.2444	40.8618	1.1633	5.72552	5e-05	0.000226409	yes
XLOC_000452	XLOC_000452	gene:SORBI_3001G086000	1:6659856-6663478	SCC155_mock	SCC155_chitin	OK	1.97578	23.2478	3.5566	12.1576	5e-05	0.000226409	yes
XLOC_000454	XLOC_000454	gene:SORBI_3001G086200	1:6665464-6671510	SCC155_mock	SCC155_chitin	OK	67.0249	49.4048	-0.440048	-2.20521	5e-05	0.000226409	yes
XLOC_000460	XLOC_000460	-	1:6789593-6790910	SCC155_mock	SCC155_chitin	OK	5.47056	11.4953	1.07129	2.79314	5e-05	0.000226409	yes
XLOC_000464	XLOC_000464	4334126	1:6849742-6857801	SCC155_mock	SCC155_chitin	OK	18.4155	28.1318	0.611283	2.89215	5e-05	0.000226409	yes
XLOC_000471	XLOC_000471	gene:SORBI_3001G089800	1:6959064-6968730	SCC155_mock	SCC155_chitin	OK	11.8918	20.3785	0.777081	3.62005	5e-05	0.000226409	yes
XLOC_000474	XLOC_000474	gene:SORBI_3001G090900	1:7052588-7053536	SCC155_mock	SCC155_chitin	OK	0	0.851633	inf	#NAME?	5e-05	0.000226409	yes
XLOC_000479	XLOC_000479	gene:SORBI_3001G092000	1:7114673-7117561	SCC155_mock	SCC155_chitin	OK	11.6871	7.01025	-0.737382	-3.36669	5e-05	0.000226409	yes
XLOC_000491	XLOC_000491	gene:SORBI_3001G094300	1:7244344-7248541	SCC155_mock	SCC155_chitin	OK	50.4178	88.1111	0.805389	4.00506	5e-05	0.000226409	yes
XLOC_000510	XLOC_000510	9272095	1:7525597-7534112	SCC155_mock	SCC155_chitin	OK	6.57261	17.3197	1.39787	4.09486	5e-05	0.000226409	yes
XLOC_000524	XLOC_000524	gene:SORBI_3001G100200	1:7655345-7667968	SCC155_mock	SCC155_chitin	OK	1.3589	3.60797	1.40875	2.94392	5e-05	0.000226409	yes
XLOC_000530	XLOC_000530	gene:SORBI_3001G101500	1:7746528-7751075	SCC155_mock	SCC155_chitin	OK	8.13195	25.5296	1.6505	7.7998	5e-05	0.000226409	yes
XLOC_000546	XLOC_000546	4333985	1:8034151-8036927	SCC155_mock	SCC155_chitin	OK	5.6204	1.60192	-1.81087	-5.22214	5e-05	0.000226409	yes
XLOC_000554	XLOC_000554	gene:SORBI_3001G106300,gene:SORBI_3001G106400	1:8188933-8197165	SCC155_mock	SCC155_chitin	OK	2.37519	4.89661	1.04374	3.70495	5e-05	0.000226409	yes
XLOC_000566	XLOC_000566	gene:SORBI_3001G108350	1:8405394-8406219	SCC155_mock	SCC155_chitin	OK	1.7309	8.78693	2.34383	5.53032	5e-05	0.000226409	yes
XLOC_000567	XLOC_000567	gene:SORBI_3001G108400	1:8406231-8410602	SCC155_mock	SCC155_chitin	OK	6.27023	22.7244	1.85765	8.5185	5e-05	0.000226409	yes
XLOC_000568	XLOC_000568	gene:SORBI_3001G108800	1:8441353-8447886	SCC155_mock	SCC155_chitin	OK	1.95152	11.3219	2.53645	4.66148	5e-05	0.000226409	yes
XLOC_000576	XLOC_000576	gene:SORBI_3001G110500	1:8567752-8569845	SCC155_mock	SCC155_chitin	OK	6.05451	2.78634	-1.11964	-2.98528	5e-05	0.000226409	yes
XLOC_000585	XLOC_000585	gene:SORBI_3001G111700	1:8742293-8746309	SCC155_mock	SCC155_chitin	OK	133.887	64.5725	-1.05202	-5.40402	5e-05	0.000226409	yes
XLOC_000595	XLOC_000595	gene:SORBI_3001G113800	1:8916539-8920797	SCC155_mock	SCC155_chitin	OK	5.89847	3.22544	-0.870846	-3.6229	5e-05	0.000226409	yes
XLOC_000600	XLOC_000600	gene:SORBI_3001G115300	1:8998330-9002911	SCC155_mock	SCC155_chitin	OK	9.27998	20.8879	1.17047	5.2676	5e-05	0.000226409	yes
XLOC_000605	XLOC_000605	4333896	1:9072757-9076023	SCC155_mock	SCC155_chitin	OK	85.0623	55.7322	-0.610008	-3.04884	5e-05	0.000226409	yes
XLOC_000606	XLOC_000606	gene:SORBI_3001G116600	1:9094191-9097671	SCC155_mock	SCC155_chitin	OK	23.3662	65.4377	1.4857	7.44595	5e-05	0.000226409	yes
XLOC_000612	XLOC_000612	gene:SORBI_3001G118300	1:9224729-9227086	SCC155_mock	SCC155_chitin	OK	16.4034	34.2328	1.06139	4.74124	5e-05	0.000226409	yes
XLOC_000617	XLOC_000617	gene:SORBI_3001G119000	1:9269721-9270780	SCC155_mock	SCC155_chitin	OK	107.737	166.649	0.629299	3.1925	5e-05	0.000226409	yes
XLOC_000622	XLOC_000622	gene:SORBI_3001G119500	1:9290218-9291857	SCC155_mock	SCC155_chitin	OK	1.31675	40.7377	4.95131	9.64262	5e-05	0.000226409	yes
XLOC_000625	XLOC_000625	gene:SORBI_3001G119800	1:9316538-9322526	SCC155_mock	SCC155_chitin	OK	5.39109	10.3703	0.943809	4.65273	5e-05	0.000226409	yes
XLOC_000640	XLOC_000640	gene:SORBI_3001G121900	1:9557507-9561885	SCC155_mock	SCC155_chitin	OK	5.53322	3.50698	-0.657893	-2.68119	5e-05	0.000226409	yes
XLOC_000643	XLOC_000643	gene:SORBI_3001G122832	1:9667656-9673137	SCC155_mock	SCC155_chitin	OK	17.2164	25.1759	0.548263	2.70318	5e-05	0.000226409	yes
XLOC_000644	XLOC_000644	gene:SORBI_3001G122900	1:9675713-9681430	SCC155_mock	SCC155_chitin	OK	15.5415	9.7103	-0.678542	-3.22481	5e-05	0.000226409	yes
XLOC_000645	XLOC_000645	gene:SORBI_3001G123000	1:9685403-9691050	SCC155_mock	SCC155_chitin	OK	59.4826	93.9148	0.658884	3.06494	5e-05	0.000226409	yes
XLOC_000655	XLOC_000655	gene:SORBI_3001G124300	1:9807557-9810712	SCC155_mock	SCC155_chitin	OK	27.5817	18.9139	-0.544259	-2.49815	5e-05	0.000226409	yes
XLOC_000676	XLOC_000676	gene:SORBI_3001G130200	1:10228580-10234202	SCC155_mock	SCC155_chitin	OK	13.2876	26.0036	0.968634	4.83591	5e-05	0.000226409	yes
XLOC_000699	XLOC_000699	gene:SORBI_3001G134800	1:10643583-10646970	SCC155_mock	SCC155_chitin	OK	66.444	46.177	-0.524964	-2.62906	5e-05	0.000226409	yes
XLOC_000703	XLOC_000703	gene:SORBI_3001G135500	1:10677947-10687148	SCC155_mock	SCC155_chitin	OK	3.63878	5.35051	0.556221	2.59618	5e-05	0.000226409	yes
XLOC_000719	XLOC_000719	gene:SORBI_3001G138600	1:11019644-11020863	SCC155_mock	SCC155_chitin	OK	5.08319	66.8361	3.71682	14.7191	5e-05	0.000226409	yes
XLOC_000742	XLOC_000742	gene:SORBI_3001G141700	1:11381708-11384164	SCC155_mock	SCC155_chitin	OK	12.3508	6.08564	-1.02112	-3.82035	5e-05	0.000226409	yes
XLOC_000743	XLOC_000743	gene:SORBI_3001G141800	1:11389384-11393411	SCC155_mock	SCC155_chitin	OK	3.6264	22.4718	2.6315	10.9532	5e-05	0.000226409	yes
XLOC_000745	XLOC_000745	gene:SORBI_3001G142300	1:11422801-11425837	SCC155_mock	SCC155_chitin	OK	2.94357	4.50903	0.61525	2.37544	5e-05	0.000226409	yes
XLOC_000750	XLOC_000750	4333666	1:11466177-11470269	SCC155_mock	SCC155_chitin	OK	17.76	32.5234	0.872844	4.31918	5e-05	0.000226409	yes
XLOC_000770	XLOC_000770	gene:SORBI_3001G147200	1:11828573-11833190	SCC155_mock	SCC155_chitin	OK	10.1377	27.6956	1.44993	7.1633	5e-05	0.000226409	yes
XLOC_000776	XLOC_000776	gene:SORBI_3001G148000	1:11929254-11931246	SCC155_mock	SCC155_chitin	OK	0.352163	4.54247	3.68916	3.56724	5e-05	0.000226409	yes
XLOC_000788	XLOC_000788	gene:SORBI_3001G150200	1:12063884-12067673	SCC155_mock	SCC155_chitin	OK	13.9281	28.909	1.05353	5.1382	5e-05	0.000226409	yes
XLOC_000798	XLOC_000798	gene:SORBI_3001G151500	1:12169099-12173254	SCC155_mock	SCC155_chitin	OK	4.962	2.47607	-1.00287	-3.56492	5e-05	0.000226409	yes
XLOC_000800	XLOC_000800	gene:SORBI_3001G151800	1:12186152-12191008	SCC155_mock	SCC155_chitin	OK	7.0082	24.5626	1.80935	7.50042	5e-05	0.000226409	yes
XLOC_000807	XLOC_000807	gene:SORBI_3001G153200	1:12322041-12325808	SCC155_mock	SCC155_chitin	OK	35.9664	80.3217	1.15914	5.73901	5e-05	0.000226409	yes
XLOC_000814	XLOC_000814	gene:SORBI_3001G154300	1:12394090-12398278	SCC155_mock	SCC155_chitin	OK	0.824594	0.260947	-1.65993	-4.03463	5e-05	0.000226409	yes
XLOC_000841	XLOC_000841	4333536	1:12849895-12853916	SCC155_mock	SCC155_chitin	OK	19.9885	36.7837	0.879893	4.26161	5e-05	0.000226409	yes
XLOC_000846	XLOC_000846	gene:SORBI_3001G159200,gene:SORBI_3001G159250	1:12963166-12968921	SCC155_mock	SCC155_chitin	OK	2.95651	11.6179	1.97438	9.0422	5e-05	0.000226409	yes
XLOC_000847	XLOC_000847	gene:SORBI_3001G159300	1:12996827-12999111	SCC155_mock	SCC155_chitin	OK	0.876251	5.51149	2.65303	7.5861	5e-05	0.000226409	yes
XLOC_000849	XLOC_000849	gene:SORBI_3001G159800	1:13058651-13068881	SCC155_mock	SCC155_chitin	OK	11.6558	7.66914	-0.603907	-3.06993	5e-05	0.000226409	yes
XLOC_000851	XLOC_000851	gene:SORBI_3001G159900	1:13074953-13076770	SCC155_mock	SCC155_chitin	OK	2.78807	5.66269	1.02222	3.08703	5e-05	0.000226409	yes
XLOC_000853	XLOC_000853	gene:SORBI_3001G160200	1:13149778-13157433	SCC155_mock	SCC155_chitin	OK	0.598281	0.193178	-1.63089	-2.7332	5e-05	0.000226409	yes
XLOC_000861	XLOC_000861	gene:SORBI_3001G161300	1:13267683-13269463	SCC155_mock	SCC155_chitin	OK	27.1193	17.0409	-0.670319	-2.48634	5e-05	0.000226409	yes
XLOC_000862	XLOC_000862	gene:SORBI_3001G161400	1:13271473-13275956	SCC155_mock	SCC155_chitin	OK	12.3214	7.63555	-0.69036	-2.81177	5e-05	0.000226409	yes
XLOC_000863	XLOC_000863	gene:SORBI_3001G161601	1:13298717-13301636	SCC155_mock	SCC155_chitin	OK	4.20755	1.90547	-1.14283	-2.61177	5e-05	0.000226409	yes
XLOC_000864	XLOC_000864	gene:SORBI_3001G161900	1:13337364-13342959	SCC155_mock	SCC155_chitin	OK	4.34708	7.55997	0.798336	3.37047	5e-05	0.000226409	yes
XLOC_000866	XLOC_000866	gene:SORBI_3001G162100	1:13349343-13352651	SCC155_mock	SCC155_chitin	OK	13.9303	40.9511	1.55567	7.67769	5e-05	0.000226409	yes
XLOC_000914	XLOC_000914	4333393	1:14551493-14554066	SCC155_mock	SCC155_chitin	OK	524.66	1597.1	1.606	5.02788	5e-05	0.000226409	yes
XLOC_000925	XLOC_000925	gene:SORBI_3001G175100	1:14718041-14726848	SCC155_mock	SCC155_chitin	OK	2.20938	1.34537	-0.715634	-3.07442	5e-05	0.000226409	yes
XLOC_000927	XLOC_000927	gene:SORBI_3001G175500	1:14734882-14741076	SCC155_mock	SCC155_chitin	OK	11.4395	8.15973	-0.487432	-2.36226	5e-05	0.000226409	yes
XLOC_000942	XLOC_000942	gene:SORBI_3001G179200	1:15165304-15171385	SCC155_mock	SCC155_chitin	OK	6.86463	10.1638	0.566188	2.61247	5e-05	0.000226409	yes
XLOC_000954	XLOC_000954	4333331	1:15356793-15360777	SCC155_mock	SCC155_chitin	OK	53.3977	104.402	0.967302	4.92975	5e-05	0.000226409	yes
XLOC_000971	XLOC_000971	gene:SORBI_3001G183600	1:15634755-15641361	SCC155_mock	SCC155_chitin	OK	6.62878	3.34262	-0.987764	-3.64836	5e-05	0.000226409	yes
XLOC_000972	XLOC_000972	gene:SORBI_3001G183700	1:15657414-15661905	SCC155_mock	SCC155_chitin	OK	5.02172	8.37574	0.738036	3.357	5e-05	0.000226409	yes
XLOC_000974	XLOC_000974	gene:SORBI_3001G184000	1:15721054-15725764	SCC155_mock	SCC155_chitin	OK	14.4013	36.5426	1.34338	6.71164	5e-05	0.000226409	yes
XLOC_000987	XLOC_000987	gene:SORBI_3001G185800	1:15885791-15892409	SCC155_mock	SCC155_chitin	OK	19.2884	11.689	-0.722588	-3.31922	5e-05	0.000226409	yes
XLOC_000994	XLOC_000994	gene:SORBI_3001G186800	1:16410468-16415399	SCC155_mock	SCC155_chitin	OK	32.8932	21.175	-0.635424	-3.15163	5e-05	0.000226409	yes
XLOC_000995	XLOC_000995	gene:SORBI_3001G187200	1:16446927-16453769	SCC155_mock	SCC155_chitin	OK	53.3517	131.778	1.30451	3.9776	5e-05	0.000226409	yes
XLOC_000999	XLOC_000999	gene:SORBI_3001G187700	1:16552747-16553617	SCC155_mock	SCC155_chitin	OK	11.9407	4.58481	-1.38095	-3.68031	5e-05	0.000226409	yes
XLOC_001010	XLOC_001010	gene:SORBI_3001G189900	1:16780964-16781687	SCC155_mock	SCC155_chitin	OK	77.0231	37.36	-1.0438	-4.08803	5e-05	0.000226409	yes
XLOC_001018	XLOC_001018	gene:SORBI_3001G191200	1:16957389-16959965	SCC155_mock	SCC155_chitin	OK	138.213	70.6794	-0.96753	-4.39878	5e-05	0.000226409	yes
XLOC_001023	XLOC_001023	gene:SORBI_3001G192200	1:17077328-17085623	SCC155_mock	SCC155_chitin	OK	9.04761	91.9896	3.34586	10.7728	5e-05	0.000226409	yes
XLOC_001025	XLOC_001025	gene:SORBI_3001G192600	1:17115866-17117163	SCC155_mock	SCC155_chitin	OK	5.35775	13.4148	1.32412	4.65775	5e-05	0.000226409	yes
XLOC_001027	XLOC_001027	gene:SORBI_3001G192800	1:17131791-17134734	SCC155_mock	SCC155_chitin	OK	19.6545	37.6702	0.938564	4.2452	5e-05	0.000226409	yes
XLOC_001031	XLOC_001031	gene:SORBI_3001G193500	1:17225824-17229992	SCC155_mock	SCC155_chitin	OK	39.8459	27.1827	-0.551743	-2.79306	5e-05	0.000226409	yes
XLOC_001032	XLOC_001032	gene:SORBI_3001G193600	1:17239642-17248946	SCC155_mock	SCC155_chitin	OK	27.1271	59.845	1.1415	3.42732	5e-05	0.000226409	yes
XLOC_001035	XLOC_001035	gene:SORBI_3001G194300	1:17362582-17367979	SCC155_mock	SCC155_chitin	OK	6.65632	4.11652	-0.693302	-2.91931	5e-05	0.000226409	yes
XLOC_001038	XLOC_001038	gene:SORBI_3001G194600	1:17426079-17431011	SCC155_mock	SCC155_chitin	OK	8.08144	20.1097	1.31521	6.45776	5e-05	0.000226409	yes
XLOC_001040	XLOC_001040	gene:SORBI_3001G195000	1:17475276-17477749	SCC155_mock	SCC155_chitin	OK	4.38447	7.28607	0.73274	2.86529	5e-05	0.000226409	yes
XLOC_001045	XLOC_001045	gene:SORBI_3001G195932	1:17597020-17603673	SCC155_mock	SCC155_chitin	OK	4.50602	2.96395	-0.604332	-2.52098	5e-05	0.000226409	yes
XLOC_001048	XLOC_001048	gene:SORBI_3001G196200	1:17633814-17636491	SCC155_mock	SCC155_chitin	OK	75.2395	52.2304	-0.5266	-2.56965	5e-05	0.000226409	yes
XLOC_001052	XLOC_001052	gene:SORBI_3001G196900	1:17796559-17798831	SCC155_mock	SCC155_chitin	OK	3.22976	9.04142	1.48512	6.10494	5e-05	0.000226409	yes
XLOC_001059	XLOC_001059	gene:SORBI_3001G198000	1:17863879-17864634	SCC155_mock	SCC155_chitin	OK	16.869	79.6004	2.2384	9.05016	5e-05	0.000226409	yes
XLOC_001063	XLOC_001063	gene:SORBI_3001G198700	1:17941460-17942928	SCC155_mock	SCC155_chitin	OK	22.4765	11.0844	-1.01989	-4.47036	5e-05	0.000226409	yes
XLOC_001064	XLOC_001064	gene:SORBI_3001G198800	1:17956443-17958404	SCC155_mock	SCC155_chitin	OK	3.85962	1.77219	-1.12293	-3.24831	5e-05	0.000226409	yes
XLOC_001073	XLOC_001073	gene:SORBI_3001G200200	1:18135725-18142361	SCC155_mock	SCC155_chitin	OK	3.92403	2.60226	-0.592568	-2.44922	5e-05	0.000226409	yes
XLOC_001090	XLOC_001090	gene:SORBI_3001G202600	1:18427597-18431045	SCC155_mock	SCC155_chitin	OK	53.639	141.623	1.4007	6.76114	5e-05	0.000226409	yes
XLOC_001091	XLOC_001091	gene:SORBI_3001G202700	1:18434857-18435621	SCC155_mock	SCC155_chitin	OK	15.606	31.7717	1.02564	4.32866	5e-05	0.000226409	yes
XLOC_001149	XLOC_001149	gene:SORBI_3001G216300	1:19995776-20001079	SCC155_mock	SCC155_chitin	OK	12.3804	62.8217	2.3432	10.451	5e-05	0.000226409	yes
XLOC_001151	XLOC_001151	gene:SORBI_3001G216600	1:20046334-20052195	SCC155_mock	SCC155_chitin	OK	7.66797	4.11063	-0.899485	-3.38746	5e-05	0.000226409	yes
XLOC_001154	XLOC_001154	4348920	1:20113317-20119331	SCC155_mock	SCC155_chitin	OK	13.2909	41.9243	1.65735	8.17876	5e-05	0.000226409	yes
XLOC_001162	XLOC_001162	gene:SORBI_3001G219200	1:20426820-20429277	SCC155_mock	SCC155_chitin	OK	2.09198	9.04406	2.1121	5.31754	5e-05	0.000226409	yes
XLOC_001164	XLOC_001164	gene:SORBI_3001G219700	1:20672111-20676090	SCC155_mock	SCC155_chitin	OK	2.78456	1.48854	-0.903557	-3.3637	5e-05	0.000226409	yes
XLOC_001165	XLOC_001165	gene:SORBI_3001G220000	1:20705453-20709273	SCC155_mock	SCC155_chitin	OK	6.70162	4.30236	-0.639381	-2.88356	5e-05	0.000226409	yes
XLOC_001168	XLOC_001168	gene:SORBI_3001G220400	1:20745820-20749416	SCC155_mock	SCC155_chitin	OK	80.0107	107.957	0.432196	2.18153	5e-05	0.000226409	yes
XLOC_001170	XLOC_001170	gene:SORBI_3001G221300	1:20843442-20854765	SCC155_mock	SCC155_chitin	OK	6.05666	2.05547	-1.55905	-5.08727	5e-05	0.000226409	yes
XLOC_001178	XLOC_001178	gene:SORBI_3001G222400	1:21198133-21211324	SCC155_mock	SCC155_chitin	OK	4.60439	10.451	1.18256	5.84018	5e-05	0.000226409	yes
XLOC_001181	XLOC_001181	gene:SORBI_3001G222700	1:21300006-21307270	SCC155_mock	SCC155_chitin	OK	9.20545	4.16441	-1.14438	-5.05803	5e-05	0.000226409	yes
XLOC_001183	XLOC_001183	gene:SORBI_3001G223550	1:21438986-21453038	SCC155_mock	SCC155_chitin	OK	0.29846	0.939691	1.65465	2.57052	5e-05	0.000226409	yes
XLOC_001191	XLOC_001191	gene:SORBI_3001G226300	1:21675916-21680146	SCC155_mock	SCC155_chitin	OK	9.37132	19.1746	1.03287	4.96734	5e-05	0.000226409	yes
XLOC_001219	XLOC_001219	gene:SORBI_3001G231400	1:22341956-22347766	SCC155_mock	SCC155_chitin	OK	41.8634	145.963	1.80184	5.10451	5e-05	0.000226409	yes
XLOC_001237	XLOC_001237	gene:SORBI_3001G234300	1:23101607-23104270	SCC155_mock	SCC155_chitin	OK	1.30218	6.84222	2.39353	5.71058	5e-05	0.000226409	yes
XLOC_001241	XLOC_001241	4348741	1:23245259-23248072	SCC155_mock	SCC155_chitin	OK	204.948	548.832	1.42111	6.94019	5e-05	0.000226409	yes
XLOC_001246	XLOC_001246	gene:SORBI_3001G236400	1:23907328-23913933	SCC155_mock	SCC155_chitin	OK	70.4223	45.6378	-0.625802	-3.13554	5e-05	0.000226409	yes
XLOC_001263	XLOC_001263	gene:SORBI_3001G240800	1:24768955-24772905	SCC155_mock	SCC155_chitin	OK	6.4553	9.49562	0.556777	2.57887	5e-05	0.000226409	yes
XLOC_001300	XLOC_001300	gene:SORBI_3001G247400	1:26256988-26258913	SCC155_mock	SCC155_chitin	OK	22.9228	14.0576	-0.70543	-3.2399	5e-05	0.000226409	yes
XLOC_001308	XLOC_001308	gene:SORBI_3001G248900	1:26841678-26848746	SCC155_mock	SCC155_chitin	OK	1.93114	0.77958	-1.30868	-3.62944	5e-05	0.000226409	yes
XLOC_001319	XLOC_001319	gene:SORBI_3001G251200	1:27132606-27148526	SCC155_mock	SCC155_chitin	OK	14.9725	37.6541	1.33049	6.55742	5e-05	0.000226409	yes
XLOC_001323	XLOC_001323	gene:SORBI_3001G251800	1:27196924-27207799	SCC155_mock	SCC155_chitin	OK	18.5567	27.2477	0.554195	2.56903	5e-05	0.000226409	yes
XLOC_001327	XLOC_001327	gene:SORBI_3001G252300	1:27361534-27364403	SCC155_mock	SCC155_chitin	OK	13.837	42.6255	1.62318	7.6736	5e-05	0.000226409	yes
XLOC_001331	XLOC_001331	gene:SORBI_3001G252800	1:27432057-27435050	SCC155_mock	SCC155_chitin	OK	33.3766	63.2411	0.922024	4.69322	5e-05	0.000226409	yes
XLOC_001333	XLOC_001333	gene:SORBI_3001G253300	1:27567000-27572022	SCC155_mock	SCC155_chitin	OK	10.8388	38.4908	1.82831	9.08307	5e-05	0.000226409	yes
XLOC_001338	XLOC_001338	gene:SORBI_3001G254200	1:28465426-28472547	SCC155_mock	SCC155_chitin	OK	11.164	40.7224	1.86697	9.15444	5e-05	0.000226409	yes
XLOC_001354	XLOC_001354	gene:SORBI_3001G257600	1:30455290-30456872	SCC155_mock	SCC155_chitin	OK	4.27921	2.02041	-1.0827	-3.14268	5e-05	0.000226409	yes
XLOC_001359	XLOC_001359	gene:SORBI_3001G258200	1:30649722-30655105	SCC155_mock	SCC155_chitin	OK	23.8327	16.5007	-0.530409	-2.55755	5e-05	0.000226409	yes
XLOC_001368	XLOC_001368	gene:SORBI_3001G259700	1:31345063-31346119	SCC155_mock	SCC155_chitin	OK	0.695219	4.0496	2.54224	3.76285	5e-05	0.000226409	yes
XLOC_001380	XLOC_001380	gene:SORBI_3001G261408	1:33774008-33779072	SCC155_mock	SCC155_chitin	OK	28.1187	14.9833	-0.908168	-3.89699	5e-05	0.000226409	yes
XLOC_001393	XLOC_001393	-	1:36689200-36691548	SCC155_mock	SCC155_chitin	OK	0.951203	0.318934	-1.5765	-2.6018	5e-05	0.000226409	yes
XLOC_001397	XLOC_001397	-	1:38200974-38201833	SCC155_mock	SCC155_chitin	OK	0.587213	0	#NAME?	#NAME?	5e-05	0.000226409	yes
XLOC_001407	XLOC_001407	gene:SORBI_3001G261600	1:45856562-45861096	SCC155_mock	SCC155_chitin	OK	32.4741	53.8649	0.730055	3.61866	5e-05	0.000226409	yes
XLOC_001411	XLOC_001411	gene:SORBI_3001G262400	1:46538416-46561190	SCC155_mock	SCC155_chitin	OK	0.266128	0.57336	1.10732	2.94878	5e-05	0.000226409	yes
XLOC_001418	XLOC_001418	gene:SORBI_3001G263900	1:48853470-48860836	SCC155_mock	SCC155_chitin	OK	3.66123	1.53103	-1.25782	-3.9208	5e-05	0.000226409	yes
XLOC_001421	XLOC_001421	gene:SORBI_3001G264400	1:49040764-49042161	SCC155_mock	SCC155_chitin	OK	5.95213	3.01276	-0.98232	-2.97402	5e-05	0.000226409	yes
XLOC_001422	XLOC_001422	gene:SORBI_3001G264500	1:49414201-49415809	SCC155_mock	SCC155_chitin	OK	1.59003	7.9393	2.31996	4.54359	5e-05	0.000226409	yes
XLOC_001443	XLOC_001443	gene:SORBI_3001G268700	1:51357061-51368208	SCC155_mock	SCC155_chitin	OK	4.89763	7.39086	0.59366	2.82222	5e-05	0.000226409	yes
XLOC_001444	XLOC_001444	gene:SORBI_3001G268850,gene:SORBI_3001G269000,gene:SORBI_3001G269100	1:51453676-51555313	SCC155_mock	SCC155_chitin	OK	12.3645	26.1539	1.08082	5.13665	5e-05	0.000226409	yes
XLOC_001459	XLOC_001459	gene:SORBI_3001G271500	1:52349234-52352236	SCC155_mock	SCC155_chitin	OK	1.11082	3.40091	1.6143	5.41521	5e-05	0.000226409	yes
XLOC_001466	XLOC_001466	gene:SORBI_3001G272600	1:52639662-52650944	SCC155_mock	SCC155_chitin	OK	0.369091	0.730376	0.984662	3.41255	5e-05	0.000226409	yes
XLOC_001472	XLOC_001472	gene:SORBI_3001G273700,gene:SORBI_3001G273800	1:53007423-53023304	SCC155_mock	SCC155_chitin	OK	17.5135	26.1847	0.580261	2.76955	5e-05	0.000226409	yes
XLOC_001479	XLOC_001479	gene:SORBI_3001G274600	1:53159899-53161867	SCC155_mock	SCC155_chitin	OK	2.68156	1.24966	-1.10154	-2.68993	5e-05	0.000226409	yes
XLOC_001481	XLOC_001481	gene:SORBI_3001G275500	1:53454037-53457450	SCC155_mock	SCC155_chitin	OK	13.7848	6.0947	-1.17745	-5.14641	5e-05	0.000226409	yes
XLOC_001491	XLOC_001491	gene:SORBI_3001G276500	1:53887512-53888083	SCC155_mock	SCC155_chitin	OK	7.02816	12.2061	0.796379	2.43501	5e-05	0.000226409	yes
XLOC_001496	XLOC_001496	gene:SORBI_3001G277000	1:54031446-54033916	SCC155_mock	SCC155_chitin	OK	5.51967	9.51531	0.785669	2.73831	5e-05	0.000226409	yes
XLOC_001498	XLOC_001498	gene:SORBI_3001G277400	1:54116469-54118897	SCC155_mock	SCC155_chitin	OK	2.666	1.17724	-1.17927	-3.49783	5e-05	0.000226409	yes
XLOC_001503	XLOC_001503	gene:SORBI_3001G277900	1:54169850-54178393	SCC155_mock	SCC155_chitin	OK	32.2204	45.6783	0.503537	2.47783	5e-05	0.000226409	yes
XLOC_001509	XLOC_001509	4347947	1:54337352-54344072	SCC155_mock	SCC155_chitin	OK	5.30296	10.6845	1.01065	4.39233	5e-05	0.000226409	yes
XLOC_001516	XLOC_001516	gene:SORBI_3001G279900	1:54724225-54735144	SCC155_mock	SCC155_chitin	OK	7.48937	14.2958	0.932674	4.73127	5e-05	0.000226409	yes
XLOC_001517	XLOC_001517	gene:SORBI_3001G280000	1:54748137-54753295	SCC155_mock	SCC155_chitin	OK	97.1849	63.4766	-0.614507	-3.09631	5e-05	0.000226409	yes
XLOC_001520	XLOC_001520	gene:SORBI_3001G280400	1:54943498-54946163	SCC155_mock	SCC155_chitin	OK	29.1156	19.8224	-0.554658	-2.47358	5e-05	0.000226409	yes
XLOC_001522	XLOC_001522	gene:SORBI_3001G281400	1:55217787-55220512	SCC155_mock	SCC155_chitin	OK	111.595	316.771	1.50517	6.9497	5e-05	0.000226409	yes
XLOC_001528	XLOC_001528	gene:SORBI_3001G282700	1:55470384-55477249	SCC155_mock	SCC155_chitin	OK	4.65427	2.17731	-1.09601	-4.39057	5e-05	0.000226409	yes
XLOC_001530	XLOC_001530	gene:SORBI_3001G282900	1:55512361-55515925	SCC155_mock	SCC155_chitin	OK	41.3907	70.0346	0.75876	3.81108	5e-05	0.000226409	yes
XLOC_001538	XLOC_001538	gene:SORBI_3001G284100	1:55672647-55680315	SCC155_mock	SCC155_chitin	OK	104.474	160.729	0.621485	2.62796	5e-05	0.000226409	yes
XLOC_001554	XLOC_001554	4349488	1:56194084-56200997	SCC155_mock	SCC155_chitin	OK	0.230378	1.2573	2.44825	4.68264	5e-05	0.000226409	yes
XLOC_001560	XLOC_001560	gene:SORBI_3001G288100	1:56440880-56444093	SCC155_mock	SCC155_chitin	OK	12.1107	60.4819	2.32022	11.4616	5e-05	0.000226409	yes
XLOC_001561	XLOC_001561	gene:SORBI_3001G288301	1:56462609-56468633	SCC155_mock	SCC155_chitin	OK	2.17307	4.57843	1.07512	2.95599	5e-05	0.000226409	yes
XLOC_001563	XLOC_001563	gene:SORBI_3001G288700	1:56520646-56533622	SCC155_mock	SCC155_chitin	OK	7.69565	5.4717	-0.492056	-2.3526	5e-05	0.000226409	yes
XLOC_001565	XLOC_001565	gene:SORBI_3001G288900,gene:SORBI_3001G289000	1:56549451-56553756	SCC155_mock	SCC155_chitin	OK	21.242	86.1726	2.02031	9.64842	5e-05	0.000226409	yes
XLOC_001571	XLOC_001571	gene:SORBI_3001G290100	1:56701229-56710596	SCC155_mock	SCC155_chitin	OK	11.9697	7.86202	-0.606421	-3.07004	5e-05	0.000226409	yes
XLOC_001581	XLOC_001581	gene:SORBI_3001G292200	1:56895688-56905451	SCC155_mock	SCC155_chitin	OK	22.6084	13.9945	-0.691995	-3.38696	5e-05	0.000226409	yes
XLOC_001582	XLOC_001582	gene:SORBI_3001G292400	1:56905778-56908841	SCC155_mock	SCC155_chitin	OK	3.10353	9.44179	1.60515	6.89985	5e-05	0.000226409	yes
XLOC_001589	XLOC_001589	gene:SORBI_3001G293600	1:57127185-57128876	SCC155_mock	SCC155_chitin	OK	15.5244	7.34191	-1.08031	-3.30487	5e-05	0.000226409	yes
XLOC_001600	XLOC_001600	gene:SORBI_3001G295100	1:57371946-57374429	SCC155_mock	SCC155_chitin	OK	0.818691	2.45634	1.58512	4.29692	5e-05	0.000226409	yes
XLOC_001602	XLOC_001602	gene:SORBI_3001G295700	1:57443074-57444976	SCC155_mock	SCC155_chitin	OK	3.01251	10.7123	1.83024	4.95508	5e-05	0.000226409	yes
XLOC_001604	XLOC_001604	gene:SORBI_3001G296300	1:57535766-57536600	SCC155_mock	SCC155_chitin	OK	8.7284	69.3237	2.98956	8.57479	5e-05	0.000226409	yes
XLOC_001618	XLOC_001618	gene:SORBI_3001G298800	1:57962419-57968817	SCC155_mock	SCC155_chitin	OK	1.20432	0.679506	-0.825656	-2.54849	5e-05	0.000226409	yes
XLOC_001647	XLOC_001647	gene:SORBI_3001G302800	1:58608118-58612680	SCC155_mock	SCC155_chitin	OK	13.9326	41.652	1.57992	7.60507	5e-05	0.000226409	yes
XLOC_001651	XLOC_001651	4349333	1:58760775-58765082	SCC155_mock	SCC155_chitin	OK	3.01516	4.56168	0.597333	2.30353	5e-05	0.000226409	yes
XLOC_001661	XLOC_001661	gene:SORBI_3001G305700	1:58987376-58991226	SCC155_mock	SCC155_chitin	OK	9.53635	5.70509	-0.741187	-3.36359	5e-05	0.000226409	yes
XLOC_001664	XLOC_001664	gene:SORBI_3001G306000	1:59003656-59007055	SCC155_mock	SCC155_chitin	OK	6.1993	10.0627	0.69884	3.01893	5e-05	0.000226409	yes
XLOC_001668	XLOC_001668	gene:SORBI_3001G306700	1:59139708-59141965	SCC155_mock	SCC155_chitin	OK	3.27238	1.88112	-0.798753	-2.49721	5e-05	0.000226409	yes
XLOC_001692	XLOC_001692	gene:SORBI_3001G311100	1:59815899-59820935	SCC155_mock	SCC155_chitin	OK	54.7186	76.8257	0.489558	2.44737	5e-05	0.000226409	yes
XLOC_001701	XLOC_001701	gene:SORBI_3001G313200	1:60038022-60038837	SCC155_mock	SCC155_chitin	OK	30.0956	46.0902	0.614908	2.76509	5e-05	0.000226409	yes
XLOC_001704	XLOC_001704	gene:SORBI_3001G313700	1:60077345-60083529	SCC155_mock	SCC155_chitin	OK	14.8714	10.9364	-0.443406	-2.24687	5e-05	0.000226409	yes
XLOC_001708	XLOC_001708	gene:SORBI_3001G314800	1:60302437-60304119	SCC155_mock	SCC155_chitin	OK	3.26546	21.0543	2.68875	6.64913	5e-05	0.000226409	yes
XLOC_001709	XLOC_001709	gene:SORBI_3001G314900	1:60313503-60320531	SCC155_mock	SCC155_chitin	OK	18.8461	42.0469	1.15774	3.6556	5e-05	0.000226409	yes
XLOC_001712	XLOC_001712	gene:SORBI_3001G315200	1:60365506-60366879	SCC155_mock	SCC155_chitin	OK	5.29637	2.05793	-1.36381	-3.26911	5e-05	0.000226409	yes
XLOC_001726	XLOC_001726	gene:SORBI_3001G318500	1:60671879-60673032	SCC155_mock	SCC155_chitin	OK	25.0767	74.3875	1.56871	7.14418	5e-05	0.000226409	yes
XLOC_001730	XLOC_001730	gene:SORBI_3001G319600	1:60746114-60747280	SCC155_mock	SCC155_chitin	OK	1.18952	46.7199	5.29559	12.5528	5e-05	0.000226409	yes
XLOC_001733	XLOC_001733	gene:SORBI_3001G319900	1:60775997-60780816	SCC155_mock	SCC155_chitin	OK	1.38979	3.85982	1.47367	4.51821	5e-05	0.000226409	yes
XLOC_001735	XLOC_001735	gene:SORBI_3001G320200	1:60794851-60801662	SCC155_mock	SCC155_chitin	OK	10.9904	21.694	0.981047	4.91412	5e-05	0.000226409	yes
XLOC_001736	XLOC_001736	gene:SORBI_3001G320700	1:60835972-60838267	SCC155_mock	SCC155_chitin	OK	17.6435	42.3041	1.26166	6.22226	5e-05	0.000226409	yes
XLOC_001738	XLOC_001738	gene:SORBI_3001G321600,gene:SORBI_3001G321700	1:60918242-60923959	SCC155_mock	SCC155_chitin	OK	9.17693	94.7149	3.36751	4.74649	5e-05	0.000226409	yes
XLOC_001748	XLOC_001748	gene:SORBI_3001G323300	1:61032243-61040431	SCC155_mock	SCC155_chitin	OK	4.11372	7.23117	0.813785	2.92755	5e-05	0.000226409	yes
XLOC_001785	XLOC_001785	4333201	1:61736394-61742577	SCC155_mock	SCC155_chitin	OK	10.2464	22.3014	1.12201	5.64681	5e-05	0.000226409	yes
XLOC_001788	XLOC_001788	gene:SORBI_3001G330100	1:61774686-61775673	SCC155_mock	SCC155_chitin	OK	0.481267	36.6707	6.25164	6.33742	5e-05	0.000226409	yes
XLOC_001789	XLOC_001789	gene:SORBI_3001G330200	1:61780109-61781376	SCC155_mock	SCC155_chitin	OK	0.301717	6.71443	4.476	5.75879	5e-05	0.000226409	yes
XLOC_001793	XLOC_001793	gene:SORBI_3001G330925	1:61853293-61860655	SCC155_mock	SCC155_chitin	OK	0.75548	2.50095	1.72701	3.96286	5e-05	0.000226409	yes
XLOC_001794	XLOC_001794	gene:SORBI_3001G331000	1:61873949-61876118	SCC155_mock	SCC155_chitin	OK	0.114484	1.79985	3.97465	4.64826	5e-05	0.000226409	yes
XLOC_001797	XLOC_001797	gene:SORBI_3001G331500	1:61967308-61978061	SCC155_mock	SCC155_chitin	OK	42.464	19.0669	-1.15517	-4.86996	5e-05	0.000226409	yes
XLOC_001807	XLOC_001807	gene:SORBI_3001G332900	1:62137670-62143627	SCC155_mock	SCC155_chitin	OK	1.82688	7.98708	2.12829	8.35476	5e-05	0.000226409	yes
XLOC_001809	XLOC_001809	gene:SORBI_3001G333000	1:62156188-62159321	SCC155_mock	SCC155_chitin	OK	2.06867	0.947599	-1.12636	-3.77456	5e-05	0.000226409	yes
XLOC_001830	XLOC_001830	gene:SORBI_3001G336500	1:62481159-62486308	SCC155_mock	SCC155_chitin	OK	7.52618	3.5446	-1.0863	-3.86882	5e-05	0.000226409	yes
XLOC_001834	XLOC_001834	gene:SORBI_3001G337400	1:62528183-62531381	SCC155_mock	SCC155_chitin	OK	2.35453	22.8097	3.27614	12.3333	5e-05	0.000226409	yes
XLOC_001838	XLOC_001838	gene:SORBI_3001G338100	1:62578441-62579296	SCC155_mock	SCC155_chitin	OK	20.3455	10.5789	-0.943518	-2.98961	5e-05	0.000226409	yes
XLOC_001844	XLOC_001844	gene:SORBI_3001G339200	1:62712676-62713741	SCC155_mock	SCC155_chitin	OK	0.564288	9.51941	4.07637	6.01739	5e-05	0.000226409	yes
XLOC_001846	XLOC_001846	4333098	1:62735380-62738940	SCC155_mock	SCC155_chitin	OK	51.1283	93.0088	0.863245	3.59697	5e-05	0.000226409	yes
XLOC_001852	XLOC_001852	gene:SORBI_3001G340700	1:62805253-62807405	SCC155_mock	SCC155_chitin	OK	17.7419	50.0229	1.49543	7.14719	5e-05	0.000226409	yes
XLOC_001861	XLOC_001861	gene:SORBI_3001G341600	1:62899007-62904784	SCC155_mock	SCC155_chitin	OK	6.48765	37.9105	2.54683	9.71773	5e-05	0.000226409	yes
XLOC_001863	XLOC_001863	gene:SORBI_3001G341800	1:62923213-62936477	SCC155_mock	SCC155_chitin	OK	20.026	35.4119	0.822359	3.5405	5e-05	0.000226409	yes
XLOC_001875	XLOC_001875	gene:SORBI_3001G345100	1:63364247-63377523	SCC155_mock	SCC155_chitin	OK	27.9451	16.9698	-0.719625	-3.4095	5e-05	0.000226409	yes
XLOC_001879	XLOC_001879	gene:SORBI_3001G346100	1:63561411-63569003	SCC155_mock	SCC155_chitin	OK	8.28456	5.08041	-0.70548	-3.28994	5e-05	0.000226409	yes
XLOC_001888	XLOC_001888	gene:SORBI_3001G348000	1:63732790-63737167	SCC155_mock	SCC155_chitin	OK	0.516759	3.39874	2.71744	6.14838	5e-05	0.000226409	yes
XLOC_001904	XLOC_001904	gene:SORBI_3001G351800	1:64121221-64123966	SCC155_mock	SCC155_chitin	OK	15.2838	10.735	-0.509681	-2.28234	5e-05	0.000226409	yes
XLOC_001930	XLOC_001930	gene:SORBI_3001G357200	1:64709043-64711235	SCC155_mock	SCC155_chitin	OK	8.73447	5.51173	-0.664215	-2.4952	5e-05	0.000226409	yes
XLOC_001971	XLOC_001971	gene:SORBI_3001G365900	1:65451109-65464189	SCC155_mock	SCC155_chitin	OK	19.3762	29.1058	0.587018	2.8209	5e-05	0.000226409	yes
XLOC_001980	XLOC_001980	gene:SORBI_3001G367000	1:65570145-65573547	SCC155_mock	SCC155_chitin	OK	32.0703	76.745	1.25883	6.2266	5e-05	0.000226409	yes
XLOC_001983	XLOC_001983	gene:SORBI_3001G367600	1:65648793-65650665	SCC155_mock	SCC155_chitin	OK	2.20383	8.17568	1.89132	5.95753	5e-05	0.000226409	yes
XLOC_001986	XLOC_001986	gene:SORBI_3001G368300	1:65718135-65721760	SCC155_mock	SCC155_chitin	OK	1.46352	4.53998	1.63324	4.9345	5e-05	0.000226409	yes
XLOC_001988	XLOC_001988	gene:SORBI_3001G368600	1:65730424-65734584	SCC155_mock	SCC155_chitin	OK	32.2261	18.0901	-0.833035	-4.0234	5e-05	0.000226409	yes
XLOC_001997	XLOC_001997	gene:SORBI_3001G369900	1:65836370-65840872	SCC155_mock	SCC155_chitin	OK	1.36001	0.695759	-0.966961	-2.72132	5e-05	0.000226409	yes
XLOC_002008	XLOC_002008	gene:SORBI_3001G372000	1:66019173-66024692	SCC155_mock	SCC155_chitin	OK	18.6981	38.5228	1.04282	5.22539	5e-05	0.000226409	yes
XLOC_002016	XLOC_002016	gene:SORBI_3001G373200	1:66110713-66114310	SCC155_mock	SCC155_chitin	OK	6.92587	4.46079	-0.634696	-2.55008	5e-05	0.000226409	yes
XLOC_002024	XLOC_002024	gene:SORBI_3001G374400	1:66314298-66318212	SCC155_mock	SCC155_chitin	OK	808.666	447.545	-0.853512	-3.23188	5e-05	0.000226409	yes
XLOC_002033	XLOC_002033	gene:SORBI_3001G376332	1:66492043-66497145	SCC155_mock	SCC155_chitin	OK	153.78	105.125	-0.548759	-2.71645	5e-05	0.000226409	yes
XLOC_002041	XLOC_002041	gene:SORBI_3001G377500	1:66564638-66565832	SCC155_mock	SCC155_chitin	OK	41.8134	7.5671	-2.46615	-8.96239	5e-05	0.000226409	yes
XLOC_002055	XLOC_002055	gene:SORBI_3001G380400	1:66844314-66846595	SCC155_mock	SCC155_chitin	OK	5.63899	15.8452	1.49054	6.18221	5e-05	0.000226409	yes
XLOC_002059	XLOC_002059	gene:SORBI_3001G381500	1:66951607-66956442	SCC155_mock	SCC155_chitin	OK	2.46901	1.25058	-0.981335	-2.97336	5e-05	0.000226409	yes
XLOC_002072	XLOC_002072	gene:SORBI_3001G383700,gene:SORBI_3001G383800	1:67116521-67126203	SCC155_mock	SCC155_chitin	OK	2.0699	13.1655	2.66913	13.0674	5e-05	0.000226409	yes
XLOC_002077	XLOC_002077	gene:SORBI_3001G385000	1:67258281-67264203	SCC155_mock	SCC155_chitin	OK	7.14641	10.8771	0.606006	2.78321	5e-05	0.000226409	yes
XLOC_002080	XLOC_002080	gene:SORBI_3001G385800	1:67313883-67316618	SCC155_mock	SCC155_chitin	OK	24.0047	14.6076	-0.716598	-3.25981	5e-05	0.000226409	yes
XLOC_002082	XLOC_002082	gene:SORBI_3001G386000	1:67344331-67346402	SCC155_mock	SCC155_chitin	OK	18.9964	28.8358	0.602139	2.76964	5e-05	0.000226409	yes
XLOC_002086	XLOC_002086	gene:SORBI_3001G386400	1:67381311-67395974	SCC155_mock	SCC155_chitin	OK	7.43598	65.0262	3.12842	14.9896	5e-05	0.000226409	yes
XLOC_002091	XLOC_002091	gene:SORBI_3001G387500	1:67462798-67466637	SCC155_mock	SCC155_chitin	OK	1.97401	6.66881	1.7563	7.47746	5e-05	0.000226409	yes
XLOC_002092	XLOC_002092	gene:SORBI_3001G387900	1:67508894-67512030	SCC155_mock	SCC155_chitin	OK	0.993066	2.75031	1.46964	4.72888	5e-05	0.000226409	yes
XLOC_002103	XLOC_002103	4332665	1:67661085-67666785	SCC155_mock	SCC155_chitin	OK	76.4628	55.4338	-0.463992	-2.29453	5e-05	0.000226409	yes
XLOC_002104	XLOC_002104	4332660	1:67724709-67732945	SCC155_mock	SCC155_chitin	OK	33.349	49.5038	0.569895	2.85667	5e-05	0.000226409	yes
XLOC_002107	XLOC_002107	4332651	1:67801818-67803600	SCC155_mock	SCC155_chitin	OK	10.0825	23.9897	1.25057	4.2504	5e-05	0.000226409	yes
XLOC_002108	XLOC_002108	4332650	1:67817643-67823769	SCC155_mock	SCC155_chitin	OK	9.01792	14.6498	0.700016	3.31223	5e-05	0.000226409	yes
XLOC_002119	XLOC_002119	gene:SORBI_3001G393900	1:68012981-68017197	SCC155_mock	SCC155_chitin	OK	8.61657	5.78505	-0.574786	-2.60221	5e-05	0.000226409	yes
XLOC_002122	XLOC_002122	gene:SORBI_3001G394700,gene:SORBI_3001G394800	1:68069820-68086524	SCC155_mock	SCC155_chitin	OK	63.3406	37.4009	-0.760056	-3.21008	5e-05	0.000226409	yes
XLOC_002126	XLOC_002126	gene:SORBI_3001G395500	1:68134738-68143625	SCC155_mock	SCC155_chitin	OK	16.384	12.044	-0.443967	-2.22389	5e-05	0.000226409	yes
XLOC_002133	XLOC_002133	gene:SORBI_3001G397400	1:68260098-68264126	SCC155_mock	SCC155_chitin	OK	27.1325	12.3272	-1.13818	-5.42178	5e-05	0.000226409	yes
XLOC_002134	XLOC_002134	gene:SORBI_3001G397500	1:68265981-68271780	SCC155_mock	SCC155_chitin	OK	15.0876	10.7317	-0.491487	-2.33433	5e-05	0.000226409	yes
XLOC_002145	XLOC_002145	gene:SORBI_3001G399300	1:68507916-68511726	SCC155_mock	SCC155_chitin	OK	0.478273	2.55935	2.41987	5.48975	5e-05	0.000226409	yes
XLOC_002148	XLOC_002148	gene:SORBI_3001G400300	1:68571558-68574078	SCC155_mock	SCC155_chitin	OK	2.88025	7.15183	1.31212	4.07739	5e-05	0.000226409	yes
XLOC_002155	XLOC_002155	gene:SORBI_3001G401800	1:68725114-68729596	SCC155_mock	SCC155_chitin	OK	9.12686	55.2174	2.59693	11.6321	5e-05	0.000226409	yes
XLOC_002156	XLOC_002156	gene:SORBI_3001G401900	1:68736150-68738584	SCC155_mock	SCC155_chitin	OK	0.459855	1.80132	1.96981	3.31593	5e-05	0.000226409	yes
XLOC_002168	XLOC_002168	gene:SORBI_3001G403600	1:68881453-68882773	SCC155_mock	SCC155_chitin	OK	22.7877	90.3504	1.98728	8.90427	5e-05	0.000226409	yes
XLOC_002173	XLOC_002173	gene:SORBI_3001G404900	1:68953103-68959260	SCC155_mock	SCC155_chitin	OK	2.66452	1.75008	-0.606459	-2.4125	5e-05	0.000226409	yes
XLOC_002176	XLOC_002176	4332519	1:69014640-69017623	SCC155_mock	SCC155_chitin	OK	27.7584	45.9778	0.728012	3.64782	5e-05	0.000226409	yes
XLOC_002183	XLOC_002183	gene:SORBI_3001G407600	1:69162599-69165731	SCC155_mock	SCC155_chitin	OK	100.02	571.733	2.51505	10.9993	5e-05	0.000226409	yes
XLOC_002186	XLOC_002186	gene:SORBI_3001G407800	1:69192987-69197782	SCC155_mock	SCC155_chitin	OK	26.27	86.242	1.71498	8.16336	5e-05	0.000226409	yes
XLOC_002195	XLOC_002195	4332475	1:69359088-69363908	SCC155_mock	SCC155_chitin	OK	144.507	411.188	1.50866	5.81269	5e-05	0.000226409	yes
XLOC_002197	XLOC_002197	gene:SORBI_3001G410400	1:69381783-69383350	SCC155_mock	SCC155_chitin	OK	4.86506	16.7675	1.78514	6.63202	5e-05	0.000226409	yes
XLOC_002220	XLOC_002220	gene:SORBI_3001G414650	1:69642767-69646062	SCC155_mock	SCC155_chitin	OK	3.67549	6.34896	0.788583	2.86443	5e-05	0.000226409	yes
XLOC_002221	XLOC_002221	gene:SORBI_3001G415300	1:69686118-69694457	SCC155_mock	SCC155_chitin	OK	20.0736	45.1875	1.17062	5.75783	5e-05	0.000226409	yes
XLOC_002225	XLOC_002225	gene:SORBI_3001G416300	1:69782010-69787257	SCC155_mock	SCC155_chitin	OK	9.81308	5.94485	-0.723065	-2.54724	5e-05	0.000226409	yes
XLOC_002236	XLOC_002236	gene:SORBI_3001G418200	1:69919639-69920882	SCC155_mock	SCC155_chitin	OK	260.962	495.665	0.925529	4.53644	5e-05	0.000226409	yes
XLOC_002249	XLOC_002249	gene:SORBI_3001G420700	1:70171920-70175786	SCC155_mock	SCC155_chitin	OK	36.0557	59.6963	0.727413	3.65758	5e-05	0.000226409	yes
XLOC_002250	XLOC_002250	gene:SORBI_3001G420900	1:70188536-70193852	SCC155_mock	SCC155_chitin	OK	1.10945	0.500688	-1.14786	-2.85075	5e-05	0.000226409	yes
XLOC_002255	XLOC_002255	gene:SORBI_3001G421900	1:70269361-70274698	SCC155_mock	SCC155_chitin	OK	10.922	6.69802	-0.705431	-3.53704	5e-05	0.000226409	yes
XLOC_002256	XLOC_002256	4332400	1:70308576-70311857	SCC155_mock	SCC155_chitin	OK	6.34247	1.63155	-1.9588	-5.18927	5e-05	0.000226409	yes
XLOC_002268	XLOC_002268	gene:SORBI_3001G424400	1:70449094-70456551	SCC155_mock	SCC155_chitin	OK	1.45241	2.44545	0.75165	3.25658	5e-05	0.000226409	yes
XLOC_002269	XLOC_002269	gene:SORBI_3001G424500	1:70465457-70470783	SCC155_mock	SCC155_chitin	OK	13.096	20.7757	0.665765	3.19002	5e-05	0.000226409	yes
XLOC_002278	XLOC_002278	gene:SORBI_3001G426400	1:70586926-70588163	SCC155_mock	SCC155_chitin	OK	6.35607	3.08079	-1.04483	-2.43655	5e-05	0.000226409	yes
XLOC_002279	XLOC_002279	gene:SORBI_3001G426800	1:70613235-70616740	SCC155_mock	SCC155_chitin	OK	31.202	13.3275	-1.22723	-5.33989	5e-05	0.000226409	yes
XLOC_002282	XLOC_002282	gene:SORBI_3001G427500	1:70670963-70672893	SCC155_mock	SCC155_chitin	OK	11.9397	7.72949	-0.627319	-2.21616	5e-05	0.000226409	yes
XLOC_002284	XLOC_002284	gene:SORBI_3001G427700	1:70685567-70690131	SCC155_mock	SCC155_chitin	OK	43.1621	64.1032	0.57063	2.83478	5e-05	0.000226409	yes
XLOC_002285	XLOC_002285	gene:SORBI_3001G427900	1:70706148-70712003	SCC155_mock	SCC155_chitin	OK	2.91944	5.61449	0.943462	3.61884	5e-05	0.000226409	yes
XLOC_002289	XLOC_002289	gene:SORBI_3001G428900	1:70794004-70796416	SCC155_mock	SCC155_chitin	OK	2.99801	56.6018	4.23877	14.6433	5e-05	0.000226409	yes
XLOC_002292	XLOC_002292	gene:SORBI_3001G429300	1:70839330-70844781	SCC155_mock	SCC155_chitin	OK	9.06675	19.4431	1.1006	5.23406	5e-05	0.000226409	yes
XLOC_002294	XLOC_002294	gene:SORBI_3001G429700	1:70889963-70893347	SCC155_mock	SCC155_chitin	OK	7.07381	12.9078	0.867689	4.15203	5e-05	0.000226409	yes
XLOC_002302	XLOC_002302	gene:SORBI_3001G431600	1:71058582-71063355	SCC155_mock	SCC155_chitin	OK	0.34607	2.05582	2.57058	6.18733	5e-05	0.000226409	yes
XLOC_002308	XLOC_002308	gene:SORBI_3001G432500	1:71117939-71119733	SCC155_mock	SCC155_chitin	OK	5.82842	12.1886	1.06435	4.17731	5e-05	0.000226409	yes
XLOC_002320	XLOC_002320	gene:SORBI_3001G434100	1:71258045-71262981	SCC155_mock	SCC155_chitin	OK	5.15074	12.7231	1.3046	5.3575	5e-05	0.000226409	yes
XLOC_002322	XLOC_002322	gene:SORBI_3001G434300	1:71294527-71296150	SCC155_mock	SCC155_chitin	OK	0.919597	2.34634	1.35134	2.83386	5e-05	0.000226409	yes
XLOC_002324	XLOC_002324	gene:SORBI_3001G434500	1:71302406-71309610	SCC155_mock	SCC155_chitin	OK	2.94755	5.36394	0.863777	3.82219	5e-05	0.000226409	yes
XLOC_002328	XLOC_002328	gene:SORBI_3001G434900	1:71347436-71352793	SCC155_mock	SCC155_chitin	OK	57.371	691.075	3.59045	13.0816	5e-05	0.000226409	yes
XLOC_002329	XLOC_002329	gene:SORBI_3001G435000	1:71357193-71360355	SCC155_mock	SCC155_chitin	OK	1.98684	5.78434	1.54168	5.71049	5e-05	0.000226409	yes
XLOC_002348	XLOC_002348	gene:SORBI_3001G438100	1:71631155-71634003	SCC155_mock	SCC155_chitin	OK	42.6148	86.6994	1.02467	5.26784	5e-05	0.000226409	yes
XLOC_002356	XLOC_002356	gene:SORBI_3001G439200	1:71728126-71733516	SCC155_mock	SCC155_chitin	OK	121.797	36.3807	-1.74324	-4.52816	5e-05	0.000226409	yes
XLOC_002360	XLOC_002360	gene:SORBI_3001G439900	1:71792718-71794343	SCC155_mock	SCC155_chitin	OK	7.06424	12.6216	0.83729	3.48985	5e-05	0.000226409	yes
XLOC_002364	XLOC_002364	gene:SORBI_3001G441000	1:71888979-71893423	SCC155_mock	SCC155_chitin	OK	19.9876	33.5022	0.745155	3.72168	5e-05	0.000226409	yes
XLOC_002365	XLOC_002365	gene:SORBI_3001G441100	1:71899740-71901707	SCC155_mock	SCC155_chitin	OK	0.796971	18.5921	4.54402	10.0728	5e-05	0.000226409	yes
XLOC_002373	XLOC_002373	gene:SORBI_3001G442500	1:71997757-72001265	SCC155_mock	SCC155_chitin	OK	5.53303	17.1128	1.62894	6.4603	5e-05	0.000226409	yes
XLOC_002376	XLOC_002376	gene:SORBI_3001G442800	1:72024187-72034110	SCC155_mock	SCC155_chitin	OK	2.66567	1.47189	-0.856828	-2.86588	5e-05	0.000226409	yes
XLOC_002388	XLOC_002388	4332125	1:72179875-72184192	SCC155_mock	SCC155_chitin	OK	8.13407	14.2791	0.81185	3.66657	5e-05	0.000226409	yes
XLOC_002395	XLOC_002395	4332134	1:72260201-72266394	SCC155_mock	SCC155_chitin	OK	12.8364	20.8255	0.698108	3.00147	5e-05	0.000226409	yes
XLOC_002398	XLOC_002398	gene:SORBI_3001G446300	1:72294885-72298060	SCC155_mock	SCC155_chitin	OK	21.6253	14.5752	-0.569203	-2.55539	5e-05	0.000226409	yes
XLOC_002399	XLOC_002399	gene:SORBI_3001G447100	1:72417802-72421276	SCC155_mock	SCC155_chitin	OK	7.03328	12.8156	0.86563	3.4778	5e-05	0.000226409	yes
XLOC_002402	XLOC_002402	gene:SORBI_3001G447500	1:72488837-72492325	SCC155_mock	SCC155_chitin	OK	73.9602	170.418	1.20426	6.03059	5e-05	0.000226409	yes
XLOC_002409	XLOC_002409	gene:SORBI_3001G449600	1:72665413-72666874	SCC155_mock	SCC155_chitin	OK	11.04	40.475	1.87429	7.60325	5e-05	0.000226409	yes
XLOC_002412	XLOC_002412	gene:SORBI_3001G450800	1:72766228-72770831	SCC155_mock	SCC155_chitin	OK	8.10198	5.34865	-0.599099	-2.71832	5e-05	0.000226409	yes
XLOC_002420	XLOC_002420	gene:SORBI_3001G451700	1:72846861-72848880	SCC155_mock	SCC155_chitin	OK	39.1073	13.3743	-1.54797	-6.91772	5e-05	0.000226409	yes
XLOC_002424	XLOC_002424	gene:SORBI_3001G453000	1:72941545-72948626	SCC155_mock	SCC155_chitin	OK	9.59611	6.39801	-0.584827	-2.76882	5e-05	0.000226409	yes
XLOC_002425	XLOC_002425	gene:SORBI_3001G453200	1:72974635-72977039	SCC155_mock	SCC155_chitin	OK	73.5316	51.5747	-0.5117	-2.59286	5e-05	0.000226409	yes
XLOC_002431	XLOC_002431	gene:SORBI_3001G454000	1:73039651-73043648	SCC155_mock	SCC155_chitin	OK	4.15674	2.53936	-0.710989	-2.83208	5e-05	0.000226409	yes
XLOC_002432	XLOC_002432	gene:SORBI_3001G454100	1:73058803-73064545	SCC155_mock	SCC155_chitin	OK	89.0628	610.083	2.77611	12.2751	5e-05	0.000226409	yes
XLOC_002440	XLOC_002440	gene:SORBI_3001G455500	1:73153492-73155928	SCC155_mock	SCC155_chitin	OK	13.7181	5.70573	-1.2656	-5.37937	5e-05	0.000226409	yes
XLOC_002443	XLOC_002443	gene:SORBI_3001G456100	1:73254804-73259860	SCC155_mock	SCC155_chitin	OK	12.8842	51.3245	1.99405	9.89843	5e-05	0.000226409	yes
XLOC_002449	XLOC_002449	gene:SORBI_3001G457300	1:73324004-73335704	SCC155_mock	SCC155_chitin	OK	10.1251	6.42901	-0.655266	-2.75419	5e-05	0.000226409	yes
XLOC_002463	XLOC_002463	gene:SORBI_3001G461000	1:73612678-73615164	SCC155_mock	SCC155_chitin	OK	31.6315	53.6567	0.762396	3.81854	5e-05	0.000226409	yes
XLOC_002464	XLOC_002464	gene:SORBI_3001G461300	1:73624192-73627972	SCC155_mock	SCC155_chitin	OK	5.85379	3.7676	-0.635724	-2.70023	5e-05	0.000226409	yes
XLOC_002474	XLOC_002474	gene:SORBI_3001G463000	1:73728755-73732839	SCC155_mock	SCC155_chitin	OK	14.0019	24.6543	0.816215	4.06456	5e-05	0.000226409	yes
XLOC_002483	XLOC_002483	gene:SORBI_3001G464500	1:73846898-73853536	SCC155_mock	SCC155_chitin	OK	12.6775	18.5054	0.545676	2.73971	5e-05	0.000226409	yes
XLOC_002509	XLOC_002509	gene:SORBI_3001G469700	1:74254387-74260066	SCC155_mock	SCC155_chitin	OK	67.7829	40.1489	-0.755562	-3.4959	5e-05	0.000226409	yes
XLOC_002513	XLOC_002513	gene:SORBI_3001G470000	1:74289821-74290849	SCC155_mock	SCC155_chitin	OK	5.99447	16.4968	1.46048	3.58882	5e-05	0.000226409	yes
XLOC_002515	XLOC_002515	gene:SORBI_3001G470400	1:74331511-74331916	SCC155_mock	SCC155_chitin	OK	37.9162	22.5267	-0.751177	-2.61431	5e-05	0.000226409	yes
XLOC_002522	XLOC_002522	gene:SORBI_3001G471900	1:74441743-74445587	SCC155_mock	SCC155_chitin	OK	8.38115	17.196	1.03685	5.11728	5e-05	0.000226409	yes
XLOC_002543	XLOC_002543	gene:SORBI_3001G475400	1:74777439-74781646	SCC155_mock	SCC155_chitin	OK	24.1776	92.7958	1.94039	9.42069	5e-05	0.000226409	yes
XLOC_002550	XLOC_002550	gene:SORBI_3001G476400	1:74873261-74876003	SCC155_mock	SCC155_chitin	OK	4.30445	40.037	3.21743	10.6472	5e-05	0.000226409	yes
XLOC_002561	XLOC_002561	gene:SORBI_3001G479000	1:75118102-75119835	SCC155_mock	SCC155_chitin	OK	0.358426	2.50359	2.80425	2.4191	5e-05	0.000226409	yes
XLOC_002568	XLOC_002568	gene:SORBI_3001G481100	1:75294502-75296829	SCC155_mock	SCC155_chitin	OK	1.67542	3.21624	0.940858	3.0237	5e-05	0.000226409	yes
XLOC_002573	XLOC_002573	gene:SORBI_3001G482800	1:75429376-75432763	SCC155_mock	SCC155_chitin	OK	0.614126	9.51391	3.95343	13.2933	5e-05	0.000226409	yes
XLOC_002576	XLOC_002576	gene:SORBI_3001G483300	1:75461835-75462889	SCC155_mock	SCC155_chitin	OK	86.0312	24.3322	-1.82199	-8.24767	5e-05	0.000226409	yes
XLOC_002588	XLOC_002588	gene:SORBI_3001G485600,gene:SORBI_3001G485700	1:75642365-75652179	SCC155_mock	SCC155_chitin	OK	56.0632	37.546	-0.578393	-2.88781	5e-05	0.000226409	yes
XLOC_002589	XLOC_002589	gene:SORBI_3001G485901	1:75662096-75663914	SCC155_mock	SCC155_chitin	OK	26.9868	12.0126	-1.1677	-4.15351	5e-05	0.000226409	yes
XLOC_002591	XLOC_002591	gene:SORBI_3001G486100	1:75685647-75688937	SCC155_mock	SCC155_chitin	OK	1.87505	3.57017	0.929063	3.70273	5e-05	0.000226409	yes
XLOC_002594	XLOC_002594	4331792	1:75715983-75719198	SCC155_mock	SCC155_chitin	OK	52.1851	36.5726	-0.512876	-2.5934	5e-05	0.000226409	yes
XLOC_002599	XLOC_002599	gene:SORBI_3001G487600	1:75759909-75761562	SCC155_mock	SCC155_chitin	OK	1.77448	17.8802	3.33289	8.15827	5e-05	0.000226409	yes
XLOC_002601	XLOC_002601	gene:SORBI_3001G487900	1:75789008-75794730	SCC155_mock	SCC155_chitin	OK	0.171025	0.568543	1.73307	2.82474	5e-05	0.000226409	yes
XLOC_002610	XLOC_002610	gene:SORBI_3001G489500	1:75978839-75980536	SCC155_mock	SCC155_chitin	OK	0.616789	2.77321	2.16871	4.60751	5e-05	0.000226409	yes
XLOC_002611	XLOC_002611	gene:SORBI_3001G489600	1:75982833-75985774	SCC155_mock	SCC155_chitin	OK	20.1219	43.6168	1.11612	5.3847	5e-05	0.000226409	yes
XLOC_002620	XLOC_002620	gene:SORBI_3001G490900	1:76062985-76066929	SCC155_mock	SCC155_chitin	OK	7.63813	4.36288	-0.807938	-3.08842	5e-05	0.000226409	yes
XLOC_002633	XLOC_002633	gene:SORBI_3001G493800	1:76284123-76285744	SCC155_mock	SCC155_chitin	OK	5.9751	3.22694	-0.888794	-2.71507	5e-05	0.000226409	yes
XLOC_002646	XLOC_002646	gene:SORBI_3001G495132	1:76421143-76422071	SCC155_mock	SCC155_chitin	OK	0	10.3619	inf	#NAME?	5e-05	0.000226409	yes
XLOC_002647	XLOC_002647	gene:SORBI_3001G495148	1:76431877-76432313	SCC155_mock	SCC155_chitin	OK	0	37.3205	inf	#NAME?	5e-05	0.000226409	yes
XLOC_002649	XLOC_002649	gene:SORBI_3001G495180	1:76444684-76445460	SCC155_mock	SCC155_chitin	OK	0	2.53121	inf	#NAME?	5e-05	0.000226409	yes
XLOC_002651	XLOC_002651	gene:SORBI_3001G496600	1:76647887-76654197	SCC155_mock	SCC155_chitin	OK	5.32976	3.56332	-0.580846	-2.44142	5e-05	0.000226409	yes
XLOC_002652	XLOC_002652	-	1:76654729-76659696	SCC155_mock	SCC155_chitin	OK	3.99042	1.82931	-1.12524	-4.08307	5e-05	0.000226409	yes
XLOC_002654	XLOC_002654	gene:SORBI_3001G496800	1:76678202-76684214	SCC155_mock	SCC155_chitin	OK	68.1902	97.0009	0.508433	2.62567	5e-05	0.000226409	yes
XLOC_002669	XLOC_002669	gene:SORBI_3001G499100	1:76863524-76874167	SCC155_mock	SCC155_chitin	OK	73.7095	41.1083	-0.84242	-3.96905	5e-05	0.000226409	yes
XLOC_002670	XLOC_002670	gene:SORBI_3001G499300	1:76877450-76880555	SCC155_mock	SCC155_chitin	OK	9.27534	20.388	1.13625	4.69817	5e-05	0.000226409	yes
XLOC_002676	XLOC_002676	gene:SORBI_3001G501100	1:77030767-77035577	SCC155_mock	SCC155_chitin	OK	1.22568	5.54418	2.1774	8.14875	5e-05	0.000226409	yes
XLOC_002684	XLOC_002684	gene:SORBI_3001G502400	1:77104775-77106688	SCC155_mock	SCC155_chitin	OK	2.11376	11.9258	2.4962	6.97468	5e-05	0.000226409	yes
XLOC_002687	XLOC_002687	gene:SORBI_3001G502700	1:77131110-77133922	SCC155_mock	SCC155_chitin	OK	6.29744	2.39372	-1.39551	-4.11224	5e-05	0.000226409	yes
XLOC_002707	XLOC_002707	gene:SORBI_3001G505800	1:77391617-77393132	SCC155_mock	SCC155_chitin	OK	3.08569	0.833972	-1.88752	-3.05595	5e-05	0.000226409	yes
XLOC_002716	XLOC_002716	gene:SORBI_3001G507600	1:77535548-77539671	SCC155_mock	SCC155_chitin	OK	6.65298	4.01843	-0.727369	-3.06384	5e-05	0.000226409	yes
XLOC_002719	XLOC_002719	gene:SORBI_3001G508100	1:77591452-77594807	SCC155_mock	SCC155_chitin	OK	131.397	215.605	0.714459	3.14494	5e-05	0.000226409	yes
XLOC_002733	XLOC_002733	gene:SORBI_3001G510400	1:77810869-77813714	SCC155_mock	SCC155_chitin	OK	6.2332	17.8861	1.52079	6.95955	5e-05	0.000226409	yes
XLOC_002735	XLOC_002735	gene:SORBI_3001G510700	1:77833455-77839529	SCC155_mock	SCC155_chitin	OK	5.88197	13.3482	1.18228	5.91216	5e-05	0.000226409	yes
XLOC_002745	XLOC_002745	gene:SORBI_3001G512800	1:78059033-78066937	SCC155_mock	SCC155_chitin	OK	106.004	178.627	0.752831	3.1885	5e-05	0.000226409	yes
XLOC_002762	XLOC_002762	gene:SORBI_3001G514900	1:78200308-78206133	SCC155_mock	SCC155_chitin	OK	5.18001	2.48294	-1.0609	-4.09002	5e-05	0.000226409	yes
XLOC_002766	XLOC_002766	gene:SORBI_3001G515800	1:78262929-78264883	SCC155_mock	SCC155_chitin	OK	1.15248	5.76756	2.32322	4.7544	5e-05	0.000226409	yes
XLOC_002781	XLOC_002781	gene:SORBI_3001G519200	1:78532488-78534179	SCC155_mock	SCC155_chitin	OK	87.9159	208.595	1.24651	4.14693	5e-05	0.000226409	yes
XLOC_002784	XLOC_002784	gene:SORBI_3001G519700	1:78556200-78558727	SCC155_mock	SCC155_chitin	OK	2.18628	0.549773	-1.99157	-4.40848	5e-05	0.000226409	yes
XLOC_002787	XLOC_002787	gene:SORBI_3001G520100	1:78593013-78601035	SCC155_mock	SCC155_chitin	OK	5.0679	125.782	4.63339	14.439	5e-05	0.000226409	yes
XLOC_002802	XLOC_002802	gene:SORBI_3001G523000	1:78795930-78796924	SCC155_mock	SCC155_chitin	OK	12.3046	21.1904	0.78421	3.14173	5e-05	0.000226409	yes
XLOC_002804	XLOC_002804	gene:SORBI_3001G523200	1:78804463-78814307	SCC155_mock	SCC155_chitin	OK	44.684	63.0082	0.495779	2.36307	5e-05	0.000226409	yes
XLOC_002807	XLOC_002807	gene:SORBI_3001G523700	1:78847488-78858089	SCC155_mock	SCC155_chitin	OK	7.3045	4.08387	-0.838849	-3.31616	5e-05	0.000226409	yes
XLOC_002813	XLOC_002813	gene:SORBI_3001G524750	1:78919888-78922644	SCC155_mock	SCC155_chitin	OK	18.0507	53.2051	1.5595	6.77102	5e-05	0.000226409	yes
XLOC_002817	XLOC_002817	gene:SORBI_3001G526100	1:79017095-79020358	SCC155_mock	SCC155_chitin	OK	52.4388	78.0073	0.572976	2.88615	5e-05	0.000226409	yes
XLOC_002820	XLOC_002820	gene:SORBI_3001G526900	1:79115234-79121112	SCC155_mock	SCC155_chitin	OK	27.5735	45.8328	0.733098	3.39028	5e-05	0.000226409	yes
XLOC_002851	XLOC_002851	gene:SORBI_3001G533300	1:79652404-79655257	SCC155_mock	SCC155_chitin	OK	3.89427	6.53337	0.746476	3.2706	5e-05	0.000226409	yes
XLOC_002853	XLOC_002853	gene:SORBI_3001G533600	1:79672453-79675643	SCC155_mock	SCC155_chitin	OK	1.24288	5.06809	2.02775	5.98563	5e-05	0.000226409	yes
XLOC_002862	XLOC_002862	4331362	1:79876958-79877844	SCC155_mock	SCC155_chitin	OK	78.3303	26.9218	-1.5408	-6.8075	5e-05	0.000226409	yes
XLOC_002889	XLOC_002889	gene:SORBI_3001G540300	1:80310403-80316082	SCC155_mock	SCC155_chitin	OK	27.9951	10.67	-1.39162	-6.98787	5e-05	0.000226409	yes
XLOC_002891	XLOC_002891	gene:SORBI_3001G540600	1:80341583-80344977	SCC155_mock	SCC155_chitin	OK	19.5386	10.5611	-0.887562	-4.0563	5e-05	0.000226409	yes
XLOC_002892	XLOC_002892	gene:SORBI_3001G540700	1:80358225-80362847	SCC155_mock	SCC155_chitin	OK	0.497134	0.12866	-1.95008	-3.91579	5e-05	0.000226409	yes
XLOC_002895	XLOC_002895	gene:SORBI_3001G541100	1:80382342-80387475	SCC155_mock	SCC155_chitin	OK	92.7422	216.456	1.22277	5.24082	5e-05	0.000226409	yes
XLOC_002910	XLOC_002910	gene:SORBI_3001G543300	1:80704809-80706939	SCC155_mock	SCC155_chitin	OK	60.3773	42.4509	-0.508212	-2.5352	5e-05	0.000226409	yes
XLOC_002926	XLOC_002926	gene:SORBI_3001G002800	1:260915-264566	SCC155_mock	SCC155_chitin	OK	5.42835	2.65559	-1.03148	-3.61442	5e-05	0.000226409	yes
XLOC_002930	XLOC_002930	4334848	1:391116-392320	SCC155_mock	SCC155_chitin	OK	1.77854	0.651433	-1.449	-2.58314	5e-05	0.000226409	yes
XLOC_002934	XLOC_002934	gene:SORBI_3001G005800	1:544726-551920	SCC155_mock	SCC155_chitin	OK	3.95966	2.47548	-0.677667	-2.71512	5e-05	0.000226409	yes
XLOC_002941	XLOC_002941	gene:SORBI_3001G006600	1:661531-669834	SCC155_mock	SCC155_chitin	OK	2.15116	0.268723	-3.00092	-3.66018	5e-05	0.000226409	yes
XLOC_002950	XLOC_002950	gene:SORBI_3001G008700	1:822691-824448	SCC155_mock	SCC155_chitin	OK	22.6614	10.4332	-1.11906	-3.70887	5e-05	0.000226409	yes
XLOC_002953	XLOC_002953	gene:SORBI_3001G009900	1:902634-905940	SCC155_mock	SCC155_chitin	OK	5.84528	12.2245	1.06443	3.43709	5e-05	0.000226409	yes
XLOC_002955	XLOC_002955	gene:SORBI_3001G010100	1:909733-911888	SCC155_mock	SCC155_chitin	OK	123.046	77.5857	-0.66533	-3.358	5e-05	0.000226409	yes
XLOC_002957	XLOC_002957	gene:SORBI_3001G010400	1:925773-928058	SCC155_mock	SCC155_chitin	OK	131.598	177	0.427612	2.20996	5e-05	0.000226409	yes
XLOC_002962	XLOC_002962	gene:SORBI_3001G011700	1:1004120-1010890	SCC155_mock	SCC155_chitin	OK	40.827	28.7181	-0.507565	-2.44395	5e-05	0.000226409	yes
XLOC_002965	XLOC_002965	gene:SORBI_3001G012200	1:1048824-1050688	SCC155_mock	SCC155_chitin	OK	285.526	101.458	-1.49274	-7.32583	5e-05	0.000226409	yes
XLOC_002966	XLOC_002966	gene:SORBI_3001G012500	1:1169606-1171177	SCC155_mock	SCC155_chitin	OK	628.045	356.043	-0.818818	-3.70208	5e-05	0.000226409	yes
XLOC_002967	XLOC_002967	gene:SORBI_3001G012600	1:1173738-1176242	SCC155_mock	SCC155_chitin	OK	17.6715	12.3998	-0.511107	-2.19104	5e-05	0.000226409	yes
XLOC_002968	XLOC_002968	gene:SORBI_3001G012700	1:1194660-1197314	SCC155_mock	SCC155_chitin	OK	3.8786	2.16491	-0.841227	-2.76868	5e-05	0.000226409	yes
XLOC_002969	XLOC_002969	gene:SORBI_3001G012800	1:1203140-1207730	SCC155_mock	SCC155_chitin	OK	122.148	217.901	0.835038	4.25958	5e-05	0.000226409	yes
XLOC_002970	XLOC_002970	gene:SORBI_3001G013000	1:1211146-1224186	SCC155_mock	SCC155_chitin	OK	23.947	66.1156	1.46515	4.7789	5e-05	0.000226409	yes
XLOC_002972	XLOC_002972	gene:SORBI_3001G013300	1:1235411-1239001	SCC155_mock	SCC155_chitin	OK	5.9722	3.35521	-0.831857	-3.58178	5e-05	0.000226409	yes
XLOC_002984	XLOC_002984	gene:SORBI_3001G016100	1:1409713-1411795	SCC155_mock	SCC155_chitin	OK	1.56967	0.687113	-1.19184	-2.65035	5e-05	0.000226409	yes
XLOC_002997	XLOC_002997	gene:SORBI_3001G019300	1:1591350-1594430	SCC155_mock	SCC155_chitin	OK	22.6688	9.57214	-1.2438	-5.68722	5e-05	0.000226409	yes
XLOC_003002	XLOC_003002	gene:SORBI_3001G020350	1:1682764-1687187	SCC155_mock	SCC155_chitin	OK	10.0808	47.7305	2.24329	3.13134	5e-05	0.000226409	yes
XLOC_003011	XLOC_003011	gene:SORBI_3001G021700	1:1780749-1786230	SCC155_mock	SCC155_chitin	OK	0.815661	0.337284	-1.27401	-3.02868	5e-05	0.000226409	yes
XLOC_003016	XLOC_003016	gene:SORBI_3001G022400	1:1812170-1813687	SCC155_mock	SCC155_chitin	OK	7.45514	24.7538	1.73134	7.04348	5e-05	0.000226409	yes
XLOC_003042	XLOC_003042	gene:SORBI_3001G028000	1:2168793-2169814	SCC155_mock	SCC155_chitin	OK	10.2848	18.0223	0.809277	2.77556	5e-05	0.000226409	yes
XLOC_003048	XLOC_003048	gene:SORBI_3001G029100	1:2265711-2268310	SCC155_mock	SCC155_chitin	OK	3.5192	1.95631	-0.847118	-2.97495	5e-05	0.000226409	yes
XLOC_003059	XLOC_003059	gene:SORBI_3001G031200	1:2389158-2396236	SCC155_mock	SCC155_chitin	OK	17.7714	7.04543	-1.3348	-3.48797	5e-05	0.000226409	yes
XLOC_003060	XLOC_003060	gene:SORBI_3001G032400	1:2465531-2472405	SCC155_mock	SCC155_chitin	OK	5.91601	12.9975	1.13554	5.10212	5e-05	0.000226409	yes
XLOC_003075	XLOC_003075	gene:SORBI_3001G035000	1:2638604-2639439	SCC155_mock	SCC155_chitin	OK	0.922574	27.3316	4.88876	6.93619	5e-05	0.000226409	yes
XLOC_003079	XLOC_003079	gene:SORBI_3001G035900	1:2687601-2695012	SCC155_mock	SCC155_chitin	OK	15.4028	8.68902	-0.825926	-2.4435	5e-05	0.000226409	yes
XLOC_003081	XLOC_003081	gene:SORBI_3001G036300	1:2707858-2716150	SCC155_mock	SCC155_chitin	OK	13.3929	9.12546	-0.553493	-2.58695	5e-05	0.000226409	yes
XLOC_003084	XLOC_003084	gene:SORBI_3001G036800	1:2736884-2740680	SCC155_mock	SCC155_chitin	OK	7.26987	2.99767	-1.27809	-3.95744	5e-05	0.000226409	yes
XLOC_003090	XLOC_003090	gene:SORBI_3001G038000	1:2822264-2827550	SCC155_mock	SCC155_chitin	OK	23.327	38.4506	0.721007	3.58944	5e-05	0.000226409	yes
XLOC_003099	XLOC_003099	4334557	1:2966594-2970669	SCC155_mock	SCC155_chitin	OK	43.9312	24.8597	-0.821439	-4.08568	5e-05	0.000226409	yes
XLOC_003101	XLOC_003101	gene:SORBI_3001G040200	1:2987434-2989263	SCC155_mock	SCC155_chitin	OK	52.4852	90.4057	0.784502	3.90027	5e-05	0.000226409	yes
XLOC_003106	XLOC_003106	gene:SORBI_3001G040800	1:3040102-3042981	SCC155_mock	SCC155_chitin	OK	303.744	428.855	0.497631	2.23636	5e-05	0.000226409	yes
XLOC_003112	XLOC_003112	gene:SORBI_3001G042000	1:3130105-3131818	SCC155_mock	SCC155_chitin	OK	111.876	68.5772	-0.706106	-3.61609	5e-05	0.000226409	yes
XLOC_003127	XLOC_003127	4334519	1:3342519-3346583	SCC155_mock	SCC155_chitin	OK	21.8335	49.53	1.18176	5.89205	5e-05	0.000226409	yes
XLOC_003129	XLOC_003129	gene:SORBI_3001G045400	1:3358931-3363103	SCC155_mock	SCC155_chitin	OK	0.389531	1.36424	1.80829	3.13716	5e-05	0.000226409	yes
XLOC_003137	XLOC_003137	gene:SORBI_3001G047200	1:3475079-3479354	SCC155_mock	SCC155_chitin	OK	11.4317	5.33444	-1.09964	-4.7448	5e-05	0.000226409	yes
XLOC_003139	XLOC_003139	gene:SORBI_3001G047600	1:3492224-3500520	SCC155_mock	SCC155_chitin	OK	28.9975	43.9672	0.6005	3.02554	5e-05	0.000226409	yes
XLOC_003142	XLOC_003142	gene:SORBI_3001G047900	1:3515257-3518641	SCC155_mock	SCC155_chitin	OK	3.11665	1.68059	-0.891026	-3.17881	5e-05	0.000226409	yes
XLOC_003151	XLOC_003151	4334487	1:3680508-3681526	SCC155_mock	SCC155_chitin	OK	24.5914	180.31	2.87425	12.6865	5e-05	0.000226409	yes
XLOC_003157	XLOC_003157	gene:SORBI_3001G051600	1:3803296-3805075	SCC155_mock	SCC155_chitin	OK	16.2823	50.1325	1.62244	7.34904	5e-05	0.000226409	yes
XLOC_003160	XLOC_003160	gene:SORBI_3001G052200	1:3851681-3854053	SCC155_mock	SCC155_chitin	OK	2.40887	5.78759	1.26461	3.80299	5e-05	0.000226409	yes
XLOC_003161	XLOC_003161	gene:SORBI_3001G052300	1:3861118-3864236	SCC155_mock	SCC155_chitin	OK	11.3635	67.3913	2.56815	9.04967	5e-05	0.000226409	yes
XLOC_003169	XLOC_003169	gene:SORBI_3001G053900	1:4031885-4035510	SCC155_mock	SCC155_chitin	OK	37.0998	69.5649	0.906948	4.5773	5e-05	0.000226409	yes
XLOC_003171	XLOC_003171	gene:SORBI_3001G054100	1:4050197-4055183	SCC155_mock	SCC155_chitin	OK	4.78224	2.38629	-1.00292	-3.7812	5e-05	0.000226409	yes
XLOC_003176	XLOC_003176	gene:SORBI_3001G054800	1:4083840-4085256	SCC155_mock	SCC155_chitin	OK	159.384	301.364	0.919003	4.67537	5e-05	0.000226409	yes
XLOC_003178	XLOC_003178	gene:SORBI_3001G055400	1:4144999-4147281	SCC155_mock	SCC155_chitin	OK	0.183283	1.97468	3.42948	4.30194	5e-05	0.000226409	yes
XLOC_003185	XLOC_003185	gene:SORBI_3001G057100	1:4299494-4301798	SCC155_mock	SCC155_chitin	OK	44.9192	33.5415	-0.421387	-2.13748	5e-05	0.000226409	yes
XLOC_003196	XLOC_003196	gene:SORBI_3001G059300,gene:SORBI_3001G059400	1:4454187-4456159	SCC155_mock	SCC155_chitin	OK	4.85232	71.8663	3.88857	14.607	5e-05	0.000226409	yes
XLOC_003220	XLOC_003220	gene:SORBI_3001G063200	1:4718286-4719645	SCC155_mock	SCC155_chitin	OK	8.91776	32.5826	1.86935	7.65847	5e-05	0.000226409	yes
XLOC_003221	XLOC_003221	gene:SORBI_3001G063600,gene:SORBI_3001G063700	1:4771793-4785402	SCC155_mock	SCC155_chitin	OK	18.644	37.2065	0.996841	4.46667	5e-05	0.000226409	yes
XLOC_003225	XLOC_003225	gene:SORBI_3001G064200	1:4830714-4835724	SCC155_mock	SCC155_chitin	OK	254.534	587.344	1.20635	3.75351	5e-05	0.000226409	yes
XLOC_003228	XLOC_003228	gene:SORBI_3001G064700	1:4893723-4897389	SCC155_mock	SCC155_chitin	OK	2.03362	3.68294	0.856809	3.40502	5e-05	0.000226409	yes
XLOC_003229	XLOC_003229	gene:SORBI_3001G064900	1:4902583-4904409	SCC155_mock	SCC155_chitin	OK	12.2041	67.2213	2.46155	11.0449	5e-05	0.000226409	yes
XLOC_003237	XLOC_003237	gene:SORBI_3001G066300	1:5037841-5042575	SCC155_mock	SCC155_chitin	OK	8.74618	5.33912	-0.712051	-2.59699	5e-05	0.000226409	yes
XLOC_003245	XLOC_003245	gene:SORBI_3001G068301	1:5229295-5233656	SCC155_mock	SCC155_chitin	OK	57.8515	22.127	-1.38655	-6.73626	5e-05	0.000226409	yes
XLOC_003276	XLOC_003276	gene:SORBI_3001G073800	1:5618743-5621480	SCC155_mock	SCC155_chitin	OK	5.2533	1.88252	-1.48056	-4.14971	5e-05	0.000226409	yes
XLOC_003277	XLOC_003277	gene:SORBI_3001G074000	1:5643149-5647346	SCC155_mock	SCC155_chitin	OK	1.69942	0.790906	-1.10347	-3.01905	5e-05	0.000226409	yes
XLOC_003281	XLOC_003281	gene:SORBI_3001G075000	1:5710448-5713111	SCC155_mock	SCC155_chitin	OK	38.2233	68.6106	0.84398	4.35053	5e-05	0.000226409	yes
XLOC_003288	XLOC_003288	gene:SORBI_3001G076000	1:5844577-5846305	SCC155_mock	SCC155_chitin	OK	15.8168	30.492	0.946976	4.50123	5e-05	0.000226409	yes
XLOC_003289	XLOC_003289	gene:SORBI_3001G076100	1:5857061-5858776	SCC155_mock	SCC155_chitin	OK	3.26074	6.71907	1.04306	3.06686	5e-05	0.000226409	yes
XLOC_003290	XLOC_003290	gene:SORBI_3001G076400	1:5872229-5875968	SCC155_mock	SCC155_chitin	OK	12.8646	6.72052	-0.936758	-4.02059	5e-05	0.000226409	yes
XLOC_003297	XLOC_003297	gene:SORBI_3001G077600	1:5948350-5949567	SCC155_mock	SCC155_chitin	OK	0.816327	3.54907	2.12022	4.26615	5e-05	0.000226409	yes
XLOC_003301	XLOC_003301	gene:SORBI_3001G078100	1:5976647-5979904	SCC155_mock	SCC155_chitin	OK	7.88085	20.2571	1.36201	6.65347	5e-05	0.000226409	yes
XLOC_003312	XLOC_003312	gene:SORBI_3001G080100	1:6175514-6177070	SCC155_mock	SCC155_chitin	OK	5.75168	18.3653	1.67493	6.83275	5e-05	0.000226409	yes
XLOC_003321	XLOC_003321	gene:SORBI_3001G082300	1:6356929-6358870	SCC155_mock	SCC155_chitin	OK	1.18829	3.4864	1.55285	3.24788	5e-05	0.000226409	yes
XLOC_003322	XLOC_003322	gene:SORBI_3001G082400	1:6361907-6364544	SCC155_mock	SCC155_chitin	OK	48.5633	122.036	1.32937	6.23645	5e-05	0.000226409	yes
XLOC_003323	XLOC_003323	gene:SORBI_3001G082600	1:6376871-6380904	SCC155_mock	SCC155_chitin	OK	12.4064	28.9328	1.22161	3.4191	5e-05	0.000226409	yes
XLOC_003333	XLOC_003333	gene:SORBI_3001G083800	1:6481659-6487453	SCC155_mock	SCC155_chitin	OK	43.6301	31.8318	-0.454856	-2.14545	5e-05	0.000226409	yes
XLOC_003334	XLOC_003334	gene:SORBI_3001G084100	1:6513956-6519063	SCC155_mock	SCC155_chitin	OK	183.433	352.799	0.943596	3.58454	5e-05	0.000226409	yes
XLOC_003335	XLOC_003335	gene:SORBI_3001G084200	1:6524052-6526188	SCC155_mock	SCC155_chitin	OK	0.127814	0.842689	2.72095	4.2721	5e-05	0.000226409	yes
XLOC_003339	XLOC_003339	gene:SORBI_3001G084700	1:6543031-6548701	SCC155_mock	SCC155_chitin	OK	9.84413	15.0972	0.616946	2.45293	5e-05	0.000226409	yes
XLOC_003346	XLOC_003346	gene:SORBI_3001G085500	1:6609518-6613307	SCC155_mock	SCC155_chitin	OK	12.913	18.2606	0.49991	2.50099	5e-05	0.000226409	yes
XLOC_003350	XLOC_003350	gene:SORBI_3001G085900	1:6645541-6649935	SCC155_mock	SCC155_chitin	OK	17.5631	42.7808	1.28441	6.2744	5e-05	0.000226409	yes
XLOC_003353	XLOC_003353	gene:SORBI_3001G086600	1:6708221-6712052	SCC155_mock	SCC155_chitin	OK	20.2842	29.8336	0.556578	2.78996	5e-05	0.000226409	yes
XLOC_003363	XLOC_003363	gene:SORBI_3001G088300	1:6864238-6865415	SCC155_mock	SCC155_chitin	OK	6.27248	15.0989	1.26734	4.13013	5e-05	0.000226409	yes
XLOC_003367	XLOC_003367	gene:SORBI_3001G088800	1:6890655-6893238	SCC155_mock	SCC155_chitin	OK	7.9075	2.57889	-1.61647	-4.10568	5e-05	0.000226409	yes
XLOC_003372	XLOC_003372	gene:SORBI_3001G089500	1:6940065-6944275	SCC155_mock	SCC155_chitin	OK	8.85171	14.2411	0.686031	3.08511	5e-05	0.000226409	yes
XLOC_003379	XLOC_003379	gene:SORBI_3001G090600	1:7013757-7023994	SCC155_mock	SCC155_chitin	OK	6.07673	16.3396	1.42701	7.0248	5e-05	0.000226409	yes
XLOC_003395	XLOC_003395	gene:SORBI_3001G093500	1:7175415-7183942	SCC155_mock	SCC155_chitin	OK	195.624	94.0871	-1.05601	-2.89278	5e-05	0.000226409	yes
XLOC_003398	XLOC_003398	gene:SORBI_3001G094200	1:7231156-7232759	SCC155_mock	SCC155_chitin	OK	22.2521	13.1338	-0.760655	-3.02753	5e-05	0.000226409	yes
XLOC_003399	XLOC_003399	4334072	1:7248887-7251372	SCC155_mock	SCC155_chitin	OK	18.2065	42.1086	1.20966	5.83144	5e-05	0.000226409	yes
XLOC_003407	XLOC_003407	4334060,gene:SORBI_3001G095750	1:7364305-7377691	SCC155_mock	SCC155_chitin	OK	7.05679	69.334	3.29648	7.90313	5e-05	0.000226409	yes
XLOC_003414	XLOC_003414	gene:SORBI_3001G096800	1:7440446-7444970	SCC155_mock	SCC155_chitin	OK	4.56492	7.68022	0.750558	2.32254	5e-05	0.000226409	yes
XLOC_003420	XLOC_003420	gene:SORBI_3001G097700	1:7509353-7510193	SCC155_mock	SCC155_chitin	OK	1.31144	13.7353	3.38867	7.36879	5e-05	0.000226409	yes
XLOC_003431	XLOC_003431	gene:SORBI_3001G100501	1:7668025-7669562	SCC155_mock	SCC155_chitin	OK	1.36045	18.1264	3.73594	11.0051	5e-05	0.000226409	yes
XLOC_003434	XLOC_003434	gene:SORBI_3001G100900	1:7684581-7694636	SCC155_mock	SCC155_chitin	OK	3.19695	1.66326	-0.94268	-2.19447	5e-05	0.000226409	yes
XLOC_003448	XLOC_003448	gene:SORBI_3001G102800	1:7885403-7887224	SCC155_mock	SCC155_chitin	OK	22.5904	14.8977	-0.600626	-2.68842	5e-05	0.000226409	yes
XLOC_003461	XLOC_003461	gene:SORBI_3001G105500	1:8068263-8072406	SCC155_mock	SCC155_chitin	OK	18.7815	27.1047	0.529233	2.57856	5e-05	0.000226409	yes
XLOC_003467	XLOC_003467	4333967	1:8253560-8260011	SCC155_mock	SCC155_chitin	OK	3.02144	5.35118	0.824619	2.69237	5e-05	0.000226409	yes
XLOC_003478	XLOC_003478	gene:SORBI_3001G108600	1:8424713-8428493	SCC155_mock	SCC155_chitin	OK	25.142	37.3228	0.56996	2.88058	5e-05	0.000226409	yes
XLOC_003510	XLOC_003510	gene:SORBI_3001G114800	1:8984161-8985169	SCC155_mock	SCC155_chitin	OK	5.80226	1.99993	-1.53667	-3.38817	5e-05	0.000226409	yes
XLOC_003518	XLOC_003518	gene:SORBI_3001G116100	1:9048550-9053272	SCC155_mock	SCC155_chitin	OK	21.4313	32.8823	0.617592	3.02697	5e-05	0.000226409	yes
XLOC_003525	XLOC_003525	gene:SORBI_3001G117300	1:9140413-9145116	SCC155_mock	SCC155_chitin	OK	7.10702	10.4491	0.556067	2.74347	5e-05	0.000226409	yes
XLOC_003531	XLOC_003531	gene:SORBI_3001G118100	1:9206032-9207954	SCC155_mock	SCC155_chitin	OK	198.839	110.026	-0.853759	-4.33802	5e-05	0.000226409	yes
XLOC_003534	XLOC_003534	gene:SORBI_3001G118900	1:9255721-9257487	SCC155_mock	SCC155_chitin	OK	4.24523	13.8697	1.70802	5.85475	5e-05	0.000226409	yes
XLOC_003540	XLOC_003540	4333860	1:9381696-9384098	SCC155_mock	SCC155_chitin	OK	98.9918	71.795	-0.463425	-2.40917	5e-05	0.000226409	yes
XLOC_003546	XLOC_003546	gene:SORBI_3001G122000	1:9581903-9592431	SCC155_mock	SCC155_chitin	OK	13.5405	37.5506	1.47155	7.24683	5e-05	0.000226409	yes
XLOC_003550	XLOC_003550	gene:SORBI_3001G122500	1:9635487-9639300	SCC155_mock	SCC155_chitin	OK	9.22795	26.6688	1.53107	6.80449	5e-05	0.000226409	yes
XLOC_003564	XLOC_003564	gene:SORBI_3001G125500	1:9882191-9889003	SCC155_mock	SCC155_chitin	OK	3.08201	1.69126	-0.865775	-3.58502	5e-05	0.000226409	yes
XLOC_003566	XLOC_003566	gene:SORBI_3001G125700	1:9896468-9900431	SCC155_mock	SCC155_chitin	OK	352.335	175.351	-1.00671	-3.64344	5e-05	0.000226409	yes
XLOC_003567	XLOC_003567	gene:SORBI_3001G125800	1:9902602-9909771	SCC155_mock	SCC155_chitin	OK	37.0561	98.7984	1.41478	6.87195	5e-05	0.000226409	yes
XLOC_003582	XLOC_003582	gene:SORBI_3001G129000	1:10143994-10152169	SCC155_mock	SCC155_chitin	OK	82.7773	57.5248	-0.525052	-2.56279	5e-05	0.000226409	yes
XLOC_003585	XLOC_003585	snoR104	1:10166112-10169712	SCC155_mock	SCC155_chitin	OK	9.90506	4.29173	-1.20661	-3.62454	5e-05	0.000226409	yes
XLOC_003594	XLOC_003594	gene:SORBI_3001G131100	1:10302852-10308632	SCC155_mock	SCC155_chitin	OK	27.4713	65.9088	1.26254	6.34958	5e-05	0.000226409	yes
XLOC_003598	XLOC_003598	gene:SORBI_3001G131900	1:10367082-10371771	SCC155_mock	SCC155_chitin	OK	2.69948	1.50569	-0.842257	-2.81417	5e-05	0.000226409	yes
XLOC_003612	XLOC_003612	gene:SORBI_3001G134500	1:10612072-10616315	SCC155_mock	SCC155_chitin	OK	18.5121	29.8361	0.688588	2.81301	5e-05	0.000226409	yes
XLOC_003630	XLOC_003630	gene:SORBI_3001G138300	1:10977930-10980574	SCC155_mock	SCC155_chitin	OK	11.7136	22.9954	0.973157	4.54649	5e-05	0.000226409	yes
XLOC_003635	XLOC_003635	gene:SORBI_3001G139700	1:11102962-11104363	SCC155_mock	SCC155_chitin	OK	1.82451	4.35726	1.25591	2.85737	5e-05	0.000226409	yes
XLOC_003637	XLOC_003637	gene:SORBI_3001G139900	1:11127470-11132935	SCC155_mock	SCC155_chitin	OK	5.82319	3.55315	-0.712709	-2.75481	5e-05	0.000226409	yes
XLOC_003649	XLOC_003649	gene:SORBI_3001G142501	1:11432017-11433579	SCC155_mock	SCC155_chitin	OK	0.364024	1.2604	1.79177	3.03278	5e-05	0.000226409	yes
XLOC_003664	XLOC_003664	gene:SORBI_3001G145600	1:11666319-11667578	SCC155_mock	SCC155_chitin	OK	1.80401	13.5957	2.91387	7.81313	5e-05	0.000226409	yes
XLOC_003665	XLOC_003665	gene:SORBI_3001G145700	1:11673437-11674592	SCC155_mock	SCC155_chitin	OK	66.9117	171.746	1.35995	6.57342	5e-05	0.000226409	yes
XLOC_003668	XLOC_003668	gene:SORBI_3001G146200	1:11755744-11756701	SCC155_mock	SCC155_chitin	OK	1.02155	21.1208	4.36983	8.8992	5e-05	0.000226409	yes
XLOC_003669	XLOC_003669	gene:SORBI_3001G146400	1:11766131-11767295	SCC155_mock	SCC155_chitin	OK	0.453437	9.4313	4.37848	6.72549	5e-05	0.000226409	yes
XLOC_003670	XLOC_003670	gene:SORBI_3001G146500	1:11782288-11783532	SCC155_mock	SCC155_chitin	OK	1.40186	23.7982	4.08544	9.95899	5e-05	0.000226409	yes
XLOC_003678	XLOC_003678	gene:SORBI_3001G148300	1:11942722-11946846	SCC155_mock	SCC155_chitin	OK	4.83086	8.2813	0.777576	2.83329	5e-05	0.000226409	yes
XLOC_003691	XLOC_003691	4344361	1:12158746-12160425	SCC155_mock	SCC155_chitin	OK	118.453	77.2471	-0.616761	-3.11411	5e-05	0.000226409	yes
XLOC_003694	XLOC_003694	gene:SORBI_3001G151900	1:12191119-12195630	SCC155_mock	SCC155_chitin	OK	3.50836	13.9445	1.99082	7.82172	5e-05	0.000226409	yes
XLOC_003714	XLOC_003714	gene:SORBI_3001G155500	1:12592306-12595624	SCC155_mock	SCC155_chitin	OK	16.023	22.922	0.516588	2.46521	5e-05	0.000226409	yes
XLOC_003727	XLOC_003727	gene:SORBI_3001G159400	1:13011550-13016216	SCC155_mock	SCC155_chitin	OK	85.0892	128.838	0.598507	2.74734	5e-05	0.000226409	yes
XLOC_003743	XLOC_003743	gene:SORBI_3001G162700	1:13414108-13416529	SCC155_mock	SCC155_chitin	OK	8.84783	35.9844	2.02398	7.48266	5e-05	0.000226409	yes
XLOC_003751	XLOC_003751	gene:SORBI_3001G163900	1:13538682-13542784	SCC155_mock	SCC155_chitin	OK	5.38655	9.23102	0.777128	3.34695	5e-05	0.000226409	yes
XLOC_003789	XLOC_003789	gene:SORBI_3001G171900	1:14365898-14369029	SCC155_mock	SCC155_chitin	OK	21.1595	130.846	2.6285	12.7973	5e-05	0.000226409	yes
XLOC_003793	XLOC_003793	gene:SORBI_3001G172300	1:14424973-14430902	SCC155_mock	SCC155_chitin	OK	1.15743	0.586053	-0.981818	-2.77306	5e-05	0.000226409	yes
XLOC_003819	XLOC_003819	gene:SORBI_3001G176600	1:14850308-14852961	SCC155_mock	SCC155_chitin	OK	3.05171	1.44602	-1.07753	-2.89668	5e-05	0.000226409	yes
XLOC_003829	XLOC_003829	gene:SORBI_3001G178000	1:15004617-15006729	SCC155_mock	SCC155_chitin	OK	2.12767	0.716917	-1.5694	-3.04053	5e-05	0.000226409	yes
XLOC_003880	XLOC_003880	gene:SORBI_3001G189300	1:16735177-16740816	SCC155_mock	SCC155_chitin	OK	2.6809	1.44327	-0.893381	-2.3174	5e-05	0.000226409	yes
XLOC_003884	XLOC_003884	gene:SORBI_3001G190100	1:16802658-16807209	SCC155_mock	SCC155_chitin	OK	2.14861	13.8017	2.68337	8.89239	5e-05	0.000226409	yes
XLOC_003894	XLOC_003894	gene:SORBI_3001G192400	1:17104719-17109639	SCC155_mock	SCC155_chitin	OK	0.220613	0.711248	1.68883	3.90808	5e-05	0.000226409	yes
XLOC_003896	XLOC_003896	gene:SORBI_3001G193000	1:17144446-17160315	SCC155_mock	SCC155_chitin	OK	17.0851	28.7291	0.749775	3.78919	5e-05	0.000226409	yes
XLOC_003899	XLOC_003899	gene:SORBI_3001G193700	1:17239642-17248946	SCC155_mock	SCC155_chitin	OK	18.4209	36.1325	0.971959	3.23778	5e-05	0.000226409	yes
XLOC_003905	XLOC_003905	gene:SORBI_3001G195100	1:17496507-17500630	SCC155_mock	SCC155_chitin	OK	8.28074	64.207	2.9549	14.1867	5e-05	0.000226409	yes
XLOC_003907	XLOC_003907	gene:SORBI_3001G195300	1:17530813-17532420	SCC155_mock	SCC155_chitin	OK	11.2952	18.7501	0.731188	2.80749	5e-05	0.000226409	yes
XLOC_003919	XLOC_003919	gene:SORBI_3001G198200	1:17905685-17909333	SCC155_mock	SCC155_chitin	OK	31.8291	75.014	1.23682	4.95275	5e-05	0.000226409	yes
XLOC_003926	XLOC_003926	gene:SORBI_3001G200000	1:18111977-18116507	SCC155_mock	SCC155_chitin	OK	1.6888	18.1161	3.4232	14.3317	5e-05	0.000226409	yes
XLOC_003929	XLOC_003929	gene:SORBI_3001G201000	1:18198582-18204192	SCC155_mock	SCC155_chitin	OK	2.19368	1.08485	-1.01586	-3.50097	5e-05	0.000226409	yes
XLOC_003931	XLOC_003931	gene:SORBI_3001G201700	1:18292660-18308518	SCC155_mock	SCC155_chitin	OK	15.0353	23.4502	0.641249	2.22159	5e-05	0.000226409	yes
XLOC_003932	XLOC_003932	gene:SORBI_3001G201800	1:18313422-18316009	SCC155_mock	SCC155_chitin	OK	3.55651	6.44157	0.856951	2.91612	5e-05	0.000226409	yes
XLOC_003939	XLOC_003939	gene:SORBI_3001G203200	1:18474033-18477469	SCC155_mock	SCC155_chitin	OK	34.9457	58.3632	0.739946	3.72797	5e-05	0.000226409	yes
XLOC_003943	XLOC_003943	gene:SORBI_3001G203500	1:18533453-18536259	SCC155_mock	SCC155_chitin	OK	6.47237	3.5967	-0.847618	-3.04656	5e-05	0.000226409	yes
XLOC_003948	XLOC_003948	gene:SORBI_3001G204300	1:18617327-18620279	SCC155_mock	SCC155_chitin	OK	18.1286	11.8984	-0.607491	-2.69078	5e-05	0.000226409	yes
XLOC_003949	XLOC_003949	gene:SORBI_3001G204501,gene:SORBI_3001G204601	1:18659799-18663289	SCC155_mock	SCC155_chitin	OK	6.95633	3.47581	-1.00098	-3.01558	5e-05	0.000226409	yes
XLOC_003950	XLOC_003950	gene:SORBI_3001G204900	1:18702176-18704575	SCC155_mock	SCC155_chitin	OK	30.8654	94.3771	1.61245	7.18956	5e-05	0.000226409	yes
XLOC_003956	XLOC_003956	gene:SORBI_3001G205700	1:18792766-18794927	SCC155_mock	SCC155_chitin	OK	10.25	5.81488	-0.817806	-2.81469	5e-05	0.000226409	yes
XLOC_003962	XLOC_003962	gene:SORBI_3001G206400	1:18846616-18849823	SCC155_mock	SCC155_chitin	OK	4.93881	21.7094	2.13608	5.35673	5e-05	0.000226409	yes
XLOC_003975	XLOC_003975	gene:SORBI_3001G208100	1:19049892-19057409	SCC155_mock	SCC155_chitin	OK	181.091	127.984	-0.500749	-2.38189	5e-05	0.000226409	yes
XLOC_003976	XLOC_003976	gene:SORBI_3001G208200	1:19064733-19069912	SCC155_mock	SCC155_chitin	OK	92.8608	48.2646	-0.944105	-4.16003	5e-05	0.000226409	yes
XLOC_003986	XLOC_003986	gene:SORBI_3001G209800	1:19243141-19244249	SCC155_mock	SCC155_chitin	OK	1.81648	7.81088	2.10434	4.0274	5e-05	0.000226409	yes
XLOC_004024	XLOC_004024	4348919	1:20162338-20171248	SCC155_mock	SCC155_chitin	OK	25.7078	14.5965	-0.81658	-3.98975	5e-05	0.000226409	yes
XLOC_004026	XLOC_004026	gene:SORBI_3001G217400	1:20210758-20221929	SCC155_mock	SCC155_chitin	OK	29.6055	47.0178	0.667343	3.2237	5e-05	0.000226409	yes
XLOC_004027	XLOC_004027	gene:SORBI_3001G217500	1:20237468-20244332	SCC155_mock	SCC155_chitin	OK	6.69182	16.3085	1.28515	4.96822	5e-05	0.000226409	yes
XLOC_004029	XLOC_004029	4348914	1:20251156-20256745	SCC155_mock	SCC155_chitin	OK	21.985	86.6396	1.97851	7.09037	5e-05	0.000226409	yes
XLOC_004031	XLOC_004031	gene:SORBI_3001G217900	1:20294190-20300228	SCC155_mock	SCC155_chitin	OK	10.9228	6.95529	-0.651162	-3.24198	5e-05	0.000226409	yes
XLOC_004060	XLOC_004060	gene:SORBI_3001G223100	1:21333930-21340355	SCC155_mock	SCC155_chitin	OK	73.3564	109.34	0.575832	2.87353	5e-05	0.000226409	yes
XLOC_004061	XLOC_004061	gene:SORBI_3001G223200	1:21379628-21384632	SCC155_mock	SCC155_chitin	OK	4.96134	10.9143	1.13741	4.13504	5e-05	0.000226409	yes
XLOC_004063	XLOC_004063	gene:SORBI_3001G224000	1:21454933-21459254	SCC155_mock	SCC155_chitin	OK	2.98673	7.20085	1.2696	5.41217	5e-05	0.000226409	yes
XLOC_004065	XLOC_004065	4348853	1:21485581-21489706	SCC155_mock	SCC155_chitin	OK	7.3096	3.00527	-1.2823	-4.72558	5e-05	0.000226409	yes
XLOC_004068	XLOC_004068	gene:SORBI_3001G224700	1:21509024-21509669	SCC155_mock	SCC155_chitin	OK	19.7595	31.416	0.668952	2.61441	5e-05	0.000226409	yes
XLOC_004072	XLOC_004072	gene:SORBI_3001G225100	1:21529361-21534805	SCC155_mock	SCC155_chitin	OK	1.35025	8.49957	2.65416	11.9255	5e-05	0.000226409	yes
XLOC_004075	XLOC_004075	gene:SORBI_3001G225400	1:21557813-21558483	SCC155_mock	SCC155_chitin	OK	6.9465	3.23261	-1.10359	-2.58235	5e-05	0.000226409	yes
XLOC_004101	XLOC_004101	gene:SORBI_3001G231200	1:22335791-22339212	SCC155_mock	SCC155_chitin	OK	18.7189	8.74166	-1.09851	-5.17885	5e-05	0.000226409	yes
XLOC_004103	XLOC_004103	gene:SORBI_3001G231600	1:22352587-22353467	SCC155_mock	SCC155_chitin	OK	26.8278	57.9484	1.11104	4.42306	5e-05	0.000226409	yes
XLOC_004104	XLOC_004104	gene:SORBI_3001G231700	1:22357337-22359470	SCC155_mock	SCC155_chitin	OK	0.289375	1.36837	2.24145	4.42294	5e-05	0.000226409	yes
XLOC_004108	XLOC_004108	gene:SORBI_3001G233400	1:22813424-22822826	SCC155_mock	SCC155_chitin	OK	169.902	273.111	0.684786	2.90305	5e-05	0.000226409	yes
XLOC_004123	XLOC_004123	gene:SORBI_3001G235500	1:23744184-23746267	SCC155_mock	SCC155_chitin	OK	3.83131	1.73251	-1.14498	-3.13414	5e-05	0.000226409	yes
XLOC_004124	XLOC_004124	gene:SORBI_3001G235700	1:23766118-23773642	SCC155_mock	SCC155_chitin	OK	8.10797	4.60694	-0.815532	-2.8148	5e-05	0.000226409	yes
XLOC_004125	XLOC_004125	gene:SORBI_3001G235900	1:23788178-23805792	SCC155_mock	SCC155_chitin	OK	8.52318	14.8556	0.801544	3.41891	5e-05	0.000226409	yes
XLOC_004130	XLOC_004130	gene:SORBI_3001G237000	1:23964443-23967203	SCC155_mock	SCC155_chitin	OK	9.15617	18.0544	0.979533	4.43633	5e-05	0.000226409	yes
XLOC_004131	XLOC_004131	gene:SORBI_3001G237100	1:23971263-23973327	SCC155_mock	SCC155_chitin	OK	4.40285	15.4891	1.81474	6.07545	5e-05	0.000226409	yes
XLOC_004133	XLOC_004133	gene:SORBI_3001G237300	1:23999901-24002007	SCC155_mock	SCC155_chitin	OK	81.4824	235.518	1.53128	7.70648	5e-05	0.000226409	yes
XLOC_004135	XLOC_004135	gene:SORBI_3001G237500	1:24194591-24198574	SCC155_mock	SCC155_chitin	OK	9.2999	27.1979	1.54821	7.05505	5e-05	0.000226409	yes
XLOC_004147	XLOC_004147	4348711	1:24603998-24614970	SCC155_mock	SCC155_chitin	OK	32.4949	23.1383	-0.489928	-2.45824	5e-05	0.000226409	yes
XLOC_004150	XLOC_004150	gene:SORBI_3001G240100	1:24695478-24698511	SCC155_mock	SCC155_chitin	OK	10.431	4.0258	-1.37354	-3.68229	5e-05	0.000226409	yes
XLOC_004168	XLOC_004168	gene:SORBI_3001G243000	1:25121156-25124595	SCC155_mock	SCC155_chitin	OK	7.49914	1.84256	-2.02501	-7.17636	5e-05	0.000226409	yes
XLOC_004191	XLOC_004191	4348636	1:26301552-26305587	SCC155_mock	SCC155_chitin	OK	149.097	262.83	0.817876	3.70303	5e-05	0.000226409	yes
XLOC_004192	XLOC_004192	gene:SORBI_3001G247900	1:26515254-26517299	SCC155_mock	SCC155_chitin	OK	291.61	461.734	0.66302	2.75331	5e-05	0.000226409	yes
XLOC_004217	XLOC_004217	gene:SORBI_3001G252200	1:27275813-27292815	SCC155_mock	SCC155_chitin	OK	4.1469	2.22885	-0.895735	-3.42592	5e-05	0.000226409	yes
XLOC_004218	XLOC_004218	gene:SORBI_3001G252401	1:27366201-27367955	SCC155_mock	SCC155_chitin	OK	14.0333	7.78037	-0.850942	-3.1873	5e-05	0.000226409	yes
XLOC_004223	XLOC_004223	gene:SORBI_3001G253200	1:27539036-27548951	SCC155_mock	SCC155_chitin	OK	5.45991	3.0021	-0.862908	-3.32442	5e-05	0.000226409	yes
XLOC_004224	XLOC_004224	gene:SORBI_3001G253600	1:27733006-27735712	SCC155_mock	SCC155_chitin	OK	91.7247	273.254	1.57486	4.58064	5e-05	0.000226409	yes
XLOC_004225	XLOC_004225	gene:SORBI_3001G253700	1:27877163-27882155	SCC155_mock	SCC155_chitin	OK	37.9976	72.9597	0.941189	4.62378	5e-05	0.000226409	yes
XLOC_004236	XLOC_004236	gene:SORBI_3001G255300	1:29322312-29324702	SCC155_mock	SCC155_chitin	OK	3.42049	1.57841	-1.11573	-2.95384	5e-05	0.000226409	yes
XLOC_004249	XLOC_004249	-	1:30330661-30336286	SCC155_mock	SCC155_chitin	OK	1.108	0	#NAME?	#NAME?	5e-05	0.000226409	yes
XLOC_004250	XLOC_004250	gene:SORBI_3001G258100	1:30561195-30565169	SCC155_mock	SCC155_chitin	OK	3.63103	1.82896	-0.989354	-2.85475	5e-05	0.000226409	yes
XLOC_004327	XLOC_004327	gene:SORBI_3001G267600	1:51029636-51031742	SCC155_mock	SCC155_chitin	OK	0.745588	4.83359	2.69665	4.36636	5e-05	0.000226409	yes
XLOC_004350	XLOC_004350	-	1:52849013-52852950	SCC155_mock	SCC155_chitin	OK	18.3513	29.0279	0.661561	2.61435	5e-05	0.000226409	yes
XLOC_004357	XLOC_004357	gene:SORBI_3001G275200	1:53347522-53350007	SCC155_mock	SCC155_chitin	OK	5.92573	3.04646	-0.959861	-2.9879	5e-05	0.000226409	yes
XLOC_004372	XLOC_004372	gene:SORBI_3001G280300	1:54938714-54941784	SCC155_mock	SCC155_chitin	OK	7.30676	43.4164	2.57094	11.1728	5e-05	0.000226409	yes
XLOC_004387	XLOC_004387	gene:SORBI_3001G283500	1:55589351-55592457	SCC155_mock	SCC155_chitin	OK	17.6207	25.9768	0.559947	2.5636	5e-05	0.000226409	yes
XLOC_004390	XLOC_004390	4349499,gene:SORBI_3001G284425	1:55681472-55688378	SCC155_mock	SCC155_chitin	OK	7.58467	66.0638	3.1227	13.7595	5e-05	0.000226409	yes
XLOC_004401	XLOC_004401	4349489	1:56161261-56163917	SCC155_mock	SCC155_chitin	OK	55.3358	37.2022	-0.572824	-2.8609	5e-05	0.000226409	yes
XLOC_004408	XLOC_004408	gene:SORBI_3001G287600	1:56318190-56321348	SCC155_mock	SCC155_chitin	OK	40.4128	65.9236	0.705985	3.59098	5e-05	0.000226409	yes
XLOC_004415	XLOC_004415	gene:SORBI_3001G289500	1:56573205-56576762	SCC155_mock	SCC155_chitin	OK	39.6183	27.9401	-0.503833	-2.5044	5e-05	0.000226409	yes
XLOC_004420	XLOC_004420	gene:SORBI_3001G290400	1:56734060-56737254	SCC155_mock	SCC155_chitin	OK	22.8949	32.0945	0.487299	2.39148	5e-05	0.000226409	yes
XLOC_004421	XLOC_004421	gene:SORBI_3001G290500	1:56750825-56755225	SCC155_mock	SCC155_chitin	OK	3.44416	1.58379	-1.12077	-3.50006	5e-05	0.000226409	yes
XLOC_004428	XLOC_004428	gene:SORBI_3001G291400	1:56811045-56817798	SCC155_mock	SCC155_chitin	OK	10.5921	15.578	0.556513	2.60064	5e-05	0.000226409	yes
XLOC_004437	XLOC_004437	gene:SORBI_3001G294000	1:57209602-57213519	SCC155_mock	SCC155_chitin	OK	26.5794	38.2197	0.52401	2.59225	5e-05	0.000226409	yes
XLOC_004438	XLOC_004438	gene:SORBI_3001G294100	1:57214904-57219349	SCC155_mock	SCC155_chitin	OK	4.7835	7.85755	0.716013	2.73987	5e-05	0.000226409	yes
XLOC_004460	XLOC_004460	gene:SORBI_3001G297900	1:57849688-57855673	SCC155_mock	SCC155_chitin	OK	19.5363	49.9902	1.35548	6.7597	5e-05	0.000226409	yes
XLOC_004477	XLOC_004477	gene:SORBI_3001G302200	1:58464659-58471753	SCC155_mock	SCC155_chitin	OK	28.0246	240.637	3.10209	14.0256	5e-05	0.000226409	yes
XLOC_004482	XLOC_004482	gene:SORBI_3001G302900	1:58614690-58621627	SCC155_mock	SCC155_chitin	OK	9.26933	14.0996	0.605119	2.91134	5e-05	0.000226409	yes
XLOC_004518	XLOC_004518	gene:SORBI_3001G309500	1:59481892-59485934	SCC155_mock	SCC155_chitin	OK	9.01978	34.1718	1.92164	9.09146	5e-05	0.000226409	yes
XLOC_004528	XLOC_004528	gene:SORBI_3001G310800	1:59719765-59724489	SCC155_mock	SCC155_chitin	OK	1.25506	0.589015	-1.09138	-3.08906	5e-05	0.000226409	yes
XLOC_004543	XLOC_004543	gene:SORBI_3001G312900	1:59989926-59995061	SCC155_mock	SCC155_chitin	OK	23.7686	12.6883	-0.905557	-4.60049	5e-05	0.000226409	yes
XLOC_004552	XLOC_004552	gene:SORBI_3001G314300	1:60163255-60167326	SCC155_mock	SCC155_chitin	OK	38.2924	106.078	1.46999	7.14397	5e-05	0.000226409	yes
XLOC_004555	XLOC_004555	gene:SORBI_3001G314700	1:60274308-60276294	SCC155_mock	SCC155_chitin	OK	3.76542	28.1883	2.90422	6.94308	5e-05	0.000226409	yes
XLOC_004556	XLOC_004556	gene:SORBI_3001G315500	1:60378789-60381228	SCC155_mock	SCC155_chitin	OK	16.9196	25.8839	0.613362	2.64896	5e-05	0.000226409	yes
XLOC_004557	XLOC_004557	4349225	1:60383379-60390054	SCC155_mock	SCC155_chitin	OK	25.436	48.1173	0.919684	4.6465	5e-05	0.000226409	yes
XLOC_004565	XLOC_004565	gene:SORBI_3001G317000	1:60531075-60532263	SCC155_mock	SCC155_chitin	OK	101.431	287.037	1.50074	7.83537	5e-05	0.000226409	yes
XLOC_004566	XLOC_004566	gene:SORBI_3001G317200	1:60555286-60556520	SCC155_mock	SCC155_chitin	OK	7.48635	77.3651	3.36935	13.068	5e-05	0.000226409	yes
XLOC_004573	XLOC_004573	gene:SORBI_3001G318100	1:60647010-60650614	SCC155_mock	SCC155_chitin	OK	1.44148	0.0701915	-4.36011	-6.64256	5e-05	0.000226409	yes
XLOC_004574	XLOC_004574	gene:SORBI_3001G318200	1:60652884-60654357	SCC155_mock	SCC155_chitin	OK	5.92081	72.0599	3.60533	14.403	5e-05	0.000226409	yes
XLOC_004577	XLOC_004577	gene:SORBI_3001G318432	1:60665775-60670615	SCC155_mock	SCC155_chitin	OK	8.91114	22.915	1.36261	6.65463	5e-05	0.000226409	yes
XLOC_004578	XLOC_004578	gene:SORBI_3001G318600,gene:SORBI_3001G318700	1:60676362-60679434	SCC155_mock	SCC155_chitin	OK	3.67254	25.8387	2.81468	7.15353	5e-05	0.000226409	yes
XLOC_004580	XLOC_004580	gene:SORBI_3001G318900	1:60702172-60703732	SCC155_mock	SCC155_chitin	OK	11.3538	18.8186	0.728978	3.19999	5e-05	0.000226409	yes
XLOC_004590	XLOC_004590	gene:SORBI_3001G320900	1:60859754-60862432	SCC155_mock	SCC155_chitin	OK	2.97747	24.1745	3.02133	9.17677	5e-05	0.000226409	yes
XLOC_004594	XLOC_004594	gene:SORBI_3001G321500	1:60904229-60907001	SCC155_mock	SCC155_chitin	OK	13.0652	62.6606	2.26183	10.469	5e-05	0.000226409	yes
XLOC_004596	XLOC_004596	gene:SORBI_3001G322100	1:60947691-60949767	SCC155_mock	SCC155_chitin	OK	97.4123	260.876	1.42119	7.56023	5e-05	0.000226409	yes
XLOC_004597	XLOC_004597	gene:SORBI_3001G322200	1:60953354-60956030	SCC155_mock	SCC155_chitin	OK	0.265983	4.71614	4.1482	7.58477	5e-05	0.000226409	yes
XLOC_004612	XLOC_004612	gene:SORBI_3001G326300	1:61338791-61345412	SCC155_mock	SCC155_chitin	OK	3.76863	2.15231	-0.808156	-3.46333	5e-05	0.000226409	yes
XLOC_004619	XLOC_004619	9269685	1:61537675-61541705	SCC155_mock	SCC155_chitin	OK	0.500569	0.164776	-1.60306	-2.77834	5e-05	0.000226409	yes
XLOC_004623	XLOC_004623	gene:SORBI_3001G329100	1:61653474-61669644	SCC155_mock	SCC155_chitin	OK	191.964	480.293	1.32308	6.03508	5e-05	0.000226409	yes
XLOC_004628	XLOC_004628	gene:SORBI_3001G330500	1:61805725-61807030	SCC155_mock	SCC155_chitin	OK	24.4538	109.234	2.15929	10.1273	5e-05	0.000226409	yes
XLOC_004633	XLOC_004633	gene:SORBI_3001G331200	1:61899346-61901912	SCC155_mock	SCC155_chitin	OK	2.86234	0.881491	-1.69918	-3.38903	5e-05	0.000226409	yes
XLOC_004642	XLOC_004642	4333161	1:62224867-62233524	SCC155_mock	SCC155_chitin	OK	30.1536	19.1914	-0.651871	-3.25685	5e-05	0.000226409	yes
XLOC_004645	XLOC_004645	gene:SORBI_3001G333900	1:62253275-62259310	SCC155_mock	SCC155_chitin	OK	3.15761	5.13353	0.701118	2.89576	5e-05	0.000226409	yes
XLOC_004654	XLOC_004654	4333114	1:62488832-62494979	SCC155_mock	SCC155_chitin	OK	5.91577	2.1958	-1.42982	-4.42219	5e-05	0.000226409	yes
XLOC_004662	XLOC_004662	gene:SORBI_3001G338500	1:62605210-62609338	SCC155_mock	SCC155_chitin	OK	5.36346	8.20958	0.614146	2.65964	5e-05	0.000226409	yes
XLOC_004676	XLOC_004676	gene:SORBI_3001G342400	1:62968267-62969946	SCC155_mock	SCC155_chitin	OK	0.780768	2.81781	1.85161	3.9247	5e-05	0.000226409	yes
XLOC_004688	XLOC_004688	gene:SORBI_3001G343766	1:63189887-63199611	SCC155_mock	SCC155_chitin	OK	0.0924448	2.47519	4.7428	8.03743	5e-05	0.000226409	yes
XLOC_004709	XLOC_004709	gene:SORBI_3001G346900	1:63615455-63622254	SCC155_mock	SCC155_chitin	OK	6.1711	3.51917	-0.810292	-3.58343	5e-05	0.000226409	yes
XLOC_004722	XLOC_004722	gene:SORBI_3001G349500	1:63901406-63905290	SCC155_mock	SCC155_chitin	OK	14.1285	20.8902	0.564222	2.57956	5e-05	0.000226409	yes
XLOC_004723	XLOC_004723	gene:SORBI_3001G349800	1:63967883-63973363	SCC155_mock	SCC155_chitin	OK	5.32417	24.3116	2.19101	7.5532	5e-05	0.000226409	yes
XLOC_004732	XLOC_004732	gene:SORBI_3001G350900	1:64044864-64052478	SCC155_mock	SCC155_chitin	OK	10.2497	19.8095	0.950616	4.79678	5e-05	0.000226409	yes
XLOC_004733	XLOC_004733	gene:SORBI_3001G351000	1:64057264-64062104	SCC155_mock	SCC155_chitin	OK	54.5084	90.8543	0.737078	3.64317	5e-05	0.000226409	yes
XLOC_004735	XLOC_004735	gene:SORBI_3001G351700	1:64108425-64117857	SCC155_mock	SCC155_chitin	OK	80.6418	166.671	1.0474	4.38519	5e-05	0.000226409	yes
XLOC_004744	XLOC_004744	gene:SORBI_3001G353000	1:64257554-64262499	SCC155_mock	SCC155_chitin	OK	0.517179	1.05045	1.02228	2.83662	5e-05	0.000226409	yes
XLOC_004746	XLOC_004746	gene:SORBI_3001G353200	1:64271150-64272650	SCC155_mock	SCC155_chitin	OK	18.0665	26.7881	0.568276	2.63089	5e-05	0.000226409	yes
XLOC_004747	XLOC_004747	gene:SORBI_3001G353300	1:64288862-64291249	SCC155_mock	SCC155_chitin	OK	32.2844	48.3765	0.583468	2.83061	5e-05	0.000226409	yes
XLOC_004748	XLOC_004748	gene:SORBI_3001G353400	1:64352145-64357974	SCC155_mock	SCC155_chitin	OK	6.53797	2.56499	-1.34989	-3.85641	5e-05	0.000226409	yes
XLOC_004761	XLOC_004761	gene:SORBI_3001G355600	1:64528808-64533976	SCC155_mock	SCC155_chitin	OK	8.60792	4.20373	-1.034	-2.71823	5e-05	0.000226409	yes
XLOC_004762	XLOC_004762	gene:SORBI_3001G355800	1:64535080-64540009	SCC155_mock	SCC155_chitin	OK	24.3359	36.7695	0.595422	3.0174	5e-05	0.000226409	yes
XLOC_004774	XLOC_004774	gene:SORBI_3001G358300	1:64803311-64808057	SCC155_mock	SCC155_chitin	OK	11.6042	32.6808	1.49379	6.73638	5e-05	0.000226409	yes
XLOC_004776	XLOC_004776	gene:SORBI_3001G358600	1:64826412-64830524	SCC155_mock	SCC155_chitin	OK	22.0641	14.0189	-0.654327	-3.17439	5e-05	0.000226409	yes
XLOC_004777	XLOC_004777	gene:SORBI_3001G358800	1:64836887-64843327	SCC155_mock	SCC155_chitin	OK	2.9293	1.79438	-0.707071	-2.81114	5e-05	0.000226409	yes
XLOC_004780	XLOC_004780	gene:SORBI_3001G359200	1:64901748-64904745	SCC155_mock	SCC155_chitin	OK	28.8089	16.0677	-0.842351	-4.15761	5e-05	0.000226409	yes
XLOC_004781	XLOC_004781	gene:SORBI_3001G359300	1:64908609-64911800	SCC155_mock	SCC155_chitin	OK	270.719	154.303	-0.811033	-3.43818	5e-05	0.000226409	yes
XLOC_004783	XLOC_004783	gene:SORBI_3001G359500	1:64935496-64938220	SCC155_mock	SCC155_chitin	OK	40.0056	25.1325	-0.670646	-3.25924	5e-05	0.000226409	yes
XLOC_004785	XLOC_004785	gene:SORBI_3001G359900	1:64949269-64953111	SCC155_mock	SCC155_chitin	OK	1.94115	0.996059	-0.962607	-3.0991	5e-05	0.000226409	yes
XLOC_004786	XLOC_004786	gene:SORBI_3001G360000	1:64953991-64958710	SCC155_mock	SCC155_chitin	OK	29.3472	17.5281	-0.743553	-3.6159	5e-05	0.000226409	yes
XLOC_004791	XLOC_004791	gene:SORBI_3001G360700	1:65042857-65048750	SCC155_mock	SCC155_chitin	OK	9.24444	4.34353	-1.08972	-3.40734	5e-05	0.000226409	yes
XLOC_004794	XLOC_004794	gene:SORBI_3001G361200	1:65102461-65105510	SCC155_mock	SCC155_chitin	OK	1.54154	0.366979	-2.07061	-4.00712	5e-05	0.000226409	yes
XLOC_004796	XLOC_004796	gene:SORBI_3001G361700	1:65144948-65150882	SCC155_mock	SCC155_chitin	OK	14.4238	7.85332	-0.877081	-3.32721	5e-05	0.000226409	yes
XLOC_004798	XLOC_004798	gene:SORBI_3001G362001	1:65183624-65185565	SCC155_mock	SCC155_chitin	OK	9.16166	22.0488	1.26702	4.80433	5e-05	0.000226409	yes
XLOC_004803	XLOC_004803	gene:SORBI_3001G363200	1:65248713-65251356	SCC155_mock	SCC155_chitin	OK	0.72993	1.96465	1.42844	2.74266	5e-05	0.000226409	yes
XLOC_004804	XLOC_004804	gene:SORBI_3001G363300	1:65255030-65257840	SCC155_mock	SCC155_chitin	OK	5.27772	9.9469	0.914333	3.33113	5e-05	0.000226409	yes
XLOC_004806	XLOC_004806	gene:SORBI_3001G363700	1:65296361-65298761	SCC155_mock	SCC155_chitin	OK	26.2177	13.0286	-1.00886	-4.43991	5e-05	0.000226409	yes
XLOC_004807	XLOC_004807	gene:SORBI_3001G364100	1:65322667-65323609	SCC155_mock	SCC155_chitin	OK	15.8967	7.5727	-1.06985	-2.55163	5e-05	0.000226409	yes
XLOC_004812	XLOC_004812	gene:SORBI_3001G365000	1:65370090-65371434	SCC155_mock	SCC155_chitin	OK	4.87813	2.30455	-1.08184	-2.98351	5e-05	0.000226409	yes
XLOC_004815	XLOC_004815	gene:SORBI_3001G365800	1:65429212-65431833	SCC155_mock	SCC155_chitin	OK	45.2538	79.9176	0.820476	4.00841	5e-05	0.000226409	yes
XLOC_004819	XLOC_004819	gene:SORBI_3001G367301	1:65593779-65604916	SCC155_mock	SCC155_chitin	OK	2.85103	1.50514	-0.921588	-2.94042	5e-05	0.000226409	yes
XLOC_004820	XLOC_004820	gene:SORBI_3001G367700	1:65669305-65673826	SCC155_mock	SCC155_chitin	OK	6.96748	3.34468	-1.05877	-3.32522	5e-05	0.000226409	yes
XLOC_004825	XLOC_004825	gene:SORBI_3001G368400	1:65724753-65726537	SCC155_mock	SCC155_chitin	OK	6.53549	3.77257	-0.792749	-2.8934	5e-05	0.000226409	yes
XLOC_004831	XLOC_004831	gene:SORBI_3001G370000	1:65842190-65845972	SCC155_mock	SCC155_chitin	OK	13.1959	5.22344	-1.33702	-3.64575	5e-05	0.000226409	yes
XLOC_004835	XLOC_004835	gene:SORBI_3001G370500	1:65900722-65903100	SCC155_mock	SCC155_chitin	OK	34.3885	22.5549	-0.608485	-2.9474	5e-05	0.000226409	yes
XLOC_004836	XLOC_004836	gene:SORBI_3001G370600	1:65907966-65909559	SCC155_mock	SCC155_chitin	OK	257.88	763.799	1.56649	3.63567	5e-05	0.000226409	yes
XLOC_004848	XLOC_004848	gene:SORBI_3001G372500	1:66052710-66057789	SCC155_mock	SCC155_chitin	OK	50.0104	96.1801	0.943511	4.71232	5e-05	0.000226409	yes
XLOC_004890	XLOC_004890	gene:SORBI_3001G380200	1:66833129-66840924	SCC155_mock	SCC155_chitin	OK	5.52279	23.8558	2.11087	10.4324	5e-05	0.000226409	yes
XLOC_004895	XLOC_004895	gene:SORBI_3001G380900	1:66882710-66884387	SCC155_mock	SCC155_chitin	OK	26.4364	11.8859	-1.15328	-4.51067	5e-05	0.000226409	yes
XLOC_004901	XLOC_004901	gene:SORBI_3001G381800	1:66982306-66986112	SCC155_mock	SCC155_chitin	OK	13.1098	49.2257	1.90876	8.7795	5e-05	0.000226409	yes
XLOC_004934	XLOC_004934	gene:SORBI_3001G389000	1:67559615-67561361	SCC155_mock	SCC155_chitin	OK	6.73353	15.696	1.22096	4.41719	5e-05	0.000226409	yes
XLOC_004937	XLOC_004937	4332674	1:67611363-67614134	SCC155_mock	SCC155_chitin	OK	13.3126	8.42033	-0.660839	-2.64511	5e-05	0.000226409	yes
XLOC_004938	XLOC_004938	gene:SORBI_3001G389600	1:67615789-67620487	SCC155_mock	SCC155_chitin	OK	1.24037	0.309871	-2.00104	-5.03683	5e-05	0.000226409	yes
XLOC_004942	XLOC_004942	gene:SORBI_3001G390500	1:67683159-67690414	SCC155_mock	SCC155_chitin	OK	26.1032	36.4792	0.482847	2.36867	5e-05	0.000226409	yes
XLOC_004943	XLOC_004943	gene:SORBI_3001G390700	1:67707823-67710090	SCC155_mock	SCC155_chitin	OK	0.826985	6.40222	2.95264	8.39926	5e-05	0.000226409	yes
XLOC_004948	XLOC_004948	gene:SORBI_3001G391300	1:67764679-67766458	SCC155_mock	SCC155_chitin	OK	124.306	65.3519	-0.927601	-4.6375	5e-05	0.000226409	yes
XLOC_004958	XLOC_004958	gene:SORBI_3001G393300	1:67949100-67978794	SCC155_mock	SCC155_chitin	OK	16.3073	25.053	0.619468	2.83332	5e-05	0.000226409	yes
XLOC_004960	XLOC_004960	gene:SORBI_3001G393500	1:67980096-67982870	SCC155_mock	SCC155_chitin	OK	29.248	48.1075	0.717926	3.64442	5e-05	0.000226409	yes
XLOC_004966	XLOC_004966	gene:SORBI_3001G394400	1:68034102-68043358	SCC155_mock	SCC155_chitin	OK	7.22175	4.48343	-0.687744	-3.35929	5e-05	0.000226409	yes
XLOC_004973	XLOC_004973	gene:SORBI_3001G395700	1:68147128-68149693	SCC155_mock	SCC155_chitin	OK	1.58842	0.763596	-1.05671	-2.62552	5e-05	0.000226409	yes
XLOC_004993	XLOC_004993	gene:SORBI_3001G398700	1:68444185-68445489	SCC155_mock	SCC155_chitin	OK	19.287	29.8274	0.629009	2.52481	5e-05	0.000226409	yes
XLOC_004995	XLOC_004995	gene:SORBI_3001G398950	1:68477866-68482702	SCC155_mock	SCC155_chitin	OK	22.0457	44.935	1.02734	5.10222	5e-05	0.000226409	yes
XLOC_005000	XLOC_005000	gene:SORBI_3001G399900	1:68528271-68530616	SCC155_mock	SCC155_chitin	OK	1.03908	3.00908	1.53402	3.9986	5e-05	0.000226409	yes
XLOC_005003	XLOC_005003	gene:SORBI_3001G400700	1:68610740-68611828	SCC155_mock	SCC155_chitin	OK	285.432	581.231	1.02597	4.817	5e-05	0.000226409	yes
XLOC_005004	XLOC_005004	gene:SORBI_3001G400800	1:68615748-68616733	SCC155_mock	SCC155_chitin	OK	289.174	677.811	1.22894	6.0112	5e-05	0.000226409	yes
XLOC_005005	XLOC_005005	gene:SORBI_3001G400900	1:68639570-68640518	SCC155_mock	SCC155_chitin	OK	151.727	398.236	1.39214	7.16174	5e-05	0.000226409	yes
XLOC_005006	XLOC_005006	gene:SORBI_3001G401000	1:68644375-68645233	SCC155_mock	SCC155_chitin	OK	16.3397	122.926	2.91133	12.2486	5e-05	0.000226409	yes
XLOC_005007	XLOC_005007	gene:SORBI_3001G401100	1:68678569-68679703	SCC155_mock	SCC155_chitin	OK	73.6203	285.297	1.95429	9.82357	5e-05	0.000226409	yes
XLOC_005008	XLOC_005008	gene:SORBI_3001G401200	1:68683353-68684425	SCC155_mock	SCC155_chitin	OK	67.4485	243.017	1.8492	9.47016	5e-05	0.000226409	yes
XLOC_005009	XLOC_005009	gene:SORBI_3001G401300	1:68689311-68690338	SCC155_mock	SCC155_chitin	OK	1031.08	1889.78	0.874065	3.37192	5e-05	0.000226409	yes
XLOC_005014	XLOC_005014	gene:SORBI_3001G402200	1:68774092-68775802	SCC155_mock	SCC155_chitin	OK	2.94708	23.4973	2.99514	9.13741	5e-05	0.000226409	yes
XLOC_005022	XLOC_005022	gene:SORBI_3001G403700	1:68883406-68887163	SCC155_mock	SCC155_chitin	OK	17.6659	90.6956	2.36007	11.2677	5e-05	0.000226409	yes
XLOC_005039	XLOC_005039	gene:SORBI_3001G405800	1:69028228-69032451	SCC155_mock	SCC155_chitin	OK	5.91186	3.02544	-0.966468	-3.90154	5e-05	0.000226409	yes
XLOC_005040	XLOC_005040	gene:SORBI_3001G406000	1:69042829-69044945	SCC155_mock	SCC155_chitin	OK	8.08351	3.00843	-1.42597	-4.35929	5e-05	0.000226409	yes
XLOC_005042	XLOC_005042	gene:SORBI_3001G406300	1:69064227-69066183	SCC155_mock	SCC155_chitin	OK	11.2849	27.565	1.28844	5.67853	5e-05	0.000226409	yes
XLOC_005045	XLOC_005045	gene:SORBI_3001G406700	1:69087155-69092253	SCC155_mock	SCC155_chitin	OK	0.888707	0.302639	-1.55411	-2.94545	5e-05	0.000226409	yes
XLOC_005048	XLOC_005048	gene:SORBI_3001G407100	1:69130327-69137916	SCC155_mock	SCC155_chitin	OK	0.481839	0.256581	-0.909136	-2.28174	5e-05	0.000226409	yes
XLOC_005051	XLOC_005051	gene:SORBI_3001G408100	1:69211374-69216388	SCC155_mock	SCC155_chitin	OK	16.2942	24.3613	0.580237	2.43752	5e-05	0.000226409	yes
XLOC_005057	XLOC_005057	gene:SORBI_3001G408800	1:69254677-69259714	SCC155_mock	SCC155_chitin	OK	21.7033	13.7041	-0.663304	-3.23475	5e-05	0.000226409	yes
XLOC_005061	XLOC_005061	gene:SORBI_3001G409900	1:69344470-69348154	SCC155_mock	SCC155_chitin	OK	61.1452	197.584	1.69216	8.19828	5e-05	0.000226409	yes
XLOC_005062	XLOC_005062	gene:SORBI_3001G410000	1:69351447-69356490	SCC155_mock	SCC155_chitin	OK	25.8229	38.1363	0.562512	2.8309	5e-05	0.000226409	yes
XLOC_005071	XLOC_005071	gene:SORBI_3001G412001	1:69466735-69473269	SCC155_mock	SCC155_chitin	OK	1.6644	5.79981	1.801	2.50931	5e-05	0.000226409	yes
XLOC_005074	XLOC_005074	gene:SORBI_3001G413000	1:69522830-69529854	SCC155_mock	SCC155_chitin	OK	4.63739	3.06298	-0.598378	-2.58697	5e-05	0.000226409	yes
XLOC_005077	XLOC_005077	gene:SORBI_3001G413600	1:69557218-69557815	SCC155_mock	SCC155_chitin	OK	16.7543	52.0693	1.6359	4.62742	5e-05	0.000226409	yes
XLOC_005080	XLOC_005080	gene:SORBI_3001G414000	1:69589900-69593241	SCC155_mock	SCC155_chitin	OK	18.5403	33.6862	0.861497	4.30472	5e-05	0.000226409	yes
XLOC_005081	XLOC_005081	gene:SORBI_3001G414400	1:69613171-69616908	SCC155_mock	SCC155_chitin	OK	3.99852	11.2419	1.49135	3.55035	5e-05	0.000226409	yes
XLOC_005082	XLOC_005082	gene:SORBI_3001G414500	1:69618750-69621912	SCC155_mock	SCC155_chitin	OK	40.9545	60.1155	0.553716	2.78727	5e-05	0.000226409	yes
XLOC_005086	XLOC_005086	gene:SORBI_3001G415000	1:69661034-69665672	SCC155_mock	SCC155_chitin	OK	9.75772	31.3234	1.68262	8.10315	5e-05	0.000226409	yes
XLOC_005094	XLOC_005094	gene:SORBI_3001G416100	1:69771047-69773407	SCC155_mock	SCC155_chitin	OK	1.05013	2.08981	0.992812	2.84477	5e-05	0.000226409	yes
XLOC_005110	XLOC_005110	gene:SORBI_3001G420100	1:70059813-70062529	SCC155_mock	SCC155_chitin	OK	193.64	597.976	1.62671	6.56706	5e-05	0.000226409	yes
XLOC_005115	XLOC_005115	gene:SORBI_3001G421000	1:70203532-70210406	SCC155_mock	SCC155_chitin	OK	0.451947	2.47828	2.45511	3.92383	5e-05	0.000226409	yes
XLOC_005120	XLOC_005120	gene:SORBI_3001G421700	1:70253440-70258224	SCC155_mock	SCC155_chitin	OK	102.803	207.273	1.01165	4.72865	5e-05	0.000226409	yes
XLOC_005130	XLOC_005130	gene:SORBI_3001G422900	1:70357085-70358668	SCC155_mock	SCC155_chitin	OK	12.8365	28.516	1.15152	5.20896	5e-05	0.000226409	yes
XLOC_005135	XLOC_005135	gene:SORBI_3001G423800	1:70409883-70413075	SCC155_mock	SCC155_chitin	OK	1.60354	7.13374	2.15339	8.43762	5e-05	0.000226409	yes
XLOC_005142	XLOC_005142	gene:SORBI_3001G425300	1:70526715-70529971	SCC155_mock	SCC155_chitin	OK	17.3302	8.67184	-0.998877	-3.77346	5e-05	0.000226409	yes
XLOC_005147	XLOC_005147	gene:SORBI_3001G426000	1:70571280-70572094	SCC155_mock	SCC155_chitin	OK	46.4218	23.4969	-0.98233	-4.20963	5e-05	0.000226409	yes
XLOC_005150	XLOC_005150	gene:SORBI_3001G426500	1:70588200-70589190	SCC155_mock	SCC155_chitin	OK	18.4863	8.76711	-1.07628	-3.82891	5e-05	0.000226409	yes
XLOC_005157	XLOC_005157	gene:SORBI_3001G427800	1:70692965-70696933	SCC155_mock	SCC155_chitin	OK	10.7558	49.4444	2.2007	9.6464	5e-05	0.000226409	yes
XLOC_005163	XLOC_005163	gene:SORBI_3001G428800	1:70777682-70783576	SCC155_mock	SCC155_chitin	OK	7.6162	10.982	0.528001	2.41547	5e-05	0.000226409	yes
XLOC_005172	XLOC_005172	gene:SORBI_3001G430700	1:70977608-70981373	SCC155_mock	SCC155_chitin	OK	7.39592	14.5708	0.978276	4.56221	5e-05	0.000226409	yes
XLOC_005177	XLOC_005177	gene:SORBI_3001G431500	1:71047781-71048900	SCC155_mock	SCC155_chitin	OK	2.56655	9.31254	1.85934	3.45868	5e-05	0.000226409	yes
XLOC_005185	XLOC_005185	gene:SORBI_3001G433900	1:71236721-71238730	SCC155_mock	SCC155_chitin	OK	4.32413	10.0062	1.21041	3.84612	5e-05	0.000226409	yes
XLOC_005186	XLOC_005186	gene:SORBI_3001G434000	1:71249642-71253526	SCC155_mock	SCC155_chitin	OK	14.1883	7.76138	-0.870319	-3.60344	5e-05	0.000226409	yes
XLOC_005200	XLOC_005200	gene:SORBI_3001G437000	1:71507968-71511227	SCC155_mock	SCC155_chitin	OK	4.82856	16.028	1.73093	6.29961	5e-05	0.000226409	yes
XLOC_005207	XLOC_005207	gene:SORBI_3001G439100	1:71716371-71719110	SCC155_mock	SCC155_chitin	OK	7.28115	18.406	1.33794	4.49098	5e-05	0.000226409	yes
XLOC_005214	XLOC_005214	gene:SORBI_3001G440401	1:71828313-71831884	SCC155_mock	SCC155_chitin	OK	0.584353	6.57389	3.49183	11.3624	5e-05	0.000226409	yes
XLOC_005215	XLOC_005215	gene:SORBI_3001G440600	1:71860888-71868005	SCC155_mock	SCC155_chitin	OK	52.2145	104.186	0.996632	4.41354	5e-05	0.000226409	yes
XLOC_005220	XLOC_005220	gene:SORBI_3001G441600	1:71933943-71937781	SCC155_mock	SCC155_chitin	OK	34.6167	90.8268	1.39165	6.93395	5e-05	0.000226409	yes
XLOC_005221	XLOC_005221	gene:SORBI_3001G441800	1:71946637-71956041	SCC155_mock	SCC155_chitin	OK	26.7062	39.3003	0.557363	2.68731	5e-05	0.000226409	yes
XLOC_005223	XLOC_005223	gene:SORBI_3001G442200	1:71974108-71977005	SCC155_mock	SCC155_chitin	OK	10.1089	4.52295	-1.16029	-4.2444	5e-05	0.000226409	yes
XLOC_005231	XLOC_005231	gene:SORBI_3001G443800	1:72093979-72096657	SCC155_mock	SCC155_chitin	OK	14.898	22.7199	0.608839	2.68612	5e-05	0.000226409	yes
XLOC_005241	XLOC_005241	gene:SORBI_3001G446100	1:72284943-72288732	SCC155_mock	SCC155_chitin	OK	98.2046	33.0161	-1.57262	-5.89939	5e-05	0.000226409	yes
XLOC_005242	XLOC_005242	gene:SORBI_3001G446400	1:72324050-72327951	SCC155_mock	SCC155_chitin	OK	4.99772	1.52449	-1.71294	-5.25061	5e-05	0.000226409	yes
XLOC_005245	XLOC_005245	gene:SORBI_3001G446850,gene:SORBI_3001G446900	1:72381062-72392692	SCC155_mock	SCC155_chitin	OK	14.1802	21.3818	0.592507	2.8716	5e-05	0.000226409	yes
XLOC_005255	XLOC_005255	gene:SORBI_3001G448200	1:72560592-72564161	SCC155_mock	SCC155_chitin	OK	9.06493	13.6738	0.593047	2.68845	5e-05	0.000226409	yes
XLOC_005266	XLOC_005266	4332121	1:72675651-72677546	SCC155_mock	SCC155_chitin	OK	445.413	870.142	0.966109	4.07333	5e-05	0.000226409	yes
XLOC_005267	XLOC_005267	gene:SORBI_3001G449800	1:72684544-72691595	SCC155_mock	SCC155_chitin	OK	4.9865	14.6033	1.5502	7.27177	5e-05	0.000226409	yes
XLOC_005274	XLOC_005274	4332113	1:72751081-72756649	SCC155_mock	SCC155_chitin	OK	6.48792	22.6147	1.80143	8.38682	5e-05	0.000226409	yes
XLOC_005275	XLOC_005275	4332111	1:72773751-72781898	SCC155_mock	SCC155_chitin	OK	23.8715	36.8279	0.625508	3.10752	5e-05	0.000226409	yes
XLOC_005279	XLOC_005279	gene:SORBI_3001G451800	1:72864348-72870674	SCC155_mock	SCC155_chitin	OK	3.01135	1.94541	-0.630336	-2.37616	5e-05	0.000226409	yes
XLOC_005289	XLOC_005289	gene:SORBI_3001G453100	1:72948760-72952887	SCC155_mock	SCC155_chitin	OK	29.9047	98.5805	1.72093	8.45463	5e-05	0.000226409	yes
XLOC_005305	XLOC_005305	4332052	1:73275332-73278965	SCC155_mock	SCC155_chitin	OK	2.39821	1.31155	-0.870692	-2.52263	5e-05	0.000226409	yes
XLOC_005317	XLOC_005317	gene:SORBI_3001G458200	1:73448634-73453146	SCC155_mock	SCC155_chitin	OK	177.295	254.549	0.521794	2.33781	5e-05	0.000226409	yes
XLOC_005323	XLOC_005323	gene:SORBI_3001G459100	1:73504342-73507214	SCC155_mock	SCC155_chitin	OK	5.41942	9.1501	0.755649	3.12638	5e-05	0.000226409	yes
XLOC_005324	XLOC_005324	gene:SORBI_3001G459200	1:73508436-73511353	SCC155_mock	SCC155_chitin	OK	28.1135	48.8878	0.798213	4.03286	5e-05	0.000226409	yes
XLOC_005326	XLOC_005326	gene:SORBI_3001G459500	1:73517026-73521154	SCC155_mock	SCC155_chitin	OK	13.9211	25.2601	0.859592	3.96544	5e-05	0.000226409	yes
XLOC_005330	XLOC_005330	gene:SORBI_3001G460200	1:73565763-73568573	SCC155_mock	SCC155_chitin	OK	3.31588	1.09021	-1.60478	-4.52757	5e-05	0.000226409	yes
XLOC_005342	XLOC_005342	gene:SORBI_3001G462800	1:73719696-73721582	SCC155_mock	SCC155_chitin	OK	1.00983	3.76765	1.89955	3.74564	5e-05	0.000226409	yes
XLOC_005343	XLOC_005343	gene:SORBI_3001G463100	1:73733229-73735648	SCC155_mock	SCC155_chitin	OK	18.1452	38.2571	1.07614	5.09311	5e-05	0.000226409	yes
XLOC_005351	XLOC_005351	4331986	1:73854618-73859400	SCC155_mock	SCC155_chitin	OK	5.04044	2.1295	-1.24304	-4.72639	5e-05	0.000226409	yes
XLOC_005352	XLOC_005352	gene:SORBI_3001G464900	1:73874658-73880802	SCC155_mock	SCC155_chitin	OK	19.8048	80.7202	2.02708	9.8168	5e-05	0.000226409	yes
XLOC_005362	XLOC_005362	gene:SORBI_3001G466600	1:73997919-74000373	SCC155_mock	SCC155_chitin	OK	2.38645	0.934276	-1.35295	-3.11347	5e-05	0.000226409	yes
XLOC_005364	XLOC_005364	gene:SORBI_3001G466900	1:74007414-74012056	SCC155_mock	SCC155_chitin	OK	11.1519	5.03467	-1.14733	-4.30816	5e-05	0.000226409	yes
XLOC_005368	XLOC_005368	gene:SORBI_3001G467600	1:74059459-74061191	SCC155_mock	SCC155_chitin	OK	25.7878	226.641	3.13565	15.3797	5e-05	0.000226409	yes
XLOC_005375	XLOC_005375	gene:SORBI_3001G469100	1:74191895-74200753	SCC155_mock	SCC155_chitin	OK	3.8233	12.8608	1.75009	7.67398	5e-05	0.000226409	yes
XLOC_005377	XLOC_005377	gene:SORBI_3001G469400	1:74220138-74226835	SCC155_mock	SCC155_chitin	OK	0.819544	1.41966	0.792652	3.17673	5e-05	0.000226409	yes
XLOC_005378	XLOC_005378	gene:SORBI_3001G469500	1:74227703-74230489	SCC155_mock	SCC155_chitin	OK	43.2918	72.6949	0.74776	2.90167	5e-05	0.000226409	yes
XLOC_005384	XLOC_005384	gene:SORBI_3001G470600	1:74337000-74344195	SCC155_mock	SCC155_chitin	OK	4.03708	8.42085	1.06066	3.46498	5e-05	0.000226409	yes
XLOC_005387	XLOC_005387	gene:SORBI_3001G471200	1:74402112-74404549	SCC155_mock	SCC155_chitin	OK	10.5193	104.478	3.31209	14.7658	5e-05	0.000226409	yes
XLOC_005392	XLOC_005392	gene:SORBI_3001G472000	1:74445944-74451079	SCC155_mock	SCC155_chitin	OK	392.921	175.296	-1.16445	-4.98683	5e-05	0.000226409	yes
XLOC_005396	XLOC_005396	gene:SORBI_3001G472500,gene:SORBI_3001G472600	1:74486565-74499063	SCC155_mock	SCC155_chitin	OK	38.0523	101.713	1.41845	6.23524	5e-05	0.000226409	yes
XLOC_005400	XLOC_005400	4331915	1:74540331-74545839	SCC155_mock	SCC155_chitin	OK	67.0869	43.8305	-0.614096	-3.08763	5e-05	0.000226409	yes
XLOC_005405	XLOC_005405	gene:SORBI_3001G474200	1:74623786-74626050	SCC155_mock	SCC155_chitin	OK	25.1582	103.019	2.03381	6.42019	5e-05	0.000226409	yes
XLOC_005412	XLOC_005412	gene:SORBI_3001G476100	1:74828077-74828671	SCC155_mock	SCC155_chitin	OK	9.43472	26.2935	1.47865	3.6967	5e-05	0.000226409	yes
XLOC_005416	XLOC_005416	gene:SORBI_3001G477200	1:74970778-74974814	SCC155_mock	SCC155_chitin	OK	2.05949	3.70105	0.845647	2.38982	5e-05	0.000226409	yes
XLOC_005417	XLOC_005417	gene:SORBI_3001G477300	1:74977097-74979390	SCC155_mock	SCC155_chitin	OK	11.785	19.4646	0.723903	3.13055	5e-05	0.000226409	yes
XLOC_005418	XLOC_005418	gene:SORBI_3001G477600,gene:SORBI_3001G477650	1:74996748-75000195	SCC155_mock	SCC155_chitin	OK	13.2567	30.0037	1.17842	4.02509	5e-05	0.000226409	yes
XLOC_005421	XLOC_005421	gene:SORBI_3001G477900	1:75028082-75030706	SCC155_mock	SCC155_chitin	OK	32.5154	17.5985	-0.885672	-3.90047	5e-05	0.000226409	yes
XLOC_005426	XLOC_005426	gene:SORBI_3001G478500	1:75074183-75079316	SCC155_mock	SCC155_chitin	OK	13.9737	7.42897	-0.911475	-4.47469	5e-05	0.000226409	yes
XLOC_005443	XLOC_005443	gene:SORBI_3001G481800	1:75334118-75339170	SCC155_mock	SCC155_chitin	OK	5.86671	15.8222	1.43133	6.51876	5e-05	0.000226409	yes
XLOC_005445	XLOC_005445	gene:SORBI_3001G481900	1:75344364-75351797	SCC155_mock	SCC155_chitin	OK	139.453	284.922	1.03078	3.76002	5e-05	0.000226409	yes
XLOC_005451	XLOC_005451	gene:SORBI_3001G482600	1:75415875-75416893	SCC155_mock	SCC155_chitin	OK	43.9085	160.806	1.87275	8.59593	5e-05	0.000226409	yes
XLOC_005452	XLOC_005452	4331833	1:75423135-75425280	SCC155_mock	SCC155_chitin	OK	19.1345	89.1659	2.22032	10.4015	5e-05	0.000226409	yes
XLOC_005455	XLOC_005455	gene:SORBI_3001G483400	1:75467367-75473615	SCC155_mock	SCC155_chitin	OK	13.6971	47.8717	1.80531	8.86804	5e-05	0.000226409	yes
XLOC_005465	XLOC_005465	gene:SORBI_3001G486500	1:75698270-75706875	SCC155_mock	SCC155_chitin	OK	11.0727	7.45779	-0.570182	-2.52889	5e-05	0.000226409	yes
XLOC_005472	XLOC_005472	gene:SORBI_3001G488000	1:75795025-75795280	SCC155_mock	SCC155_chitin	OK	16.2234	59.2564	1.86889	3.3039	5e-05	0.000226409	yes
XLOC_005476	XLOC_005476	gene:SORBI_3001G488500	1:75844161-75849593	SCC155_mock	SCC155_chitin	OK	39.1838	75.1128	0.938801	4.46423	5e-05	0.000226409	yes
XLOC_005489	XLOC_005489	gene:SORBI_3001G491100,gene:SORBI_3001G491200	1:76092799-76103065	SCC155_mock	SCC155_chitin	OK	7.52491	12.3008	0.709008	3.49615	5e-05	0.000226409	yes
XLOC_005490	XLOC_005490	gene:SORBI_3001G491700	1:76117302-76124816	SCC155_mock	SCC155_chitin	OK	1.80279	0.940706	-0.938415	-3.43135	5e-05	0.000226409	yes
XLOC_005521	XLOC_005521	gene:SORBI_3001G497300	1:76733238-76741594	SCC155_mock	SCC155_chitin	OK	14.8432	22.0845	0.573232	2.91786	5e-05	0.000226409	yes
XLOC_005524	XLOC_005524	gene:SORBI_3001G498000	1:76780813-76787485	SCC155_mock	SCC155_chitin	OK	55.6508	91.7181	0.720805	3.50255	5e-05	0.000226409	yes
XLOC_005529	XLOC_005529	gene:SORBI_3001G498700	1:76836687-76839156	SCC155_mock	SCC155_chitin	OK	1.77362	0.757883	-1.22665	-2.63635	5e-05	0.000226409	yes
XLOC_005538	XLOC_005538	gene:SORBI_3001G500000	1:76934057-76937299	SCC155_mock	SCC155_chitin	OK	0.436469	7.59076	4.12029	7.88888	5e-05	0.000226409	yes
XLOC_005543	XLOC_005543	gene:SORBI_3001G500600	1:76989049-76994991	SCC155_mock	SCC155_chitin	OK	19.3534	13.8374	-0.484008	-2.27261	5e-05	0.000226409	yes
XLOC_005554	XLOC_005554	gene:SORBI_3001G503300	1:77187585-77191454	SCC155_mock	SCC155_chitin	OK	14.409	32.5278	1.17471	5.76722	5e-05	0.000226409	yes
XLOC_005562	XLOC_005562	gene:SORBI_3001G504900	1:77310423-77314362	SCC155_mock	SCC155_chitin	OK	216.516	147.144	-0.557245	-2.53034	5e-05	0.000226409	yes
XLOC_005564	XLOC_005564	gene:SORBI_3001G505200	1:77330993-77338501	SCC155_mock	SCC155_chitin	OK	1.51224	2.61034	0.78755	2.58894	5e-05	0.000226409	yes
XLOC_005565	XLOC_005565	gene:SORBI_3001G505300	1:77343172-77346463	SCC155_mock	SCC155_chitin	OK	9.28412	15.4985	0.739291	3.26376	5e-05	0.000226409	yes
XLOC_005585	XLOC_005585	gene:SORBI_3001G508466	1:77643467-77647863	SCC155_mock	SCC155_chitin	OK	18.8098	87.002	2.20956	10.8413	5e-05	0.000226409	yes
XLOC_005596	XLOC_005596	gene:SORBI_3001G510600	1:77826755-77827894	SCC155_mock	SCC155_chitin	OK	8.38304	4.60735	-0.863538	-2.6174	5e-05	0.000226409	yes
XLOC_005601	XLOC_005601	gene:SORBI_3001G511300	1:77874924-77879347	SCC155_mock	SCC155_chitin	OK	13.9466	26.8867	0.946985	4.01824	5e-05	0.000226409	yes
XLOC_005603	XLOC_005603	gene:SORBI_3001G511900	1:77959206-77963644	SCC155_mock	SCC155_chitin	OK	4.32302	9.56221	1.14531	5.27761	5e-05	0.000226409	yes
XLOC_005608	XLOC_005608	gene:SORBI_3001G512600	1:78023335-78027601	SCC155_mock	SCC155_chitin	OK	24.1771	53.7087	1.15151	5.81834	5e-05	0.000226409	yes
XLOC_005611	XLOC_005611	gene:SORBI_3001G513300	1:78079363-78080166	SCC155_mock	SCC155_chitin	OK	3.25175	20.4379	2.65196	6.14415	5e-05	0.000226409	yes
XLOC_005613	XLOC_005613	gene:SORBI_3001G513600	1:78091254-78093277	SCC155_mock	SCC155_chitin	OK	42.5838	30.3304	-0.489542	-2.39722	5e-05	0.000226409	yes
XLOC_005620	XLOC_005620	4331523,gene:SORBI_3001G515600	1:78240157-78248513	SCC155_mock	SCC155_chitin	OK	79.6606	215.886	1.43833	3.13673	5e-05	0.000226409	yes
XLOC_005624	XLOC_005624	gene:SORBI_3001G516100	1:78276372-78280814	SCC155_mock	SCC155_chitin	OK	60.659	125.041	1.04361	5.11683	5e-05	0.000226409	yes
XLOC_005628	XLOC_005628	4331515	1:78328400-78335084	SCC155_mock	SCC155_chitin	OK	12.1847	40.2618	1.72433	8.47818	5e-05	0.000226409	yes
XLOC_005638	XLOC_005638	gene:SORBI_3001G518800	1:78494311-78496345	SCC155_mock	SCC155_chitin	OK	4.43306	2.00442	-1.14511	-2.60166	5e-05	0.000226409	yes
XLOC_005639	XLOC_005639	gene:SORBI_3001G519200	1:78532488-78534179	SCC155_mock	SCC155_chitin	OK	37.3453	131.394	1.8149	6.17438	5e-05	0.000226409	yes
XLOC_005640	XLOC_005640	gene:SORBI_3001G519400	1:78541891-78546917	SCC155_mock	SCC155_chitin	OK	0.544494	2.22842	2.03303	4.14257	5e-05	0.000226409	yes
XLOC_005645	XLOC_005645	gene:SORBI_3001G520200	1:78593013-78601035	SCC155_mock	SCC155_chitin	OK	5.27831	58.333	3.46616	8.98692	5e-05	0.000226409	yes
XLOC_005662	XLOC_005662	gene:SORBI_3001G523300	1:78816298-78820310	SCC155_mock	SCC155_chitin	OK	12.6068	7.02902	-0.842811	-4.07562	5e-05	0.000226409	yes
XLOC_005674	XLOC_005674	gene:SORBI_3001G525400	1:78959088-78960513	SCC155_mock	SCC155_chitin	OK	25.9824	51.9099	0.998473	4.82683	5e-05	0.000226409	yes
XLOC_005678	XLOC_005678	gene:SORBI_3001G526000	1:79003915-79006904	SCC155_mock	SCC155_chitin	OK	3.17507	16.4158	2.37022	8.69244	5e-05	0.000226409	yes
XLOC_005679	XLOC_005679	4331449	1:79021003-79026139	SCC155_mock	SCC155_chitin	OK	1.97827	4.46238	1.17357	3.44476	5e-05	0.000226409	yes
XLOC_005695	XLOC_005695	gene:SORBI_3001G529600	1:79323207-79355856	SCC155_mock	SCC155_chitin	OK	31.1507	43.7623	0.490425	2.33889	5e-05	0.000226409	yes
XLOC_005696	XLOC_005696	gene:SORBI_3001G530000	1:79383049-79386258	SCC155_mock	SCC155_chitin	OK	5.26789	9.60964	0.867258	3.64042	5e-05	0.000226409	yes
XLOC_005697	XLOC_005697	gene:SORBI_3001G530100	1:79386764-79391901	SCC155_mock	SCC155_chitin	OK	17.4041	38.4757	1.14452	5.71129	5e-05	0.000226409	yes
XLOC_005703	XLOC_005703	gene:SORBI_3001G530800	1:79450147-79454838	SCC155_mock	SCC155_chitin	OK	31.251	21.378	-0.547775	-2.70746	5e-05	0.000226409	yes
XLOC_005713	XLOC_005713	gene:SORBI_3001G532200	1:79537352-79540054	SCC155_mock	SCC155_chitin	OK	20.3509	59.9186	1.55791	7.15394	5e-05	0.000226409	yes
XLOC_005714	XLOC_005714	gene:SORBI_3001G532300	1:79545042-79551325	SCC155_mock	SCC155_chitin	OK	37.7144	73.7313	0.967161	4.74279	5e-05	0.000226409	yes
XLOC_005717	XLOC_005717	gene:SORBI_3001G532700	1:79596096-79601102	SCC155_mock	SCC155_chitin	OK	9.1378	15.7925	0.789318	3.90519	5e-05	0.000226409	yes
XLOC_005720	XLOC_005720	gene:SORBI_3001G533400	1:79655943-79659573	SCC155_mock	SCC155_chitin	OK	15.481	22.8735	0.563182	2.60063	5e-05	0.000226409	yes
XLOC_005727	XLOC_005727	gene:SORBI_3001G534700	1:79806558-79816806	SCC155_mock	SCC155_chitin	OK	13.0854	22.8803	0.806146	4.03288	5e-05	0.000226409	yes
XLOC_005736	XLOC_005736	gene:SORBI_3001G536100	1:79944696-79947861	SCC155_mock	SCC155_chitin	OK	11.5832	17.9239	0.629843	2.90821	5e-05	0.000226409	yes
XLOC_005755	XLOC_005755	gene:SORBI_3001G538866	1:80143076-80143854	SCC155_mock	SCC155_chitin	OK	24.2065	146.477	2.59721	12.0504	5e-05	0.000226409	yes
XLOC_005756	XLOC_005756	gene:SORBI_3001G539016	1:80164500-80173461	SCC155_mock	SCC155_chitin	OK	10.6816	7.35417	-0.538497	-2.75918	5e-05	0.000226409	yes
XLOC_005766	XLOC_005766	gene:SORBI_3001G541700	1:80481614-80482772	SCC155_mock	SCC155_chitin	OK	22.9942	5.8043	-1.98608	-6.3658	5e-05	0.000226409	yes
XLOC_005771	XLOC_005771	gene:SORBI_3001G542600	1:80649920-80651559	SCC155_mock	SCC155_chitin	OK	17.6663	8.30498	-1.08895	-4.27398	5e-05	0.000226409	yes
XLOC_005793	XLOC_005793	-	1:9086022-9086142	SCC155_mock	SCC155_chitin	OK	125.789	316.214	1.32989	2.51028	5e-05	0.000226409	yes
XLOC_005803	XLOC_005803	-	1:19196578-19201263	SCC155_mock	SCC155_chitin	OK	1.48101	2.6047	0.814537	3.10172	5e-05	0.000226409	yes
XLOC_005806	XLOC_005806	-	1:20260433-20260671	SCC155_mock	SCC155_chitin	OK	5.33686	0	#NAME?	#NAME?	5e-05	0.000226409	yes
XLOC_005811	XLOC_005811	-	1:25308599-25308803	SCC155_mock	SCC155_chitin	OK	22.6571	76.7152	1.75955	3.3518	5e-05	0.000226409	yes
XLOC_005827	XLOC_005827	-	1:55911992-55912471	SCC155_mock	SCC155_chitin	OK	1.29038	0	#NAME?	#NAME?	5e-05	0.000226409	yes
XLOC_005828	XLOC_005828	-	1:55912551-55913871	SCC155_mock	SCC155_chitin	OK	0.904725	0	#NAME?	#NAME?	5e-05	0.000226409	yes
XLOC_005829	XLOC_005829	-	1:55913939-55916062	SCC155_mock	SCC155_chitin	OK	0.912143	0	#NAME?	#NAME?	5e-05	0.000226409	yes
XLOC_005855	XLOC_005855	-	1:74771255-74771514	SCC155_mock	SCC155_chitin	OK	0	2.55702	inf	#NAME?	5e-05	0.000226409	yes
XLOC_005856	XLOC_005856	-	1:75765557-75766024	SCC155_mock	SCC155_chitin	OK	0	1.68499	inf	#NAME?	5e-05	0.000226409	yes
XLOC_005863	XLOC_005863	gene:SORBI_3010G000500	10:31711-32712	SCC155_mock	SCC155_chitin	OK	399.539	671.426	0.748893	3.76528	5e-05	0.000226409	yes
XLOC_005865	XLOC_005865	gene:SORBI_3010G000900	10:83989-86765	SCC155_mock	SCC155_chitin	OK	10.9989	22.0655	1.00444	4.82536	5e-05	0.000226409	yes
XLOC_005869	XLOC_005869	gene:SORBI_3010G001300	10:130012-131840	SCC155_mock	SCC155_chitin	OK	10.3627	24.8677	1.26288	4.78658	5e-05	0.000226409	yes
XLOC_005893	XLOC_005893	gene:SORBI_3010G006800,gene:SORBI_3010G006900	10:553715-558500	SCC155_mock	SCC155_chitin	OK	0.410574	1.11523	1.44163	3.02617	5e-05	0.000226409	yes
XLOC_005905	XLOC_005905	4339895	10:725864-731612	SCC155_mock	SCC155_chitin	OK	2.71713	20.4062	2.90885	12.9977	5e-05	0.000226409	yes
XLOC_005908	XLOC_005908	gene:SORBI_3010G009400	10:774696-780111	SCC155_mock	SCC155_chitin	OK	23.8105	72.049	1.59738	7.87919	5e-05	0.000226409	yes
XLOC_005920	XLOC_005920	gene:SORBI_3010G012100	10:1047813-1054413	SCC155_mock	SCC155_chitin	OK	7.78746	4.98405	-0.643835	-2.43579	5e-05	0.000226409	yes
XLOC_005925	XLOC_005925	gene:SORBI_3010G013200	10:1098112-1104446	SCC155_mock	SCC155_chitin	OK	98.261	182.929	0.896595	4.03372	5e-05	0.000226409	yes
XLOC_005928	XLOC_005928	gene:SORBI_3010G013900	10:1157701-1160627	SCC155_mock	SCC155_chitin	OK	47.9176	26.266	-0.867357	-4.09821	5e-05	0.000226409	yes
XLOC_005955	XLOC_005955	gene:SORBI_3010G018900	10:1553027-1556670	SCC155_mock	SCC155_chitin	OK	11.2852	5.90489	-0.934444	-4.14433	5e-05	0.000226409	yes
XLOC_005975	XLOC_005975	gene:SORBI_3010G022100	10:1802511-1804706	SCC155_mock	SCC155_chitin	OK	8.07316	4.34055	-0.895256	-3.31751	5e-05	0.000226409	yes
XLOC_005984	XLOC_005984	gene:SORBI_3010G023200	10:1887482-1888040	SCC155_mock	SCC155_chitin	OK	27.6664	179.588	2.69848	10.2619	5e-05	0.000226409	yes
XLOC_005994	XLOC_005994	gene:SORBI_3010G026100	10:2122341-2125613	SCC155_mock	SCC155_chitin	OK	3.71806	2.21209	-0.749141	-2.79706	5e-05	0.000226409	yes
XLOC_005995	XLOC_005995	gene:SORBI_3010G026500	10:2143891-2146510	SCC155_mock	SCC155_chitin	OK	4.54628	7.88599	0.794605	3.24907	5e-05	0.000226409	yes
XLOC_006006	XLOC_006006	gene:SORBI_3010G028501,gene:SORBI_3010G028600	10:2321757-2334916	SCC155_mock	SCC155_chitin	OK	82.3258	175.098	1.08875	4.27875	5e-05	0.000226409	yes
XLOC_006020	XLOC_006020	4340089	10:2603380-2606605	SCC155_mock	SCC155_chitin	OK	11.8331	7.53036	-0.652036	-2.8376	5e-05	0.000226409	yes
XLOC_006023	XLOC_006023	gene:SORBI_3010G033300	10:2636558-2642168	SCC155_mock	SCC155_chitin	OK	21.909	123.727	2.49757	11.9797	5e-05	0.000226409	yes
XLOC_006051	XLOC_006051	gene:SORBI_3010G038500	10:3071241-3080381	SCC155_mock	SCC155_chitin	OK	113.156	58.0827	-0.962127	-4.69989	5e-05	0.000226409	yes
XLOC_006069	XLOC_006069	gene:SORBI_3010G041700	10:3229752-3235258	SCC155_mock	SCC155_chitin	OK	7.87802	16.0769	1.02909	4.82068	5e-05	0.000226409	yes
XLOC_006079	XLOC_006079	gene:SORBI_3010G043400	10:3373913-3378135	SCC155_mock	SCC155_chitin	OK	17.2553	27.7647	0.686217	3.3513	5e-05	0.000226409	yes
XLOC_006085	XLOC_006085	gene:SORBI_3010G044500	10:3453073-3455071	SCC155_mock	SCC155_chitin	OK	8.14978	28.5268	1.80749	7.25918	5e-05	0.000226409	yes
XLOC_006092	XLOC_006092	gene:SORBI_3010G045600	10:3560482-3563129	SCC155_mock	SCC155_chitin	OK	13.2365	19.7885	0.580143	2.67398	5e-05	0.000226409	yes
XLOC_006093	XLOC_006093	gene:SORBI_3010G045700	10:3566331-3570889	SCC155_mock	SCC155_chitin	OK	0.224613	13.1995	5.8769	9.14586	5e-05	0.000226409	yes
XLOC_006094	XLOC_006094	gene:SORBI_3010G045833	10:3574653-3582070	SCC155_mock	SCC155_chitin	OK	22.1918	46.8051	1.07664	4.41373	5e-05	0.000226409	yes
XLOC_006124	XLOC_006124	gene:SORBI_3010G050900	10:3949206-3953774	SCC155_mock	SCC155_chitin	OK	157.153	91.0505	-0.787433	-4.08157	5e-05	0.000226409	yes
XLOC_006130	XLOC_006130	gene:SORBI_3010G052200	10:4071577-4073478	SCC155_mock	SCC155_chitin	OK	324.006	645.629	0.994685	4.95316	5e-05	0.000226409	yes
XLOC_006131	XLOC_006131	gene:SORBI_3010G052500	10:4101157-4103738	SCC155_mock	SCC155_chitin	OK	2.83453	1.01923	-1.47562	-4.40012	5e-05	0.000226409	yes
XLOC_006133	XLOC_006133	gene:SORBI_3010G052800	10:4127652-4131073	SCC155_mock	SCC155_chitin	OK	17.9996	25.7489	0.516546	2.50632	5e-05	0.000226409	yes
XLOC_006139	XLOC_006139	gene:SORBI_3010G054000	10:4236765-4242395	SCC155_mock	SCC155_chitin	OK	25.0233	59.277	1.2442	6.07511	5e-05	0.000226409	yes
XLOC_006140	XLOC_006140	gene:SORBI_3010G054100	10:4243932-4256233	SCC155_mock	SCC155_chitin	OK	2.72734	9.82498	1.84896	7.1721	5e-05	0.000226409	yes
XLOC_006142	XLOC_006142	gene:SORBI_3010G054400	10:4268507-4272209	SCC155_mock	SCC155_chitin	OK	1.15257	2.7342	1.24626	4.50433	5e-05	0.000226409	yes
XLOC_006147	XLOC_006147	gene:SORBI_3010G055900,gene:SORBI_3010G056000	10:4350557-4357991	SCC155_mock	SCC155_chitin	OK	12.8036	17.8955	0.483053	2.23442	5e-05	0.000226409	yes
XLOC_006162	XLOC_006162	gene:SORBI_3010G058300	10:4585241-4588547	SCC155_mock	SCC155_chitin	OK	1.18109	2.36915	1.00425	2.63056	5e-05	0.000226409	yes
XLOC_006172	XLOC_006172	gene:SORBI_3010G059800	10:4692108-4693676	SCC155_mock	SCC155_chitin	OK	3.23667	0.313024	-3.37016	-4.35722	5e-05	0.000226409	yes
XLOC_006185	XLOC_006185	gene:SORBI_3010G063566	10:5024339-5034554	SCC155_mock	SCC155_chitin	OK	3.46859	1.88548	-0.879417	-2.7146	5e-05	0.000226409	yes
XLOC_006190	XLOC_006190	gene:SORBI_3010G064600	10:5107327-5115044	SCC155_mock	SCC155_chitin	OK	15.0884	29.8927	0.986354	4.94459	5e-05	0.000226409	yes
XLOC_006191	XLOC_006191	4340320	10:5131369-5136118	SCC155_mock	SCC155_chitin	OK	8.09017	3.01758	-1.42278	-6.07013	5e-05	0.000226409	yes
XLOC_006192	XLOC_006192	gene:SORBI_3010G065900	10:5243102-5246843	SCC155_mock	SCC155_chitin	OK	1.12578	6.44362	2.51695	8.15684	5e-05	0.000226409	yes
XLOC_006194	XLOC_006194	gene:SORBI_3010G066700	10:5341283-5343838	SCC155_mock	SCC155_chitin	OK	2.2943	30.098	3.71354	13.0739	5e-05	0.000226409	yes
XLOC_006201	XLOC_006201	gene:SORBI_3010G068500	10:5496878-5501366	SCC155_mock	SCC155_chitin	OK	5.14466	9.19852	0.838325	3.82725	5e-05	0.000226409	yes
XLOC_006206	XLOC_006206	gene:SORBI_3010G069600	10:5582590-5586127	SCC155_mock	SCC155_chitin	OK	3.55925	9.03279	1.3436	5.83192	5e-05	0.000226409	yes
XLOC_006210	XLOC_006210	gene:SORBI_3010G071000	10:5699968-5701457	SCC155_mock	SCC155_chitin	OK	3.43538	33.8216	3.2994	9.71596	5e-05	0.000226409	yes
XLOC_006211	XLOC_006211	gene:SORBI_3010G071100	10:5706579-5710157	SCC155_mock	SCC155_chitin	OK	23.3766	32.5118	0.475897	2.36056	5e-05	0.000226409	yes
XLOC_006213	XLOC_006213	gene:SORBI_3010G071700	10:5791146-5794563	SCC155_mock	SCC155_chitin	OK	36.516	24.3687	-0.583499	-2.94665	5e-05	0.000226409	yes
XLOC_006219	XLOC_006219	gene:SORBI_3010G072900	10:5950130-5952116	SCC155_mock	SCC155_chitin	OK	4.60085	8.50584	0.886554	2.75516	5e-05	0.000226409	yes
XLOC_006233	XLOC_006233	gene:SORBI_3010G075200	10:6163973-6165238	SCC155_mock	SCC155_chitin	OK	1.98785	5.57588	1.48799	3.58135	5e-05	0.000226409	yes
XLOC_006240	XLOC_006240	gene:SORBI_3010G076500	10:6291756-6294590	SCC155_mock	SCC155_chitin	OK	0.720711	2.29497	1.67098	3.92305	5e-05	0.000226409	yes
XLOC_006241	XLOC_006241	gene:SORBI_3010G076700	10:6310138-6315780	SCC155_mock	SCC155_chitin	OK	5.15773	40.2307	2.96349	13.8591	5e-05	0.000226409	yes
XLOC_006252	XLOC_006252	gene:SORBI_3010G078100	10:6502039-6512227	SCC155_mock	SCC155_chitin	OK	33.5781	50.6467	0.592948	2.94728	5e-05	0.000226409	yes
XLOC_006257	XLOC_006257	gene:SORBI_3010G078600	10:6555564-6558034	SCC155_mock	SCC155_chitin	OK	0.449364	2.0091	2.16059	4.78111	5e-05	0.000226409	yes
XLOC_006259	XLOC_006259	gene:SORBI_3010G079000	10:6651608-6656412	SCC155_mock	SCC155_chitin	OK	86.2275	55.4731	-0.636359	-3.0827	5e-05	0.000226409	yes
XLOC_006266	XLOC_006266	gene:SORBI_3010G079900	10:6796429-6799344	SCC155_mock	SCC155_chitin	OK	17.2127	11.926	-0.52936	-2.5981	5e-05	0.000226409	yes
XLOC_006272	XLOC_006272	gene:SORBI_3010G080500	10:6856341-6858366	SCC155_mock	SCC155_chitin	OK	7.08982	11.2788	0.669793	2.95594	5e-05	0.000226409	yes
XLOC_006281	XLOC_006281	4340462	10:6998321-7004507	SCC155_mock	SCC155_chitin	OK	16.771	9.07255	-0.886391	-3.9619	5e-05	0.000226409	yes
XLOC_006292	XLOC_006292	gene:SORBI_3010G083600	10:7117174-7121974	SCC155_mock	SCC155_chitin	OK	0.461555	2.60193	2.49501	7.43981	5e-05	0.000226409	yes
XLOC_006294	XLOC_006294	gene:SORBI_3010G084300	10:7205148-7206675	SCC155_mock	SCC155_chitin	OK	3.66149	12.1511	1.73059	5.3962	5e-05	0.000226409	yes
XLOC_006299	XLOC_006299	gene:SORBI_3010G085600	10:7347740-7354530	SCC155_mock	SCC155_chitin	OK	13.9101	7.0713	-0.976083	-4.58577	5e-05	0.000226409	yes
XLOC_006304	XLOC_006304	gene:SORBI_3010G086200	10:7412086-7416132	SCC155_mock	SCC155_chitin	OK	10.6734	20.3084	0.928051	4.1421	5e-05	0.000226409	yes
XLOC_006306	XLOC_006306	gene:SORBI_3010G086800	10:7453987-7455591	SCC155_mock	SCC155_chitin	OK	5.05285	2.06912	-1.28808	-3.0802	5e-05	0.000226409	yes
XLOC_006320	XLOC_006320	gene:SORBI_3010G090401	10:7864831-7865909	SCC155_mock	SCC155_chitin	OK	5.1072	1.90355	-1.42384	-2.97526	5e-05	0.000226409	yes
XLOC_006322	XLOC_006322	4340533	10:7929353-7932745	SCC155_mock	SCC155_chitin	OK	20.4335	29.5175	0.530635	2.46171	5e-05	0.000226409	yes
XLOC_006324	XLOC_006324	gene:SORBI_3010G091300	10:7961527-7970314	SCC155_mock	SCC155_chitin	OK	6.6884	52.6469	2.97661	14.1696	5e-05	0.000226409	yes
XLOC_006330	XLOC_006330	gene:SORBI_3010G092100	10:8131758-8138107	SCC155_mock	SCC155_chitin	OK	4.05656	2.23323	-0.861124	-2.70573	5e-05	0.000226409	yes
XLOC_006333	XLOC_006333	gene:SORBI_3010G092700	10:8247196-8253864	SCC155_mock	SCC155_chitin	OK	21.614	35.555	0.71809	3.04192	5e-05	0.000226409	yes
XLOC_006346	XLOC_006346	gene:SORBI_3010G095100	10:8530697-8534268	SCC155_mock	SCC155_chitin	OK	6.1494	2.31411	-1.40999	-4.59863	5e-05	0.000226409	yes
XLOC_006351	XLOC_006351	4340977	10:8684707-8687447	SCC155_mock	SCC155_chitin	OK	62.1413	25.0099	-1.31305	-6.54601	5e-05	0.000226409	yes
XLOC_006359	XLOC_006359	gene:SORBI_3010G098800	10:8912805-8917626	SCC155_mock	SCC155_chitin	OK	0.378601	1.57567	2.05721	5.23726	5e-05	0.000226409	yes
XLOC_006363	XLOC_006363	gene:SORBI_3010G099400	10:8981845-8983601	SCC155_mock	SCC155_chitin	OK	0.88886	13.4707	3.92172	8.97039	5e-05	0.000226409	yes
XLOC_006374	XLOC_006374	gene:SORBI_3010G101100	10:9309677-9313021	SCC155_mock	SCC155_chitin	OK	1.11555	2.69064	1.27019	3.16196	5e-05	0.000226409	yes
XLOC_006382	XLOC_006382	gene:SORBI_3010G102000	10:9458741-9460121	SCC155_mock	SCC155_chitin	OK	3.06946	80.9807	4.72152	10.7544	5e-05	0.000226409	yes
XLOC_006389	XLOC_006389	gene:SORBI_3010G103300	10:9686198-9699870	SCC155_mock	SCC155_chitin	OK	1.67462	3.78817	1.17767	5.04461	5e-05	0.000226409	yes
XLOC_006395	XLOC_006395	gene:SORBI_3010G105300	10:10025082-10026131	SCC155_mock	SCC155_chitin	OK	27.4888	173.079	2.65451	11.8949	5e-05	0.000226409	yes
XLOC_006399	XLOC_006399	gene:SORBI_3010G105800	10:10131190-10135616	SCC155_mock	SCC155_chitin	OK	9.1336	17.0415	0.899797	4.0277	5e-05	0.000226409	yes
XLOC_006413	XLOC_006413	gene:SORBI_3010G108500	10:10798047-10800067	SCC155_mock	SCC155_chitin	OK	1.48799	6.09876	2.03516	5.03874	5e-05	0.000226409	yes
XLOC_006433	XLOC_006433	gene:SORBI_3010G112000	10:11455861-11467685	SCC155_mock	SCC155_chitin	OK	7.41239	5.44945	-0.443828	-2.27296	5e-05	0.000226409	yes
XLOC_006435	XLOC_006435	gene:SORBI_3010G112200	10:11580885-11585481	SCC155_mock	SCC155_chitin	OK	46.0526	96.8357	1.07226	5.26741	5e-05	0.000226409	yes
XLOC_006447	XLOC_006447	-	10:12038504-12044997	SCC155_mock	SCC155_chitin	OK	3.20773	15.8099	2.3012	11.7578	5e-05	0.000226409	yes
XLOC_006467	XLOC_006467	gene:SORBI_3010G117100,gene:SORBI_3010G117700	10:12839011-12937350	SCC155_mock	SCC155_chitin	OK	49.2641	1501.73	4.92995	10.8957	5e-05	0.000226409	yes
XLOC_006469	XLOC_006469	gene:SORBI_3010G117300	10:12839011-12937350	SCC155_mock	SCC155_chitin	OK	3.86501	111.307	4.84793	6.41068	5e-05	0.000226409	yes
XLOC_006472	XLOC_006472	gene:SORBI_3010G117500	10:12839011-12937350	SCC155_mock	SCC155_chitin	OK	9.58289	407.427	5.40994	12.3363	5e-05	0.000226409	yes
XLOC_006474	XLOC_006474	gene:SORBI_3010G117800	10:12942705-12943487	SCC155_mock	SCC155_chitin	OK	13.9827	559.314	5.32194	22.6612	5e-05	0.000226409	yes
XLOC_006478	XLOC_006478	gene:SORBI_3010G118100	10:13000582-13005168	SCC155_mock	SCC155_chitin	OK	13.1594	62.6481	2.25117	10.6051	5e-05	0.000226409	yes
XLOC_006491	XLOC_006491	gene:SORBI_3010G120800	10:13922695-13924787	SCC155_mock	SCC155_chitin	OK	8.66185	37.6483	2.11984	8.97145	5e-05	0.000226409	yes
XLOC_006492	XLOC_006492	gene:SORBI_3010G120900	10:13926267-13927045	SCC155_mock	SCC155_chitin	OK	1.77759	9.76637	2.4579	3.58675	5e-05	0.000226409	yes
XLOC_006497	XLOC_006497	gene:SORBI_3010G122000	10:14168823-14172088	SCC155_mock	SCC155_chitin	OK	1.08296	7.90171	2.86718	7.02311	5e-05	0.000226409	yes
XLOC_006500	XLOC_006500	gene:SORBI_3010G122800	10:14448747-14452554	SCC155_mock	SCC155_chitin	OK	3.64373	18.5045	2.34439	11.1173	5e-05	0.000226409	yes
XLOC_006503	XLOC_006503	gene:SORBI_3010G123400	10:14521566-14528419	SCC155_mock	SCC155_chitin	OK	3.70432	29.8992	3.01282	14.3862	5e-05	0.000226409	yes
XLOC_006521	XLOC_006521	gene:SORBI_3010G127200	10:16100826-16102955	SCC155_mock	SCC155_chitin	OK	3.13458	6.41891	1.03406	4.27306	5e-05	0.000226409	yes
XLOC_006522	XLOC_006522	gene:SORBI_3010G127300	10:16103981-16106604	SCC155_mock	SCC155_chitin	OK	0.995804	3.45186	1.79344	5.98625	5e-05	0.000226409	yes
XLOC_006537	XLOC_006537	gene:SORBI_3010G130000	10:17558021-17562289	SCC155_mock	SCC155_chitin	OK	18.33	26.6024	0.537348	2.73362	5e-05	0.000226409	yes
XLOC_006543	XLOC_006543	gene:SORBI_3010G131200	10:18050068-18051079	SCC155_mock	SCC155_chitin	OK	50.0247	33.9909	-0.557494	-2.84173	5e-05	0.000226409	yes
XLOC_006546	XLOC_006546	gene:SORBI_3010G131700	10:18098326-18103147	SCC155_mock	SCC155_chitin	OK	213.562	136.519	-0.645552	-2.93133	5e-05	0.000226409	yes
XLOC_006548	XLOC_006548	gene:SORBI_3010G131950	10:18156406-18156751	SCC155_mock	SCC155_chitin	OK	89.3047	314.806	1.81766	7.77932	5e-05	0.000226409	yes
XLOC_006564	XLOC_006564	gene:SORBI_3010G134100	10:19518836-19523184	SCC155_mock	SCC155_chitin	OK	7.10296	4.00019	-0.82835	-3.43897	5e-05	0.000226409	yes
XLOC_006577	XLOC_006577	gene:SORBI_3010G136000	10:20423370-20426054	SCC155_mock	SCC155_chitin	OK	0.340533	2.49389	2.87253	6.90999	5e-05	0.000226409	yes
XLOC_006592	XLOC_006592	gene:SORBI_3010G138500	10:23005709-23011024	SCC155_mock	SCC155_chitin	OK	1.62426	0.700431	-1.21347	-3.58208	5e-05	0.000226409	yes
XLOC_006622	XLOC_006622	gene:SORBI_3010G143900	10:38787933-38791103	SCC155_mock	SCC155_chitin	OK	18.817	63.5036	1.7548	8.86867	5e-05	0.000226409	yes
XLOC_006626	XLOC_006626	gene:SORBI_3010G144400	10:38889319-38892694	SCC155_mock	SCC155_chitin	OK	20.5045	59.3983	1.53448	7.65152	5e-05	0.000226409	yes
XLOC_006641	XLOC_006641	gene:SORBI_3010G147100	10:42005443-42012990	SCC155_mock	SCC155_chitin	OK	31.1214	52.8267	0.763361	3.77259	5e-05	0.000226409	yes
XLOC_006650	XLOC_006650	gene:SORBI_3010G148501	10:42432434-42437201	SCC155_mock	SCC155_chitin	OK	1.10897	2.33542	1.07447	3.55996	5e-05	0.000226409	yes
XLOC_006671	XLOC_006671	gene:SORBI_3010G153100	10:44528973-44538316	SCC155_mock	SCC155_chitin	OK	52.075	112.889	1.11625	5.64084	5e-05	0.000226409	yes
XLOC_006672	XLOC_006672	gene:SORBI_3010G153700	10:44648955-44672562	SCC155_mock	SCC155_chitin	OK	14.1882	20.792	0.551333	2.57759	5e-05	0.000226409	yes
XLOC_006676	XLOC_006676	gene:SORBI_3010G154150	10:44899317-44900415	SCC155_mock	SCC155_chitin	OK	8.49822	3.80609	-1.15885	-3.46563	5e-05	0.000226409	yes
XLOC_006683	XLOC_006683	gene:SORBI_3010G155300	10:45701694-45702656	SCC155_mock	SCC155_chitin	OK	9.44647	180.09	4.2528	15.0904	5e-05	0.000226409	yes
XLOC_006684	XLOC_006684	gene:SORBI_3010G155500	10:45927792-45932448	SCC155_mock	SCC155_chitin	OK	1.20284	4.06727	1.75762	4.97414	5e-05	0.000226409	yes
XLOC_006693	XLOC_006693	gene:SORBI_3010G157100	10:46184190-46184883	SCC155_mock	SCC155_chitin	OK	9.66028	2.81589	-1.77847	-2.44824	5e-05	0.000226409	yes
XLOC_006695	XLOC_006695	gene:SORBI_3010G157300	10:46193898-46196208	SCC155_mock	SCC155_chitin	OK	4.45344	1.9233	-1.21134	-4.29747	5e-05	0.000226409	yes
XLOC_006714	XLOC_006714	gene:SORBI_3010G160033	10:47028582-47030238	SCC155_mock	SCC155_chitin	OK	20.044	30.4633	0.603903	2.55715	5e-05	0.000226409	yes
XLOC_006723	XLOC_006723	gene:SORBI_3010G161600	10:47838635-47853797	SCC155_mock	SCC155_chitin	OK	244.094	403.664	0.72572	3.07436	5e-05	0.000226409	yes
XLOC_006724	XLOC_006724	gene:SORBI_3010G161700	10:47877537-47879117	SCC155_mock	SCC155_chitin	OK	9.68825	18.6858	0.947638	3.77008	5e-05	0.000226409	yes
XLOC_006728	XLOC_006728	gene:SORBI_3010G163666	10:48194403-48199431	SCC155_mock	SCC155_chitin	OK	2.21519	6.03219	1.44525	2.79806	5e-05	0.000226409	yes
XLOC_006730	XLOC_006730	gene:SORBI_3010G163800	10:48215147-48222770	SCC155_mock	SCC155_chitin	OK	0.201825	2.41365	3.58004	11.2072	5e-05	0.000226409	yes
XLOC_006731	XLOC_006731	4341270	10:48237054-48240678	SCC155_mock	SCC155_chitin	OK	12.9345	7.31852	-0.821605	-3.6722	5e-05	0.000226409	yes
XLOC_006744	XLOC_006744	gene:SORBI_3010G166500	10:49075950-49082692	SCC155_mock	SCC155_chitin	OK	34.723	261.536	2.91305	14.4465	5e-05	0.000226409	yes
XLOC_006753	XLOC_006753	gene:SORBI_3010G167500	10:49525036-49529166	SCC155_mock	SCC155_chitin	OK	35.4697	73.7236	1.05554	5.32548	5e-05	0.000226409	yes
XLOC_006759	XLOC_006759	gene:SORBI_3010G168800	10:49810408-49814340	SCC155_mock	SCC155_chitin	OK	59.9755	92.7566	0.629077	3.09942	5e-05	0.000226409	yes
XLOC_006760	XLOC_006760	gene:SORBI_3010G168900	10:49822004-49832747	SCC155_mock	SCC155_chitin	OK	6.73781	17.6085	1.38592	6.5863	5e-05	0.000226409	yes
XLOC_006761	XLOC_006761	gene:SORBI_3010G169000	10:49892287-49898836	SCC155_mock	SCC155_chitin	OK	92.3409	184.174	0.996029	3.81278	5e-05	0.000226409	yes
XLOC_006772	XLOC_006772	gene:SORBI_3010G171000	10:50259167-50266790	SCC155_mock	SCC155_chitin	OK	11.2202	16.0932	0.520346	2.618	5e-05	0.000226409	yes
XLOC_006791	XLOC_006791	gene:SORBI_3010G174300	10:50983245-50987163	SCC155_mock	SCC155_chitin	OK	2.29182	6.16451	1.4275	5.91093	5e-05	0.000226409	yes
XLOC_006793	XLOC_006793	4328734	10:51058362-51074555	SCC155_mock	SCC155_chitin	OK	14.874	25.2493	0.76345	3.14447	5e-05	0.000226409	yes
XLOC_006795	XLOC_006795	gene:SORBI_3010G175100	10:51082055-51088673	SCC155_mock	SCC155_chitin	OK	6.71092	10.9711	0.709126	3.27234	5e-05	0.000226409	yes
XLOC_006796	XLOC_006796	gene:SORBI_3010G175200	10:51128251-51133249	SCC155_mock	SCC155_chitin	OK	1.26991	10.1171	2.994	6.93555	5e-05	0.000226409	yes
XLOC_006806	XLOC_006806	gene:SORBI_3010G176700	10:51459523-51463338	SCC155_mock	SCC155_chitin	OK	6.45594	62.4794	3.27468	15.9116	5e-05	0.000226409	yes
XLOC_006810	XLOC_006810	gene:SORBI_3010G177800	10:51567423-51568369	SCC155_mock	SCC155_chitin	OK	81.1626	53.3606	-0.605041	-2.94216	5e-05	0.000226409	yes
XLOC_006812	XLOC_006812	gene:SORBI_3010G178000	10:51603656-51604401	SCC155_mock	SCC155_chitin	OK	15.2183	6.30881	-1.27037	-3.15592	5e-05	0.000226409	yes
XLOC_006817	XLOC_006817	gene:SORBI_3010G178700,gene:SORBI_3010G178800	10:51681000-51687492	SCC155_mock	SCC155_chitin	OK	20.5756	29.3283	0.511355	2.44039	5e-05	0.000226409	yes
XLOC_006823	XLOC_006823	gene:SORBI_3010G179800	10:51789535-51791889	SCC155_mock	SCC155_chitin	OK	9.08074	3.67183	-1.30631	-4.87906	5e-05	0.000226409	yes
XLOC_006828	XLOC_006828	gene:SORBI_3010G180400	10:51971778-51976462	SCC155_mock	SCC155_chitin	OK	36.5864	160.069	2.12932	10.2509	5e-05	0.000226409	yes
XLOC_006837	XLOC_006837	gene:SORBI_3010G181500	10:52071724-52075228	SCC155_mock	SCC155_chitin	OK	0.921901	1.98171	1.10406	3.22506	5e-05	0.000226409	yes
XLOC_006847	XLOC_006847	gene:SORBI_3010G183400	10:52306093-52308701	SCC155_mock	SCC155_chitin	OK	6.58522	3.92324	-0.747187	-2.5819	5e-05	0.000226409	yes
XLOC_006859	XLOC_006859	gene:SORBI_3010G185600	10:52575330-52580150	SCC155_mock	SCC155_chitin	OK	9.7534	14.8623	0.607676	3.03223	5e-05	0.000226409	yes
XLOC_006860	XLOC_006860	gene:SORBI_3010G185700	10:52581276-52592358	SCC155_mock	SCC155_chitin	OK	7.61483	13.715	0.848873	4.0034	5e-05	0.000226409	yes
XLOC_006861	XLOC_006861	gene:SORBI_3010G185800	10:52598481-52599967	SCC155_mock	SCC155_chitin	OK	32.2454	13.4698	-1.25936	-5.58111	5e-05	0.000226409	yes
XLOC_006864	XLOC_006864	gene:SORBI_3010G186200	10:52679608-52682635	SCC155_mock	SCC155_chitin	OK	20.152	44.5064	1.14309	5.8258	5e-05	0.000226409	yes
XLOC_006868	XLOC_006868	gene:SORBI_3010G187000	10:52746093-52753198	SCC155_mock	SCC155_chitin	OK	8.08927	14.9978	0.890674	3.18849	5e-05	0.000226409	yes
XLOC_006883	XLOC_006883	gene:SORBI_3010G189700	10:53091839-53095972	SCC155_mock	SCC155_chitin	OK	21.7919	9.74699	-1.16076	-5.46077	5e-05	0.000226409	yes
XLOC_006903	XLOC_006903	gene:SORBI_3010G192900	10:53508985-53510263	SCC155_mock	SCC155_chitin	OK	1.30413	8.34605	2.67801	6.38448	5e-05	0.000226409	yes
XLOC_006904	XLOC_006904	gene:SORBI_3010G193000	10:53512115-53513412	SCC155_mock	SCC155_chitin	OK	21.8717	80.5063	1.88004	9.08196	5e-05	0.000226409	yes
XLOC_006905	XLOC_006905	gene:SORBI_3010G193100	10:53517627-53519300	SCC155_mock	SCC155_chitin	OK	0.811531	4.25976	2.39205	5.78423	5e-05	0.000226409	yes
XLOC_006906	XLOC_006906	gene:SORBI_3010G193200	10:53526106-53527337	SCC155_mock	SCC155_chitin	OK	0.837612	4.51919	2.43171	4.66214	5e-05	0.000226409	yes
XLOC_006917	XLOC_006917	gene:SORBI_3010G195000	10:53805663-53818489	SCC155_mock	SCC155_chitin	OK	3.09374	7.38082	1.25443	4.85128	5e-05	0.000226409	yes
XLOC_006961	XLOC_006961	gene:SORBI_3010G203200	10:54588245-54592123	SCC155_mock	SCC155_chitin	OK	22.6939	12.7123	-0.836082	-4.18013	5e-05	0.000226409	yes
XLOC_006964	XLOC_006964	gene:SORBI_3010G203600	10:54604663-54607246	SCC155_mock	SCC155_chitin	OK	10.5099	18.8983	0.8465	3.65055	5e-05	0.000226409	yes
XLOC_006966	XLOC_006966	gene:SORBI_3010G204100	10:54641352-54643476	SCC155_mock	SCC155_chitin	OK	4.76068	9.95694	1.06453	3.91178	5e-05	0.000226409	yes
XLOC_006968	XLOC_006968	4341638	10:54683671-54686425	SCC155_mock	SCC155_chitin	OK	85.6111	124.457	0.53978	2.72258	5e-05	0.000226409	yes
XLOC_006974	XLOC_006974	gene:SORBI_3010G205600	10:54837357-54848332	SCC155_mock	SCC155_chitin	OK	2.29984	1.43488	-0.680607	-3.17109	5e-05	0.000226409	yes
XLOC_006976	XLOC_006976	gene:SORBI_3010G205800	10:54888680-54896125	SCC155_mock	SCC155_chitin	OK	16.3034	34.6381	1.08719	5.48995	5e-05	0.000226409	yes
XLOC_006996	XLOC_006996	gene:SORBI_3010G209100	10:55261686-55263735	SCC155_mock	SCC155_chitin	OK	0.239156	4.59807	4.265	5.87541	5e-05	0.000226409	yes
XLOC_007000	XLOC_007000	gene:SORBI_3010G209600	10:55329807-55334817	SCC155_mock	SCC155_chitin	OK	0.718767	1.28436	0.837453	2.64856	5e-05	0.000226409	yes
XLOC_007004	XLOC_007004	gene:SORBI_3010G210200	10:55395206-55398631	SCC155_mock	SCC155_chitin	OK	39.6237	85.0672	1.10224	5.44361	5e-05	0.000226409	yes
XLOC_007010	XLOC_007010	gene:SORBI_3010G211600	10:55462044-55464033	SCC155_mock	SCC155_chitin	OK	1.16121	5.12391	2.14162	4.4001	5e-05	0.000226409	yes
XLOC_007016	XLOC_007016	gene:SORBI_3010G212600	10:55569945-55577961	SCC155_mock	SCC155_chitin	OK	4.08667	8.95413	1.13163	5.11097	5e-05	0.000226409	yes
XLOC_007018	XLOC_007018	gene:SORBI_3010G212900	10:55589125-55590016	SCC155_mock	SCC155_chitin	OK	0	1.075	inf	#NAME?	5e-05	0.000226409	yes
XLOC_007039	XLOC_007039	gene:SORBI_3010G216300	10:55958755-55961276	SCC155_mock	SCC155_chitin	OK	61.256	42.7609	-0.518558	-2.62251	5e-05	0.000226409	yes
XLOC_007042	XLOC_007042	gene:SORBI_3010G217200	10:56020582-56024765	SCC155_mock	SCC155_chitin	OK	18.1948	28.12	0.628067	2.96497	5e-05	0.000226409	yes
XLOC_007043	XLOC_007043	gene:SORBI_3010G217400	10:56029459-56040185	SCC155_mock	SCC155_chitin	OK	4.89048	6.89785	0.496172	2.30186	5e-05	0.000226409	yes
XLOC_007053	XLOC_007053	gene:SORBI_3010G219800	10:56197328-56205395	SCC155_mock	SCC155_chitin	OK	8.57265	23.5158	1.45581	6.11702	5e-05	0.000226409	yes
XLOC_007057	XLOC_007057	gene:SORBI_3010G221032	10:56362135-56363551	SCC155_mock	SCC155_chitin	OK	23.9186	93.3958	1.96523	9.01942	5e-05	0.000226409	yes
XLOC_007067	XLOC_007067	gene:SORBI_3010G223900	10:56567397-56571950	SCC155_mock	SCC155_chitin	OK	25.6655	16.8913	-0.603554	-2.81258	5e-05	0.000226409	yes
XLOC_007068	XLOC_007068	4341801	10:56572250-56582791	SCC155_mock	SCC155_chitin	OK	16.2039	29.4873	0.863752	4.34451	5e-05	0.000226409	yes
XLOC_007069	XLOC_007069	gene:SORBI_3010G224200	10:56596201-56600159	SCC155_mock	SCC155_chitin	OK	5.6291	25.7775	2.19514	9.65994	5e-05	0.000226409	yes
XLOC_007073	XLOC_007073	gene:SORBI_3010G224600	10:56656329-56657404	SCC155_mock	SCC155_chitin	OK	4.09775	30.3273	2.88771	9.92788	5e-05	0.000226409	yes
XLOC_007082	XLOC_007082	gene:SORBI_3010G226000	10:56893486-56901706	SCC155_mock	SCC155_chitin	OK	9.4848	14.053	0.567187	2.79781	5e-05	0.000226409	yes
XLOC_007083	XLOC_007083	gene:SORBI_3010G226901	10:56943879-56945581	SCC155_mock	SCC155_chitin	OK	4.20282	2.51587	-0.740297	-2.30237	5e-05	0.000226409	yes
XLOC_007085	XLOC_007085	gene:SORBI_3010G227100	10:56956837-56961584	SCC155_mock	SCC155_chitin	OK	6.58575	11.0356	0.744744	3.58242	5e-05	0.000226409	yes
XLOC_007090	XLOC_007090	gene:SORBI_3010G227900	10:57077697-57081087	SCC155_mock	SCC155_chitin	OK	3.93312	2.2643	-0.796607	-2.6413	5e-05	0.000226409	yes
XLOC_007113	XLOC_007113	gene:SORBI_3010G230800	10:57346473-57348032	SCC155_mock	SCC155_chitin	OK	3.25169	43.9628	3.75702	13.0499	5e-05	0.000226409	yes
XLOC_007114	XLOC_007114	gene:SORBI_3010G231000	10:57371900-57373891	SCC155_mock	SCC155_chitin	OK	6.30926	65.4917	3.37577	14.7112	5e-05	0.000226409	yes
XLOC_007116	XLOC_007116	gene:SORBI_3010G231100	10:57403227-57409052	SCC155_mock	SCC155_chitin	OK	8.43276	12.164	0.528535	2.57647	5e-05	0.000226409	yes
XLOC_007117	XLOC_007117	gene:SORBI_3010G231300	10:57417516-57425100	SCC155_mock	SCC155_chitin	OK	23.7587	12.9921	-0.870821	-4.40284	5e-05	0.000226409	yes
XLOC_007118	XLOC_007118	gene:SORBI_3010G231500	10:57437663-57443437	SCC155_mock	SCC155_chitin	OK	32.4654	53.6938	0.725853	3.51758	5e-05	0.000226409	yes
XLOC_007130	XLOC_007130	gene:SORBI_3010G234000	10:57660660-57662280	SCC155_mock	SCC155_chitin	OK	2.59535	20.6134	2.98958	10.4416	5e-05	0.000226409	yes
XLOC_007137	XLOC_007137	gene:SORBI_3010G236100	10:57839266-57846843	SCC155_mock	SCC155_chitin	OK	3.02645	5.72503	0.919658	3.29502	5e-05	0.000226409	yes
XLOC_007138	XLOC_007138	4341882	10:57881239-57885416	SCC155_mock	SCC155_chitin	OK	50.9954	35.0401	-0.54136	-2.73914	5e-05	0.000226409	yes
XLOC_007150	XLOC_007150	gene:SORBI_3010G238100	10:58028802-58031101	SCC155_mock	SCC155_chitin	OK	3.98051	9.21505	1.21104	4.30002	5e-05	0.000226409	yes
XLOC_007153	XLOC_007153	gene:SORBI_3010G238800	10:58082263-58086285	SCC155_mock	SCC155_chitin	OK	72.4829	113.745	0.650095	3.26872	5e-05	0.000226409	yes
XLOC_007164	XLOC_007164	gene:SORBI_3010G240900	10:58263109-58265088	SCC155_mock	SCC155_chitin	OK	9.77095	14.8318	0.602123	2.91642	5e-05	0.000226409	yes
XLOC_007167	XLOC_007167	gene:SORBI_3010G241500	10:58312084-58315836	SCC155_mock	SCC155_chitin	OK	4.85653	18.1152	1.8992	9.28069	5e-05	0.000226409	yes
XLOC_007172	XLOC_007172	gene:SORBI_3010G242300	10:58346785-58356864	SCC155_mock	SCC155_chitin	OK	3.63666	28.0567	2.94766	10.8352	5e-05	0.000226409	yes
XLOC_007173	XLOC_007173	gene:SORBI_3010G242400	10:58357401-58362154	SCC155_mock	SCC155_chitin	OK	11.8187	36.8625	1.64108	7.37114	5e-05	0.000226409	yes
XLOC_007214	XLOC_007214	gene:SORBI_3010G250400	10:58950658-58957087	SCC155_mock	SCC155_chitin	OK	4.79374	3.32819	-0.526412	-2.24961	5e-05	0.000226409	yes
XLOC_007228	XLOC_007228	gene:SORBI_3010G253300	10:59219947-59228063	SCC155_mock	SCC155_chitin	OK	8.53458	15.7297	0.882094	4.38537	5e-05	0.000226409	yes
XLOC_007233	XLOC_007233	gene:SORBI_3010G254300	10:59308284-59312489	SCC155_mock	SCC155_chitin	OK	7.98969	3.30066	-1.27538	-5.14959	5e-05	0.000226409	yes
XLOC_007245	XLOC_007245	4342017	10:59522250-59540153	SCC155_mock	SCC155_chitin	OK	32.5844	183.337	2.49225	9.21135	5e-05	0.000226409	yes
XLOC_007258	XLOC_007258	gene:SORBI_3010G259300	10:59634425-59636119	SCC155_mock	SCC155_chitin	OK	14.4873	226.252	3.96507	17.1687	5e-05	0.000226409	yes
XLOC_007260	XLOC_007260	gene:SORBI_3010G259600	10:59653092-59656195	SCC155_mock	SCC155_chitin	OK	24.1891	47.4014	0.970572	4.86491	5e-05	0.000226409	yes
XLOC_007263	XLOC_007263	gene:SORBI_3010G260300	10:59696141-59700240	SCC155_mock	SCC155_chitin	OK	18.9027	81.9544	2.11623	10.0948	5e-05	0.000226409	yes
XLOC_007285	XLOC_007285	gene:SORBI_3010G264400	10:60055581-60061857	SCC155_mock	SCC155_chitin	OK	36.4012	78.9109	1.11624	5.58007	5e-05	0.000226409	yes
XLOC_007295	XLOC_007295	gene:SORBI_3010G266900	10:60190021-60196661	SCC155_mock	SCC155_chitin	OK	14.9869	58.7426	1.9707	9.53694	5e-05	0.000226409	yes
XLOC_007296	XLOC_007296	gene:SORBI_3010G267000	10:60199285-60200308	SCC155_mock	SCC155_chitin	OK	62.8079	21.32	-1.55874	-6.35632	5e-05	0.000226409	yes
XLOC_007300	XLOC_007300	gene:SORBI_3010G268200	10:60289824-60293153	SCC155_mock	SCC155_chitin	OK	41.839	61.5692	0.557361	2.7812	5e-05	0.000226409	yes
XLOC_007301	XLOC_007301	gene:SORBI_3010G268400	10:60307572-60310425	SCC155_mock	SCC155_chitin	OK	48.6866	219.128	2.17017	11.0748	5e-05	0.000226409	yes
XLOC_007307	XLOC_007307	gene:SORBI_3010G269700	10:60405193-60407174	SCC155_mock	SCC155_chitin	OK	2.28193	0.595451	-1.9382	-3.38035	5e-05	0.000226409	yes
XLOC_007320	XLOC_007320	gene:SORBI_3010G272200	10:60585392-60586678	SCC155_mock	SCC155_chitin	OK	2.28545	7.03122	1.6213	5.20647	5e-05	0.000226409	yes
XLOC_007336	XLOC_007336	gene:SORBI_3010G275001	10:60821901-60823697	SCC155_mock	SCC155_chitin	OK	0.481575	1.60864	1.74001	3.19081	5e-05	0.000226409	yes
XLOC_007348	XLOC_007348	gene:SORBI_3010G277300	10:61014031-61018708	SCC155_mock	SCC155_chitin	OK	28.4379	20.8438	-0.448195	-2.22912	5e-05	0.000226409	yes
XLOC_007351	XLOC_007351	gene:SORBI_3010G277800	10:61046768-61049577	SCC155_mock	SCC155_chitin	OK	24.3595	77.7487	1.67433	8.36403	5e-05	0.000226409	yes
XLOC_007353	XLOC_007353	gene:SORBI_3010G278000	10:61061321-61065044	SCC155_mock	SCC155_chitin	OK	12.5552	42.0331	1.74324	8.64445	5e-05	0.000226409	yes
XLOC_007358	XLOC_007358	gene:SORBI_3010G279100	10:61153091-61161836	SCC155_mock	SCC155_chitin	OK	7.82073	4.58491	-0.770409	-2.85948	5e-05	0.000226409	yes
XLOC_007376	XLOC_007376	gene:SORBI_3010G003100	10:273833-278531	SCC155_mock	SCC155_chitin	OK	13.5138	6.04625	-1.16032	-5.28264	5e-05	0.000226409	yes
XLOC_007387	XLOC_007387	gene:SORBI_3010G004900,gene:SORBI_3010G005000	10:416103-423820	SCC155_mock	SCC155_chitin	OK	245.796	151.52	-0.697959	-3.33661	5e-05	0.000226409	yes
XLOC_007396	XLOC_007396	gene:SORBI_3010G007200	10:573374-575164	SCC155_mock	SCC155_chitin	OK	148.703	399.306	1.42506	6.13871	5e-05	0.000226409	yes
XLOC_007411	XLOC_007411	gene:SORBI_3010G009800	10:798059-801258	SCC155_mock	SCC155_chitin	OK	4.73271	2.63372	-0.845562	-2.86128	5e-05	0.000226409	yes
XLOC_007417	XLOC_007417	gene:SORBI_3010G010900	10:958257-967338	SCC155_mock	SCC155_chitin	OK	5.10617	2.34349	-1.12358	-5.17509	5e-05	0.000226409	yes
XLOC_007428	XLOC_007428	gene:SORBI_3010G012900	10:1084568-1087296	SCC155_mock	SCC155_chitin	OK	5.49426	2.8241	-0.960134	-3.32704	5e-05	0.000226409	yes
XLOC_007429	XLOC_007429	gene:SORBI_3010G013100	10:1093704-1094869	SCC155_mock	SCC155_chitin	OK	17.8309	7.76425	-1.19946	-3.70006	5e-05	0.000226409	yes
XLOC_007435	XLOC_007435	gene:SORBI_3010G014100	10:1163882-1170626	SCC155_mock	SCC155_chitin	OK	24.8065	16.9766	-0.547167	-2.6911	5e-05	0.000226409	yes
XLOC_007449	XLOC_007449	gene:SORBI_3010G016900	10:1362255-1365793	SCC155_mock	SCC155_chitin	OK	23.7795	11.6295	-1.03193	-4.64177	5e-05	0.000226409	yes
XLOC_007455	XLOC_007455	gene:SORBI_3010G018300	10:1523934-1525748	SCC155_mock	SCC155_chitin	OK	3.55477	20.5606	2.53205	7.94348	5e-05	0.000226409	yes
XLOC_007459	XLOC_007459	gene:SORBI_3010G019500	10:1579238-1589217	SCC155_mock	SCC155_chitin	OK	4.8708	12.7305	1.38606	4.47059	5e-05	0.000226409	yes
XLOC_007461	XLOC_007461	gene:SORBI_3010G019700	10:1601029-1604954	SCC155_mock	SCC155_chitin	OK	1.95764	0.865602	-1.17734	-2.85662	5e-05	0.000226409	yes
XLOC_007465	XLOC_007465	gene:SORBI_3010G021200	10:1707225-1712418	SCC155_mock	SCC155_chitin	OK	11.2033	4.17527	-1.42398	-5.44019	5e-05	0.000226409	yes
XLOC_007466	XLOC_007466	gene:SORBI_3010G021300	10:1714551-1716125	SCC155_mock	SCC155_chitin	OK	32.5117	17.9478	-0.85715	-3.66405	5e-05	0.000226409	yes
XLOC_007467	XLOC_007467	gene:SORBI_3010G021401	10:1719185-1720718	SCC155_mock	SCC155_chitin	OK	152.231	314.354	1.04613	3.10308	5e-05	0.000226409	yes
XLOC_007470	XLOC_007470	gene:SORBI_3010G021800	10:1745743-1748977	SCC155_mock	SCC155_chitin	OK	152.056	226.197	0.572977	2.87568	5e-05	0.000226409	yes
XLOC_007471	XLOC_007471	gene:SORBI_3010G022200	10:1805910-1816106	SCC155_mock	SCC155_chitin	OK	2.17117	1.34692	-0.688803	-2.91735	5e-05	0.000226409	yes
XLOC_007477	XLOC_007477	gene:SORBI_3010G023300	10:1888725-1890513	SCC155_mock	SCC155_chitin	OK	5.4851	11.1988	1.02975	4.03474	5e-05	0.000226409	yes
XLOC_007500	XLOC_007500	gene:SORBI_3010G027500	10:2242310-2253015	SCC155_mock	SCC155_chitin	OK	9.21011	5.28179	-0.802191	-3.90274	5e-05	0.000226409	yes
XLOC_007503	XLOC_007503	gene:SORBI_3010G028200	10:2300356-2303004	SCC155_mock	SCC155_chitin	OK	2.78093	6.66607	1.26127	4.97302	5e-05	0.000226409	yes
XLOC_007508	XLOC_007508	gene:SORBI_3010G029000	10:2347972-2349893	SCC155_mock	SCC155_chitin	OK	2.2655	0.445323	-2.34691	-4.02238	5e-05	0.000226409	yes
XLOC_007517	XLOC_007517	gene:SORBI_3010G030300	10:2467210-2473305	SCC155_mock	SCC155_chitin	OK	18.3404	65.8942	1.84513	9.10429	5e-05	0.000226409	yes
XLOC_007522	XLOC_007522	gene:SORBI_3010G030900	10:2504940-2508042	SCC155_mock	SCC155_chitin	OK	2.27547	21.4618	3.23753	11.6617	5e-05	0.000226409	yes
XLOC_007548	XLOC_007548	gene:SORBI_3010G036000	10:2897053-2898094	SCC155_mock	SCC155_chitin	OK	19.0425	9.79392	-0.959265	-3.70354	5e-05	0.000226409	yes
XLOC_007555	XLOC_007555	gene:SORBI_3010G036800	10:2956510-2957480	SCC155_mock	SCC155_chitin	OK	1.4077	16.8857	3.58439	8.67155	5e-05	0.000226409	yes
XLOC_007558	XLOC_007558	gene:SORBI_3010G037300	10:2991633-2995559	SCC155_mock	SCC155_chitin	OK	36.0496	185.166	2.36076	10.4228	5e-05	0.000226409	yes
XLOC_007567	XLOC_007567	gene:SORBI_3010G039500	10:3111833-3117754	SCC155_mock	SCC155_chitin	OK	37.7063	18.7019	-1.01162	-4.10497	5e-05	0.000226409	yes
XLOC_007582	XLOC_007582	gene:SORBI_3010G042700	10:3297830-3301835	SCC155_mock	SCC155_chitin	OK	3.54646	2.22751	-0.670948	-2.23821	5e-05	0.000226409	yes
XLOC_007586	XLOC_007586	gene:SORBI_3010G043250	10:3347571-3351536	SCC155_mock	SCC155_chitin	OK	0.38632	0.760793	0.977708	2.42684	5e-05	0.000226409	yes
XLOC_007591	XLOC_007591	gene:SORBI_3010G044700	10:3461211-3464809	SCC155_mock	SCC155_chitin	OK	1.6548	4.0286	1.28363	4.6063	5e-05	0.000226409	yes
XLOC_007602	XLOC_007602	gene:SORBI_3010G047400	10:3668201-3673695	SCC155_mock	SCC155_chitin	OK	11.6636	19.4929	0.740936	3.23767	5e-05	0.000226409	yes
XLOC_007615	XLOC_007615	gene:SORBI_3010G050400	10:3887680-3892096	SCC155_mock	SCC155_chitin	OK	8.84665	5.76774	-0.617125	-2.2986	5e-05	0.000226409	yes
XLOC_007628	XLOC_007628	gene:SORBI_3010G052400	10:4084295-4093779	SCC155_mock	SCC155_chitin	OK	4.55307	18.4306	2.01719	8.9961	5e-05	0.000226409	yes
XLOC_007630	XLOC_007630	4340245	10:4116011-4118068	SCC155_mock	SCC155_chitin	OK	1.87648	0.731399	-1.3593	-2.72501	5e-05	0.000226409	yes
XLOC_007640	XLOC_007640	gene:SORBI_3010G054150	10:4243932-4256233	SCC155_mock	SCC155_chitin	OK	0.50957	1.67302	1.7151	2.61552	5e-05	0.000226409	yes
XLOC_007647	XLOC_007647	gene:SORBI_3010G055100	10:4308193-4313407	SCC155_mock	SCC155_chitin	OK	2.17455	7.10555	1.70823	5.72919	5e-05	0.000226409	yes
XLOC_007648	XLOC_007648	gene:SORBI_3010G055200,gene:SORBI_3010G055400	10:4315622-4324195	SCC155_mock	SCC155_chitin	OK	1.94113	7.02756	1.85612	5.48946	5e-05	0.000226409	yes
XLOC_007665	XLOC_007665	gene:SORBI_3010G060000	10:4700132-4700687	SCC155_mock	SCC155_chitin	OK	35.9369	15.4591	-1.21701	-3.83316	5e-05	0.000226409	yes
XLOC_007681	XLOC_007681	gene:SORBI_3010G062800	10:4921049-4923957	SCC155_mock	SCC155_chitin	OK	5.20847	15.0705	1.5328	6.04125	5e-05	0.000226409	yes
XLOC_007688	XLOC_007688	gene:SORBI_3010G063200	10:4990665-4992984	SCC155_mock	SCC155_chitin	OK	114.184	53.2017	-1.10181	-5.10353	5e-05	0.000226409	yes
XLOC_007704	XLOC_007704	gene:SORBI_3010G066000	10:5255617-5259051	SCC155_mock	SCC155_chitin	OK	37.2299	63.6639	0.774014	3.78094	5e-05	0.000226409	yes
XLOC_007709	XLOC_007709	gene:SORBI_3010G066601	10:5323772-5326218	SCC155_mock	SCC155_chitin	OK	0.971965	17.4175	4.16349	11.1406	5e-05	0.000226409	yes
XLOC_007715	XLOC_007715	gene:SORBI_3010G067700	10:5433492-5438491	SCC155_mock	SCC155_chitin	OK	23.2233	36.3425	0.646081	3.16197	5e-05	0.000226409	yes
XLOC_007721	XLOC_007721	gene:SORBI_3010G068600	10:5507206-5515367	SCC155_mock	SCC155_chitin	OK	3.23853	5.55668	0.778885	2.83693	5e-05	0.000226409	yes
XLOC_007732	XLOC_007732	gene:SORBI_3010G070000	10:5623506-5625474	SCC155_mock	SCC155_chitin	OK	1.08155	4.27322	1.98222	3.94544	5e-05	0.000226409	yes
XLOC_007739	XLOC_007739	gene:SORBI_3010G071400	10:5721646-5722698	SCC155_mock	SCC155_chitin	OK	6.62782	1.40786	-2.23503	-5.32382	5e-05	0.000226409	yes
XLOC_007741	XLOC_007741	gene:SORBI_3010G071600	10:5769974-5775631	SCC155_mock	SCC155_chitin	OK	13.9122	27.8646	1.00208	4.82428	5e-05	0.000226409	yes
XLOC_007765	XLOC_007765	gene:SORBI_3010G076600	10:6296766-6299531	SCC155_mock	SCC155_chitin	OK	7.34422	20.3628	1.47125	5.45167	5e-05	0.000226409	yes
XLOC_007770	XLOC_007770	gene:SORBI_3010G077300	10:6428743-6432277	SCC155_mock	SCC155_chitin	OK	1.30002	0.521746	-1.31711	-2.75339	5e-05	0.000226409	yes
XLOC_007781	XLOC_007781	gene:SORBI_3010G081600	10:6960230-6962143	SCC155_mock	SCC155_chitin	OK	7.78045	3.08995	-1.33227	-3.89411	5e-05	0.000226409	yes
XLOC_007795	XLOC_007795	gene:SORBI_3010G084400	10:7212169-7213861	SCC155_mock	SCC155_chitin	OK	8.54798	30.5683	1.83838	7.9442	5e-05	0.000226409	yes
XLOC_007796	XLOC_007796	gene:SORBI_3010G084600	10:7216660-7218344	SCC155_mock	SCC155_chitin	OK	0.742972	9.51064	3.67816	8.2941	5e-05	0.000226409	yes
XLOC_007797	XLOC_007797	gene:SORBI_3010G084700	10:7223366-7224929	SCC155_mock	SCC155_chitin	OK	297.061	526.335	0.82522	3.93574	5e-05	0.000226409	yes
XLOC_007809	XLOC_007809	gene:SORBI_3010G087300	10:7481383-7488404	SCC155_mock	SCC155_chitin	OK	0.624732	5.28821	3.08147	7.8201	5e-05	0.000226409	yes
XLOC_007810	XLOC_007810	gene:SORBI_3010G087500	10:7508036-7509245	SCC155_mock	SCC155_chitin	OK	3.68566	1.20291	-1.61539	-3.02512	5e-05	0.000226409	yes
XLOC_007824	XLOC_007824	gene:SORBI_3010G089400	10:7693032-7697475	SCC155_mock	SCC155_chitin	OK	14.3675	7.74579	-0.891329	-3.79547	5e-05	0.000226409	yes
XLOC_007826	XLOC_007826	gene:SORBI_3010G089700	10:7785991-7790247	SCC155_mock	SCC155_chitin	OK	6.24068	13.6718	1.13143	5.62041	5e-05	0.000226409	yes
XLOC_007830	XLOC_007830	gene:SORBI_3010G090301	10:7854819-7857217	SCC155_mock	SCC155_chitin	OK	3.84328	2.25285	-0.770589	-2.41144	5e-05	0.000226409	yes
XLOC_007831	XLOC_007831	gene:SORBI_3010G090500	10:7866566-7878968	SCC155_mock	SCC155_chitin	OK	22.0118	15.5978	-0.496933	-2.47564	5e-05	0.000226409	yes
XLOC_007836	XLOC_007836	gene:SORBI_3010G091000	10:7933881-7941389	SCC155_mock	SCC155_chitin	OK	8.16938	11.7807	0.528122	2.54106	5e-05	0.000226409	yes
XLOC_007843	XLOC_007843	gene:SORBI_3010G091900	10:8104969-8110412	SCC155_mock	SCC155_chitin	OK	26.9392	37.276	0.468543	2.40039	5e-05	0.000226409	yes
XLOC_007844	XLOC_007844	gene:SORBI_3010G092200	10:8149550-8152420	SCC155_mock	SCC155_chitin	OK	58.0055	635.887	3.45451	14.5724	5e-05	0.000226409	yes
XLOC_007845	XLOC_007845	gene:SORBI_3010G092300	10:8153041-8161054	SCC155_mock	SCC155_chitin	OK	16.816	24.3741	0.535513	2.67111	5e-05	0.000226409	yes
XLOC_007850	XLOC_007850	gene:SORBI_3010G092900	10:8262598-8265496	SCC155_mock	SCC155_chitin	OK	9.44294	4.54889	-1.05372	-4.03281	5e-05	0.000226409	yes
XLOC_007873	XLOC_007873	gene:SORBI_3010G097800	10:8849981-8856819	SCC155_mock	SCC155_chitin	OK	1.62882	97.4762	5.90315	8.49432	5e-05	0.000226409	yes
XLOC_007874	XLOC_007874	gene:SORBI_3010G097900	10:8861053-8862120	SCC155_mock	SCC155_chitin	OK	1.89941	69.8082	5.19978	13.0003	5e-05	0.000226409	yes
XLOC_007883	XLOC_007883	gene:SORBI_3010G099200	10:8972164-8976622	SCC155_mock	SCC155_chitin	OK	2.68696	5.21338	0.956247	4.00722	5e-05	0.000226409	yes
XLOC_007885	XLOC_007885	gene:SORBI_3010G099700	10:9018552-9022407	SCC155_mock	SCC155_chitin	OK	57.6068	32.825	-0.811445	-3.79788	5e-05	0.000226409	yes
XLOC_007902	XLOC_007902	gene:SORBI_3010G102800	10:9569843-9577503	SCC155_mock	SCC155_chitin	OK	20.5861	12.7884	-0.686835	-3.26872	5e-05	0.000226409	yes
XLOC_007913	XLOC_007913	4340661	10:9815039-9816231	SCC155_mock	SCC155_chitin	OK	2.96909	1.02689	-1.53174	-2.98496	5e-05	0.000226409	yes
XLOC_007917	XLOC_007917	gene:SORBI_3010G104800	10:9868808-9873543	SCC155_mock	SCC155_chitin	OK	110.675	60.4832	-0.871716	-3.93453	5e-05	0.000226409	yes
XLOC_007929	XLOC_007929	gene:SORBI_3010G107100	10:10480158-10484306	SCC155_mock	SCC155_chitin	OK	14.4869	46.2543	1.67484	7.38927	5e-05	0.000226409	yes
XLOC_007942	XLOC_007942	gene:SORBI_3010G109500	10:10898171-10900001	SCC155_mock	SCC155_chitin	OK	46.7296	72.6481	0.636588	3.17797	5e-05	0.000226409	yes
XLOC_007950	XLOC_007950	gene:SORBI_3010G110800	10:11130469-11131443	SCC155_mock	SCC155_chitin	OK	13.6884	62.6363	2.19404	8.80009	5e-05	0.000226409	yes
XLOC_007957	XLOC_007957	gene:SORBI_3010G112300	10:11586373-11590417	SCC155_mock	SCC155_chitin	OK	8.81779	4.24505	-1.05463	-4.461	5e-05	0.000226409	yes
XLOC_007961	XLOC_007961	gene:SORBI_3010G112800	10:11688673-11694514	SCC155_mock	SCC155_chitin	OK	3.13435	12.8718	2.03797	8.9079	5e-05	0.000226409	yes
XLOC_007968	XLOC_007968	gene:SORBI_3010G114600	10:12123646-12130616	SCC155_mock	SCC155_chitin	OK	1.66662	3.50175	1.07115	3.70896	5e-05	0.000226409	yes
XLOC_008009	XLOC_008009	gene:SORBI_3010G122200	10:14180859-14187745	SCC155_mock	SCC155_chitin	OK	5.32606	30.105	2.49886	12.1331	5e-05	0.000226409	yes
XLOC_008011	XLOC_008011	gene:SORBI_3010G122400	10:14189889-14199958	SCC155_mock	SCC155_chitin	OK	0.97802	11.5027	3.55597	13.1307	5e-05	0.000226409	yes
XLOC_008034	XLOC_008034	gene:SORBI_3010G126900	10:16049285-16051495	SCC155_mock	SCC155_chitin	OK	0.177699	3.83089	4.43017	8.58134	5e-05	0.000226409	yes
XLOC_008040	XLOC_008040	gene:SORBI_3010G128000	10:16460620-16463670	SCC155_mock	SCC155_chitin	OK	11.7058	89.1086	2.92835	13.2772	5e-05	0.000226409	yes
XLOC_008049	XLOC_008049	gene:SORBI_3010G129700	10:17533142-17538034	SCC155_mock	SCC155_chitin	OK	5.50115	2.85983	-0.943803	-3.76244	5e-05	0.000226409	yes
XLOC_008052	XLOC_008052	gene:SORBI_3010G130200	10:17596822-17600951	SCC155_mock	SCC155_chitin	OK	12.1609	7.74474	-0.650965	-2.93777	5e-05	0.000226409	yes
XLOC_008055	XLOC_008055	gene:SORBI_3010G130800	10:17958305-17960450	SCC155_mock	SCC155_chitin	OK	31.6393	21.2395	-0.574964	-2.64974	5e-05	0.000226409	yes
XLOC_008058	XLOC_008058	gene:SORBI_3010G131600	10:18073067-18074159	SCC155_mock	SCC155_chitin	OK	1.84077	10.9687	2.57501	5.42322	5e-05	0.000226409	yes
XLOC_008061	XLOC_008061	gene:SORBI_3010G132500	10:18304087-18305471	SCC155_mock	SCC155_chitin	OK	3.44571	1.33466	-1.36832	-3.15122	5e-05	0.000226409	yes
XLOC_008086	XLOC_008086	gene:SORBI_3010G136900	10:21118089-21124678	SCC155_mock	SCC155_chitin	OK	16.7713	7.9606	-1.07504	-4.66009	5e-05	0.000226409	yes
XLOC_008090	XLOC_008090	gene:SORBI_3010G137400	10:21875489-21877526	SCC155_mock	SCC155_chitin	OK	11.7933	28.885	1.29235	5.05815	5e-05	0.000226409	yes
XLOC_008095	XLOC_008095	gene:SORBI_3010G138200	10:22435195-22444078	SCC155_mock	SCC155_chitin	OK	14.6688	25.8884	0.819561	3.95546	5e-05	0.000226409	yes
XLOC_008099	XLOC_008099	gene:SORBI_3010G138800	10:23209631-23214961	SCC155_mock	SCC155_chitin	OK	2.23599	3.72544	0.736494	2.96859	5e-05	0.000226409	yes
XLOC_008151	XLOC_008151	4328940	10:42980289-42982321	SCC155_mock	SCC155_chitin	OK	133.569	197.799	0.56645	2.86376	5e-05	0.000226409	yes
XLOC_008158	XLOC_008158	gene:SORBI_3010G150800	10:43592743-43593468	SCC155_mock	SCC155_chitin	OK	66.3946	47.2204	-0.491656	-2.25859	5e-05	0.000226409	yes
XLOC_008177	XLOC_008177	gene:SORBI_3010G153600	10:44645470-44648856	SCC155_mock	SCC155_chitin	OK	1.26046	0.458014	-1.46049	-2.9974	5e-05	0.000226409	yes
XLOC_008201	XLOC_008201	gene:SORBI_3010G159700	10:46999510-47006156	SCC155_mock	SCC155_chitin	OK	6.0511	10.886	0.847203	3.71639	5e-05	0.000226409	yes
XLOC_008214	XLOC_008214	gene:SORBI_3010G161450	10:47747257-47750839	SCC155_mock	SCC155_chitin	OK	6.98964	16.0113	1.1958	5.26006	5e-05	0.000226409	yes
XLOC_008221	XLOC_008221	gene:SORBI_3010G162500	10:47975240-47980077	SCC155_mock	SCC155_chitin	OK	1.20034	0.595278	-1.0118	-3.06968	5e-05	0.000226409	yes
XLOC_008224	XLOC_008224	gene:SORBI_3010G162900	10:48098730-48102167	SCC155_mock	SCC155_chitin	OK	2.05383	5.80962	1.50012	4.82924	5e-05	0.000226409	yes
XLOC_008225	XLOC_008225	gene:SORBI_3010G163000	10:48114037-48116057	SCC155_mock	SCC155_chitin	OK	49.9447	675.642	3.75785	16.4218	5e-05	0.000226409	yes
XLOC_008227	XLOC_008227	gene:SORBI_3010G163150	10:48152242-48153139	SCC155_mock	SCC155_chitin	OK	9.60755	24.5029	1.35071	3.57504	5e-05	0.000226409	yes
XLOC_008230	XLOC_008230	4341266	10:48194403-48199431	SCC155_mock	SCC155_chitin	OK	73.1847	121.427	0.730477	3.31037	5e-05	0.000226409	yes
XLOC_008233	XLOC_008233	gene:SORBI_3010G164200	10:48540047-48543495	SCC155_mock	SCC155_chitin	OK	24.2807	50.4503	1.05506	4.8882	5e-05	0.000226409	yes
XLOC_008235	XLOC_008235	gene:SORBI_3010G164400	10:48575059-48577328	SCC155_mock	SCC155_chitin	OK	3.45924	14.6147	2.0789	6.64243	5e-05	0.000226409	yes
XLOC_008239	XLOC_008239	gene:SORBI_3010G165200	10:48811995-48813520	SCC155_mock	SCC155_chitin	OK	5.11017	2.29411	-1.15544	-3.23605	5e-05	0.000226409	yes
XLOC_008240	XLOC_008240	gene:SORBI_3010G165500	10:48920367-48930841	SCC155_mock	SCC155_chitin	OK	53.755	339.787	2.66016	9.39577	5e-05	0.000226409	yes
XLOC_008253	XLOC_008253	gene:SORBI_3010G167900	10:49617098-49624092	SCC155_mock	SCC155_chitin	OK	43.944	59.7293	0.442772	2.16297	5e-05	0.000226409	yes
XLOC_008282	XLOC_008282	-	10:50977570-50978909	SCC155_mock	SCC155_chitin	OK	0.368865	3.78754	3.3601	4.85809	5e-05	0.000226409	yes
XLOC_008283	XLOC_008283	gene:SORBI_3010G174500	10:51011400-51016873	SCC155_mock	SCC155_chitin	OK	13.9397	131.12	3.23362	15.1233	5e-05	0.000226409	yes
XLOC_008292	XLOC_008292	4341387	10:51421687-51430413	SCC155_mock	SCC155_chitin	OK	6.72928	10.286	0.612158	2.82464	5e-05	0.000226409	yes
XLOC_008293	XLOC_008293	gene:SORBI_3010G176600	10:51454613-51455455	SCC155_mock	SCC155_chitin	OK	129.86	1818.01	3.80733	14.2404	5e-05	0.000226409	yes
XLOC_008297	XLOC_008297	gene:SORBI_3010G177300	10:51512877-51517492	SCC155_mock	SCC155_chitin	OK	6.59975	1.10277	-2.58128	-7.98613	5e-05	0.000226409	yes
XLOC_008306	XLOC_008306	gene:SORBI_3010G179400	10:51743897-51745889	SCC155_mock	SCC155_chitin	OK	0.708785	2.12316	1.58279	2.99246	5e-05	0.000226409	yes
XLOC_008317	XLOC_008317	gene:SORBI_3010G183201	10:52298346-52300104	SCC155_mock	SCC155_chitin	OK	3.62157	9.82382	1.43967	3.61138	5e-05	0.000226409	yes
XLOC_008325	XLOC_008325	gene:SORBI_3010G185000	10:52485613-52489444	SCC155_mock	SCC155_chitin	OK	0.0491175	0.545404	3.47302	4.76068	5e-05	0.000226409	yes
XLOC_008332	XLOC_008332	4341477	10:52686349-52693369	SCC155_mock	SCC155_chitin	OK	2.95445	7.07927	1.26071	4.94671	5e-05	0.000226409	yes
XLOC_008353	XLOC_008353	gene:SORBI_3010G190700	10:53209403-53217288	SCC155_mock	SCC155_chitin	OK	53.6003	35.4498	-0.596463	-2.96396	5e-05	0.000226409	yes
XLOC_008356	XLOC_008356	gene:SORBI_3010G191100	10:53235607-53243265	SCC155_mock	SCC155_chitin	OK	3.09648	16.2062	2.38784	7.96057	5e-05	0.000226409	yes
XLOC_008363	XLOC_008363	gene:SORBI_3010G193300	10:53532485-53534748	SCC155_mock	SCC155_chitin	OK	56.4276	164.27	1.54159	7.65453	5e-05	0.000226409	yes
XLOC_008367	XLOC_008367	gene:SORBI_3010G194300	10:53688114-53688687	SCC155_mock	SCC155_chitin	OK	2.36051	8.11226	1.781	3.15196	5e-05	0.000226409	yes
XLOC_008392	XLOC_008392	gene:SORBI_3010G199700	10:54265215-54271541	SCC155_mock	SCC155_chitin	OK	2.50693	1.33182	-0.912527	-2.78982	5e-05	0.000226409	yes
XLOC_008403	XLOC_008403	gene:SORBI_3010G202300	10:54517074-54519083	SCC155_mock	SCC155_chitin	OK	21.1038	11.9192	-0.824209	-3.59455	5e-05	0.000226409	yes
XLOC_008406	XLOC_008406	gene:SORBI_3010G202600	10:54543677-54549893	SCC155_mock	SCC155_chitin	OK	28.686	49.0008	0.772456	3.87626	5e-05	0.000226409	yes
XLOC_008413	XLOC_008413	gene:SORBI_3010G204300	10:54660212-54663190	SCC155_mock	SCC155_chitin	OK	47.2357	76.631	0.69805	3.503	5e-05	0.000226409	yes
XLOC_008420	XLOC_008420	gene:SORBI_3010G206000	10:54905555-54908230	SCC155_mock	SCC155_chitin	OK	4.55997	11.6274	1.35043	6.0216	5e-05	0.000226409	yes
XLOC_008422	XLOC_008422	gene:SORBI_3010G206800	10:54965846-54969011	SCC155_mock	SCC155_chitin	OK	0.175103	2.67137	3.9313	4.02657	5e-05	0.000226409	yes
XLOC_008425	XLOC_008425	gene:SORBI_3010G207250	10:55003052-55008337	SCC155_mock	SCC155_chitin	OK	14.3185	23.5441	0.717483	2.72871	5e-05	0.000226409	yes
XLOC_008432	XLOC_008432	gene:SORBI_3010G208500	10:55165582-55167454	SCC155_mock	SCC155_chitin	OK	3.28691	8.85104	1.42912	4.49463	5e-05	0.000226409	yes
XLOC_008435	XLOC_008435	gene:SORBI_3010G208800	10:55207912-55212544	SCC155_mock	SCC155_chitin	OK	2.40017	1.36033	-0.819185	-2.32901	5e-05	0.000226409	yes
XLOC_008436	XLOC_008436	gene:SORBI_3010G208900	10:55217560-55219858	SCC155_mock	SCC155_chitin	OK	2.19461	4.57902	1.06107	3.11663	5e-05	0.000226409	yes
XLOC_008437	XLOC_008437	gene:SORBI_3010G209200	10:55268925-55270786	SCC155_mock	SCC155_chitin	OK	0.481051	5.36275	3.47871	5.21458	5e-05	0.000226409	yes
XLOC_008459	XLOC_008459	gene:SORBI_3010G214600	10:55745495-55749099	SCC155_mock	SCC155_chitin	OK	43.8966	28.4636	-0.624993	-3.13798	5e-05	0.000226409	yes
XLOC_008460	XLOC_008460	4341718	10:55777183-55784716	SCC155_mock	SCC155_chitin	OK	11.5786	17.8503	0.624488	2.85325	5e-05	0.000226409	yes
XLOC_008465	XLOC_008465	gene:SORBI_3010G215900	10:55928033-55930808	SCC155_mock	SCC155_chitin	OK	2.52707	1.12419	-1.16858	-3.50024	5e-05	0.000226409	yes
XLOC_008477	XLOC_008477	gene:SORBI_3010G218300	10:56105415-56111163	SCC155_mock	SCC155_chitin	OK	11.3179	57.903	2.35503	11.5071	5e-05	0.000226409	yes
XLOC_008483	XLOC_008483	gene:SORBI_3010G219100	10:56157385-56162416	SCC155_mock	SCC155_chitin	OK	14.6001	26.5291	0.861598	4.11597	5e-05	0.000226409	yes
XLOC_008493	XLOC_008493	4341778	10:56275645-56282221	SCC155_mock	SCC155_chitin	OK	5.92321	15.5363	1.39119	6.63635	5e-05	0.000226409	yes
XLOC_008517	XLOC_008517	gene:SORBI_3010G224100	10:56582806-56585572	SCC155_mock	SCC155_chitin	OK	1.61927	3.94648	1.28522	3.75936	5e-05	0.000226409	yes
XLOC_008542	XLOC_008542	gene:SORBI_3010G228000	10:57104568-57109050	SCC155_mock	SCC155_chitin	OK	6.98794	40.0879	2.52023	11.6129	5e-05	0.000226409	yes
XLOC_008555	XLOC_008555	gene:SORBI_3010G230900	10:57360536-57363171	SCC155_mock	SCC155_chitin	OK	4.76108	28.2592	2.56936	10.8296	5e-05	0.000226409	yes
XLOC_008561	XLOC_008561	gene:SORBI_3010G231900	10:57509680-57513537	SCC155_mock	SCC155_chitin	OK	15.7123	78.9915	2.32981	7.88171	5e-05	0.000226409	yes
XLOC_008563	XLOC_008563	gene:SORBI_3010G232200,gene:SORBI_3010G232400	10:57531653-57546731	SCC155_mock	SCC155_chitin	OK	33.7725	23.0454	-0.55137	-2.57979	5e-05	0.000226409	yes
XLOC_008576	XLOC_008576	gene:SORBI_3010G234600	10:57739068-57739666	SCC155_mock	SCC155_chitin	OK	7.81339	18.346	1.23144	2.83199	5e-05	0.000226409	yes
XLOC_008588	XLOC_008588	gene:SORBI_3010G236900	10:57958039-57958865	SCC155_mock	SCC155_chitin	OK	33.9674	16.4115	-1.04944	-4.53233	5e-05	0.000226409	yes
XLOC_008597	XLOC_008597	gene:SORBI_3010G238600	10:58064077-58066452	SCC155_mock	SCC155_chitin	OK	30.3473	118.823	1.96918	6.17489	5e-05	0.000226409	yes
XLOC_008603	XLOC_008603	4352082	10:58220393-58223887	SCC155_mock	SCC155_chitin	OK	1.97946	6.03057	1.60719	5.23156	5e-05	0.000226409	yes
XLOC_008609	XLOC_008609	4341908	10:58299113-58300199	SCC155_mock	SCC155_chitin	OK	28.8348	18.2104	-0.663048	-2.82832	5e-05	0.000226409	yes
XLOC_008628	XLOC_008628	gene:SORBI_3010G246000	10:58568568-58576821	SCC155_mock	SCC155_chitin	OK	3.52918	18.0303	2.35302	11.639	5e-05	0.000226409	yes
XLOC_008631	XLOC_008631	gene:SORBI_3010G246600	10:58623189-58624755	SCC155_mock	SCC155_chitin	OK	97.0607	58.9785	-0.718698	-3.77376	5e-05	0.000226409	yes
XLOC_008635	XLOC_008635	gene:SORBI_3010G247300	10:58739505-58740592	SCC155_mock	SCC155_chitin	OK	2.88267	17.3259	2.58746	6.16464	5e-05	0.000226409	yes
XLOC_008636	XLOC_008636	gene:SORBI_3010G247400	10:58744790-58748971	SCC155_mock	SCC155_chitin	OK	19.031	11.4608	-0.73164	-3.24951	5e-05	0.000226409	yes
XLOC_008643	XLOC_008643	gene:SORBI_3010G248600,gene:SORBI_3010G248700	10:58849012-58855716	SCC155_mock	SCC155_chitin	OK	8.73075	17.7607	1.02451	5.13014	5e-05	0.000226409	yes
XLOC_008644	XLOC_008644	gene:SORBI_3010G248900	10:58861964-58867857	SCC155_mock	SCC155_chitin	OK	1.08346	2.53637	1.22712	5.03203	5e-05	0.000226409	yes
XLOC_008645	XLOC_008645	gene:SORBI_3010G249000	10:58868876-58872972	SCC155_mock	SCC155_chitin	OK	0.54683	4.00232	2.87167	9.04768	5e-05	0.000226409	yes
XLOC_008650	XLOC_008650	gene:SORBI_3010G249700	10:58909149-58911727	SCC155_mock	SCC155_chitin	OK	32.1826	16.0248	-1.00598	-4.82839	5e-05	0.000226409	yes
XLOC_008653	XLOC_008653	gene:SORBI_3010G250600	10:58967130-58968275	SCC155_mock	SCC155_chitin	OK	11.8229	25.1329	1.08799	4.46051	5e-05	0.000226409	yes
XLOC_008657	XLOC_008657	gene:SORBI_3010G250900	10:58983156-58990972	SCC155_mock	SCC155_chitin	OK	40.5352	18.3162	-1.14605	-5.65845	5e-05	0.000226409	yes
XLOC_008660	XLOC_008660	gene:SORBI_3010G251300	10:59060125-59069293	SCC155_mock	SCC155_chitin	OK	42.6801	146.286	1.77715	7.4591	5e-05	0.000226409	yes
XLOC_008695	XLOC_008695	4342018	10:59522250-59540153	SCC155_mock	SCC155_chitin	OK	13.8569	66.924	2.27192	5.08726	5e-05	0.000226409	yes
XLOC_008697	XLOC_008697	gene:SORBI_3010G258300	10:59571803-59575164	SCC155_mock	SCC155_chitin	OK	38.967	79.4893	1.02851	5.17792	5e-05	0.000226409	yes
XLOC_008704	XLOC_008704	gene:SORBI_3010G259500	10:59644293-59646102	SCC155_mock	SCC155_chitin	OK	27.8436	60.8199	1.1272	5.34978	5e-05	0.000226409	yes
XLOC_008720	XLOC_008720	gene:SORBI_3010G260200	10:59690317-59691570	SCC155_mock	SCC155_chitin	OK	13.32	2.3401	-2.50895	-5.69275	5e-05	0.000226409	yes
XLOC_008736	XLOC_008736	gene:SORBI_3010G262800	10:59936200-59940581	SCC155_mock	SCC155_chitin	OK	7.17413	4.93896	-0.538596	-2.37066	5e-05	0.000226409	yes
XLOC_008751	XLOC_008751	gene:SORBI_3010G264700	10:60090577-60096139	SCC155_mock	SCC155_chitin	OK	2.78961	6.80114	1.28571	6.26761	5e-05	0.000226409	yes
XLOC_008754	XLOC_008754	gene:SORBI_3010G265800	10:60129841-60133133	SCC155_mock	SCC155_chitin	OK	22.0409	40.0632	0.862096	4.23842	5e-05	0.000226409	yes
XLOC_008758	XLOC_008758	gene:SORBI_3010G266800	10:60175394-60179285	SCC155_mock	SCC155_chitin	OK	7.91252	26.4223	1.73955	7.96076	5e-05	0.000226409	yes
XLOC_008759	XLOC_008759	gene:SORBI_3010G267100	10:60201096-60203514	SCC155_mock	SCC155_chitin	OK	7.82072	4.06756	-0.943137	-3.29112	5e-05	0.000226409	yes
XLOC_008761	XLOC_008761	gene:SORBI_3010G267500	10:60224557-60228876	SCC155_mock	SCC155_chitin	OK	29.1644	45.7419	0.649306	3.18886	5e-05	0.000226409	yes
XLOC_008762	XLOC_008762	gene:SORBI_3010G267600	10:60231071-60234505	SCC155_mock	SCC155_chitin	OK	9.20134	25.8525	1.49039	5.95998	5e-05	0.000226409	yes
XLOC_008773	XLOC_008773	gene:SORBI_3010G269500	10:60373025-60376010	SCC155_mock	SCC155_chitin	OK	6.40528	3.45591	-0.890195	-3.47761	5e-05	0.000226409	yes
XLOC_008786	XLOC_008786	gene:SORBI_3010G272300	10:60589827-60592572	SCC155_mock	SCC155_chitin	OK	0.825358	16.0203	4.27874	11.711	5e-05	0.000226409	yes
XLOC_008789	XLOC_008789	gene:SORBI_3010G273700	10:60681547-60684969	SCC155_mock	SCC155_chitin	OK	1.49233	8.04649	2.43079	7.21667	5e-05	0.000226409	yes
XLOC_008791	XLOC_008791	gene:SORBI_3010G273900	10:60695279-60700347	SCC155_mock	SCC155_chitin	OK	6.62685	10.2905	0.634918	3.02659	5e-05	0.000226409	yes
XLOC_008796	XLOC_008796	gene:SORBI_3010G274800	10:60796737-60799723	SCC155_mock	SCC155_chitin	OK	1.57947	0.818794	-0.947866	-2.47697	5e-05	0.000226409	yes
XLOC_008797	XLOC_008797	gene:SORBI_3010G274900	10:60801651-60805541	SCC155_mock	SCC155_chitin	OK	5.15004	8.03328	0.641406	2.51837	5e-05	0.000226409	yes
XLOC_008808	XLOC_008808	gene:SORBI_3010G276900	10:60991900-60995350	SCC155_mock	SCC155_chitin	OK	7.98675	5.08179	-0.652271	-2.65746	5e-05	0.000226409	yes
XLOC_008812	XLOC_008812	gene:SORBI_3010G277500	10:61019252-61027587	SCC155_mock	SCC155_chitin	OK	8.19015	4.36445	-0.90809	-4.39279	5e-05	0.000226409	yes
XLOC_008815	XLOC_008815	gene:SORBI_3010G278200	10:61068844-61073516	SCC155_mock	SCC155_chitin	OK	13.8689	21.2441	0.615211	3.13454	5e-05	0.000226409	yes
XLOC_008832	XLOC_008832	-	10:3434199-3436934	SCC155_mock	SCC155_chitin	OK	0.126114	1.19245	3.24113	5.11334	5e-05	0.000226409	yes
XLOC_008835	XLOC_008835	-	10:3755974-3756231	SCC155_mock	SCC155_chitin	OK	0	3.04646	inf	#NAME?	5e-05	0.000226409	yes
XLOC_008874	XLOC_008874	-	10:22666973-22667416	SCC155_mock	SCC155_chitin	OK	1.58103	0	#NAME?	#NAME?	5e-05	0.000226409	yes
XLOC_008888	XLOC_008888	-	10:47740186-47740620	SCC155_mock	SCC155_chitin	OK	0	1.02818	inf	#NAME?	5e-05	0.000226409	yes
XLOC_008891	XLOC_008891	-	10:50979147-50980660	SCC155_mock	SCC155_chitin	OK	0.724286	7.32495	3.33819	7.75176	5e-05	0.000226409	yes
XLOC_008895	XLOC_008895	-	10:54238134-54238290	SCC155_mock	SCC155_chitin	OK	48.1582	227.115	2.23757	4.11199	5e-05	0.000226409	yes
XLOC_008896	XLOC_008896	-	10:54238615-54238751	SCC155_mock	SCC155_chitin	OK	123.521	549.371	2.15302	4.92711	5e-05	0.000226409	yes
XLOC_008921	XLOC_008921	gene:SORBI_3002G001800	2:262197-272669	SCC155_mock	SCC155_chitin	OK	12.5256	5.65011	-1.14852	-4.99807	5e-05	0.000226409	yes
XLOC_008923	XLOC_008923	gene:SORBI_3002G002700	2:371185-376029	SCC155_mock	SCC155_chitin	OK	5.35978	2.58382	-1.05267	-3.66353	5e-05	0.000226409	yes
XLOC_008939	XLOC_008939	gene:SORBI_3002G005000	2:540015-544441	SCC155_mock	SCC155_chitin	OK	11.9817	7.74139	-0.630163	-2.93974	5e-05	0.000226409	yes
XLOC_008952	XLOC_008952	gene:SORBI_3002G007800	2:734227-738644	SCC155_mock	SCC155_chitin	OK	0.44096	0.984133	1.15821	2.77513	5e-05	0.000226409	yes
XLOC_008980	XLOC_008980	gene:SORBI_3002G012700	2:1159089-1163402	SCC155_mock	SCC155_chitin	OK	0.952012	39.7313	5.38315	20.3853	5e-05	0.000226409	yes
XLOC_009002	XLOC_009002	gene:SORBI_3002G016300	2:1473638-1475820	SCC155_mock	SCC155_chitin	OK	14.1511	21.2647	0.587545	2.60861	5e-05	0.000226409	yes
XLOC_009008	XLOC_009008	gene:SORBI_3002G017500	2:1584486-1586910	SCC155_mock	SCC155_chitin	OK	7.48547	17.2305	1.2028	5.80459	5e-05	0.000226409	yes
XLOC_009009	XLOC_009009	gene:SORBI_3002G017600	2:1587624-1590917	SCC155_mock	SCC155_chitin	OK	0.552137	2.22464	2.01047	6.2977	5e-05	0.000226409	yes
XLOC_009015	XLOC_009015	gene:SORBI_3002G018300	2:1688090-1690521	SCC155_mock	SCC155_chitin	OK	1.25446	2.49823	0.993842	3.20054	5e-05	0.000226409	yes
XLOC_009016	XLOC_009016	gene:SORBI_3002G018500	2:1702184-1703038	SCC155_mock	SCC155_chitin	OK	390.976	869.034	1.15233	5.59091	5e-05	0.000226409	yes
XLOC_009024	XLOC_009024	gene:SORBI_3002G020200	2:1875853-1877954	SCC155_mock	SCC155_chitin	OK	3.26607	5.95147	0.865691	3.12815	5e-05	0.000226409	yes
XLOC_009032	XLOC_009032	gene:SORBI_3002G022400	2:2035891-2040742	SCC155_mock	SCC155_chitin	OK	13.378	66.935	2.3229	10.3374	5e-05	0.000226409	yes
XLOC_009036	XLOC_009036	gene:SORBI_3002G023000	2:2114161-2118366	SCC155_mock	SCC155_chitin	OK	4.65635	12.486	1.42305	6.35769	5e-05	0.000226409	yes
XLOC_009038	XLOC_009038	gene:SORBI_3002G023300	2:2144770-2145509	SCC155_mock	SCC155_chitin	OK	829.232	1214.99	0.551095	2.80674	5e-05	0.000226409	yes
XLOC_009055	XLOC_009055	gene:SORBI_3002G028400	2:2601813-2605393	SCC155_mock	SCC155_chitin	OK	2.79634	0.553739	-2.33626	-4.61224	5e-05	0.000226409	yes
XLOC_009066	XLOC_009066	gene:SORBI_3002G030500	2:2796257-2798540	SCC155_mock	SCC155_chitin	OK	86.7334	63.0555	-0.459965	-2.31134	5e-05	0.000226409	yes
XLOC_009072	XLOC_009072	gene:SORBI_3002G031100	2:2842042-2850338	SCC155_mock	SCC155_chitin	OK	1.80701	3.62955	1.00619	4.52894	5e-05	0.000226409	yes
XLOC_009079	XLOC_009079	gene:SORBI_3002G033000	2:3017251-3022986	SCC155_mock	SCC155_chitin	OK	3.16466	1.49236	-1.08445	-2.74577	5e-05	0.000226409	yes
XLOC_009088	XLOC_009088	gene:SORBI_3002G035200	2:3284708-3289583	SCC155_mock	SCC155_chitin	OK	13.8417	21.7552	0.652337	3.277	5e-05	0.000226409	yes
XLOC_009090	XLOC_009090	gene:SORBI_3002G035700	2:3369775-3371045	SCC155_mock	SCC155_chitin	OK	7.35482	100.515	3.77257	14.2787	5e-05	0.000226409	yes
XLOC_009091	XLOC_009091	gene:SORBI_3002G035900	2:3384167-3387992	SCC155_mock	SCC155_chitin	OK	10.814	19.441	0.846207	3.9585	5e-05	0.000226409	yes
XLOC_009098	XLOC_009098	gene:SORBI_3002G037800	2:3718578-3720113	SCC155_mock	SCC155_chitin	OK	28.6794	15.8666	-0.854025	-3.5486	5e-05	0.000226409	yes
XLOC_009101	XLOC_009101	gene:SORBI_3002G038600	2:3769685-3772439	SCC155_mock	SCC155_chitin	OK	34.4292	22.6018	-0.607195	-2.80847	5e-05	0.000226409	yes
XLOC_009108	XLOC_009108	gene:SORBI_3002G039500,gene:SORBI_3002G039600	2:3850879-3856288	SCC155_mock	SCC155_chitin	OK	9.80065	4.52864	-1.1138	-3.26103	5e-05	0.000226409	yes
XLOC_009145	XLOC_009145	gene:SORBI_3002G047400	2:4480448-4482844	SCC155_mock	SCC155_chitin	OK	405.092	273.902	-0.564591	-2.49045	5e-05	0.000226409	yes
XLOC_009174	XLOC_009174	gene:SORBI_3002G052400	2:4972807-4976158	SCC155_mock	SCC155_chitin	OK	2.02833	0.838141	-1.27503	-3.33753	5e-05	0.000226409	yes
XLOC_009190	XLOC_009190	gene:SORBI_3002G055700	2:5306079-5307672	SCC155_mock	SCC155_chitin	OK	70.7925	319.185	2.17273	10.4761	5e-05	0.000226409	yes
XLOC_009206	XLOC_009206	gene:SORBI_3002G058700	2:5667642-5677347	SCC155_mock	SCC155_chitin	OK	6.12198	8.78013	0.520243	2.4467	5e-05	0.000226409	yes
XLOC_009210	XLOC_009210	gene:SORBI_3002G060900,gene:SORBI_3002G061000	2:5845115-5854928	SCC155_mock	SCC155_chitin	OK	2.46209	6.24725	1.34334	6.34443	5e-05	0.000226409	yes
XLOC_009234	XLOC_009234	gene:SORBI_3002G065200	2:6455574-6457310	SCC155_mock	SCC155_chitin	OK	5.72295	1.99123	-1.5231	-3.78491	5e-05	0.000226409	yes
XLOC_009235	XLOC_009235	gene:SORBI_3002G065700	2:6482062-6484042	SCC155_mock	SCC155_chitin	OK	0.906426	7.62128	3.07177	7.84362	5e-05	0.000226409	yes
XLOC_009259	XLOC_009259	gene:SORBI_3002G070300	2:7070050-7078767	SCC155_mock	SCC155_chitin	OK	6.22226	9.48539	0.608268	2.8649	5e-05	0.000226409	yes
XLOC_009271	XLOC_009271	gene:SORBI_3002G072400	2:7359871-7365189	SCC155_mock	SCC155_chitin	OK	30.7928	20.8759	-0.560755	-2.8067	5e-05	0.000226409	yes
XLOC_009272	XLOC_009272	gene:SORBI_3002G072500	2:7365742-7367791	SCC155_mock	SCC155_chitin	OK	9.39935	5.2577	-0.838129	-2.94469	5e-05	0.000226409	yes
XLOC_009280	XLOC_009280	gene:SORBI_3002G074200	2:7701056-7703000	SCC155_mock	SCC155_chitin	OK	33.7199	22.3584	-0.592785	-2.49656	5e-05	0.000226409	yes
XLOC_009287	XLOC_009287	gene:SORBI_3002G075800	2:7874436-7878146	SCC155_mock	SCC155_chitin	OK	25.0222	8.19876	-1.60973	-7.03784	5e-05	0.000226409	yes
XLOC_009299	XLOC_009299	gene:SORBI_3002G078100	2:8132599-8136661	SCC155_mock	SCC155_chitin	OK	2.18093	0.808763	-1.43115	-4.07333	5e-05	0.000226409	yes
XLOC_009303	XLOC_009303	gene:SORBI_3002G078500	2:8153248-8153921	SCC155_mock	SCC155_chitin	OK	25.2459	7.02677	-1.84512	-4.56167	5e-05	0.000226409	yes
XLOC_009308	XLOC_009308	gene:SORBI_3002G079100	2:8228736-8234639	SCC155_mock	SCC155_chitin	OK	6.08465	3.02556	-1.00797	-4.50801	5e-05	0.000226409	yes
XLOC_009312	XLOC_009312	4342753	2:8435786-8437465	SCC155_mock	SCC155_chitin	OK	51.0383	118.394	1.21394	6.06752	5e-05	0.000226409	yes
XLOC_009334	XLOC_009334	gene:SORBI_3002G085400	2:9076788-9079845	SCC155_mock	SCC155_chitin	OK	4.23174	1.74869	-1.27498	-4.50322	5e-05	0.000226409	yes
XLOC_009340	XLOC_009340	gene:SORBI_3002G087500	2:9249009-9253720	SCC155_mock	SCC155_chitin	OK	4.29685	0.841611	-2.35206	-7.17741	5e-05	0.000226409	yes
XLOC_009344	XLOC_009344	gene:SORBI_3002G088200	2:9285319-9285682	SCC155_mock	SCC155_chitin	OK	82.4772	48.5008	-0.765985	-2.61676	5e-05	0.000226409	yes
XLOC_009346	XLOC_009346	gene:SORBI_3002G088700	2:9347866-9353739	SCC155_mock	SCC155_chitin	OK	7.56114	16.5246	1.12794	5.17772	5e-05	0.000226409	yes
XLOC_009347	XLOC_009347	gene:SORBI_3002G088900	2:9358034-9358789	SCC155_mock	SCC155_chitin	OK	49.1959	869.832	4.14413	18.57	5e-05	0.000226409	yes
XLOC_009348	XLOC_009348	gene:SORBI_3002G089100	2:9366835-9367575	SCC155_mock	SCC155_chitin	OK	46.8285	988.954	4.40044	19.4071	5e-05	0.000226409	yes
XLOC_009354	XLOC_009354	gene:SORBI_3002G090200	2:9422159-9425374	SCC155_mock	SCC155_chitin	OK	17.8365	42.8463	1.26434	5.57605	5e-05	0.000226409	yes
XLOC_009380	XLOC_009380	4342850	2:9808887-9815473	SCC155_mock	SCC155_chitin	OK	11.7618	18.9837	0.690646	3.45081	5e-05	0.000226409	yes
XLOC_009386	XLOC_009386	gene:SORBI_3002G095700	2:9892323-9895125	SCC155_mock	SCC155_chitin	OK	12.7023	6.96856	-0.866153	-3.1878	5e-05	0.000226409	yes
XLOC_009399	XLOC_009399	gene:SORBI_3002G098450	2:10517114-10518839	SCC155_mock	SCC155_chitin	OK	0.803231	3.40319	2.083	2.40887	5e-05	0.000226409	yes
XLOC_009400	XLOC_009400	gene:SORBI_3002G098701	2:10546121-10550104	SCC155_mock	SCC155_chitin	OK	1.31512	2.02364	0.621755	2.39113	5e-05	0.000226409	yes
XLOC_009431	XLOC_009431	gene:SORBI_3002G104500	2:12371508-12376379	SCC155_mock	SCC155_chitin	OK	7.50995	13.8882	0.886983	4.21676	5e-05	0.000226409	yes
XLOC_009433	XLOC_009433	gene:SORBI_3002G104900	2:12427886-12428735	SCC155_mock	SCC155_chitin	OK	205.923	634.243	1.62293	8.14563	5e-05	0.000226409	yes
XLOC_009434	XLOC_009434	gene:SORBI_3002G105200	2:12465867-12471456	SCC155_mock	SCC155_chitin	OK	8.48293	12.6755	0.579404	2.7782	5e-05	0.000226409	yes
XLOC_009436	XLOC_009436	gene:SORBI_3002G105700	2:12589898-12595027	SCC155_mock	SCC155_chitin	OK	0.882868	0.348363	-1.34161	-3.93497	5e-05	0.000226409	yes
XLOC_009445	XLOC_009445	gene:SORBI_3002G107600	2:12991465-13017053	SCC155_mock	SCC155_chitin	OK	0.678954	2.18673	1.68739	3.22325	5e-05	0.000226409	yes
XLOC_009454	XLOC_009454	gene:SORBI_3002G109200,gene:SORBI_3002G109300	2:13283082-13294748	SCC155_mock	SCC155_chitin	OK	0.155154	0.632723	2.02787	3.19141	5e-05	0.000226409	yes
XLOC_009457	XLOC_009457	gene:SORBI_3002G109600	2:13350536-13354560	SCC155_mock	SCC155_chitin	OK	20.4309	14.4256	-0.502122	-2.25539	5e-05	0.000226409	yes
XLOC_009465	XLOC_009465	gene:SORBI_3002G111600	2:13562561-13565104	SCC155_mock	SCC155_chitin	OK	7.99715	11.938	0.578002	2.49641	5e-05	0.000226409	yes
XLOC_009473	XLOC_009473	gene:SORBI_3002G113500	2:13832203-13833284	SCC155_mock	SCC155_chitin	OK	2.8316	6.76904	1.25733	2.93627	5e-05	0.000226409	yes
XLOC_009509	XLOC_009509	gene:SORBI_3002G121000	2:15888442-15897878	SCC155_mock	SCC155_chitin	OK	9.67477	17.7581	0.876181	3.82605	5e-05	0.000226409	yes
XLOC_009554	XLOC_009554	gene:SORBI_3002G131000	2:18574752-18579534	SCC155_mock	SCC155_chitin	OK	2.23788	1.18284	-0.919881	-2.96941	5e-05	0.000226409	yes
XLOC_009573	XLOC_009573	gene:SORBI_3002G134600	2:20018272-20022194	SCC155_mock	SCC155_chitin	OK	33.3881	50.4213	0.5947	3.03443	5e-05	0.000226409	yes
XLOC_009575	XLOC_009575	gene:SORBI_3002G134800	2:20072544-20080473	SCC155_mock	SCC155_chitin	OK	4.92839	8.09632	0.716149	2.74219	5e-05	0.000226409	yes
XLOC_009585	XLOC_009585	gene:SORBI_3002G135800	2:20500060-20501405	SCC155_mock	SCC155_chitin	OK	4.79124	110.077	4.52197	13.7335	5e-05	0.000226409	yes
XLOC_009587	XLOC_009587	gene:SORBI_3002G136200	2:20562012-20574672	SCC155_mock	SCC155_chitin	OK	9.89447	15.5237	0.649779	2.72867	5e-05	0.000226409	yes
XLOC_009590	XLOC_009590	gene:SORBI_3002G136800	2:20707252-20713928	SCC155_mock	SCC155_chitin	OK	0.454107	0.995015	1.13168	2.61534	5e-05	0.000226409	yes
XLOC_009591	XLOC_009591	gene:SORBI_3002G137000	2:20852999-20858017	SCC155_mock	SCC155_chitin	OK	12.4173	27.5543	1.14993	5.77267	5e-05	0.000226409	yes
XLOC_009592	XLOC_009592	gene:SORBI_3002G137100	2:20859367-20864121	SCC155_mock	SCC155_chitin	OK	16.7329	25.7244	0.620449	3.08169	5e-05	0.000226409	yes
XLOC_009599	XLOC_009599	gene:SORBI_3002G137800	2:21153581-21157635	SCC155_mock	SCC155_chitin	OK	0.867963	5.32506	2.61709	6.76051	5e-05	0.000226409	yes
XLOC_009606	XLOC_009606	gene:SORBI_3002G139400	2:21922504-21923790	SCC155_mock	SCC155_chitin	OK	0.983237	11.707	3.57369	6.60843	5e-05	0.000226409	yes
XLOC_009613	XLOC_009613	gene:SORBI_3002G140300	2:22471233-22473421	SCC155_mock	SCC155_chitin	OK	59.1413	1032.39	4.12568	19.1361	5e-05	0.000226409	yes
XLOC_009614	XLOC_009614	gene:SORBI_3002G140400	2:22482459-22483405	SCC155_mock	SCC155_chitin	OK	80.6329	839.41	3.37994	16.6071	5e-05	0.000226409	yes
XLOC_009616	XLOC_009616	gene:SORBI_3002G140700	2:22491962-22504238	SCC155_mock	SCC155_chitin	OK	26.1396	17.6912	-0.563209	-2.7014	5e-05	0.000226409	yes
XLOC_009631	XLOC_009631	4346402	2:23926254-23941540	SCC155_mock	SCC155_chitin	OK	23.5884	13.7014	-0.78376	-3.87162	5e-05	0.000226409	yes
XLOC_009654	XLOC_009654	gene:SORBI_3002G146200	2:29490499-29495206	SCC155_mock	SCC155_chitin	OK	1.09275	1.89242	0.792265	2.60482	5e-05	0.000226409	yes
XLOC_009657	XLOC_009657	gene:SORBI_3002G147200	2:31142146-31160869	SCC155_mock	SCC155_chitin	OK	3.32583	4.66897	0.489389	2.25414	5e-05	0.000226409	yes
XLOC_009666	XLOC_009666	gene:SORBI_3002G148300	2:38300055-38301205	SCC155_mock	SCC155_chitin	OK	16.3091	6.04436	-1.43202	-4.58946	5e-05	0.000226409	yes
XLOC_009702	XLOC_009702	4346640	2:47251818-47256309	SCC155_mock	SCC155_chitin	OK	6.13742	22.2651	1.85908	5.27008	5e-05	0.000226409	yes
XLOC_009722	XLOC_009722	gene:SORBI_3002G159200	2:49255108-49265199	SCC155_mock	SCC155_chitin	OK	11.8923	20.6892	0.798853	3.98034	5e-05	0.000226409	yes
XLOC_009723	XLOC_009723	gene:SORBI_3002G159300	2:49269111-49279954	SCC155_mock	SCC155_chitin	OK	32.4475	102.986	1.66626	8.16914	5e-05	0.000226409	yes
XLOC_009732	XLOC_009732	gene:SORBI_3002G161200	2:49739518-49742628	SCC155_mock	SCC155_chitin	OK	4.08232	7.98096	0.967171	3.75663	5e-05	0.000226409	yes
XLOC_009735	XLOC_009735	gene:SORBI_3002G161700	2:49995261-50001554	SCC155_mock	SCC155_chitin	OK	7.48838	4.94839	-0.597693	-2.46484	5e-05	0.000226409	yes
XLOC_009746	XLOC_009746	gene:SORBI_3002G162800	2:50521475-50522909	SCC155_mock	SCC155_chitin	OK	116.749	83.236	-0.488134	-2.46997	5e-05	0.000226409	yes
XLOC_009755	XLOC_009755	gene:SORBI_3002G164900	2:51397574-51401626	SCC155_mock	SCC155_chitin	OK	1.69561	0.670381	-1.33875	-2.70033	5e-05	0.000226409	yes
XLOC_009771	XLOC_009771	gene:SORBI_3002G168500	2:52754370-52757505	SCC155_mock	SCC155_chitin	OK	5.50704	7.80345	0.502837	2.31331	5e-05	0.000226409	yes
XLOC_009775	XLOC_009775	gene:SORBI_3002G169300	2:53468293-53470853	SCC155_mock	SCC155_chitin	OK	28.032	63.4201	1.17787	5.48228	5e-05	0.000226409	yes
XLOC_009799	XLOC_009799	gene:SORBI_3002G174300	2:55188597-55190855	SCC155_mock	SCC155_chitin	OK	10.7608	41.6458	1.95239	8.50256	5e-05	0.000226409	yes
XLOC_009814	XLOC_009814	gene:SORBI_3002G176500	2:55586214-55594967	SCC155_mock	SCC155_chitin	OK	24.8152	159.779	2.68678	11.2109	5e-05	0.000226409	yes
XLOC_009818	XLOC_009818	gene:SORBI_3002G177300	2:55712569-55714436	SCC155_mock	SCC155_chitin	OK	6.07728	2.65585	-1.19425	-3.26253	5e-05	0.000226409	yes
XLOC_009824	XLOC_009824	gene:SORBI_3002G178601	2:55998523-56003805	SCC155_mock	SCC155_chitin	OK	3.89936	2.52654	-0.626071	-2.31989	5e-05	0.000226409	yes
XLOC_009841	XLOC_009841	gene:SORBI_3002G181000	2:56219242-56223750	SCC155_mock	SCC155_chitin	OK	6.43096	3.47989	-0.885994	-4.02952	5e-05	0.000226409	yes
XLOC_009842	XLOC_009842	gene:SORBI_3002G181132	2:56226189-56234451	SCC155_mock	SCC155_chitin	OK	3.67553	2.33235	-0.656168	-2.84737	5e-05	0.000226409	yes
XLOC_009856	XLOC_009856	gene:SORBI_3002G183200	2:56550392-56552823	SCC155_mock	SCC155_chitin	OK	0.725601	3.5982	2.31003	6.02008	5e-05	0.000226409	yes
XLOC_009859	XLOC_009859	gene:SORBI_3002G183900	2:56692556-56696129	SCC155_mock	SCC155_chitin	OK	24.4583	12.3001	-0.991661	-5.02231	5e-05	0.000226409	yes
XLOC_009861	XLOC_009861	gene:SORBI_3002G184200	2:56756934-56757686	SCC155_mock	SCC155_chitin	OK	8.44341	77.6109	3.20036	9.59782	5e-05	0.000226409	yes
XLOC_009862	XLOC_009862	gene:SORBI_3002G184400	2:56790726-56793846	SCC155_mock	SCC155_chitin	OK	29.1567	45.0441	0.627513	3.2934	5e-05	0.000226409	yes
XLOC_009864	XLOC_009864	4346885	2:56856270-56858640	SCC155_mock	SCC155_chitin	OK	22.6605	11.5384	-0.973739	-3.81829	5e-05	0.000226409	yes
XLOC_009868	XLOC_009868	gene:SORBI_3002G185300	2:56954912-56957825	SCC155_mock	SCC155_chitin	OK	5.96646	10.6309	0.833323	3.58675	5e-05	0.000226409	yes
XLOC_009873	XLOC_009873	gene:SORBI_3002G186600	2:57083635-57086473	SCC155_mock	SCC155_chitin	OK	9.85908	5.33609	-0.885672	-3.21925	5e-05	0.000226409	yes
XLOC_009888	XLOC_009888	gene:SORBI_3002G189500	2:57558192-57559201	SCC155_mock	SCC155_chitin	OK	3.19708	9.0945	1.50824	3.56653	5e-05	0.000226409	yes
XLOC_009890	XLOC_009890	gene:SORBI_3002G189700	2:57584833-57589139	SCC155_mock	SCC155_chitin	OK	20.8021	14.5973	-0.511025	-2.55038	5e-05	0.000226409	yes
XLOC_009892	XLOC_009892	gene:SORBI_3002G190300	2:57663811-57666218	SCC155_mock	SCC155_chitin	OK	42.6549	18.5675	-1.19993	-5.62003	5e-05	0.000226409	yes
XLOC_009904	XLOC_009904	gene:SORBI_3002G194100	2:58106603-58111148	SCC155_mock	SCC155_chitin	OK	39.93	89.7042	1.1677	5.96011	5e-05	0.000226409	yes
XLOC_009912	XLOC_009912	gene:SORBI_3002G195900	2:58429603-58430468	SCC155_mock	SCC155_chitin	OK	12.4603	86.2587	2.79133	11.0219	5e-05	0.000226409	yes
XLOC_009913	XLOC_009913	gene:SORBI_3002G196000	2:58453174-58454976	SCC155_mock	SCC155_chitin	OK	0.484914	1.84548	1.92819	3.88082	5e-05	0.000226409	yes
XLOC_009914	XLOC_009914	gene:SORBI_3002G196100	2:58500457-58502066	SCC155_mock	SCC155_chitin	OK	4.77637	11.7658	1.30062	4.6833	5e-05	0.000226409	yes
XLOC_009919	XLOC_009919	gene:SORBI_3002G197600,gene:SORBI_3002G197650	2:58681325-58687277	SCC155_mock	SCC155_chitin	OK	1.90063	17.795	3.22692	8.9548	5e-05	0.000226409	yes
XLOC_009934	XLOC_009934	4347053	2:59112331-59115832	SCC155_mock	SCC155_chitin	OK	1.8354	0.983694	-0.899815	-2.39869	5e-05	0.000226409	yes
XLOC_009938	XLOC_009938	gene:SORBI_3002G201900	2:59174208-59183147	SCC155_mock	SCC155_chitin	OK	35.2735	94.7777	1.42596	7.07182	5e-05	0.000226409	yes
XLOC_009941	XLOC_009941	gene:SORBI_3002G202100	2:59196171-59205935	SCC155_mock	SCC155_chitin	OK	2.53698	11.8489	2.22357	2.84052	5e-05	0.000226409	yes
XLOC_009948	XLOC_009948	gene:SORBI_3002G203100	2:59341896-59344310	SCC155_mock	SCC155_chitin	OK	10.348	3.03718	-1.76855	-6.08865	5e-05	0.000226409	yes
XLOC_009960	XLOC_009960	4347093	2:59706938-59711587	SCC155_mock	SCC155_chitin	OK	9.2405	4.9779	-0.892435	-3.74235	5e-05	0.000226409	yes
XLOC_009969	XLOC_009969	gene:SORBI_3002G206600	2:59821879-59823560	SCC155_mock	SCC155_chitin	OK	2.63053	6.87205	1.38539	3.4994	5e-05	0.000226409	yes
XLOC_009972	XLOC_009972	gene:SORBI_3002G207300	2:59906188-59908851	SCC155_mock	SCC155_chitin	OK	45.2726	229.427	2.34132	11.927	5e-05	0.000226409	yes
XLOC_009978	XLOC_009978	gene:SORBI_3002G209100	2:60098418-60106861	SCC155_mock	SCC155_chitin	OK	2.82047	55.6292	4.30184	13.9878	5e-05	0.000226409	yes
XLOC_009979	XLOC_009979	gene:SORBI_3002G209200	2:60110031-60117238	SCC155_mock	SCC155_chitin	OK	1.86899	22.9379	3.6174	15.9078	5e-05	0.000226409	yes
XLOC_009985	XLOC_009985	gene:SORBI_3002G211000	2:60382765-60386940	SCC155_mock	SCC155_chitin	OK	145.433	93.7148	-0.634001	-3.16523	5e-05	0.000226409	yes
XLOC_009990	XLOC_009990	gene:SORBI_3002G212000	2:60448410-60451866	SCC155_mock	SCC155_chitin	OK	58.7263	38.94	-0.592753	-3.00951	5e-05	0.000226409	yes
XLOC_009996	XLOC_009996	gene:SORBI_3002G213400	2:60550175-60561022	SCC155_mock	SCC155_chitin	OK	13.0365	8.12173	-0.6827	-2.6471	5e-05	0.000226409	yes
XLOC_009999	XLOC_009999	gene:SORBI_3002G213800	2:60604690-60606406	SCC155_mock	SCC155_chitin	OK	62.9197	30.7385	-1.03347	-4.74663	5e-05	0.000226409	yes
XLOC_010004	XLOC_010004	gene:SORBI_3002G214900	2:60704387-60708920	SCC155_mock	SCC155_chitin	OK	9.73218	14.3894	0.564169	2.68049	5e-05	0.000226409	yes
XLOC_010005	XLOC_010005	gene:SORBI_3002G215000	2:60708920-60711471	SCC155_mock	SCC155_chitin	OK	87.846	122.876	0.484153	2.45682	5e-05	0.000226409	yes
XLOC_010008	XLOC_010008	gene:SORBI_3002G215800	2:60794567-60797333	SCC155_mock	SCC155_chitin	OK	3.32546	1.85513	-0.842037	-3.06075	5e-05	0.000226409	yes
XLOC_010012	XLOC_010012	gene:SORBI_3002G216400	2:60848834-60851680	SCC155_mock	SCC155_chitin	OK	9.28789	15.9331	0.778601	3.11502	5e-05	0.000226409	yes
XLOC_010018	XLOC_010018	gene:SORBI_3002G217200	2:60956724-60961722	SCC155_mock	SCC155_chitin	OK	119.765	73.3508	-0.707319	-3.42469	5e-05	0.000226409	yes
XLOC_010020	XLOC_010020	gene:SORBI_3002G217400	2:60973132-60976816	SCC155_mock	SCC155_chitin	OK	22.2105	72.0265	1.69729	8.43877	5e-05	0.000226409	yes
XLOC_010022	XLOC_010022	gene:SORBI_3002G217700	2:60988530-60994239	SCC155_mock	SCC155_chitin	OK	18.884	47.3815	1.32716	6.68568	5e-05	0.000226409	yes
XLOC_010023	XLOC_010023	gene:SORBI_3002G218100	2:61013235-61017688	SCC155_mock	SCC155_chitin	OK	2.86068	0.996637	-1.52122	-4.25759	5e-05	0.000226409	yes
XLOC_010052	XLOC_010052	4347226	2:61387959-61394645	SCC155_mock	SCC155_chitin	OK	24.6087	16.3026	-0.594066	-2.92578	5e-05	0.000226409	yes
XLOC_010064	XLOC_010064	gene:SORBI_3002G224100	2:61537459-61540573	SCC155_mock	SCC155_chitin	OK	13.9793	60.6266	2.11665	6.42918	5e-05	0.000226409	yes
XLOC_010066	XLOC_010066	gene:SORBI_3002G224300	2:61589262-61591366	SCC155_mock	SCC155_chitin	OK	1.22816	3.1643	1.36539	3.00454	5e-05	0.000226409	yes
XLOC_010067	XLOC_010067	gene:SORBI_3002G224400	2:61593370-61596901	SCC155_mock	SCC155_chitin	OK	8.51508	49.7478	2.54654	11.567	5e-05	0.000226409	yes
XLOC_010070	XLOC_010070	gene:SORBI_3002G225000,gene:SORBI_3002G225100	2:61686448-61698691	SCC155_mock	SCC155_chitin	OK	9.06146	4.94046	-0.8751	-3.93924	5e-05	0.000226409	yes
XLOC_010071	XLOC_010071	4347259	2:61728111-61732631	SCC155_mock	SCC155_chitin	OK	25.8807	60.0373	1.21398	5.92659	5e-05	0.000226409	yes
XLOC_010077	XLOC_010077	gene:SORBI_3002G226000	2:61800604-61803752	SCC155_mock	SCC155_chitin	OK	40.3089	55.7635	0.468223	2.35611	5e-05	0.000226409	yes
XLOC_010080	XLOC_010080	gene:SORBI_3002G226400	2:61818384-61819252	SCC155_mock	SCC155_chitin	OK	73.11	111.014	0.602605	3.07961	5e-05	0.000226409	yes
XLOC_010089	XLOC_010089	gene:SORBI_3002G228300,gene:SORBI_3002G228400	2:61978187-61984595	SCC155_mock	SCC155_chitin	OK	15.4247	6.48906	-1.24916	-4.95262	5e-05	0.000226409	yes
XLOC_010092	XLOC_010092	gene:SORBI_3002G228900	2:62010090-62014357	SCC155_mock	SCC155_chitin	OK	13.1085	20.8017	0.666199	3.10097	5e-05	0.000226409	yes
XLOC_010113	XLOC_010113	gene:SORBI_3002G233100	2:62405325-62407493	SCC155_mock	SCC155_chitin	OK	9.77463	15.2447	0.64119	2.55389	5e-05	0.000226409	yes
XLOC_010119	XLOC_010119	gene:SORBI_3002G233800	2:62486808-62489116	SCC155_mock	SCC155_chitin	OK	27.2465	11.5978	-1.23222	-5.56963	5e-05	0.000226409	yes
XLOC_010124	XLOC_010124	gene:SORBI_3002G234400	2:62554216-62559388	SCC155_mock	SCC155_chitin	OK	19.2959	49.7775	1.3672	6.88946	5e-05	0.000226409	yes
XLOC_010126	XLOC_010126	gene:SORBI_3002G234700	2:62572600-62576973	SCC155_mock	SCC155_chitin	OK	6.03593	2.58921	-1.22106	-4.45765	5e-05	0.000226409	yes
XLOC_010133	XLOC_010133	gene:SORBI_3002G236200	2:62703525-62710986	SCC155_mock	SCC155_chitin	OK	13.3307	36.3107	1.44564	6.74477	5e-05	0.000226409	yes
XLOC_010145	XLOC_010145	gene:SORBI_3002G238000	2:62851460-62855234	SCC155_mock	SCC155_chitin	OK	15.0172	10.0054	-0.585827	-2.64782	5e-05	0.000226409	yes
XLOC_010149	XLOC_010149	gene:SORBI_3002G239300,gene:SORBI_3002G239400	2:62933876-62943695	SCC155_mock	SCC155_chitin	OK	3.88984	2.48619	-0.645774	-2.8609	5e-05	0.000226409	yes
XLOC_010152	XLOC_010152	gene:SORBI_3002G239601	2:62959007-62963682	SCC155_mock	SCC155_chitin	OK	2.62075	1.45492	-0.849041	-2.68821	5e-05	0.000226409	yes
XLOC_010153	XLOC_010153	gene:SORBI_3002G239700	2:62970979-62975486	SCC155_mock	SCC155_chitin	OK	0.935183	0.339597	-1.46143	-2.86462	5e-05	0.000226409	yes
XLOC_010163	XLOC_010163	gene:SORBI_3002G241100	2:63083819-63087765	SCC155_mock	SCC155_chitin	OK	1.00644	0.394803	-1.35005	-3.01505	5e-05	0.000226409	yes
XLOC_010164	XLOC_010164	gene:SORBI_3002G241250	2:63091274-63096128	SCC155_mock	SCC155_chitin	OK	0.920162	4.98165	2.43666	8.58061	5e-05	0.000226409	yes
XLOC_010165	XLOC_010165	gene:SORBI_3002G241400	2:63104024-63107219	SCC155_mock	SCC155_chitin	OK	27.969	40.6716	0.540194	2.74144	5e-05	0.000226409	yes
XLOC_010176	XLOC_010176	gene:SORBI_3002G243500	2:63252126-63255947	SCC155_mock	SCC155_chitin	OK	131.669	83.2838	-0.660805	-3.12364	5e-05	0.000226409	yes
XLOC_010182	XLOC_010182	gene:SORBI_3002G245100	2:63369659-63372031	SCC155_mock	SCC155_chitin	OK	4.88404	27.1919	2.47703	8.09959	5e-05	0.000226409	yes
XLOC_010187	XLOC_010187	4347423	2:63410049-63413846	SCC155_mock	SCC155_chitin	OK	36.7127	80.7542	1.13726	5.7844	5e-05	0.000226409	yes
XLOC_010200	XLOC_010200	9268567	2:63669378-63671498	SCC155_mock	SCC155_chitin	OK	23.5717	14.518	-0.699217	-3.24772	5e-05	0.000226409	yes
XLOC_010202	XLOC_010202	gene:SORBI_3002G250400	2:63769388-63773636	SCC155_mock	SCC155_chitin	OK	12.8956	21.7464	0.753899	3.61038	5e-05	0.000226409	yes
XLOC_010208	XLOC_010208	gene:SORBI_3002G252300	2:63880318-63881959	SCC155_mock	SCC155_chitin	OK	10.4538	5.47374	-0.933429	-3.09001	5e-05	0.000226409	yes
XLOC_010228	XLOC_010228	gene:SORBI_3002G255700	2:64207056-64208709	SCC155_mock	SCC155_chitin	OK	7.24619	393.794	5.76407	21.4064	5e-05	0.000226409	yes
XLOC_010237	XLOC_010237	gene:SORBI_3002G257900	2:64367918-64372901	SCC155_mock	SCC155_chitin	OK	4.91129	1.31081	-1.90564	-4.57637	5e-05	0.000226409	yes
XLOC_010240	XLOC_010240	gene:SORBI_3002G258400	2:64413618-64424478	SCC155_mock	SCC155_chitin	OK	1.77959	4.61722	1.37548	5.37124	5e-05	0.000226409	yes
XLOC_010243	XLOC_010243	gene:SORBI_3002G259700	2:64510409-64515889	SCC155_mock	SCC155_chitin	OK	25.6462	44.9353	0.809107	4.09375	5e-05	0.000226409	yes
XLOC_010244	XLOC_010244	gene:SORBI_3002G259800	2:64517937-64524071	SCC155_mock	SCC155_chitin	OK	14.4773	10.1258	-0.515766	-2.5496	5e-05	0.000226409	yes
XLOC_010254	XLOC_010254	gene:SORBI_3002G261000	2:64609749-64610770	SCC155_mock	SCC155_chitin	OK	6.6369	47.0837	2.82665	10.6209	5e-05	0.000226409	yes
XLOC_010255	XLOC_010255	gene:SORBI_3002G261100	2:64619675-64620505	SCC155_mock	SCC155_chitin	OK	1.01097	6.63154	2.7136	5.45169	5e-05	0.000226409	yes
XLOC_010259	XLOC_010259	gene:SORBI_3002G261800	2:64700042-64703520	SCC155_mock	SCC155_chitin	OK	44.0584	108.369	1.29846	6.42525	5e-05	0.000226409	yes
XLOC_010266	XLOC_010266	gene:SORBI_3002G262600	2:64763779-64768411	SCC155_mock	SCC155_chitin	OK	22.5116	34.854	0.630655	3.16709	5e-05	0.000226409	yes
XLOC_010267	XLOC_010267	gene:SORBI_3002G262700	2:64770725-64774237	SCC155_mock	SCC155_chitin	OK	17.562	12.606	-0.47835	-2.21348	5e-05	0.000226409	yes
XLOC_010280	XLOC_010280	gene:SORBI_3002G265400	2:65044267-65046625	SCC155_mock	SCC155_chitin	OK	35.4786	15.5273	-1.19214	-5.33147	5e-05	0.000226409	yes
XLOC_010281	XLOC_010281	gene:SORBI_3002G265800	2:65074581-65076415	SCC155_mock	SCC155_chitin	OK	25.2041	11.5293	-1.12835	-4.92201	5e-05	0.000226409	yes
XLOC_010283	XLOC_010283	gene:SORBI_3002G266000,gene:SORBI_3002G266100	2:65083085-65095550	SCC155_mock	SCC155_chitin	OK	41.1337	69.0942	0.748243	3.40604	5e-05	0.000226409	yes
XLOC_010289	XLOC_010289	gene:SORBI_3002G267500	2:65190447-65194437	SCC155_mock	SCC155_chitin	OK	45.8586	77.8869	0.764189	3.8476	5e-05	0.000226409	yes
XLOC_010298	XLOC_010298	4347617	2:65280474-65284761	SCC155_mock	SCC155_chitin	OK	1.79909	4.61062	1.3577	4.99664	5e-05	0.000226409	yes
XLOC_010301	XLOC_010301	gene:SORBI_3002G270100	2:65390591-65394030	SCC155_mock	SCC155_chitin	OK	20.784	14.3295	-0.536483	-2.29809	5e-05	0.000226409	yes
XLOC_010315	XLOC_010315	gene:SORBI_3002G272600	2:65566644-65573859	SCC155_mock	SCC155_chitin	OK	12.8027	58.1784	2.18404	10.7464	5e-05	0.000226409	yes
XLOC_010317	XLOC_010317	gene:SORBI_3002G273300	2:65643580-65647138	SCC155_mock	SCC155_chitin	OK	92.926	63.1098	-0.558218	-2.71403	5e-05	0.000226409	yes
XLOC_010320	XLOC_010320	gene:SORBI_3002G273600	2:65661886-65664257	SCC155_mock	SCC155_chitin	OK	4.22763	1.39405	-1.60057	-4.313	5e-05	0.000226409	yes
XLOC_010345	XLOC_010345	gene:SORBI_3002G279800	2:66143915-66151808	SCC155_mock	SCC155_chitin	OK	8.94728	5.87178	-0.607652	-2.7445	5e-05	0.000226409	yes
XLOC_010355	XLOC_010355	gene:SORBI_3002G282300	2:66351348-66352680	SCC155_mock	SCC155_chitin	OK	5.66622	28.9595	2.35357	8.05615	5e-05	0.000226409	yes
XLOC_010360	XLOC_010360	gene:SORBI_3002G283300	2:66444447-66454392	SCC155_mock	SCC155_chitin	OK	24.2863	41.1666	0.761331	3.39167	5e-05	0.000226409	yes
XLOC_010365	XLOC_010365	gene:SORBI_3002G284200	2:66495039-66506907	SCC155_mock	SCC155_chitin	OK	0.524108	3.56562	2.76622	4.33464	5e-05	0.000226409	yes
XLOC_010372	XLOC_010372	gene:SORBI_3002G286200	2:66600495-66605935	SCC155_mock	SCC155_chitin	OK	9.82414	5.5001	-0.836874	-3.97763	5e-05	0.000226409	yes
XLOC_010373	XLOC_010373	gene:SORBI_3002G286400	2:66617979-66621081	SCC155_mock	SCC155_chitin	OK	87.3362	147.78	0.758794	3.93703	5e-05	0.000226409	yes
XLOC_010404	XLOC_010404	gene:SORBI_3002G291700	2:66986600-66989732	SCC155_mock	SCC155_chitin	OK	62.6632	23.6243	-1.40735	-7.03183	5e-05	0.000226409	yes
XLOC_010409	XLOC_010409	gene:SORBI_3002G293300	2:67120265-67125455	SCC155_mock	SCC155_chitin	OK	15.9516	28.4579	0.835131	4.21631	5e-05	0.000226409	yes
XLOC_010410	XLOC_010410	gene:SORBI_3002G293400	2:67127237-67129537	SCC155_mock	SCC155_chitin	OK	18.4791	11.977	-0.625637	-2.7987	5e-05	0.000226409	yes
XLOC_010412	XLOC_010412	gene:SORBI_3002G294200	2:67201747-67205672	SCC155_mock	SCC155_chitin	OK	57.4748	101.594	0.82182	3.96012	5e-05	0.000226409	yes
XLOC_010415	XLOC_010415	gene:SORBI_3002G294600	2:67228246-67231805	SCC155_mock	SCC155_chitin	OK	0.954446	3.77315	1.98303	6.31983	5e-05	0.000226409	yes
XLOC_010416	XLOC_010416	gene:SORBI_3002G294700	2:67236441-67239649	SCC155_mock	SCC155_chitin	OK	19.3405	45.8383	1.24493	5.73481	5e-05	0.000226409	yes
XLOC_010422	XLOC_010422	gene:SORBI_3002G295900	2:67298030-67300563	SCC155_mock	SCC155_chitin	OK	24.7609	16.3814	-0.596	-2.83415	5e-05	0.000226409	yes
XLOC_010423	XLOC_010423	gene:SORBI_3002G296100	2:67310485-67315410	SCC155_mock	SCC155_chitin	OK	1.87329	1.02446	-0.870709	-2.78593	5e-05	0.000226409	yes
XLOC_010441	XLOC_010441	gene:SORBI_3002G299200	2:67478380-67485157	SCC155_mock	SCC155_chitin	OK	0.105474	0.710479	2.7519	4.63326	5e-05	0.000226409	yes
XLOC_010445	XLOC_010445	gene:SORBI_3002G300500	2:67668901-67674330	SCC155_mock	SCC155_chitin	OK	4.30034	2.1992	-0.967471	-2.91678	5e-05	0.000226409	yes
XLOC_010453	XLOC_010453	gene:SORBI_3002G302000	2:67844328-67848475	SCC155_mock	SCC155_chitin	OK	1.28977	0.478649	-1.43007	-3.6931	5e-05	0.000226409	yes
XLOC_010454	XLOC_010454	gene:SORBI_3002G302100	2:67850034-67851324	SCC155_mock	SCC155_chitin	OK	7.47154	31.5467	2.07801	6.50425	5e-05	0.000226409	yes
XLOC_010457	XLOC_010457	gene:SORBI_3002G302500	2:67872109-67874799	SCC155_mock	SCC155_chitin	OK	5.28104	28.5396	2.43407	10.8688	5e-05	0.000226409	yes
XLOC_010459	XLOC_010459	gene:SORBI_3002G302900	2:67893381-67897255	SCC155_mock	SCC155_chitin	OK	4.7148	2.96134	-0.670947	-2.50427	5e-05	0.000226409	yes
XLOC_010460	XLOC_010460	gene:SORBI_3002G303000	2:67897347-67902518	SCC155_mock	SCC155_chitin	OK	1.82806	3.5811	0.970087	3.86301	5e-05	0.000226409	yes
XLOC_010480	XLOC_010480	gene:SORBI_3002G306300	2:68113480-68118779	SCC155_mock	SCC155_chitin	OK	3.96618	2.1317	-0.89575	-3.25655	5e-05	0.000226409	yes
XLOC_010498	XLOC_010498	gene:SORBI_3002G310900	2:68475274-68477195	SCC155_mock	SCC155_chitin	OK	13.2153	6.20888	-1.0898	-4.00648	5e-05	0.000226409	yes
XLOC_010502	XLOC_010502	gene:SORBI_3002G311601	2:68537965-68539743	SCC155_mock	SCC155_chitin	OK	12.4055	5.46245	-1.18336	-4.11415	5e-05	0.000226409	yes
XLOC_010506	XLOC_010506	gene:SORBI_3002G312100	2:68567576-68569022	SCC155_mock	SCC155_chitin	OK	1.32392	4.23818	1.67862	3.22612	5e-05	0.000226409	yes
XLOC_010509	XLOC_010509	gene:SORBI_3002G312700	2:68613716-68619693	SCC155_mock	SCC155_chitin	OK	26.123	12.0691	-1.114	-5.39219	5e-05	0.000226409	yes
XLOC_010524	XLOC_010524	gene:SORBI_3002G315200	2:68878703-68886235	SCC155_mock	SCC155_chitin	OK	24.2937	36.4603	0.585745	2.84124	5e-05	0.000226409	yes
XLOC_010540	XLOC_010540	gene:SORBI_3002G318501	2:69077967-69080574	SCC155_mock	SCC155_chitin	OK	2.60856	11.5716	2.14927	4.9676	5e-05	0.000226409	yes
XLOC_010543	XLOC_010543	4343386	2:69104696-69105630	SCC155_mock	SCC155_chitin	OK	4.94275	20.4908	2.05159	5.14069	5e-05	0.000226409	yes
XLOC_010557	XLOC_010557	gene:SORBI_3002G321500,gene:SORBI_3002G321600	2:69330412-69335000	SCC155_mock	SCC155_chitin	OK	9.01937	27.9152	1.62995	6.76087	5e-05	0.000226409	yes
XLOC_010566	XLOC_010566	gene:SORBI_3002G323000	2:69435371-69439926	SCC155_mock	SCC155_chitin	OK	2.22138	4.73895	1.09311	4.20893	5e-05	0.000226409	yes
XLOC_010567	XLOC_010567	gene:SORBI_3002G323300	2:69450080-69454356	SCC155_mock	SCC155_chitin	OK	7.94063	18.3036	1.2048	5.45768	5e-05	0.000226409	yes
XLOC_010572	XLOC_010572	gene:SORBI_3002G324700	2:69535772-69543397	SCC155_mock	SCC155_chitin	OK	21.9387	12.1492	-0.852612	-2.9462	5e-05	0.000226409	yes
XLOC_010574	XLOC_010574	gene:SORBI_3002G325400	2:69571940-69577548	SCC155_mock	SCC155_chitin	OK	16.5453	11.6785	-0.502562	-2.5443	5e-05	0.000226409	yes
XLOC_010578	XLOC_010578	gene:SORBI_3002G326200,gene:SORBI_3002G326300	2:69610326-69617795	SCC155_mock	SCC155_chitin	OK	4.77481	25.1362	2.39625	7.47325	5e-05	0.000226409	yes
XLOC_010582	XLOC_010582	gene:SORBI_3002G326800	2:69675332-69681631	SCC155_mock	SCC155_chitin	OK	4.3411	22.3183	2.3621	8.72057	5e-05	0.000226409	yes
XLOC_010584	XLOC_010584	gene:SORBI_3002G327100	2:69697581-69698880	SCC155_mock	SCC155_chitin	OK	1.28264	7.54066	2.55558	5.83207	5e-05	0.000226409	yes
XLOC_010585	XLOC_010585	gene:SORBI_3002G327201,gene:SORBI_3002G327300,gene:SORBI_3002G327400	2:69699222-69707104	SCC155_mock	SCC155_chitin	OK	14.803	103.18	2.8012	10.6334	5e-05	0.000226409	yes
XLOC_010586	XLOC_010586	gene:SORBI_3002G327500	2:69710387-69718056	SCC155_mock	SCC155_chitin	OK	2.14253	6.83955	1.67459	5.95739	5e-05	0.000226409	yes
XLOC_010587	XLOC_010587	gene:SORBI_3002G327900	2:69745885-69752061	SCC155_mock	SCC155_chitin	OK	26.6242	187.665	2.81735	10.8265	5e-05	0.000226409	yes
XLOC_010588	XLOC_010588	gene:SORBI_3002G328400	2:69784980-69793000	SCC155_mock	SCC155_chitin	OK	3.38821	31.4537	3.21464	10.2722	5e-05	0.000226409	yes
XLOC_010590	XLOC_010590	gene:SORBI_3002G328900	2:69811828-69820008	SCC155_mock	SCC155_chitin	OK	0.441191	2.58884	2.55283	4.91739	5e-05	0.000226409	yes
XLOC_010592	XLOC_010592	gene:SORBI_3002G329400	2:69839422-69842915	SCC155_mock	SCC155_chitin	OK	11.9213	6.71042	-0.829071	-3.59422	5e-05	0.000226409	yes
XLOC_010593	XLOC_010593	gene:SORBI_3002G329500	2:69849040-69852154	SCC155_mock	SCC155_chitin	OK	5.82391	2.93137	-0.990412	-3.6166	5e-05	0.000226409	yes
XLOC_010596	XLOC_010596	gene:SORBI_3002G329900	2:69873022-69874437	SCC155_mock	SCC155_chitin	OK	69.8392	142.693	1.03081	4.984	5e-05	0.000226409	yes
XLOC_010598	XLOC_010598	4343521	2:69901271-69905698	SCC155_mock	SCC155_chitin	OK	14.0207	31.5475	1.16997	5.7158	5e-05	0.000226409	yes
XLOC_010622	XLOC_010622	gene:SORBI_3002G335400,gene:SORBI_3002G335500	2:70336307-70343941	SCC155_mock	SCC155_chitin	OK	1.31299	10.5157	3.00162	11.1984	5e-05	0.000226409	yes
XLOC_010627	XLOC_010627	gene:SORBI_3002G337300	2:70461653-70469874	SCC155_mock	SCC155_chitin	OK	20.2383	11.5122	-0.813925	-3.82074	5e-05	0.000226409	yes
XLOC_010628	XLOC_010628	gene:SORBI_3002G338200	2:70541665-70546422	SCC155_mock	SCC155_chitin	OK	8.34272	3.58125	-1.22006	-4.2106	5e-05	0.000226409	yes
XLOC_010634	XLOC_010634	gene:SORBI_3002G339200	2:70634159-70635676	SCC155_mock	SCC155_chitin	OK	59.816	96.8064	0.694571	3.56962	5e-05	0.000226409	yes
XLOC_010642	XLOC_010642	gene:SORBI_3002G340200	2:70727057-70731252	SCC155_mock	SCC155_chitin	OK	3.26198	1.5793	-1.04646	-3.04806	5e-05	0.000226409	yes
XLOC_010644	XLOC_010644	gene:SORBI_3002G340600	2:70759944-70763724	SCC155_mock	SCC155_chitin	OK	0.599377	3.24646	2.43733	4.97926	5e-05	0.000226409	yes
XLOC_010648	XLOC_010648	gene:SORBI_3002G342300	2:70891261-70897404	SCC155_mock	SCC155_chitin	OK	5.65615	3.47348	-0.703439	-2.50945	5e-05	0.000226409	yes
XLOC_010652	XLOC_010652	gene:SORBI_3002G343100	2:70939237-70944109	SCC155_mock	SCC155_chitin	OK	0.319115	1.42237	2.15614	4.51999	5e-05	0.000226409	yes
XLOC_010653	XLOC_010653	gene:SORBI_3002G343300	2:70956746-70960482	SCC155_mock	SCC155_chitin	OK	14.0725	39.3101	1.48202	7.51181	5e-05	0.000226409	yes
XLOC_010654	XLOC_010654	gene:SORBI_3002G343800	2:70998432-71001713	SCC155_mock	SCC155_chitin	OK	3.10353	1.63881	-0.921264	-3.06956	5e-05	0.000226409	yes
XLOC_010663	XLOC_010663	gene:SORBI_3002G345300	2:71132253-71134982	SCC155_mock	SCC155_chitin	OK	21.1807	52.9033	1.32061	6.49644	5e-05	0.000226409	yes
XLOC_010675	XLOC_010675	gene:SORBI_3002G347300	2:71274473-71279160	SCC155_mock	SCC155_chitin	OK	33.2792	23.8849	-0.478521	-2.34255	5e-05	0.000226409	yes
XLOC_010681	XLOC_010681	gene:SORBI_3002G347900	2:71316657-71322006	SCC155_mock	SCC155_chitin	OK	2.95442	1.55254	-0.928242	-2.65609	5e-05	0.000226409	yes
XLOC_010688	XLOC_010688	gene:SORBI_3002G348700	2:71376980-71381075	SCC155_mock	SCC155_chitin	OK	5.34306	2.77571	-0.944811	-3.1515	5e-05	0.000226409	yes
XLOC_010701	XLOC_010701	gene:SORBI_3002G351300	2:71514964-71519009	SCC155_mock	SCC155_chitin	OK	2.13264	4.93177	1.20947	4.07147	5e-05	0.000226409	yes
XLOC_010715	XLOC_010715	gene:SORBI_3002G353500	2:71666230-71669348	SCC155_mock	SCC155_chitin	OK	16.0876	10.442	-0.623548	-2.74151	5e-05	0.000226409	yes
XLOC_010719	XLOC_010719	gene:SORBI_3002G353900	2:71733856-71736165	SCC155_mock	SCC155_chitin	OK	193.85	1014.65	2.38797	9.88372	5e-05	0.000226409	yes
XLOC_010720	XLOC_010720	gene:SORBI_3002G354000	2:71738645-71740775	SCC155_mock	SCC155_chitin	OK	117.357	339.009	1.53041	7.3771	5e-05	0.000226409	yes
XLOC_010721	XLOC_010721	gene:SORBI_3002G354600	2:71770911-71774604	SCC155_mock	SCC155_chitin	OK	10.8608	6.49625	-0.741454	-3.43471	5e-05	0.000226409	yes
XLOC_010722	XLOC_010722	4343735	2:71802248-71806644	SCC155_mock	SCC155_chitin	OK	13.6446	49.2249	1.85106	8.97232	5e-05	0.000226409	yes
XLOC_010723	XLOC_010723	4343738	2:71831761-71833814	SCC155_mock	SCC155_chitin	OK	17.0545	44.5473	1.38519	5.89356	5e-05	0.000226409	yes
XLOC_010724	XLOC_010724	gene:SORBI_3002G355200	2:71840638-71843555	SCC155_mock	SCC155_chitin	OK	2.03179	6.2941	1.63124	4.8312	5e-05	0.000226409	yes
XLOC_010726	XLOC_010726	gene:SORBI_3002G355400	2:71860068-71863779	SCC155_mock	SCC155_chitin	OK	16.9123	8.97617	-0.913897	-3.88929	5e-05	0.000226409	yes
XLOC_010731	XLOC_010731	gene:SORBI_3002G356101	2:71899381-71901288	SCC155_mock	SCC155_chitin	OK	243.968	894.853	1.87496	8.98385	5e-05	0.000226409	yes
XLOC_010733	XLOC_010733	gene:SORBI_3002G356500	2:71921145-71924154	SCC155_mock	SCC155_chitin	OK	0.38968	8.59547	4.46321	11.7217	5e-05	0.000226409	yes
XLOC_010744	XLOC_010744	gene:SORBI_3002G358600	2:72096040-72098767	SCC155_mock	SCC155_chitin	OK	8.79956	17.5184	0.993366	4.40301	5e-05	0.000226409	yes
XLOC_010761	XLOC_010761	gene:SORBI_3002G361200	2:72287799-72288972	SCC155_mock	SCC155_chitin	OK	3.71193	89.6903	4.59471	11.3858	5e-05	0.000226409	yes
XLOC_010774	XLOC_010774	gene:SORBI_3002G363700	2:72474121-72486780	SCC155_mock	SCC155_chitin	OK	0.770638	1.56453	1.0216	2.99988	5e-05	0.000226409	yes
XLOC_010783	XLOC_010783	gene:SORBI_3002G366500	2:72635374-72637138	SCC155_mock	SCC155_chitin	OK	9.79303	5.24504	-0.900802	-3.04673	5e-05	0.000226409	yes
XLOC_010787	XLOC_010787	gene:SORBI_3002G367400	2:72734638-72740301	SCC155_mock	SCC155_chitin	OK	4.32315	24.4696	2.50083	11.2837	5e-05	0.000226409	yes
XLOC_010792	XLOC_010792	gene:SORBI_3002G367900	2:72761164-72763439	SCC155_mock	SCC155_chitin	OK	4.53436	24.2524	2.41916	9.50437	5e-05	0.000226409	yes
XLOC_010794	XLOC_010794	gene:SORBI_3002G368100	2:72786585-72790678	SCC155_mock	SCC155_chitin	OK	4.38169	8.9209	1.0257	4.18836	5e-05	0.000226409	yes
XLOC_010812	XLOC_010812	gene:SORBI_3002G371000	2:72983269-72988824	SCC155_mock	SCC155_chitin	OK	15.1658	8.74683	-0.793986	-3.16583	5e-05	0.000226409	yes
XLOC_010817	XLOC_010817	gene:SORBI_3002G371900	2:73037329-73039067	SCC155_mock	SCC155_chitin	OK	5.19766	85.2744	4.03618	16.9454	5e-05	0.000226409	yes
XLOC_010825	XLOC_010825	gene:SORBI_3002G373600	2:73153553-73160922	SCC155_mock	SCC155_chitin	OK	5.72304	9.45671	0.724556	3.29763	5e-05	0.000226409	yes
XLOC_010827	XLOC_010827	gene:SORBI_3002G373900	2:73176172-73179121	SCC155_mock	SCC155_chitin	OK	4.04572	8.26201	1.0301	3.3335	5e-05	0.000226409	yes
XLOC_010829	XLOC_010829	4343899	2:73193556-73195985	SCC155_mock	SCC155_chitin	OK	372.034	1218.32	1.71138	6.87387	5e-05	0.000226409	yes
XLOC_010830	XLOC_010830	gene:SORBI_3002G374300	2:73207802-73212723	SCC155_mock	SCC155_chitin	OK	6.05793	4.2706	-0.504388	-2.26473	5e-05	0.000226409	yes
XLOC_010831	XLOC_010831	gene:SORBI_3002G374400	2:73220256-73228268	SCC155_mock	SCC155_chitin	OK	9.74525	5.58753	-0.802489	-3.90177	5e-05	0.000226409	yes
XLOC_010840	XLOC_010840	gene:SORBI_3002G376100	2:73349022-73354616	SCC155_mock	SCC155_chitin	OK	5.15809	2.17188	-1.24789	-5.16586	5e-05	0.000226409	yes
XLOC_010849	XLOC_010849	gene:SORBI_3002G377100	2:73406851-73408813	SCC155_mock	SCC155_chitin	OK	5.1775	15.1022	1.54443	5.93321	5e-05	0.000226409	yes
XLOC_010852	XLOC_010852	gene:SORBI_3002G377800	2:73447781-73451385	SCC155_mock	SCC155_chitin	OK	6.12094	2.66438	-1.19995	-4.37098	5e-05	0.000226409	yes
XLOC_010860	XLOC_010860	4343944	2:73563051-73568040	SCC155_mock	SCC155_chitin	OK	26.6819	49.6836	0.896908	4.50877	5e-05	0.000226409	yes
XLOC_010874	XLOC_010874	gene:SORBI_3002G381900	2:73822654-73825505	SCC155_mock	SCC155_chitin	OK	5.7029	3.72938	-0.612758	-2.35741	5e-05	0.000226409	yes
XLOC_010884	XLOC_010884	gene:SORBI_3002G383600	2:73915231-73924909	SCC155_mock	SCC155_chitin	OK	30.034	49.793	0.729346	3.47949	5e-05	0.000226409	yes
XLOC_010897	XLOC_010897	gene:SORBI_3002G386200	2:74072855-74075293	SCC155_mock	SCC155_chitin	OK	4.85422	17.9949	1.89028	8.21208	5e-05	0.000226409	yes
XLOC_010904	XLOC_010904	gene:SORBI_3002G387200	2:74142513-74145906	SCC155_mock	SCC155_chitin	OK	11.5213	5.25793	-1.13174	-4.19517	5e-05	0.000226409	yes
XLOC_010905	XLOC_010905	gene:SORBI_3002G387400	2:74159337-74163079	SCC155_mock	SCC155_chitin	OK	2.61394	4.89469	0.904992	3.29775	5e-05	0.000226409	yes
XLOC_010912	XLOC_010912	gene:SORBI_3002G388800	2:74256275-74258604	SCC155_mock	SCC155_chitin	OK	28.3543	91.4843	1.68996	8.33031	5e-05	0.000226409	yes
XLOC_010913	XLOC_010913	gene:SORBI_3002G389000	2:74267789-74269927	SCC155_mock	SCC155_chitin	OK	0.584184	3.32407	2.50846	4.8776	5e-05	0.000226409	yes
XLOC_010923	XLOC_010923	gene:SORBI_3002G390900	2:74388695-74391421	SCC155_mock	SCC155_chitin	OK	33.6315	18.4436	-0.866693	-4.10125	5e-05	0.000226409	yes
XLOC_010933	XLOC_010933	gene:SORBI_3002G393400	2:74615366-74617313	SCC155_mock	SCC155_chitin	OK	82.2601	54.1388	-0.603529	-2.93812	5e-05	0.000226409	yes
XLOC_010936	XLOC_010936	gene:SORBI_3002G393900	2:74654331-74659097	SCC155_mock	SCC155_chitin	OK	1.04852	4.26905	2.02555	7.27789	5e-05	0.000226409	yes
XLOC_010948	XLOC_010948	gene:SORBI_3002G396100	2:74816560-74821632	SCC155_mock	SCC155_chitin	OK	20.1891	10.5255	-0.939692	-4.5577	5e-05	0.000226409	yes
XLOC_010976	XLOC_010976	gene:SORBI_3002G401600	2:75222019-75224061	SCC155_mock	SCC155_chitin	OK	46.8773	73.2384	0.643712	3.30351	5e-05	0.000226409	yes
XLOC_010979	XLOC_010979	gene:SORBI_3002G401900	2:75247481-75248894	SCC155_mock	SCC155_chitin	OK	35.9086	18.3377	-0.969515	-4.00652	5e-05	0.000226409	yes
XLOC_010981	XLOC_010981	gene:SORBI_3002G402600	2:75283390-75291532	SCC155_mock	SCC155_chitin	OK	16.9151	10.3948	-0.702443	-3.55224	5e-05	0.000226409	yes
XLOC_010987	XLOC_010987	gene:SORBI_3002G404500	2:75435580-75436448	SCC155_mock	SCC155_chitin	OK	26.325	15.9632	-0.721682	-3.0871	5e-05	0.000226409	yes
XLOC_011001	XLOC_011001	gene:SORBI_3002G408100	2:75701738-75706940	SCC155_mock	SCC155_chitin	OK	107.065	70.0334	-0.612374	-3.01478	5e-05	0.000226409	yes
XLOC_011023	XLOC_011023	gene:SORBI_3002G413000	2:76074135-76086714	SCC155_mock	SCC155_chitin	OK	59.0167	94.3593	0.677042	3.05903	5e-05	0.000226409	yes
XLOC_011042	XLOC_011042	gene:SORBI_3002G416500	2:76386126-76388800	SCC155_mock	SCC155_chitin	OK	2.28639	7.27081	1.66905	4.26475	5e-05	0.000226409	yes
XLOC_011054	XLOC_011054	gene:SORBI_3002G419000	2:76663983-76668090	SCC155_mock	SCC155_chitin	OK	11.14	16.5769	0.57342	2.88606	5e-05	0.000226409	yes
XLOC_011059	XLOC_011059	gene:SORBI_3002G419700	2:76711085-76713421	SCC155_mock	SCC155_chitin	OK	5.72236	3.54602	-0.690411	-2.71499	5e-05	0.000226409	yes
XLOC_011065	XLOC_011065	gene:SORBI_3002G420600	2:76795804-76799658	SCC155_mock	SCC155_chitin	OK	14.2104	36.5503	1.36293	6.65155	5e-05	0.000226409	yes
XLOC_011074	XLOC_011074	gene:SORBI_3002G421600	2:76898050-76899913	SCC155_mock	SCC155_chitin	OK	13.0628	6.12675	-1.09228	-3.04583	5e-05	0.000226409	yes
XLOC_011077	XLOC_011077	gene:SORBI_3002G422500	2:76999508-77002327	SCC155_mock	SCC155_chitin	OK	7.1011	4.19933	-0.757884	-3.01067	5e-05	0.000226409	yes
XLOC_011084	XLOC_011084	gene:SORBI_3002G423600	2:77085728-77087411	SCC155_mock	SCC155_chitin	OK	5.79109	10.5355	0.86335	2.95007	5e-05	0.000226409	yes
XLOC_011092	XLOC_011092	gene:SORBI_3002G425300	2:77196441-77197403	SCC155_mock	SCC155_chitin	OK	1.38077	4.07192	1.56023	2.96622	5e-05	0.000226409	yes
XLOC_011095	XLOC_011095	gene:SORBI_3002G425800	2:77229360-77234540	SCC155_mock	SCC155_chitin	OK	9.13002	4.03332	-1.17865	-4.9234	5e-05	0.000226409	yes
XLOC_011099	XLOC_011099	gene:SORBI_3002G426700	2:77318504-77324182	SCC155_mock	SCC155_chitin	OK	3.64312	8.15765	1.16298	5.26743	5e-05	0.000226409	yes
XLOC_011102	XLOC_011102	gene:SORBI_3002G427300	2:77383011-77386719	SCC155_mock	SCC155_chitin	OK	14.5739	9.50018	-0.617358	-2.72097	5e-05	0.000226409	yes
XLOC_011106	XLOC_011106	gene:SORBI_3002G427900	2:77432283-77434097	SCC155_mock	SCC155_chitin	OK	166.712	252.984	0.601691	3.16675	5e-05	0.000226409	yes
XLOC_011110	XLOC_011110	gene:SORBI_3002G428700	2:77479047-77484586	SCC155_mock	SCC155_chitin	OK	2.29343	1.23872	-0.888659	-3.51884	5e-05	0.000226409	yes
XLOC_011111	XLOC_011111	gene:SORBI_3002G428800	2:77486575-77492130	SCC155_mock	SCC155_chitin	OK	9.77818	6.80775	-0.522389	-2.55021	5e-05	0.000226409	yes
XLOC_011112	XLOC_011112	gene:SORBI_3002G428900	2:77499820-77502836	SCC155_mock	SCC155_chitin	OK	4.79948	7.77919	0.696742	2.9518	5e-05	0.000226409	yes
XLOC_011126	XLOC_011126	gene:SORBI_3002G431600	2:77721338-77724954	SCC155_mock	SCC155_chitin	OK	8.29147	14.2874	0.785038	2.80407	5e-05	0.000226409	yes
XLOC_011129	XLOC_011129	gene:SORBI_3002G000400	2:123425-126059	SCC155_mock	SCC155_chitin	OK	4.04663	7.95029	0.974289	3.8497	5e-05	0.000226409	yes
XLOC_011137	XLOC_011137	gene:SORBI_3002G001900	2:274527-276389	SCC155_mock	SCC155_chitin	OK	2.52778	0.307607	-3.03871	-5.69191	5e-05	0.000226409	yes
XLOC_011138	XLOC_011138	gene:SORBI_3002G002000	2:299595-302650	SCC155_mock	SCC155_chitin	OK	8.37917	3.64632	-1.20037	-3.75534	5e-05	0.000226409	yes
XLOC_011141	XLOC_011141	gene:SORBI_3002G002400,gene:SORBI_3002G002500	2:325556-333223	SCC155_mock	SCC155_chitin	OK	69.6106	130.469	0.906332	4.13097	5e-05	0.000226409	yes
XLOC_011147	XLOC_011147	gene:SORBI_3002G004600,gene:SORBI_3002G004700	2:502732-512064	SCC155_mock	SCC155_chitin	OK	3.17992	27.6577	3.12062	11.0676	5e-05	0.000226409	yes
XLOC_011148	XLOC_011148	gene:SORBI_3002G004900	2:516008-526917	SCC155_mock	SCC155_chitin	OK	32.503	101.646	1.6449	3.20083	5e-05	0.000226409	yes
XLOC_011149	XLOC_011149	gene:SORBI_3002G005100	2:546826-547725	SCC155_mock	SCC155_chitin	OK	3.22316	0.891644	-1.85394	-2.89678	5e-05	0.000226409	yes
XLOC_011189	XLOC_011189	gene:SORBI_3002G013000	2:1173871-1174645	SCC155_mock	SCC155_chitin	OK	1.8588	236.234	6.9897	17.622	5e-05	0.000226409	yes
XLOC_011190	XLOC_011190	gene:SORBI_3002G013700	2:1220640-1223299	SCC155_mock	SCC155_chitin	OK	5.38177	3.3762	-0.67268	-2.65969	5e-05	0.000226409	yes
XLOC_011206	XLOC_011206	gene:SORBI_3002G016200	2:1427301-1434495	SCC155_mock	SCC155_chitin	OK	4.2444	6.34584	0.580251	2.4544	5e-05	0.000226409	yes
XLOC_011214	XLOC_011214	gene:SORBI_3002G017800	2:1598016-1600220	SCC155_mock	SCC155_chitin	OK	1.42003	2.95179	1.05567	2.95636	5e-05	0.000226409	yes
XLOC_011219	XLOC_011219	gene:SORBI_3002G018400	2:1695994-1698542	SCC155_mock	SCC155_chitin	OK	9.35727	36.31	1.95621	9.05555	5e-05	0.000226409	yes
XLOC_011233	XLOC_011233	gene:SORBI_3002G020800	2:1924909-1926753	SCC155_mock	SCC155_chitin	OK	0.411803	2.46155	2.57954	4.58368	5e-05	0.000226409	yes
XLOC_011234	XLOC_011234	gene:SORBI_3002G020900	2:1935142-1936278	SCC155_mock	SCC155_chitin	OK	33.3633	19.6592	-0.763055	-3.2772	5e-05	0.000226409	yes
XLOC_011251	XLOC_011251	gene:SORBI_3002G024000	2:2240518-2243221	SCC155_mock	SCC155_chitin	OK	3.99886	12.9894	1.69967	6.40393	5e-05	0.000226409	yes
XLOC_011252	XLOC_011252	gene:SORBI_3002G024100	2:2248259-2250867	SCC155_mock	SCC155_chitin	OK	4.82536	17.7478	1.87893	8.46535	5e-05	0.000226409	yes
XLOC_011253	XLOC_011253	gene:SORBI_3002G024200	2:2255860-2257918	SCC155_mock	SCC155_chitin	OK	2.80521	7.86544	1.48742	5.46612	5e-05	0.000226409	yes
XLOC_011254	XLOC_011254	gene:SORBI_3002G024300	2:2259124-2260893	SCC155_mock	SCC155_chitin	OK	3.11325	10.1587	1.70622	5.89974	5e-05	0.000226409	yes
XLOC_011255	XLOC_011255	gene:SORBI_3002G024500	2:2278211-2279528	SCC155_mock	SCC155_chitin	OK	1.37111	6.232	2.18436	6.3862	5e-05	0.000226409	yes
XLOC_011257	XLOC_011257	gene:SORBI_3002G025000	2:2321188-2324482	SCC155_mock	SCC155_chitin	OK	11.8298	39.6891	1.74632	7.85478	5e-05	0.000226409	yes
XLOC_011275	XLOC_011275	gene:SORBI_3002G027500	2:2522942-2527752	SCC155_mock	SCC155_chitin	OK	10.4541	39.4547	1.91613	8.81146	5e-05	0.000226409	yes
XLOC_011294	XLOC_011294	gene:SORBI_3002G030400	2:2792829-2795852	SCC155_mock	SCC155_chitin	OK	1.9011	0.964777	-0.978567	-3.12832	5e-05	0.000226409	yes
XLOC_011298	XLOC_011298	gene:SORBI_3002G031400	2:2865106-2869505	SCC155_mock	SCC155_chitin	OK	7.01355	4.55246	-0.6235	-2.60008	5e-05	0.000226409	yes
XLOC_011320	XLOC_011320	gene:SORBI_3002G034700,gene:SORBI_3002G034750	2:3172089-3176593	SCC155_mock	SCC155_chitin	OK	37.4545	108.977	1.54081	7.29366	5e-05	0.000226409	yes
XLOC_011326	XLOC_011326	gene:SORBI_3002G035600	2:3340232-3345184	SCC155_mock	SCC155_chitin	OK	2.10479	3.78378	0.846154	3.31299	5e-05	0.000226409	yes
XLOC_011348	XLOC_011348	gene:SORBI_3002G039700,gene:SORBI_3002G039800	2:3856810-3874448	SCC155_mock	SCC155_chitin	OK	2.29755	1.45145	-0.662598	-2.86513	5e-05	0.000226409	yes
XLOC_011354	XLOC_011354	gene:SORBI_3002G040600	2:3915946-3918931	SCC155_mock	SCC155_chitin	OK	9.17742	47.4498	2.37024	11.1588	5e-05	0.000226409	yes
XLOC_011355	XLOC_011355	gene:SORBI_3002G040700	2:3925318-3930776	SCC155_mock	SCC155_chitin	OK	34.8985	263.215	2.91501	13.0416	5e-05	0.000226409	yes
XLOC_011362	XLOC_011362	gene:SORBI_3002G041800	2:4000332-4002838	SCC155_mock	SCC155_chitin	OK	3.88289	2.27695	-0.770026	-2.52771	5e-05	0.000226409	yes
XLOC_011363	XLOC_011363	gene:SORBI_3002G041900	2:4004225-4007688	SCC155_mock	SCC155_chitin	OK	2.25011	8.07495	1.84346	7.9368	5e-05	0.000226409	yes
XLOC_011366	XLOC_011366	gene:SORBI_3002G042300	2:4036816-4039168	SCC155_mock	SCC155_chitin	OK	11.2895	2.7604	-2.03203	-6.72822	5e-05	0.000226409	yes
XLOC_011374	XLOC_011374	gene:SORBI_3002G043700	2:4147148-4150406	SCC155_mock	SCC155_chitin	OK	6.00873	3.23963	-0.891234	-2.64614	5e-05	0.000226409	yes
XLOC_011402	XLOC_011402	-	2:4684076-4686443	SCC155_mock	SCC155_chitin	OK	6.7225	4.44543	-0.596675	-2.48031	5e-05	0.000226409	yes
XLOC_011403	XLOC_011403	gene:SORBI_3002G049600	2:4689666-4692813	SCC155_mock	SCC155_chitin	OK	64.8433	19.8961	-1.70447	-8.2807	5e-05	0.000226409	yes
XLOC_011410	XLOC_011410	gene:SORBI_3002G050900	2:4811736-4821331	SCC155_mock	SCC155_chitin	OK	25.4736	51.4903	1.0153	4.82384	5e-05	0.000226409	yes
XLOC_011414	XLOC_011414	gene:SORBI_3002G051450	2:4871523-4874759	SCC155_mock	SCC155_chitin	OK	4.67357	2.15594	-1.11621	-3.01744	5e-05	0.000226409	yes
XLOC_011415	XLOC_011415	gene:SORBI_3002G051700	2:4899840-4903952	SCC155_mock	SCC155_chitin	OK	56.1958	98.1711	0.804837	4.12393	5e-05	0.000226409	yes
XLOC_011436	XLOC_011436	gene:SORBI_3002G055400	2:5278079-5286244	SCC155_mock	SCC155_chitin	OK	7.17502	2.03955	-1.81473	-7.91705	5e-05	0.000226409	yes
XLOC_011437	XLOC_011437	gene:SORBI_3002G055600	2:5299848-5301257	SCC155_mock	SCC155_chitin	OK	64.0512	342.877	2.42039	11.8159	5e-05	0.000226409	yes
XLOC_011439	XLOC_011439	4342573	2:5321521-5322839	SCC155_mock	SCC155_chitin	OK	22.3592	37.0972	0.730442	3.25266	5e-05	0.000226409	yes
XLOC_011443	XLOC_011443	gene:SORBI_3002G056600	2:5494389-5501064	SCC155_mock	SCC155_chitin	OK	2.80904	5.39349	0.941142	4.38313	5e-05	0.000226409	yes
XLOC_011468	XLOC_011468	gene:SORBI_3002G060800	2:5834506-5839173	SCC155_mock	SCC155_chitin	OK	119.972	175.435	0.54823	2.51091	5e-05	0.000226409	yes
XLOC_011469	XLOC_011469	gene:SORBI_3002G061600	2:5911573-5930293	SCC155_mock	SCC155_chitin	OK	9.50882	14.8222	0.640425	3.17107	5e-05	0.000226409	yes
XLOC_011490	XLOC_011490	gene:SORBI_3002G065500	2:6475646-6476217	SCC155_mock	SCC155_chitin	OK	0	0.725725	inf	#NAME?	5e-05	0.000226409	yes
XLOC_011496	XLOC_011496	gene:SORBI_3002G067000	2:6627537-6630497	SCC155_mock	SCC155_chitin	OK	160.662	824.494	2.35948	10.2099	5e-05	0.000226409	yes
XLOC_011497	XLOC_011497	gene:SORBI_3002G067300	2:6677010-6679235	SCC155_mock	SCC155_chitin	OK	78.9753	261.131	1.7253	8.24933	5e-05	0.000226409	yes
XLOC_011505	XLOC_011505	gene:SORBI_3002G068800	2:6815710-6820718	SCC155_mock	SCC155_chitin	OK	2.6474	13.1152	2.30859	9.01583	5e-05	0.000226409	yes
XLOC_011532	XLOC_011532	gene:SORBI_3002G074000	2:7683771-7687384	SCC155_mock	SCC155_chitin	OK	2.31233	1.17455	-0.977239	-2.79097	5e-05	0.000226409	yes
XLOC_011539	XLOC_011539	4342699	2:7812613-7818765	SCC155_mock	SCC155_chitin	OK	52.6705	33.2301	-0.664507	-3.20973	5e-05	0.000226409	yes
XLOC_011559	XLOC_011559	gene:SORBI_3002G080000	2:8425868-8427150	SCC155_mock	SCC155_chitin	OK	16.9396	28.9079	0.77106	3.47999	5e-05	0.000226409	yes
XLOC_011566	XLOC_011566	gene:SORBI_3002G081400	2:8650809-8656800	SCC155_mock	SCC155_chitin	OK	42.6663	29.7952	-0.518017	-2.62482	5e-05	0.000226409	yes
XLOC_011581	XLOC_011581	gene:SORBI_3002G083200	2:8889037-8893535	SCC155_mock	SCC155_chitin	OK	20.4706	36.3283	0.827537	4.05313	5e-05	0.000226409	yes
XLOC_011582	XLOC_011582	gene:SORBI_3002G083266	2:8902748-8908474	SCC155_mock	SCC155_chitin	OK	25.2024	69.7655	1.46895	5.6519	5e-05	0.000226409	yes
XLOC_011595	XLOC_011595	gene:SORBI_3002G085700	2:9099422-9108560	SCC155_mock	SCC155_chitin	OK	4.32795	3.06343	-0.498539	-2.19264	5e-05	0.000226409	yes
XLOC_011604	XLOC_011604	gene:SORBI_3002G086800	2:9197097-9200333	SCC155_mock	SCC155_chitin	OK	62.3891	20.3917	-1.61332	-3.50288	5e-05	0.000226409	yes
XLOC_011613	XLOC_011613	gene:SORBI_3002G088800	2:9354066-9355785	SCC155_mock	SCC155_chitin	OK	1.29739	2.76243	1.09032	2.42585	5e-05	0.000226409	yes
XLOC_011630	XLOC_011630	gene:SORBI_3002G093000	2:9634248-9642472	SCC155_mock	SCC155_chitin	OK	1.45539	4.04407	1.47441	6.26425	5e-05	0.000226409	yes
XLOC_011631	XLOC_011631	gene:SORBI_3002G093600,gene:SORBI_3002G093700	2:9671438-9684188	SCC155_mock	SCC155_chitin	OK	331.352	142.057	-1.22189	-4.31488	5e-05	0.000226409	yes
XLOC_011648	XLOC_011648	gene:SORBI_3002G097400	2:10297391-10299697	SCC155_mock	SCC155_chitin	OK	0.751173	1.39832	0.896475	2.45198	5e-05	0.000226409	yes
XLOC_011651	XLOC_011651	gene:SORBI_3002G097700,gene:SORBI_3002G097900	2:10376379-10401270	SCC155_mock	SCC155_chitin	OK	10.175	15.0492	0.56466	2.59385	5e-05	0.000226409	yes
XLOC_011653	XLOC_011653	gene:SORBI_3002G098200	2:10485222-10487443	SCC155_mock	SCC155_chitin	OK	0.494702	1.02532	1.05144	2.47633	5e-05	0.000226409	yes
XLOC_011654	XLOC_011654	gene:SORBI_3002G098500	2:10523636-10527896	SCC155_mock	SCC155_chitin	OK	8.00907	1.43917	-2.4764	-7.18925	5e-05	0.000226409	yes
XLOC_011665	XLOC_011665	-	2:11024747-11025373	SCC155_mock	SCC155_chitin	OK	4.82684	10.2819	1.09096	2.58003	5e-05	0.000226409	yes
XLOC_011688	XLOC_011688	gene:SORBI_3002G104000	2:12248989-12249930	SCC155_mock	SCC155_chitin	OK	10.1559	4.4868	-1.17856	-2.96593	5e-05	0.000226409	yes
XLOC_011707	XLOC_011707	gene:SORBI_3002G107800	2:12991465-13017053	SCC155_mock	SCC155_chitin	OK	1.6118	23.0648	3.83895	12.3595	5e-05	0.000226409	yes
XLOC_011708	XLOC_011708	gene:SORBI_3002G107900	2:13034887-13037119	SCC155_mock	SCC155_chitin	OK	0.127038	2.44743	4.26793	6.99324	5e-05	0.000226409	yes
XLOC_011711	XLOC_011711	gene:SORBI_3002G108400	2:13119363-13125889	SCC155_mock	SCC155_chitin	OK	1.71861	0.462118	-1.89491	-3.66388	5e-05	0.000226409	yes
XLOC_011720	XLOC_011720	gene:SORBI_3002G110600	2:13452891-13459803	SCC155_mock	SCC155_chitin	OK	9.30507	17.9553	0.948321	2.92167	5e-05	0.000226409	yes
XLOC_011721	XLOC_011721	gene:SORBI_3002G111000	2:13510922-13526982	SCC155_mock	SCC155_chitin	OK	34.3462	50.7267	0.562596	2.75588	5e-05	0.000226409	yes
XLOC_011735	XLOC_011735	gene:SORBI_3002G113200	2:13798404-13801518	SCC155_mock	SCC155_chitin	OK	1.17004	2.29979	0.974943	2.36912	5e-05	0.000226409	yes
XLOC_011745	XLOC_011745	4343002	2:14003612-14017732	SCC155_mock	SCC155_chitin	OK	17.5629	33.7181	0.940993	4.72252	5e-05	0.000226409	yes
XLOC_011762	XLOC_011762	gene:SORBI_3002G117400	2:14490639-14494222	SCC155_mock	SCC155_chitin	OK	12.7833	20.5145	0.682388	3.15046	5e-05	0.000226409	yes
XLOC_011768	XLOC_011768	gene:SORBI_3002G118600	2:14778736-14781550	SCC155_mock	SCC155_chitin	OK	52.7928	252.427	2.25745	9.28182	5e-05	0.000226409	yes
XLOC_011771	XLOC_011771	gene:SORBI_3002G119100	2:14878400-14882782	SCC155_mock	SCC155_chitin	OK	32.794	13.0465	-1.32977	-6.56143	5e-05	0.000226409	yes
XLOC_011775	XLOC_011775	MIR398	2:15125513-15132677	SCC155_mock	SCC155_chitin	OK	0.478643	0.178134	-1.42599	-3.45417	5e-05	0.000226409	yes
XLOC_011787	XLOC_011787	4343110	2:16277701-16282471	SCC155_mock	SCC155_chitin	OK	16.3886	25.7828	0.653723	3.25659	5e-05	0.000226409	yes
XLOC_011788	XLOC_011788	gene:SORBI_3002G122700	2:16288990-16291252	SCC155_mock	SCC155_chitin	OK	58.0725	445.628	2.93991	14.0095	5e-05	0.000226409	yes
XLOC_011796	XLOC_011796	gene:SORBI_3002G123800	2:16494070-16497429	SCC155_mock	SCC155_chitin	OK	1.11822	2.19122	0.970522	2.57465	5e-05	0.000226409	yes
XLOC_011801	XLOC_011801	4343122	2:16844699-16848362	SCC155_mock	SCC155_chitin	OK	334.923	174.374	-0.941644	-4.73322	5e-05	0.000226409	yes
XLOC_011810	XLOC_011810	gene:SORBI_3002G125700	2:16980279-16982926	SCC155_mock	SCC155_chitin	OK	10.6805	1.16257	-3.19959	-4.30832	5e-05	0.000226409	yes
XLOC_011816	XLOC_011816	gene:SORBI_3002G126600	2:17292108-17296604	SCC155_mock	SCC155_chitin	OK	699.055	1114.66	0.673121	2.38455	5e-05	0.000226409	yes
XLOC_011826	XLOC_011826	gene:SORBI_3002G128800	2:17973113-17976081	SCC155_mock	SCC155_chitin	OK	142.974	89.9022	-0.669328	-3.31848	5e-05	0.000226409	yes
XLOC_011838	XLOC_011838	gene:SORBI_3002G131200	2:18695104-18703734	SCC155_mock	SCC155_chitin	OK	22.7728	52.8525	1.21466	5.86698	5e-05	0.000226409	yes
XLOC_011845	XLOC_011845	gene:SORBI_3002G132000	2:18787239-18792218	SCC155_mock	SCC155_chitin	OK	27.0116	51.4525	0.929659	4.07218	5e-05	0.000226409	yes
XLOC_011859	XLOC_011859	gene:SORBI_3002G135100	2:20127320-20129679	SCC155_mock	SCC155_chitin	OK	5.49058	3.0322	-0.856593	-2.35598	5e-05	0.000226409	yes
XLOC_011874	XLOC_011874	gene:SORBI_3002G138500	2:21521528-21524137	SCC155_mock	SCC155_chitin	OK	5.98059	18.3437	1.61693	5.69607	5e-05	0.000226409	yes
XLOC_011875	XLOC_011875	gene:SORBI_3002G138700	2:21612439-21614441	SCC155_mock	SCC155_chitin	OK	113.158	610.553	2.43178	6.86848	5e-05	0.000226409	yes
XLOC_011877	XLOC_011877	gene:SORBI_3002G139000	2:21716139-21721047	SCC155_mock	SCC155_chitin	OK	3.10909	1.40801	-1.14283	-3.70131	5e-05	0.000226409	yes
XLOC_011882	XLOC_011882	gene:SORBI_3002G140600	2:22483678-22489881	SCC155_mock	SCC155_chitin	OK	39.774	69.9873	0.815268	4.05194	5e-05	0.000226409	yes
XLOC_011884	XLOC_011884	gene:SORBI_3002G141300	2:22959302-22962075	SCC155_mock	SCC155_chitin	OK	63.3516	105.107	0.730411	3.60233	5e-05	0.000226409	yes
XLOC_011885	XLOC_011885	gene:SORBI_3002G141600	2:23047161-23049166	SCC155_mock	SCC155_chitin	OK	0.235026	4.27753	4.18588	5.92868	5e-05	0.000226409	yes
XLOC_011898	XLOC_011898	gene:SORBI_3002G143900	2:25860276-25864284	SCC155_mock	SCC155_chitin	OK	2.42306	6.16812	1.348	5.93977	5e-05	0.000226409	yes
XLOC_011902	XLOC_011902	gene:SORBI_3002G145000	2:27575753-27582174	SCC155_mock	SCC155_chitin	OK	89.3668	64.3985	-0.472713	-2.38523	5e-05	0.000226409	yes
XLOC_011907	XLOC_011907	gene:SORBI_3002G146400	2:29554020-29555486	SCC155_mock	SCC155_chitin	OK	4.8035	2.01996	-1.24976	-2.88731	5e-05	0.000226409	yes
XLOC_011921	XLOC_011921	gene:SORBI_3002G148700	2:39948581-39950215	SCC155_mock	SCC155_chitin	OK	30.2283	59.6311	0.980164	3.16428	5e-05	0.000226409	yes
XLOC_011969	XLOC_011969	gene:SORBI_3002G156700	2:47630289-47634954	SCC155_mock	SCC155_chitin	OK	4.65699	1.62226	-1.5214	-5.6526	5e-05	0.000226409	yes
XLOC_011973	XLOC_011973	gene:SORBI_3002G157200	2:47757625-47759949	SCC155_mock	SCC155_chitin	OK	22.6713	13.2381	-0.776176	-2.97913	5e-05	0.000226409	yes
XLOC_011986	XLOC_011986	4346653	2:49420972-49433486	SCC155_mock	SCC155_chitin	OK	73.1004	116.072	0.667072	3.19286	5e-05	0.000226409	yes
XLOC_011997	XLOC_011997	4346662	2:50260166-50265849	SCC155_mock	SCC155_chitin	OK	13.1175	7.24809	-0.855819	-3.26949	5e-05	0.000226409	yes
XLOC_012022	XLOC_012022	gene:SORBI_3002G167600	2:52352364-52355693	SCC155_mock	SCC155_chitin	OK	1.31286	0.528907	-1.31163	-2.98461	5e-05	0.000226409	yes
XLOC_012024	XLOC_012024	gene:SORBI_3002G167800	2:52477605-52482145	SCC155_mock	SCC155_chitin	OK	2.68865	1.27556	-1.07575	-3.77793	5e-05	0.000226409	yes
XLOC_012063	XLOC_012063	gene:SORBI_3002G173000	2:54591615-54599364	SCC155_mock	SCC155_chitin	OK	2.88484	1.63405	-0.820037	-3.26871	5e-05	0.000226409	yes
XLOC_012067	XLOC_012067	gene:SORBI_3002G173900	2:55008081-55010117	SCC155_mock	SCC155_chitin	OK	4.30307	2.12681	-1.01667	-2.69399	5e-05	0.000226409	yes
XLOC_012068	XLOC_012068	gene:SORBI_3002G174000	2:55027914-55037901	SCC155_mock	SCC155_chitin	OK	7.24123	11.2236	0.632226	3.1211	5e-05	0.000226409	yes
XLOC_012077	XLOC_012077	-	2:55415724-55419639	SCC155_mock	SCC155_chitin	OK	6.67927	10.4017	0.639052	3.27765	5e-05	0.000226409	yes
XLOC_012111	XLOC_012111	gene:SORBI_3002G183700	2:56646214-56651762	SCC155_mock	SCC155_chitin	OK	0.37264	8.49545	4.51084	7.03987	5e-05	0.000226409	yes
XLOC_012123	XLOC_012123	gene:SORBI_3002G185800	2:56976062-56978576	SCC155_mock	SCC155_chitin	OK	1.6977	6.79888	2.00171	5.46497	5e-05	0.000226409	yes
XLOC_012138	XLOC_012138	gene:SORBI_3002G188500	2:57412509-57419551	SCC155_mock	SCC155_chitin	OK	9.01446	4.87002	-0.888314	-4.29045	5e-05	0.000226409	yes
XLOC_012139	XLOC_012139	4346918	2:57426375-57430984	SCC155_mock	SCC155_chitin	OK	26.1891	18.0585	-0.536288	-2.73986	5e-05	0.000226409	yes
XLOC_012142	XLOC_012142	gene:SORBI_3002G189000	2:57498940-57501442	SCC155_mock	SCC155_chitin	OK	56.7477	93.5439	0.721082	3.68455	5e-05	0.000226409	yes
XLOC_012143	XLOC_012143	gene:SORBI_3002G189100	2:57517226-57520854	SCC155_mock	SCC155_chitin	OK	7.02397	42.0563	2.58196	12.1397	5e-05	0.000226409	yes
XLOC_012162	XLOC_012162	gene:SORBI_3002G192000	2:57847178-57848337	SCC155_mock	SCC155_chitin	OK	3.08033	13.4617	2.1277	4.78563	5e-05	0.000226409	yes
XLOC_012168	XLOC_012168	gene:SORBI_3002G193300	2:57975540-57988908	SCC155_mock	SCC155_chitin	OK	9.21437	12.9455	0.490496	2.39395	5e-05	0.000226409	yes
XLOC_012173	XLOC_012173	gene:SORBI_3002G194000	2:58092029-58097326	SCC155_mock	SCC155_chitin	OK	8.41702	15.8868	0.916446	4.66112	5e-05	0.000226409	yes
XLOC_012183	XLOC_012183	gene:SORBI_3002G195400	2:58394423-58396434	SCC155_mock	SCC155_chitin	OK	0.612784	22.8865	5.22297	9.02389	5e-05	0.000226409	yes
XLOC_012185	XLOC_012185	gene:SORBI_3002G195700	2:58408618-58410895	SCC155_mock	SCC155_chitin	OK	77.6137	50.0359	-0.633349	-3.12114	5e-05	0.000226409	yes
XLOC_012186	XLOC_012186	gene:SORBI_3002G195800	2:58417952-58421597	SCC155_mock	SCC155_chitin	OK	2.62341	24.603	3.22932	11.967	5e-05	0.000226409	yes
XLOC_012188	XLOC_012188	gene:SORBI_3002G196350	2:58541127-58545945	SCC155_mock	SCC155_chitin	OK	7.68012	14.7017	0.936784	3.88368	5e-05	0.000226409	yes
XLOC_012190	XLOC_012190	gene:SORBI_3002G196600	2:58556338-58564479	SCC155_mock	SCC155_chitin	OK	9.5024	5.52741	-0.781687	-3.95725	5e-05	0.000226409	yes
XLOC_012204	XLOC_012204	gene:SORBI_3002G199100	2:58875359-58879640	SCC155_mock	SCC155_chitin	OK	121.999	80.5516	-0.598885	-3.01189	5e-05	0.000226409	yes
XLOC_012211	XLOC_012211	gene:SORBI_3002G199500	2:58905214-58906639	SCC155_mock	SCC155_chitin	OK	5.77477	46.7197	3.01619	10.1344	5e-05	0.000226409	yes
XLOC_012212	XLOC_012212	gene:SORBI_3002G199650,gene:SORBI_3002G199800	2:58946592-58951544	SCC155_mock	SCC155_chitin	OK	58.6844	102.701	0.807396	2.9371	5e-05	0.000226409	yes
XLOC_012221	XLOC_012221	gene:SORBI_3002G201700	2:59159276-59164130	SCC155_mock	SCC155_chitin	OK	3.02673	4.82609	0.673094	2.60066	5e-05	0.000226409	yes
XLOC_012227	XLOC_012227	4347069	2:59258883-59260622	SCC155_mock	SCC155_chitin	OK	4.40382	9.35414	1.08685	3.31104	5e-05	0.000226409	yes
XLOC_012229	XLOC_012229	4347071	2:59318756-59320764	SCC155_mock	SCC155_chitin	OK	4.61749	8.33539	0.852143	2.7127	5e-05	0.000226409	yes
XLOC_012235	XLOC_012235	gene:SORBI_3002G204300	2:59561393-59567130	SCC155_mock	SCC155_chitin	OK	2.48726	1.11965	-1.15151	-3.72276	5e-05	0.000226409	yes
XLOC_012244	XLOC_012244	gene:SORBI_3002G205600	2:59711885-59719435	SCC155_mock	SCC155_chitin	OK	4.46481	13.6096	1.60795	7.61795	5e-05	0.000226409	yes
XLOC_012259	XLOC_012259	gene:SORBI_3002G209000	2:60089651-60096586	SCC155_mock	SCC155_chitin	OK	0.212476	2.46195	3.53443	5.53527	5e-05	0.000226409	yes
XLOC_012266	XLOC_012266	gene:SORBI_3002G210300	2:60324271-60325273	SCC155_mock	SCC155_chitin	OK	1.32448	5.10036	1.94518	3.18757	5e-05	0.000226409	yes
XLOC_012269	XLOC_012269	gene:SORBI_3002G210800	2:60350708-60353544	SCC155_mock	SCC155_chitin	OK	6.18265	9.41797	0.607191	2.91782	5e-05	0.000226409	yes
XLOC_012289	XLOC_012289	4347164	2:60694459-60696521	SCC155_mock	SCC155_chitin	OK	41.9237	133.329	1.66916	8.2301	5e-05	0.000226409	yes
XLOC_012290	XLOC_012290	gene:SORBI_3002G215200	2:60720924-60724306	SCC155_mock	SCC155_chitin	OK	7.20682	4.20342	-0.777798	-3.04253	5e-05	0.000226409	yes
XLOC_012292	XLOC_012292	gene:SORBI_3002G215700	2:60774858-60786533	SCC155_mock	SCC155_chitin	OK	171.96	123.464	-0.477984	-2.17583	5e-05	0.000226409	yes
XLOC_012301	XLOC_012301	gene:SORBI_3002G217100	2:60921100-60923918	SCC155_mock	SCC155_chitin	OK	0.748513	3.23269	2.11063	4.14203	5e-05	0.000226409	yes
XLOC_012308	XLOC_012308	gene:SORBI_3002G218700	2:61051702-61054265	SCC155_mock	SCC155_chitin	OK	2.06889	0.681513	-1.60204	-4.21351	5e-05	0.000226409	yes
XLOC_012314	XLOC_012314	gene:SORBI_3002G220300	2:61161893-61164206	SCC155_mock	SCC155_chitin	OK	4.92158	12.327	1.32463	4.98126	5e-05	0.000226409	yes
XLOC_012316	XLOC_012316	gene:SORBI_3002G220500	2:61210364-61215156	SCC155_mock	SCC155_chitin	OK	16.4078	36.6074	1.15775	5.91559	5e-05	0.000226409	yes
XLOC_012319	XLOC_012319	gene:SORBI_3002G221900	2:61366555-61368022	SCC155_mock	SCC155_chitin	OK	172.812	82.3996	-1.0685	-5.37527	5e-05	0.000226409	yes
XLOC_012321	XLOC_012321	gene:SORBI_3002G222800	2:61431364-61434822	SCC155_mock	SCC155_chitin	OK	6.38888	20.2954	1.66752	7.51715	5e-05	0.000226409	yes
XLOC_012325	XLOC_012325	gene:SORBI_3002G223200	2:61451144-61453620	SCC155_mock	SCC155_chitin	OK	140.211	365.68	1.38298	6.66057	5e-05	0.000226409	yes
XLOC_012326	XLOC_012326	gene:SORBI_3002G223300	2:61459870-61463884	SCC155_mock	SCC155_chitin	OK	8.1495	4.1101	-0.987539	-4.01273	5e-05	0.000226409	yes
XLOC_012328	XLOC_012328	gene:SORBI_3002G223600	2:61499769-61511226	SCC155_mock	SCC155_chitin	OK	12.9266	32.4572	1.32819	6.03804	5e-05	0.000226409	yes
XLOC_012332	XLOC_012332	gene:SORBI_3002G224800	2:61649960-61651663	SCC155_mock	SCC155_chitin	OK	6.20422	2.32383	-1.41674	-4.32208	5e-05	0.000226409	yes
XLOC_012340	XLOC_012340	gene:SORBI_3002G226800	2:61867875-61873754	SCC155_mock	SCC155_chitin	OK	0.118229	2.08386	4.1396	4.62665	5e-05	0.000226409	yes
XLOC_012343	XLOC_012343	gene:SORBI_3002G227900	2:61957541-61959386	SCC155_mock	SCC155_chitin	OK	2.52754	0.326117	-2.95427	-3.7935	5e-05	0.000226409	yes
XLOC_012357	XLOC_012357	gene:SORBI_3002G231200	2:62277323-62280670	SCC155_mock	SCC155_chitin	OK	37.5413	21.1756	-0.82608	-4.15408	5e-05	0.000226409	yes
XLOC_012364	XLOC_012364	gene:SORBI_3002G232800	2:62378048-62379587	SCC155_mock	SCC155_chitin	OK	2.87073	14.6363	2.35006	6.16096	5e-05	0.000226409	yes
XLOC_012365	XLOC_012365	gene:SORBI_3002G233000	2:62400229-62401333	SCC155_mock	SCC155_chitin	OK	20.0253	32.5464	0.700677	2.92359	5e-05	0.000226409	yes
XLOC_012379	XLOC_012379	gene:SORBI_3002G237900	2:62824445-62830346	SCC155_mock	SCC155_chitin	OK	275.835	105.083	-1.39227	-5.79231	5e-05	0.000226409	yes
XLOC_012383	XLOC_012383	gene:SORBI_3002G238700	2:62902486-62903077	SCC155_mock	SCC155_chitin	OK	1.12638	7.45674	2.72685	4.3949	5e-05	0.000226409	yes
XLOC_012396	XLOC_012396	gene:SORBI_3002G242500	2:63158777-63162729	SCC155_mock	SCC155_chitin	OK	6.41765	10.103	0.654663	2.85639	5e-05	0.000226409	yes
XLOC_012403	XLOC_012403	gene:SORBI_3002G243800	2:63262355-63267320	SCC155_mock	SCC155_chitin	OK	6.64526	3.93253	-0.756866	-3.21376	5e-05	0.000226409	yes
XLOC_012408	XLOC_012408	gene:SORBI_3002G245000	2:63351975-63357790	SCC155_mock	SCC155_chitin	OK	10.6545	7.084	-0.588825	-2.77106	5e-05	0.000226409	yes
XLOC_012428	XLOC_012428	gene:SORBI_3002G248900	2:63628277-63630695	SCC155_mock	SCC155_chitin	OK	53.2075	35.9259	-0.566605	-2.60722	5e-05	0.000226409	yes
XLOC_012429	XLOC_012429	gene:SORBI_3002G249000	2:63630952-63634956	SCC155_mock	SCC155_chitin	OK	27.974	48.8975	0.805674	3.94289	5e-05	0.000226409	yes
XLOC_012434	XLOC_012434	gene:SORBI_3002G249600	2:63673827-63676586	SCC155_mock	SCC155_chitin	OK	1.38519	16.7477	3.59581	11.7909	5e-05	0.000226409	yes
XLOC_012449	XLOC_012449	gene:SORBI_3002G251700	2:63838583-63841526	SCC155_mock	SCC155_chitin	OK	12.6083	23.1531	0.876834	4.33691	5e-05	0.000226409	yes
XLOC_012457	XLOC_012457	gene:SORBI_3002G253000	2:63933585-63937861	SCC155_mock	SCC155_chitin	OK	1.44592	3.94293	1.44729	2.75336	5e-05	0.000226409	yes
XLOC_012459	XLOC_012459	gene:SORBI_3002G253500	2:63961123-63964459	SCC155_mock	SCC155_chitin	OK	7.18367	11.3019	0.653768	2.6456	5e-05	0.000226409	yes
XLOC_012465	XLOC_012465	gene:SORBI_3002G254900	2:64136364-64138284	SCC155_mock	SCC155_chitin	OK	2.11355	0.696734	-1.60099	-2.58955	5e-05	0.000226409	yes
XLOC_012466	XLOC_012466	gene:SORBI_3002G255200	2:64153486-64155911	SCC155_mock	SCC155_chitin	OK	58.3199	34.3701	-0.762833	-3.81759	5e-05	0.000226409	yes
XLOC_012470	XLOC_012470	gene:SORBI_3002G255600	2:64181847-64186327	SCC155_mock	SCC155_chitin	OK	1.05431	4.72358	2.16358	5.05825	5e-05	0.000226409	yes
XLOC_012475	XLOC_012475	gene:SORBI_3002G256500	2:64248231-64254887	SCC155_mock	SCC155_chitin	OK	4.61456	2.25273	-1.03452	-2.70492	5e-05	0.000226409	yes
XLOC_012476	XLOC_012476	gene:SORBI_3002G256601	2:64255168-64258774	SCC155_mock	SCC155_chitin	OK	0.24453	1.7181	2.81273	5.54347	5e-05	0.000226409	yes
XLOC_012477	XLOC_012477	gene:SORBI_3002G256700	2:64259827-64266443	SCC155_mock	SCC155_chitin	OK	7.48061	11.5077	0.621367	3.0827	5e-05	0.000226409	yes
XLOC_012480	XLOC_012480	gene:SORBI_3002G257001,gene:SORBI_3002G257100	2:64286415-64293610	SCC155_mock	SCC155_chitin	OK	34.0736	215.982	2.66418	13.1313	5e-05	0.000226409	yes
XLOC_012495	XLOC_012495	gene:SORBI_3002G259400	2:64465688-64471473	SCC155_mock	SCC155_chitin	OK	17.812	29.2853	0.71733	3.58269	5e-05	0.000226409	yes
XLOC_012505	XLOC_012505	gene:SORBI_3002G260700	2:64577953-64585145	SCC155_mock	SCC155_chitin	OK	4.18135	2.46858	-0.760285	-3.17011	5e-05	0.000226409	yes
XLOC_012508	XLOC_012508	gene:SORBI_3002G261500	2:64670996-64672324	SCC155_mock	SCC155_chitin	OK	3.62911	0.891971	-2.02455	-3.61433	5e-05	0.000226409	yes
XLOC_012516	XLOC_012516	gene:SORBI_3002G263900	2:64848847-64855128	SCC155_mock	SCC155_chitin	OK	9.55297	4.73131	-1.01371	-2.85093	5e-05	0.000226409	yes
XLOC_012531	XLOC_012531	gene:SORBI_3002G265600	2:65054216-65055662	SCC155_mock	SCC155_chitin	OK	26.8927	43.7809	0.703087	3.18257	5e-05	0.000226409	yes
XLOC_012539	XLOC_012539	gene:SORBI_3002G267100	2:65136135-65137578	SCC155_mock	SCC155_chitin	OK	4.03332	9.64537	1.25787	3.8551	5e-05	0.000226409	yes
XLOC_012544	XLOC_012544	4347609	2:65209133-65213197	SCC155_mock	SCC155_chitin	OK	5.71489	3.52788	-0.695925	-2.58509	5e-05	0.000226409	yes
XLOC_012549	XLOC_012549	gene:SORBI_3002G268966	2:65291087-65291626	SCC155_mock	SCC155_chitin	OK	0	0.868462	inf	#NAME?	5e-05	0.000226409	yes
XLOC_012550	XLOC_012550	gene:SORBI_3002G269032	2:65291663-65293355	SCC155_mock	SCC155_chitin	OK	0	4.52503	inf	#NAME?	5e-05	0.000226409	yes
XLOC_012553	XLOC_012553	gene:SORBI_3002G269400	2:65308865-65310093	SCC155_mock	SCC155_chitin	OK	2.67452	19.7121	2.88173	8.13183	5e-05	0.000226409	yes
XLOC_012554	XLOC_012554	gene:SORBI_3002G269500	2:65317607-65318342	SCC155_mock	SCC155_chitin	OK	5.68453	47.5944	3.06568	7.15397	5e-05	0.000226409	yes
XLOC_012557	XLOC_012557	gene:SORBI_3002G270000	2:65378008-65384075	SCC155_mock	SCC155_chitin	OK	2.42513	4.0127	0.726513	3.35936	5e-05	0.000226409	yes
XLOC_012558	XLOC_012558	gene:SORBI_3002G270200	2:65394156-65397267	SCC155_mock	SCC155_chitin	OK	20.5043	35.513	0.792419	3.92754	5e-05	0.000226409	yes
XLOC_012565	XLOC_012565	gene:SORBI_3002G270900	2:65448184-65454356	SCC155_mock	SCC155_chitin	OK	9.38716	6.16683	-0.60616	-2.59654	5e-05	0.000226409	yes
XLOC_012569	XLOC_012569	gene:SORBI_3002G271300	2:65483434-65485915	SCC155_mock	SCC155_chitin	OK	6.49419	3.65442	-0.829505	-2.79513	5e-05	0.000226409	yes
XLOC_012573	XLOC_012573	gene:SORBI_3002G272700	2:65585642-65588410	SCC155_mock	SCC155_chitin	OK	11.8337	7.6721	-0.625206	-2.40267	5e-05	0.000226409	yes
XLOC_012574	XLOC_012574	4347647	2:65616731-65618588	SCC155_mock	SCC155_chitin	OK	4.66896	2.49201	-0.90579	-2.52542	5e-05	0.000226409	yes
XLOC_012583	XLOC_012583	gene:SORBI_3002G274700	2:65750308-65755222	SCC155_mock	SCC155_chitin	OK	6.8929	4.59833	-0.584001	-2.65407	5e-05	0.000226409	yes
XLOC_012584	XLOC_012584	4347672	2:65756159-65758783	SCC155_mock	SCC155_chitin	OK	44.7435	31.4204	-0.50998	-2.57015	5e-05	0.000226409	yes
XLOC_012595	XLOC_012595	gene:SORBI_3002G276400	2:65902991-65909303	SCC155_mock	SCC155_chitin	OK	7.06561	20.5651	1.54131	4.57865	5e-05	0.000226409	yes
XLOC_012600	XLOC_012600	gene:SORBI_3002G277200	2:65977565-65980126	SCC155_mock	SCC155_chitin	OK	7.43157	4.69223	-0.663393	-2.53385	5e-05	0.000226409	yes
XLOC_012605	XLOC_012605	gene:SORBI_3002G278500	2:66052713-66056563	SCC155_mock	SCC155_chitin	OK	3.80064	7.05006	0.891393	2.9309	5e-05	0.000226409	yes
XLOC_012614	XLOC_012614	gene:SORBI_3002G280200	2:66166972-66169136	SCC155_mock	SCC155_chitin	OK	110.559	71.1606	-0.63566	-3.17128	5e-05	0.000226409	yes
XLOC_012619	XLOC_012619	gene:SORBI_3002G280900	2:66253443-66260003	SCC155_mock	SCC155_chitin	OK	5.25218	8.20448	0.643497	2.7314	5e-05	0.000226409	yes
XLOC_012627	XLOC_012627	gene:SORBI_3002G282000	2:66330617-66339389	SCC155_mock	SCC155_chitin	OK	1.93799	6.30396	1.70169	5.50153	5e-05	0.000226409	yes
XLOC_012634	XLOC_012634	gene:SORBI_3002G282900	2:66401615-66403574	SCC155_mock	SCC155_chitin	OK	1.7626	4.57391	1.37572	2.938	5e-05	0.000226409	yes
XLOC_012639	XLOC_012639	gene:SORBI_3002G284200	2:66495039-66506907	SCC155_mock	SCC155_chitin	OK	29.295	55.7842	0.9292	4.33842	5e-05	0.000226409	yes
XLOC_012672	XLOC_012672	gene:SORBI_3002G290400	2:66875772-66879204	SCC155_mock	SCC155_chitin	OK	12.0563	21.4376	0.830353	3.91221	5e-05	0.000226409	yes
XLOC_012676	XLOC_012676	gene:SORBI_3002G291066	2:66925060-66928134	SCC155_mock	SCC155_chitin	OK	35.4644	76.3693	1.10662	4.91743	5e-05	0.000226409	yes
XLOC_012677	XLOC_012677	gene:SORBI_3002G291300	2:66942464-66947545	SCC155_mock	SCC155_chitin	OK	23.7355	49.9591	1.0737	5.05067	5e-05	0.000226409	yes
XLOC_012678	XLOC_012678	gene:SORBI_3002G291500	2:66973200-66975759	SCC155_mock	SCC155_chitin	OK	21.0318	11.7608	-0.838578	-3.94513	5e-05	0.000226409	yes
XLOC_012685	XLOC_012685	gene:SORBI_3002G292900	2:67048095-67052887	SCC155_mock	SCC155_chitin	OK	8.80486	6.08407	-0.533263	-2.53276	5e-05	0.000226409	yes
XLOC_012694	XLOC_012694	gene:SORBI_3002G294100	2:67194966-67198444	SCC155_mock	SCC155_chitin	OK	7.79572	15.9037	1.0286	4.98358	5e-05	0.000226409	yes
XLOC_012709	XLOC_012709	gene:SORBI_3002G297500	2:67367054-67377324	SCC155_mock	SCC155_chitin	OK	1.72205	3.86768	1.16734	3.07936	5e-05	0.000226409	yes
XLOC_012713	XLOC_012713	gene:SORBI_3002G298700	2:67445991-67448968	SCC155_mock	SCC155_chitin	OK	0.209063	0.584438	1.48311	2.90326	5e-05	0.000226409	yes
XLOC_012715	XLOC_012715	gene:SORBI_3002G299400	2:67560251-67563200	SCC155_mock	SCC155_chitin	OK	1.94475	1.16905	-0.734247	-2.2709	5e-05	0.000226409	yes
XLOC_012718	XLOC_012718	gene:SORBI_3002G299900	2:67595594-67597023	SCC155_mock	SCC155_chitin	OK	9.43978	4.8619	-0.957233	-2.8135	5e-05	0.000226409	yes
XLOC_012730	XLOC_012730	gene:SORBI_3002G301800	2:67823449-67826962	SCC155_mock	SCC155_chitin	OK	5.7648	11.7158	1.02311	4.78625	5e-05	0.000226409	yes
XLOC_012731	XLOC_012731	gene:SORBI_3002G302400	2:67862720-67866620	SCC155_mock	SCC155_chitin	OK	0.771895	3.27385	2.08451	4.28648	5e-05	0.000226409	yes
XLOC_012734	XLOC_012734	gene:SORBI_3002G303100	2:67904933-67911541	SCC155_mock	SCC155_chitin	OK	1.78223	4.09313	1.19952	4.8675	5e-05	0.000226409	yes
XLOC_012735	XLOC_012735	gene:SORBI_3002G303300	2:67925161-67930951	SCC155_mock	SCC155_chitin	OK	47.9004	88.2423	0.881431	4.06418	5e-05	0.000226409	yes
XLOC_012745	XLOC_012745	gene:SORBI_3002G305600	2:68067145-68069686	SCC155_mock	SCC155_chitin	OK	16.212	29.7669	0.87665	4.24439	5e-05	0.000226409	yes
XLOC_012746	XLOC_012746	gene:SORBI_3002G306000	2:68083233-68092596	SCC155_mock	SCC155_chitin	OK	15.5343	38.0364	1.29192	6.45963	5e-05	0.000226409	yes
XLOC_012757	XLOC_012757	gene:SORBI_3002G307800	2:68198691-68204108	SCC155_mock	SCC155_chitin	OK	14.2383	7.79667	-0.868843	-4.05462	5e-05	0.000226409	yes
XLOC_012766	XLOC_012766	gene:SORBI_3002G309400	2:68352404-68360363	SCC155_mock	SCC155_chitin	OK	32.9514	50.7328	0.622581	3.14657	5e-05	0.000226409	yes
XLOC_012773	XLOC_012773	gene:SORBI_3002G310600	2:68447932-68449668	SCC155_mock	SCC155_chitin	OK	2.16402	51.639	4.57668	12.0095	5e-05	0.000226409	yes
XLOC_012783	XLOC_012783	gene:SORBI_3002G312900	2:68624899-68630661	SCC155_mock	SCC155_chitin	OK	12.3292	39.3428	1.67402	8.48555	5e-05	0.000226409	yes
XLOC_012793	XLOC_012793	gene:SORBI_3002G315400	2:68887409-68892912	SCC155_mock	SCC155_chitin	OK	0.286309	1.162	2.02096	4.16377	5e-05	0.000226409	yes
XLOC_012814	XLOC_012814	gene:SORBI_3002G320600	2:69195334-69202931	SCC155_mock	SCC155_chitin	OK	3.85422	2.19717	-0.810792	-3.15423	5e-05	0.000226409	yes
XLOC_012819	XLOC_012819	gene:SORBI_3002G322000	2:69347210-69349695	SCC155_mock	SCC155_chitin	OK	247.997	400.874	0.692829	3.10004	5e-05	0.000226409	yes
XLOC_012829	XLOC_012829	gene:SORBI_3002G323900	2:69486473-69487382	SCC155_mock	SCC155_chitin	OK	4.1803	55.8581	3.74009	10.7552	5e-05	0.000226409	yes
XLOC_012840	XLOC_012840	gene:SORBI_3002G326000	2:69600252-69602486	SCC155_mock	SCC155_chitin	OK	0.536268	33.0712	5.94648	7.72132	5e-05	0.000226409	yes
XLOC_012841	XLOC_012841	gene:SORBI_3002G326100	2:69604408-69606169	SCC155_mock	SCC155_chitin	OK	0.438496	10.9088	4.63679	8.21645	5e-05	0.000226409	yes
XLOC_012845	XLOC_012845	gene:SORBI_3002G327700	2:69720147-69726258	SCC155_mock	SCC155_chitin	OK	42.7797	90.9286	1.08781	4.87053	5e-05	0.000226409	yes
XLOC_012846	XLOC_012846	gene:SORBI_3002G327800	2:69731165-69734284	SCC155_mock	SCC155_chitin	OK	134.938	382.255	1.50224	6.73326	5e-05	0.000226409	yes
XLOC_012847	XLOC_012847	gene:SORBI_3002G328000	2:69752168-69755902	SCC155_mock	SCC155_chitin	OK	9.31883	37.3628	2.00338	9.27141	5e-05	0.000226409	yes
XLOC_012848	XLOC_012848	gene:SORBI_3002G328100,gene:SORBI_3002G328200	2:69761860-69768834	SCC155_mock	SCC155_chitin	OK	11.6397	30.2741	1.37903	6.32822	5e-05	0.000226409	yes
XLOC_012850	XLOC_012850	gene:SORBI_3002G328300	2:69777272-69781238	SCC155_mock	SCC155_chitin	OK	50.2687	101.636	1.01568	5.01368	5e-05	0.000226409	yes
XLOC_012851	XLOC_012851	gene:SORBI_3002G328500	2:69784980-69793000	SCC155_mock	SCC155_chitin	OK	2.13774	6.76344	1.66167	3.88372	5e-05	0.000226409	yes
XLOC_012854	XLOC_012854	gene:SORBI_3002G328800	2:69807049-69810181	SCC155_mock	SCC155_chitin	OK	3.52898	10.6615	1.59508	5.94371	5e-05	0.000226409	yes
XLOC_012855	XLOC_012855	gene:SORBI_3002G329000	2:69821537-69825381	SCC155_mock	SCC155_chitin	OK	0.939105	3.56724	1.92545	5.47075	5e-05	0.000226409	yes
XLOC_012856	XLOC_012856	gene:SORBI_3002G329100	2:69826201-69829934	SCC155_mock	SCC155_chitin	OK	6.53871	12.5642	0.942242	4.30193	5e-05	0.000226409	yes
XLOC_012866	XLOC_012866	-	2:69976718-69979441	SCC155_mock	SCC155_chitin	OK	4.50011	2.57561	-0.805047	-3.06944	5e-05	0.000226409	yes
XLOC_012877	XLOC_012877	gene:SORBI_3002G333300	2:70162230-70166496	SCC155_mock	SCC155_chitin	OK	11.2963	133.265	3.56038	16.6231	5e-05	0.000226409	yes
XLOC_012878	XLOC_012878	gene:SORBI_3002G333400	2:70168821-70173890	SCC155_mock	SCC155_chitin	OK	1.23771	29.3277	4.56652	14.1413	5e-05	0.000226409	yes
XLOC_012883	XLOC_012883	gene:SORBI_3002G333900	2:70227887-70231133	SCC155_mock	SCC155_chitin	OK	1.09544	10.0069	3.19141	8.97	5e-05	0.000226409	yes
XLOC_012889	XLOC_012889	gene:SORBI_3002G334600	2:70295232-70298665	SCC155_mock	SCC155_chitin	OK	4.44106	2.62247	-0.759979	-2.4588	5e-05	0.000226409	yes
XLOC_012890	XLOC_012890	gene:SORBI_3002G334900	2:70299787-70308174	SCC155_mock	SCC155_chitin	OK	11.1634	37.1717	1.73543	8.56979	5e-05	0.000226409	yes
XLOC_012891	XLOC_012891	gene:SORBI_3002G335300	2:70328603-70332333	SCC155_mock	SCC155_chitin	OK	6.39495	9.78577	0.613752	2.47745	5e-05	0.000226409	yes
XLOC_012896	XLOC_012896	gene:SORBI_3002G336600	2:70424170-70432235	SCC155_mock	SCC155_chitin	OK	32.826	56.0553	0.772014	3.93369	5e-05	0.000226409	yes
XLOC_012904	XLOC_012904	gene:SORBI_3002G337700	2:70491365-70498002	SCC155_mock	SCC155_chitin	OK	22.0222	60.1584	1.44981	7.15078	5e-05	0.000226409	yes
XLOC_012905	XLOC_012905	gene:SORBI_3002G337800	2:70511998-70514411	SCC155_mock	SCC155_chitin	OK	3.55408	18.6109	2.3886	9.09825	5e-05	0.000226409	yes
XLOC_012909	XLOC_012909	gene:SORBI_3002G338500	2:70573681-70576264	SCC155_mock	SCC155_chitin	OK	46.903	927.355	4.30537	19.3314	5e-05	0.000226409	yes
XLOC_012920	XLOC_012920	4343617	2:70764264-70768571	SCC155_mock	SCC155_chitin	OK	19.1415	30.1428	0.65511	3.21135	5e-05	0.000226409	yes
XLOC_012922	XLOC_012922	gene:SORBI_3002G341000	2:70785085-70791967	SCC155_mock	SCC155_chitin	OK	14.6475	9.91153	-0.563474	-2.5658	5e-05	0.000226409	yes
XLOC_012935	XLOC_012935	gene:SORBI_3002G343200	2:70944478-70951296	SCC155_mock	SCC155_chitin	OK	5.30152	3.64697	-0.539706	-2.52467	5e-05	0.000226409	yes
XLOC_012937	XLOC_012937	4343644	2:70971200-70974828	SCC155_mock	SCC155_chitin	OK	17.157	113.222	2.72229	13.1558	5e-05	0.000226409	yes
XLOC_012938	XLOC_012938	4343645	2:70990116-70991534	SCC155_mock	SCC155_chitin	OK	4.54647	10.3483	1.18657	3.45364	5e-05	0.000226409	yes
XLOC_012951	XLOC_012951	gene:SORBI_3002G346200	2:71213465-71222257	SCC155_mock	SCC155_chitin	OK	97.4977	157.376	0.69078	2.69119	5e-05	0.000226409	yes
XLOC_012970	XLOC_012970	gene:SORBI_3002G350800	2:71494955-71497010	SCC155_mock	SCC155_chitin	OK	2.44206	5.76564	1.23938	3.59221	5e-05	0.000226409	yes
XLOC_012971	XLOC_012971	gene:SORBI_3002G350901	2:71498495-71500900	SCC155_mock	SCC155_chitin	OK	5.95397	12.2816	1.04458	4.33063	5e-05	0.000226409	yes
XLOC_012974	XLOC_012974	gene:SORBI_3002G351400	2:71519422-71521811	SCC155_mock	SCC155_chitin	OK	13.2431	35.053	1.4043	6.87835	5e-05	0.000226409	yes
XLOC_012984	XLOC_012984	gene:SORBI_3002G353400	2:71650326-71654097	SCC155_mock	SCC155_chitin	OK	36.9657	195.065	2.39969	11.9415	5e-05	0.000226409	yes
XLOC_012989	XLOC_012989	gene:SORBI_3002G354501	2:71765750-71769025	SCC155_mock	SCC155_chitin	OK	116.944	65.3535	-0.83948	-4.20996	5e-05	0.000226409	yes
XLOC_012997	XLOC_012997	gene:SORBI_3002G356600	2:71924411-71928696	SCC155_mock	SCC155_chitin	OK	4.40454	2.30362	-0.935089	-2.33195	5e-05	0.000226409	yes
XLOC_013005	XLOC_013005	gene:SORBI_3002G357900	2:72042535-72046277	SCC155_mock	SCC155_chitin	OK	22.5199	35.761	0.667183	3.33628	5e-05	0.000226409	yes
XLOC_013007	XLOC_013007	gene:SORBI_3002G358300	2:72056785-72071453	SCC155_mock	SCC155_chitin	OK	2.03439	35.5137	4.12571	11.4651	5e-05	0.000226409	yes
XLOC_013008	XLOC_013008	gene:SORBI_3002G358400	2:72084506-72088503	SCC155_mock	SCC155_chitin	OK	58.8113	84.4365	0.521772	2.58317	5e-05	0.000226409	yes
XLOC_013013	XLOC_013013	gene:SORBI_3002G360301	2:72249194-72250822	SCC155_mock	SCC155_chitin	OK	45.8878	24.5365	-0.903185	-3.26878	5e-05	0.000226409	yes
XLOC_013018	XLOC_013018	gene:SORBI_3002G361300	2:72290398-72298886	SCC155_mock	SCC155_chitin	OK	28.4504	49.7629	0.806623	4.10184	5e-05	0.000226409	yes
XLOC_013020	XLOC_013020	4343785	2:72312730-72315380	SCC155_mock	SCC155_chitin	OK	3.53767	10.3598	1.55013	5.3743	5e-05	0.000226409	yes
XLOC_013028	XLOC_013028	gene:SORBI_3002G362900	2:72403575-72410594	SCC155_mock	SCC155_chitin	OK	17.041	60.4438	1.82658	9.03391	5e-05	0.000226409	yes
XLOC_013031	XLOC_013031	gene:SORBI_3002G363400	2:72452562-72456832	SCC155_mock	SCC155_chitin	OK	14.9929	47.386	1.66018	8.38662	5e-05	0.000226409	yes
XLOC_013032	XLOC_013032	gene:SORBI_3002G363800	2:72488502-72495847	SCC155_mock	SCC155_chitin	OK	4.55834	2.66415	-0.774833	-3.58946	5e-05	0.000226409	yes
XLOC_013056	XLOC_013056	4343845	2:72793184-72796955	SCC155_mock	SCC155_chitin	OK	2.17458	0.825705	-1.39704	-3.08901	5e-05	0.000226409	yes
XLOC_013060	XLOC_013060	gene:SORBI_3002G369400	2:72860886-72862331	SCC155_mock	SCC155_chitin	OK	8.13946	22.5227	1.46837	5.28936	5e-05	0.000226409	yes
XLOC_013062	XLOC_013062	4343856	2:72887522-72888813	SCC155_mock	SCC155_chitin	OK	2.25284	5.67875	1.33383	3.25722	5e-05	0.000226409	yes
XLOC_013063	XLOC_013063	gene:SORBI_3002G370100	2:72919573-72922813	SCC155_mock	SCC155_chitin	OK	6.21023	10.3549	0.737593	2.57273	5e-05	0.000226409	yes
XLOC_013066	XLOC_013066	gene:SORBI_3002G370400	2:72948498-72950964	SCC155_mock	SCC155_chitin	OK	8.52311	3.49123	-1.28765	-4.17822	5e-05	0.000226409	yes
XLOC_013068	XLOC_013068	gene:SORBI_3002G371100	2:72989033-72993184	SCC155_mock	SCC155_chitin	OK	115.47	77.8794	-0.568198	-1.82511	5e-05	0.000226409	yes
XLOC_013071	XLOC_013071	gene:SORBI_3002G371800	2:73029287-73032458	SCC155_mock	SCC155_chitin	OK	0.365366	4.33011	3.56699	9.73463	5e-05	0.000226409	yes
XLOC_013085	XLOC_013085	gene:SORBI_3002G374200	2:73204681-73207777	SCC155_mock	SCC155_chitin	OK	12.6045	7.82103	-0.688512	-2.47511	5e-05	0.000226409	yes
XLOC_013097	XLOC_013097	gene:SORBI_3002G377300	2:73419051-73426039	SCC155_mock	SCC155_chitin	OK	8.04536	2.756	-1.54558	-6.62908	5e-05	0.000226409	yes
XLOC_013105	XLOC_013105	gene:SORBI_3002G379600	2:73572790-73577695	SCC155_mock	SCC155_chitin	OK	406.218	623.322	0.617721	2.29703	5e-05	0.000226409	yes
XLOC_013107	XLOC_013107	gene:SORBI_3002G379800,gene:SORBI_3002G379866	2:73598186-73608026	SCC155_mock	SCC155_chitin	OK	60.8049	301.592	2.31034	10.3346	5e-05	0.000226409	yes
XLOC_013116	XLOC_013116	gene:SORBI_3002G381300	2:73712951-73714246	SCC155_mock	SCC155_chitin	OK	3.72097	8.94011	1.26461	3.96295	5e-05	0.000226409	yes
XLOC_013123	XLOC_013123	gene:SORBI_3002G383100	2:73889761-73894897	SCC155_mock	SCC155_chitin	OK	3.43304	1.30833	-1.39176	-5.1462	5e-05	0.000226409	yes
XLOC_013148	XLOC_013148	gene:SORBI_3002G386800	2:74102303-74106835	SCC155_mock	SCC155_chitin	OK	40.4633	68.4644	0.75874	3.87001	5e-05	0.000226409	yes
XLOC_013150	XLOC_013150	gene:SORBI_3002G387100	2:74134497-74139147	SCC155_mock	SCC155_chitin	OK	10.8156	5.5579	-0.960504	-3.33221	5e-05	0.000226409	yes
XLOC_013154	XLOC_013154	gene:SORBI_3002G387600	2:74170478-74172468	SCC155_mock	SCC155_chitin	OK	10.4031	4.93673	-1.07538	-4.37371	5e-05	0.000226409	yes
XLOC_013157	XLOC_013157	gene:SORBI_3002G388400	2:74207352-74210317	SCC155_mock	SCC155_chitin	OK	24.1354	12.8055	-0.914391	-4.34849	5e-05	0.000226409	yes
XLOC_013159	XLOC_013159	gene:SORBI_3002G388900	2:74261615-74263685	SCC155_mock	SCC155_chitin	OK	4.59363	33.5339	2.86791	10.7828	5e-05	0.000226409	yes
XLOC_013161	XLOC_013161	gene:SORBI_3002G389500	2:74291404-74293165	SCC155_mock	SCC155_chitin	OK	14.7734	6.86905	-1.10482	-4.5458	5e-05	0.000226409	yes
XLOC_013165	XLOC_013165	gene:SORBI_3002G390500	2:74350919-74356411	SCC155_mock	SCC155_chitin	OK	347.327	157.507	-1.14088	-4.70253	5e-05	0.000226409	yes
XLOC_013186	XLOC_013186	gene:SORBI_3002G393800	2:74643837-74647947	SCC155_mock	SCC155_chitin	OK	2.31393	4.9257	1.08998	4.51423	5e-05	0.000226409	yes
XLOC_013188	XLOC_013188	gene:SORBI_3002G394100	2:74683438-74686597	SCC155_mock	SCC155_chitin	OK	15.8562	6.5608	-1.27311	-4.21983	5e-05	0.000226409	yes
XLOC_013197	XLOC_013197	gene:SORBI_3002G395300	2:74766163-74768204	SCC155_mock	SCC155_chitin	OK	4.06455	39.7372	3.28932	12.3865	5e-05	0.000226409	yes
XLOC_013207	XLOC_013207	gene:SORBI_3002G397600	2:74926801-74930573	SCC155_mock	SCC155_chitin	OK	7.77706	14.005	0.848645	3.59683	5e-05	0.000226409	yes
XLOC_013217	XLOC_013217	gene:SORBI_3002G399800	2:75068391-75079792	SCC155_mock	SCC155_chitin	OK	6.30657	4.39351	-0.521482	-2.57231	5e-05	0.000226409	yes
XLOC_013219	XLOC_013219	gene:SORBI_3002G400000	2:75084498-75090039	SCC155_mock	SCC155_chitin	OK	39.3996	65.4358	0.731901	3.68838	5e-05	0.000226409	yes
XLOC_013239	XLOC_013239	gene:SORBI_3002G403500	2:75364106-75369269	SCC155_mock	SCC155_chitin	OK	1.82736	0.880227	-1.05382	-3.11874	5e-05	0.000226409	yes
XLOC_013240	XLOC_013240	gene:SORBI_3002G403600	2:75370214-75374255	SCC155_mock	SCC155_chitin	OK	900.918	464.028	-0.957185	-3.86211	5e-05	0.000226409	yes
XLOC_013251	XLOC_013251	gene:SORBI_3002G405400	2:75491332-75496567	SCC155_mock	SCC155_chitin	OK	15.4901	22.2459	0.522196	2.55579	5e-05	0.000226409	yes
XLOC_013252	XLOC_013252	gene:SORBI_3002G405600	2:75508755-75510769	SCC155_mock	SCC155_chitin	OK	46.5957	136.971	1.5556	7.75643	5e-05	0.000226409	yes
XLOC_013256	XLOC_013256	gene:SORBI_3002G405900	2:75568745-75572963	SCC155_mock	SCC155_chitin	OK	18.7865	10.8071	-0.797711	-2.97651	5e-05	0.000226409	yes
XLOC_013265	XLOC_013265	gene:SORBI_3002G407500,gene:SORBI_3002G407700	2:75665090-75671226	SCC155_mock	SCC155_chitin	OK	26.944	38.0064	0.496277	2.52065	5e-05	0.000226409	yes
XLOC_013267	XLOC_013267	gene:SORBI_3002G408000	2:75679373-75682143	SCC155_mock	SCC155_chitin	OK	14.8078	5.07095	-1.54603	-5.52176	5e-05	0.000226409	yes
XLOC_013268	XLOC_013268	gene:SORBI_3002G408200	2:75708008-75726063	SCC155_mock	SCC155_chitin	OK	20.6114	28.3202	0.45839	2.30879	5e-05	0.000226409	yes
XLOC_013270	XLOC_013270	gene:SORBI_3002G408500,gene:SORBI_3002G408600	2:75739000-75748036	SCC155_mock	SCC155_chitin	OK	5.19665	2.42967	-1.09682	-3.58711	5e-05	0.000226409	yes
XLOC_013285	XLOC_013285	gene:SORBI_3002G411400	2:75960024-75970865	SCC155_mock	SCC155_chitin	OK	9.15391	5.92047	-0.628678	-2.36176	5e-05	0.000226409	yes
XLOC_013298	XLOC_013298	gene:SORBI_3002G414400	2:76165884-76169873	SCC155_mock	SCC155_chitin	OK	5.92453	9.22339	0.638596	3.16057	5e-05	0.000226409	yes
XLOC_013308	XLOC_013308	gene:SORBI_3002G417201	2:76437891-76440674	SCC155_mock	SCC155_chitin	OK	14.8708	61.1062	2.03884	8.6178	5e-05	0.000226409	yes
XLOC_013309	XLOC_013309	4344287	2:76453560-76458832	SCC155_mock	SCC155_chitin	OK	102.681	161.477	0.653169	2.79208	5e-05	0.000226409	yes
XLOC_013316	XLOC_013316	gene:SORBI_3002G418200	2:76599435-76606617	SCC155_mock	SCC155_chitin	OK	25.4806	14.7613	-0.787586	-3.87165	5e-05	0.000226409	yes
XLOC_013322	XLOC_013322	gene:SORBI_3002G418900	2:76655366-76659054	SCC155_mock	SCC155_chitin	OK	0.661101	2.92237	2.1442	5.44629	5e-05	0.000226409	yes
XLOC_013328	XLOC_013328	gene:SORBI_3002G420300	2:76752517-76757013	SCC155_mock	SCC155_chitin	OK	21.6959	14.2961	-0.6018	-2.99254	5e-05	0.000226409	yes
XLOC_013331	XLOC_013331	gene:SORBI_3002G420700	2:76804538-76806986	SCC155_mock	SCC155_chitin	OK	3.08338	1.37421	-1.16591	-2.76977	5e-05	0.000226409	yes
XLOC_013342	XLOC_013342	gene:SORBI_3002G423300	2:77050088-77051609	SCC155_mock	SCC155_chitin	OK	1.75862	4.40579	1.32496	2.90125	5e-05	0.000226409	yes
XLOC_013344	XLOC_013344	4344349	2:77105800-77111030	SCC155_mock	SCC155_chitin	OK	59.7402	112.359	0.91134	4.04728	5e-05	0.000226409	yes
XLOC_013348	XLOC_013348	gene:SORBI_3002G424700	2:77151845-77156441	SCC155_mock	SCC155_chitin	OK	6.58056	4.34519	-0.598791	-2.58887	5e-05	0.000226409	yes
XLOC_013349	XLOC_013349	gene:SORBI_3002G424800	2:77159951-77162002	SCC155_mock	SCC155_chitin	OK	0.680912	2.50387	1.87862	3.77103	5e-05	0.000226409	yes
XLOC_013350	XLOC_013350	gene:SORBI_3002G424900	2:77168379-77172155	SCC155_mock	SCC155_chitin	OK	5.40024	3.36865	-0.680854	-2.90986	5e-05	0.000226409	yes
XLOC_013351	XLOC_013351	gene:SORBI_3002G425000	2:77174918-77175533	SCC155_mock	SCC155_chitin	OK	8.73899	20.2044	1.20913	2.74804	5e-05	0.000226409	yes
XLOC_013364	XLOC_013364	gene:SORBI_3002G427400	2:77388759-77390745	SCC155_mock	SCC155_chitin	OK	2.78616	13.7889	2.30715	6.57049	5e-05	0.000226409	yes
XLOC_013376	XLOC_013376	gene:SORBI_3002G430800	2:77655599-77656793	SCC155_mock	SCC155_chitin	OK	51.8925	35.0341	-0.566767	-2.65132	5e-05	0.000226409	yes
XLOC_013435	XLOC_013435	-	2:66738766-66738939	SCC155_mock	SCC155_chitin	OK	296.512	665.69	1.16676	4.30672	5e-05	0.000226409	yes
XLOC_013446	XLOC_013446	-	2:74666238-74672220	SCC155_mock	SCC155_chitin	OK	4.39036	2.9742	-0.561838	-2.57464	5e-05	0.000226409	yes
XLOC_013455	XLOC_013455	gene:SORBI_3003G000800	3:111799-115273	SCC155_mock	SCC155_chitin	OK	2.85336	5.08289	0.832988	3.4257	5e-05	0.000226409	yes
XLOC_013465	XLOC_013465	gene:SORBI_3003G003300	3:326893-334407	SCC155_mock	SCC155_chitin	OK	6.38046	17.1853	1.42945	2.45094	5e-05	0.000226409	yes
XLOC_013491	XLOC_013491	gene:SORBI_3003G008900	3:798669-808815	SCC155_mock	SCC155_chitin	OK	88.897	52.9214	-0.748283	-3.51859	5e-05	0.000226409	yes
XLOC_013507	XLOC_013507	gene:SORBI_3003G012600	3:1101410-1104216	SCC155_mock	SCC155_chitin	OK	4.83416	2.75098	-0.813318	-2.5734	5e-05	0.000226409	yes
XLOC_013511	XLOC_013511	gene:SORBI_3003G013000	3:1188112-1192438	SCC155_mock	SCC155_chitin	OK	5.15119	10.4481	1.02026	3.92955	5e-05	0.000226409	yes
XLOC_013522	XLOC_013522	gene:SORBI_3003G014900	3:1327864-1333444	SCC155_mock	SCC155_chitin	OK	2.91916	1.50923	-0.951742	-3.1236	5e-05	0.000226409	yes
XLOC_013530	XLOC_013530	gene:SORBI_3003G016500	3:1476410-1484547	SCC155_mock	SCC155_chitin	OK	3.77989	2.4229	-0.641609	-2.57218	5e-05	0.000226409	yes
XLOC_013531	XLOC_013531	gene:SORBI_3003G016600,gene:SORBI_3003G016800	3:1484831-1492186	SCC155_mock	SCC155_chitin	OK	0.579281	1.98027	1.77337	4.29419	5e-05	0.000226409	yes
XLOC_013540	XLOC_013540	gene:SORBI_3003G019200	3:1718269-1719296	SCC155_mock	SCC155_chitin	OK	19.7217	141.862	2.84663	11.9949	5e-05	0.000226409	yes
XLOC_013558	XLOC_013558	gene:SORBI_3003G021900	3:1880606-1882169	SCC155_mock	SCC155_chitin	OK	10.0854	16.9675	0.750504	2.60035	5e-05	0.000226409	yes
XLOC_013563	XLOC_013563	gene:SORBI_3003G022900	3:1974118-1982890	SCC155_mock	SCC155_chitin	OK	0.200456	0.745576	1.89507	3.87339	5e-05	0.000226409	yes
XLOC_013564	XLOC_013564	gene:SORBI_3003G023000	3:1989438-1993333	SCC155_mock	SCC155_chitin	OK	60.9281	201.127	1.72293	8.4397	5e-05	0.000226409	yes
XLOC_013567	XLOC_013567	gene:SORBI_3003G023500	3:2025691-2030626	SCC155_mock	SCC155_chitin	OK	9.80997	16.2494	0.728067	3.19413	5e-05	0.000226409	yes
XLOC_013569	XLOC_013569	gene:SORBI_3003G023800	3:2052040-2054641	SCC155_mock	SCC155_chitin	OK	24.3096	14.0022	-0.795874	-3.69768	5e-05	0.000226409	yes
XLOC_013575	XLOC_013575	gene:SORBI_3003G024800	3:2112893-2117221	SCC155_mock	SCC155_chitin	OK	30.874	50.6671	0.714656	3.60404	5e-05	0.000226409	yes
XLOC_013578	XLOC_013578	gene:SORBI_3003G025300	3:2140504-2144021	SCC155_mock	SCC155_chitin	OK	0.680789	10.2358	3.91027	11.3537	5e-05	0.000226409	yes
XLOC_013584	XLOC_013584	4327076	3:2228808-2231971	SCC155_mock	SCC155_chitin	OK	16.2827	34.9874	1.1035	5.42225	5e-05	0.000226409	yes
XLOC_013592	XLOC_013592	gene:SORBI_3003G027500	3:2424270-2429104	SCC155_mock	SCC155_chitin	OK	17.969	33.2143	0.886295	4.48021	5e-05	0.000226409	yes
XLOC_013617	XLOC_013617	4327315	3:2964826-2969715	SCC155_mock	SCC155_chitin	OK	7.39386	12.9485	0.808382	3.74784	5e-05	0.000226409	yes
XLOC_013620	XLOC_013620	gene:SORBI_3003G032400	3:2997676-3000345	SCC155_mock	SCC155_chitin	OK	51.6252	35.7338	-0.530788	-2.60996	5e-05	0.000226409	yes
XLOC_013621	XLOC_013621	gene:SORBI_3003G032900	3:3033820-3037216	SCC155_mock	SCC155_chitin	OK	10.28	21.8993	1.09104	4.73039	5e-05	0.000226409	yes
XLOC_013622	XLOC_013622	gene:SORBI_3003G033100	3:3050504-3055951	SCC155_mock	SCC155_chitin	OK	5.71829	3.1435	-0.863212	-3.53293	5e-05	0.000226409	yes
XLOC_013623	XLOC_013623	gene:SORBI_3003G033200	3:3056464-3059384	SCC155_mock	SCC155_chitin	OK	3.4225	1.64366	-1.05814	-2.84807	5e-05	0.000226409	yes
XLOC_013627	XLOC_013627	gene:SORBI_3003G034000	3:3109990-3118099	SCC155_mock	SCC155_chitin	OK	6.9747	12.6275	0.856368	2.84555	5e-05	0.000226409	yes
XLOC_013629	XLOC_013629	gene:SORBI_3003G034300	3:3130702-3133004	SCC155_mock	SCC155_chitin	OK	31.9108	109.617	1.78036	8.88193	5e-05	0.000226409	yes
XLOC_013647	XLOC_013647	gene:SORBI_3003G036700	3:3381537-3384118	SCC155_mock	SCC155_chitin	OK	1.38	7.58087	2.45769	6.10168	5e-05	0.000226409	yes
XLOC_013649	XLOC_013649	gene:SORBI_3003G037300	3:3504451-3508291	SCC155_mock	SCC155_chitin	OK	16.9906	8.97106	-0.921385	-3.858	5e-05	0.000226409	yes
XLOC_013660	XLOC_013660	gene:SORBI_3003G039300	3:3689217-3694202	SCC155_mock	SCC155_chitin	OK	15.9252	9.50005	-0.745307	-3.47542	5e-05	0.000226409	yes
XLOC_013662	XLOC_013662	gene:SORBI_3003G039700	3:3704105-3706086	SCC155_mock	SCC155_chitin	OK	182.454	120.478	-0.598762	-3.03556	5e-05	0.000226409	yes
XLOC_013668	XLOC_013668	4325329	3:3821972-3830680	SCC155_mock	SCC155_chitin	OK	14.1389	19.8612	0.490281	2.48669	5e-05	0.000226409	yes
XLOC_013669	XLOC_013669	gene:SORBI_3003G041100	3:3834115-3838720	SCC155_mock	SCC155_chitin	OK	3.49907	7.2244	1.04591	4.59809	5e-05	0.000226409	yes
XLOC_013670	XLOC_013670	gene:SORBI_3003G041200	3:3842929-3844649	SCC155_mock	SCC155_chitin	OK	1.24554	4.47515	1.84516	5.51267	5e-05	0.000226409	yes
XLOC_013671	XLOC_013671	gene:SORBI_3003G041300	3:3850483-3854139	SCC155_mock	SCC155_chitin	OK	15.3245	10.7688	-0.508986	-2.48414	5e-05	0.000226409	yes
XLOC_013682	XLOC_013682	gene:SORBI_3003G042900	3:3966340-3968202	SCC155_mock	SCC155_chitin	OK	227.989	77.0793	-1.56455	-7.88258	5e-05	0.000226409	yes
XLOC_013684	XLOC_013684	gene:SORBI_3003G043600	3:4027166-4030382	SCC155_mock	SCC155_chitin	OK	2.77326	8.1469	1.55467	6.24694	5e-05	0.000226409	yes
XLOC_013686	XLOC_013686	gene:SORBI_3003G043800	3:4044737-4048688	SCC155_mock	SCC155_chitin	OK	8.96062	23.5064	1.39138	6.69205	5e-05	0.000226409	yes
XLOC_013688	XLOC_013688	gene:SORBI_3003G044200	3:4066918-4072805	SCC155_mock	SCC155_chitin	OK	29.866	45.5056	0.60754	3.07599	5e-05	0.000226409	yes
XLOC_013692	XLOC_013692	gene:SORBI_3003G045000	3:4128790-4132084	SCC155_mock	SCC155_chitin	OK	4.85852	2.98969	-0.700522	-2.54284	5e-05	0.000226409	yes
XLOC_013700	XLOC_013700	gene:SORBI_3003G045900	3:4212217-4214432	SCC155_mock	SCC155_chitin	OK	1.22191	6.3539	2.3785	5.34032	5e-05	0.000226409	yes
XLOC_013704	XLOC_013704	gene:SORBI_3003G047100	3:4305949-4309535	SCC155_mock	SCC155_chitin	OK	58.0912	90.9922	0.647422	3.25666	5e-05	0.000226409	yes
XLOC_013706	XLOC_013706	gene:SORBI_3003G047400	3:4321654-4323859	SCC155_mock	SCC155_chitin	OK	0.992671	3.88358	1.968	5.29673	5e-05	0.000226409	yes
XLOC_013709	XLOC_013709	gene:SORBI_3003G047800	3:4347676-4350277	SCC155_mock	SCC155_chitin	OK	52.2265	73.8903	0.500603	2.52205	5e-05	0.000226409	yes
XLOC_013718	XLOC_013718	gene:SORBI_3003G049400	3:4517186-4518712	SCC155_mock	SCC155_chitin	OK	12.0954	25.8849	1.09765	3.98732	5e-05	0.000226409	yes
XLOC_013723	XLOC_013723	gene:SORBI_3003G050600	3:4597412-4601103	SCC155_mock	SCC155_chitin	OK	15.9588	25.6365	0.683844	2.90884	5e-05	0.000226409	yes
XLOC_013726	XLOC_013726	gene:SORBI_3003G051000	3:4618813-4623454	SCC155_mock	SCC155_chitin	OK	32.3848	49.3459	0.607615	3.06366	5e-05	0.000226409	yes
XLOC_013731	XLOC_013731	gene:SORBI_3003G052300	3:4721512-4725477	SCC155_mock	SCC155_chitin	OK	36.7245	12.5485	-1.54923	-7.14378	5e-05	0.000226409	yes
XLOC_013733	XLOC_013733	gene:SORBI_3003G052700	3:4756774-4761189	SCC155_mock	SCC155_chitin	OK	8.55517	5.07284	-0.754002	-2.56533	5e-05	0.000226409	yes
XLOC_013745	XLOC_013745	gene:SORBI_3003G054900	3:4946601-4950002	SCC155_mock	SCC155_chitin	OK	11.7037	17.4704	0.577955	2.71301	5e-05	0.000226409	yes
XLOC_013752	XLOC_013752	gene:SORBI_3003G055600	3:4987554-4991981	SCC155_mock	SCC155_chitin	OK	4.14997	2.14723	-0.950622	-3.68823	5e-05	0.000226409	yes
XLOC_013792	XLOC_013792	gene:SORBI_3003G061900	3:5413737-5419087	SCC155_mock	SCC155_chitin	OK	12.0938	29.1643	1.26994	5.94524	5e-05	0.000226409	yes
XLOC_013796	XLOC_013796	gene:SORBI_3003G062400	3:5445387-5451615	SCC155_mock	SCC155_chitin	OK	10.8168	6.95401	-0.637356	-2.55897	5e-05	0.000226409	yes
XLOC_013809	XLOC_013809	gene:SORBI_3003G065501	3:5609313-5612502	SCC155_mock	SCC155_chitin	OK	1.0221	3.1151	1.60774	3.60287	5e-05	0.000226409	yes
XLOC_013819	XLOC_013819	gene:SORBI_3003G067500	3:5731627-5732428	SCC155_mock	SCC155_chitin	OK	77.1931	55.6557	-0.471942	-2.22173	5e-05	0.000226409	yes
XLOC_013820	XLOC_013820	gene:SORBI_3003G067700	3:5746135-5746884	SCC155_mock	SCC155_chitin	OK	5.05448	14.0276	1.47263	3.82743	5e-05	0.000226409	yes
XLOC_013830	XLOC_013830	gene:SORBI_3003G071700	3:6096148-6101827	SCC155_mock	SCC155_chitin	OK	1.94946	16.7698	3.10471	13.0847	5e-05	0.000226409	yes
XLOC_013837	XLOC_013837	gene:SORBI_3003G072500	3:6169894-6173984	SCC155_mock	SCC155_chitin	OK	23.3922	16.1912	-0.530813	-2.71526	5e-05	0.000226409	yes
XLOC_013849	XLOC_013849	gene:SORBI_3003G074500	3:6339761-6341516	SCC155_mock	SCC155_chitin	OK	8.67829	2.18739	-1.9882	-5.55239	5e-05	0.000226409	yes
XLOC_013850	XLOC_013850	gene:SORBI_3003G074600	3:6349292-6351007	SCC155_mock	SCC155_chitin	OK	4.15057	1.51097	-1.45783	-3.3993	5e-05	0.000226409	yes
XLOC_013853	XLOC_013853	gene:SORBI_3003G075000	3:6373312-6374982	SCC155_mock	SCC155_chitin	OK	6.08872	15.0209	1.30276	5.56227	5e-05	0.000226409	yes
XLOC_013862	XLOC_013862	gene:SORBI_3003G076500	3:6512547-6515642	SCC155_mock	SCC155_chitin	OK	39.0737	69.4612	0.830009	4.13825	5e-05	0.000226409	yes
XLOC_013865	XLOC_013865	gene:SORBI_3003G076800	3:6539124-6540717	SCC155_mock	SCC155_chitin	OK	14.0031	7.7415	-0.855061	-2.87743	5e-05	0.000226409	yes
XLOC_013873	XLOC_013873	gene:SORBI_3003G078800	3:6774881-6778423	SCC155_mock	SCC155_chitin	OK	54.6238	94.8688	0.796403	3.98359	5e-05	0.000226409	yes
XLOC_013880	XLOC_013880	gene:SORBI_3003G081100	3:6981609-6986283	SCC155_mock	SCC155_chitin	OK	3.68674	10.9286	1.56769	6.15296	5e-05	0.000226409	yes
XLOC_013882	XLOC_013882	gene:SORBI_3003G081300,gene:SORBI_3003G081400,gene:SORBI_3003G081601,gene:SORBI_3003G081700	3:6990453-7018298	SCC155_mock	SCC155_chitin	OK	31.9284	133.506	2.064	6.8179	5e-05	0.000226409	yes
XLOC_013888	XLOC_013888	4325693	3:7081833-7084517	SCC155_mock	SCC155_chitin	OK	2.7846	5.60551	1.00938	3.88333	5e-05	0.000226409	yes
XLOC_013892	XLOC_013892	gene:SORBI_3003G083400	3:7161170-7171894	SCC155_mock	SCC155_chitin	OK	2.39444	1.48183	-0.692305	-3.35228	5e-05	0.000226409	yes
XLOC_013896	XLOC_013896	gene:SORBI_3003G084900	3:7327588-7334386	SCC155_mock	SCC155_chitin	OK	11.0271	15.7952	0.518436	2.32011	5e-05	0.000226409	yes
XLOC_013899	XLOC_013899	gene:SORBI_3003G085300	3:7351048-7351884	SCC155_mock	SCC155_chitin	OK	799.954	1134.91	0.504589	2.33037	5e-05	0.000226409	yes
XLOC_013906	XLOC_013906	gene:SORBI_3003G086700	3:7495810-7499458	SCC155_mock	SCC155_chitin	OK	3.85065	6.26723	0.702726	2.58344	5e-05	0.000226409	yes
XLOC_013939	XLOC_013939	gene:SORBI_3003G092800,gene:SORBI_3003G092900	3:8070929-8078747	SCC155_mock	SCC155_chitin	OK	10.2901	6.88717	-0.579268	-2.55928	5e-05	0.000226409	yes
XLOC_013940	XLOC_013940	gene:SORBI_3003G093000	3:8085222-8086357	SCC155_mock	SCC155_chitin	OK	0.614304	3.1153	2.34235	3.80333	5e-05	0.000226409	yes
XLOC_013942	XLOC_013942	gene:SORBI_3003G093400	3:8140607-8149423	SCC155_mock	SCC155_chitin	OK	28.5011	17.4363	-0.708923	-3.48345	5e-05	0.000226409	yes
XLOC_013946	XLOC_013946	gene:SORBI_3003G093900	3:8184278-8186787	SCC155_mock	SCC155_chitin	OK	21.0635	39.2002	0.896116	4.22163	5e-05	0.000226409	yes
XLOC_013948	XLOC_013948	gene:SORBI_3003G094200	3:8193397-8196775	SCC155_mock	SCC155_chitin	OK	6.50272	11.5457	0.828241	3.23709	5e-05	0.000226409	yes
XLOC_013959	XLOC_013959	gene:SORBI_3003G095400	3:8364327-8368084	SCC155_mock	SCC155_chitin	OK	14.1823	33.9956	1.26126	6.15863	5e-05	0.000226409	yes
XLOC_013964	XLOC_013964	gene:SORBI_3003G096500	3:8532844-8541756	SCC155_mock	SCC155_chitin	OK	9.69001	15.8482	0.709748	2.9707	5e-05	0.000226409	yes
XLOC_013966	XLOC_013966	gene:SORBI_3003G096900	3:8573856-8577530	SCC155_mock	SCC155_chitin	OK	3.13338	11.8001	1.913	8.40752	5e-05	0.000226409	yes
XLOC_013967	XLOC_013967	gene:SORBI_3003G097100	3:8585282-8592508	SCC155_mock	SCC155_chitin	OK	14.6015	64.3821	2.14054	9.48414	5e-05	0.000226409	yes
XLOC_013976	XLOC_013976	gene:SORBI_3003G098700	3:8700537-8706200	SCC155_mock	SCC155_chitin	OK	1.18706	5.86589	2.30496	4.31215	5e-05	0.000226409	yes
XLOC_013988	XLOC_013988	gene:SORBI_3003G100900	3:8923837-8925084	SCC155_mock	SCC155_chitin	OK	10.2251	4.54316	-1.17035	-2.76186	5e-05	0.000226409	yes
XLOC_013995	XLOC_013995	gene:SORBI_3003G103000	3:9175228-9179243	SCC155_mock	SCC155_chitin	OK	4.85002	3.06962	-0.659932	-2.37025	5e-05	0.000226409	yes
XLOC_014000	XLOC_014000	gene:SORBI_3003G104350	3:9337595-9342319	SCC155_mock	SCC155_chitin	OK	36.803	18.5031	-0.992056	-4.62886	5e-05	0.000226409	yes
XLOC_014018	XLOC_014018	gene:SORBI_3003G108000	3:9779773-9779986	SCC155_mock	SCC155_chitin	OK	62.0401	129.712	1.06404	2.7768	5e-05	0.000226409	yes
XLOC_014023	XLOC_014023	gene:SORBI_3003G109200	3:9861018-9868847	SCC155_mock	SCC155_chitin	OK	4.95994	8.29883	0.742584	2.60462	5e-05	0.000226409	yes
XLOC_014029	XLOC_014029	gene:SORBI_3003G111200	3:10023332-10024160	SCC155_mock	SCC155_chitin	OK	157.45	265.647	0.754623	3.77747	5e-05	0.000226409	yes
XLOC_014030	XLOC_014030	gene:SORBI_3003G111300	3:10026259-10030402	SCC155_mock	SCC155_chitin	OK	39.8257	90.6998	1.1874	5.42661	5e-05	0.000226409	yes
XLOC_014031	XLOC_014031	gene:SORBI_3003G111500	3:10031866-10033400	SCC155_mock	SCC155_chitin	OK	9.13916	18.8033	1.04085	3.74353	5e-05	0.000226409	yes
XLOC_014037	XLOC_014037	gene:SORBI_3003G112400	3:10104897-10105947	SCC155_mock	SCC155_chitin	OK	0	0.927614	inf	#NAME?	5e-05	0.000226409	yes
XLOC_014044	XLOC_014044	gene:SORBI_3003G113800	3:10257895-10262483	SCC155_mock	SCC155_chitin	OK	69.3674	141.048	1.02386	4.81957	5e-05	0.000226409	yes
XLOC_014059	XLOC_014059	gene:SORBI_3003G117900	3:10663772-10668027	SCC155_mock	SCC155_chitin	OK	26.2886	39.6554	0.593081	3.02601	5e-05	0.000226409	yes
XLOC_014060	XLOC_014060	gene:SORBI_3003G118000	3:10669659-10670849	SCC155_mock	SCC155_chitin	OK	27.8864	155.425	2.47859	12.0594	5e-05	0.000226409	yes
XLOC_014062	XLOC_014062	gene:SORBI_3003G118600	3:10728052-10734964	SCC155_mock	SCC155_chitin	OK	0.412998	0.81231	0.975895	2.77407	5e-05	0.000226409	yes
XLOC_014066	XLOC_014066	gene:SORBI_3003G118900	3:10759325-10763174	SCC155_mock	SCC155_chitin	OK	0.885003	2.39981	1.43917	4.72157	5e-05	0.000226409	yes
XLOC_014072	XLOC_014072	gene:SORBI_3003G119700	3:10861495-10865694	SCC155_mock	SCC155_chitin	OK	20.1744	28.809	0.513998	2.56978	5e-05	0.000226409	yes
XLOC_014106	XLOC_014106	gene:SORBI_3003G125500	3:11399654-11401788	SCC155_mock	SCC155_chitin	OK	0.698633	2.16301	1.63043	3.45459	5e-05	0.000226409	yes
XLOC_014109	XLOC_014109	gene:SORBI_3003G126100	3:11554832-11560062	SCC155_mock	SCC155_chitin	OK	2.46129	17.6004	2.83813	9.69913	5e-05	0.000226409	yes
XLOC_014111	XLOC_014111	gene:SORBI_3003G126300	3:11589619-11596221	SCC155_mock	SCC155_chitin	OK	23.7668	39.9092	0.747775	3.6816	5e-05	0.000226409	yes
XLOC_014117	XLOC_014117	gene:SORBI_3003G127500	3:11715428-11719235	SCC155_mock	SCC155_chitin	OK	10.3485	5.17259	-1.00046	-3.78208	5e-05	0.000226409	yes
XLOC_014119	XLOC_014119	gene:SORBI_3003G127800	3:11726786-11730473	SCC155_mock	SCC155_chitin	OK	29.1846	17.2222	-0.76094	-3.69047	5e-05	0.000226409	yes
XLOC_014126	XLOC_014126	gene:SORBI_3003G129400	3:12102872-12107826	SCC155_mock	SCC155_chitin	OK	0.184514	2.46363	3.73899	9.00326	5e-05	0.000226409	yes
XLOC_014128	XLOC_014128	gene:SORBI_3003G129900	3:12157126-12162408	SCC155_mock	SCC155_chitin	OK	65.3037	88.5687	0.439632	2.22067	5e-05	0.000226409	yes
XLOC_014147	XLOC_014147	gene:SORBI_3003G134300	3:12667256-12671068	SCC155_mock	SCC155_chitin	OK	86.9551	47.7035	-0.866176	-4.33011	5e-05	0.000226409	yes
XLOC_014170	XLOC_014170	gene:SORBI_3003G138400	3:13400560-13405829	SCC155_mock	SCC155_chitin	OK	13.7972	36.987	1.42264	6.35548	5e-05	0.000226409	yes
XLOC_014179	XLOC_014179	4325162	3:13608148-13614314	SCC155_mock	SCC155_chitin	OK	25.6559	40.7522	0.667589	3.34326	5e-05	0.000226409	yes
XLOC_014194	XLOC_014194	gene:SORBI_3003G142900	3:14189073-14190183	SCC155_mock	SCC155_chitin	OK	424.054	696.71	0.71631	3.065	5e-05	0.000226409	yes
XLOC_014201	XLOC_014201	gene:SORBI_3003G144800	3:14810603-14811527	SCC155_mock	SCC155_chitin	OK	1.69442	5.7664	1.76688	3.55995	5e-05	0.000226409	yes
XLOC_014202	XLOC_014202	gene:SORBI_3003G144900	3:14838346-14844936	SCC155_mock	SCC155_chitin	OK	2.00535	18.0616	3.171	13.3248	5e-05	0.000226409	yes
XLOC_014204	XLOC_014204	gene:SORBI_3003G145100	3:14937318-14942487	SCC155_mock	SCC155_chitin	OK	14.4309	24.5722	0.767871	3.47315	5e-05	0.000226409	yes
XLOC_014207	XLOC_014207	gene:SORBI_3003G146100	3:15033522-15036126	SCC155_mock	SCC155_chitin	OK	0.420196	14.7175	5.13033	13.6787	5e-05	0.000226409	yes
XLOC_014212	XLOC_014212	gene:SORBI_3003G147301	3:15301743-15303746	SCC155_mock	SCC155_chitin	OK	0.29569	1.27944	2.11336	3.35712	5e-05	0.000226409	yes
XLOC_014230	XLOC_014230	gene:SORBI_3003G150400	3:15849086-15850676	SCC155_mock	SCC155_chitin	OK	0.390093	4.47784	3.52091	4.47115	5e-05	0.000226409	yes
XLOC_014234	XLOC_014234	gene:SORBI_3003G151000	3:15903481-15907990	SCC155_mock	SCC155_chitin	OK	16.4787	10.8485	-0.603099	-2.5002	5e-05	0.000226409	yes
XLOC_014235	XLOC_014235	MIR408	3:15908237-15909569	SCC155_mock	SCC155_chitin	OK	17.1346	7.00161	-1.29116	-5.20929	5e-05	0.000226409	yes
XLOC_014251	XLOC_014251	gene:SORBI_3003G153800	3:16628709-16632600	SCC155_mock	SCC155_chitin	OK	9.42385	19.3751	1.03982	4.98569	5e-05	0.000226409	yes
XLOC_014252	XLOC_014252	-	3:16649271-16651133	SCC155_mock	SCC155_chitin	OK	4.88362	2.33942	-1.0618	-3.60532	5e-05	0.000226409	yes
XLOC_014274	XLOC_014274	gene:SORBI_3003G157300	3:17586415-17589199	SCC155_mock	SCC155_chitin	OK	3.18782	6.54837	1.03857	3.48978	5e-05	0.000226409	yes
XLOC_014280	XLOC_014280	gene:SORBI_3003G158300	3:18164669-18176542	SCC155_mock	SCC155_chitin	OK	56.8328	40.4243	-0.4915	-2.35994	5e-05	0.000226409	yes
XLOC_014297	XLOC_014297	gene:SORBI_3003G162000	3:19672131-19674299	SCC155_mock	SCC155_chitin	OK	12.9237	8.20964	-0.65463	-2.31986	5e-05	0.000226409	yes
XLOC_014298	XLOC_014298	gene:SORBI_3003G162400	3:19934542-19940581	SCC155_mock	SCC155_chitin	OK	67.9785	47.0743	-0.530139	-2.63983	5e-05	0.000226409	yes
XLOC_014305	XLOC_014305	gene:SORBI_3003G163100	3:20255220-20263979	SCC155_mock	SCC155_chitin	OK	15.6345	8.77039	-0.834022	-3.88941	5e-05	0.000226409	yes
XLOC_014325	XLOC_014325	gene:SORBI_3003G167000	3:26253833-26261693	SCC155_mock	SCC155_chitin	OK	7.17032	10.8252	0.594278	2.65006	5e-05	0.000226409	yes
XLOC_014348	XLOC_014348	gene:SORBI_3003G171500	3:37382036-37390078	SCC155_mock	SCC155_chitin	OK	6.21016	4.55009	-0.448737	-2.14571	5e-05	0.000226409	yes
XLOC_014356	XLOC_014356	gene:SORBI_3003G172800	3:38364938-38365472	SCC155_mock	SCC155_chitin	OK	12.2622	28.1252	1.19765	4.16165	5e-05	0.000226409	yes
XLOC_014360	XLOC_014360	gene:SORBI_3003G173700	3:40407297-40409924	SCC155_mock	SCC155_chitin	OK	107.198	19.5502	-2.45502	-10.5141	5e-05	0.000226409	yes
XLOC_014363	XLOC_014363	gene:SORBI_3003G174100	3:41150969-41152943	SCC155_mock	SCC155_chitin	OK	6.86894	3.16246	-1.11904	-3.61307	5e-05	0.000226409	yes
XLOC_014367	XLOC_014367	gene:SORBI_3003G175100	3:42630803-42641603	SCC155_mock	SCC155_chitin	OK	2.60945	4.78899	0.875977	3.4786	5e-05	0.000226409	yes
XLOC_014398	XLOC_014398	-	3:46874211-46877762	SCC155_mock	SCC155_chitin	OK	4.34413	2.28915	-0.924255	-2.73788	5e-05	0.000226409	yes
XLOC_014419	XLOC_014419	gene:SORBI_3003G183600	3:48817704-48819078	SCC155_mock	SCC155_chitin	OK	4.00128	11.04	1.46421	4.33751	5e-05	0.000226409	yes
XLOC_014427	XLOC_014427	gene:SORBI_3003G184765	3:49592418-49594556	SCC155_mock	SCC155_chitin	OK	100.306	61.9896	-0.694305	-3.3181	5e-05	0.000226409	yes
XLOC_014429	XLOC_014429	gene:SORBI_3003G184900	3:49631540-49632737	SCC155_mock	SCC155_chitin	OK	59.3979	84.798	0.513618	2.55417	5e-05	0.000226409	yes
XLOC_014445	XLOC_014445	gene:SORBI_3003G188000	3:50680411-50685199	SCC155_mock	SCC155_chitin	OK	1.70548	8.83891	2.37369	7.95086	5e-05	0.000226409	yes
XLOC_014447	XLOC_014447	gene:SORBI_3003G188200	3:50725472-50728056	SCC155_mock	SCC155_chitin	OK	3.48284	0.93911	-1.8909	-3.4527	5e-05	0.000226409	yes
XLOC_014456	XLOC_014456	gene:SORBI_3003G189800	3:51026397-51030160	SCC155_mock	SCC155_chitin	OK	7.86441	4.62533	-0.765783	-2.82845	5e-05	0.000226409	yes
XLOC_014459	XLOC_014459	gene:SORBI_3003G190100	3:51055764-51060854	SCC155_mock	SCC155_chitin	OK	506.111	310.667	-0.704087	-2.75637	5e-05	0.000226409	yes
XLOC_014469	XLOC_014469	gene:SORBI_3003G192600	3:51436965-51439697	SCC155_mock	SCC155_chitin	OK	8.10868	17.9127	1.14345	5.52237	5e-05	0.000226409	yes
XLOC_014474	XLOC_014474	gene:SORBI_3003G193700	3:51631928-51636950	SCC155_mock	SCC155_chitin	OK	31.2601	18.915	-0.724789	-3.65699	5e-05	0.000226409	yes
XLOC_014483	XLOC_014483	gene:SORBI_3003G195600	3:51971320-51975127	SCC155_mock	SCC155_chitin	OK	8.34065	38.7356	2.21543	9.04741	5e-05	0.000226409	yes
XLOC_014507	XLOC_014507	gene:SORBI_3003G199400	3:52648840-52650568	SCC155_mock	SCC155_chitin	OK	0.663638	18.0806	4.76791	10.5619	5e-05	0.000226409	yes
XLOC_014525	XLOC_014525	gene:SORBI_3003G203200	3:53299949-53301692	SCC155_mock	SCC155_chitin	OK	6.75035	24.6908	1.87094	8.43211	5e-05	0.000226409	yes
XLOC_014535	XLOC_014535	gene:SORBI_3003G204750	3:53467867-53473076	SCC155_mock	SCC155_chitin	OK	9.62425	144.828	3.91152	16.9637	5e-05	0.000226409	yes
XLOC_014547	XLOC_014547	gene:SORBI_3003G206900	3:53752967-53757348	SCC155_mock	SCC155_chitin	OK	12.9417	25.6905	0.989211	4.37796	5e-05	0.000226409	yes
XLOC_014550	XLOC_014550	gene:SORBI_3003G207200	3:53787430-53789527	SCC155_mock	SCC155_chitin	OK	2.61057	1.24839	-1.06429	-2.49561	5e-05	0.000226409	yes
XLOC_014555	XLOC_014555	gene:SORBI_3003G207900	3:53916561-53921201	SCC155_mock	SCC155_chitin	OK	2.52919	4.3767	0.791167	3.0349	5e-05	0.000226409	yes
XLOC_014573	XLOC_014573	gene:SORBI_3003G210900	3:54361560-54367035	SCC155_mock	SCC155_chitin	OK	30.0452	17.9799	-0.740746	-3.74277	5e-05	0.000226409	yes
XLOC_014582	XLOC_014582	gene:SORBI_3003G212300	3:54707970-54715142	SCC155_mock	SCC155_chitin	OK	22.2431	44.4183	0.997795	3.84229	5e-05	0.000226409	yes
XLOC_014586	XLOC_014586	gene:SORBI_3003G213000	3:54740857-54744089	SCC155_mock	SCC155_chitin	OK	16.2028	37.2387	1.20056	5.34843	5e-05	0.000226409	yes
XLOC_014594	XLOC_014594	gene:SORBI_3003G214400	3:54835479-54846977	SCC155_mock	SCC155_chitin	OK	8.9063	45.7253	2.3601	9.95533	5e-05	0.000226409	yes
XLOC_014615	XLOC_014615	gene:SORBI_3003G218700	3:55412623-55423718	SCC155_mock	SCC155_chitin	OK	3.24509	1.78197	-0.864781	-3.21634	5e-05	0.000226409	yes
XLOC_014622	XLOC_014622	gene:SORBI_3003G220200,gene:SORBI_3003G220266	3:55538594-55547957	SCC155_mock	SCC155_chitin	OK	16.8066	31.5955	0.910697	4.62019	5e-05	0.000226409	yes
XLOC_014637	XLOC_014637	gene:SORBI_3003G222800	3:55886025-55888995	SCC155_mock	SCC155_chitin	OK	2.3201	15.6934	2.7579	6.65885	5e-05	0.000226409	yes
XLOC_014645	XLOC_014645	gene:SORBI_3003G224600	3:56070815-56076586	SCC155_mock	SCC155_chitin	OK	12.5912	18.6158	0.564112	2.77852	5e-05	0.000226409	yes
XLOC_014647	XLOC_014647	4326638	3:56120808-56129576	SCC155_mock	SCC155_chitin	OK	11.3174	21.5541	0.929428	3.5291	5e-05	0.000226409	yes
XLOC_014649	XLOC_014649	4329192	3:56238856-56240954	SCC155_mock	SCC155_chitin	OK	13.3176	104.737	2.97536	13.1366	5e-05	0.000226409	yes
XLOC_014657	XLOC_014657	gene:SORBI_3003G227300	3:56472262-56479136	SCC155_mock	SCC155_chitin	OK	2.93953	4.89787	0.736568	3.55757	5e-05	0.000226409	yes
XLOC_014663	XLOC_014663	gene:SORBI_3003G228400	3:56610803-56613856	SCC155_mock	SCC155_chitin	OK	6.88241	16.7742	1.28525	5.66964	5e-05	0.000226409	yes
XLOC_014664	XLOC_014664	gene:SORBI_3003G228500	3:56646490-56649472	SCC155_mock	SCC155_chitin	OK	11.6055	31.8871	1.45817	6.90717	5e-05	0.000226409	yes
XLOC_014667	XLOC_014667	gene:SORBI_3003G228900	3:56711354-56715010	SCC155_mock	SCC155_chitin	OK	5.82235	19.2592	1.72587	7.43839	5e-05	0.000226409	yes
XLOC_014668	XLOC_014668	gene:SORBI_3003G229000	3:56722666-56725127	SCC155_mock	SCC155_chitin	OK	5.67828	13.8171	1.28293	5.41223	5e-05	0.000226409	yes
XLOC_014674	XLOC_014674	gene:SORBI_3003G229600	3:56905074-56908417	SCC155_mock	SCC155_chitin	OK	9.19578	14.1309	0.619806	2.74919	5e-05	0.000226409	yes
XLOC_014682	XLOC_014682	gene:SORBI_3003G230500	3:57000119-57007815	SCC155_mock	SCC155_chitin	OK	3.95526	5.64047	0.512044	2.39628	5e-05	0.000226409	yes
XLOC_014695	XLOC_014695	gene:SORBI_3003G232900	3:57192513-57194484	SCC155_mock	SCC155_chitin	OK	6.29024	9.9192	0.657108	2.33294	5e-05	0.000226409	yes
XLOC_014701	XLOC_014701	gene:SORBI_3003G234000	3:57287419-57289498	SCC155_mock	SCC155_chitin	OK	1.51672	6.5164	2.10312	6.36741	5e-05	0.000226409	yes
XLOC_014705	XLOC_014705	gene:SORBI_3003G234500	3:57318983-57321943	SCC155_mock	SCC155_chitin	OK	93.5837	481.367	2.36281	8.26829	5e-05	0.000226409	yes
XLOC_014708	XLOC_014708	gene:SORBI_3003G235000	3:57348946-57353386	SCC155_mock	SCC155_chitin	OK	14.1379	9.34837	-0.59678	-2.60346	5e-05	0.000226409	yes
[truncated: 33,785 more rows]
