# Supplementary material for: Variation in Gene Expression between Two Sorghum bicolor Lines Differing in Innate Immunity Response
Source: Plants (Basel). 2021 Jul 27;10(8):1536. doi: 10.3390/plants10081536 (PMC8399927; doi:10.3390/plants10081536)
Supplement: Supplementary file 1 [file plants-10-01536-s001.zip › Table S7_ GO_SC155_flg22_Up.xlsx]

## Sheet: defense response
Sup_tab_2_ GO terms of biological process enriched genes of flg22 up-regulated SC155-14E DEGs
Sobic.001G002500
Sobic.001G038900
Sobic.001G039000
Sobic.001G082200
Sobic.001G141800
Sobic.001G190100
Sobic.001G252300
Sobic.001G312600
Sobic.001G320200
Sobic.001G400800
Sobic.001G400900
Sobic.001G401000
Sobic.001G401100
Sobic.001G401200
Sobic.001G401300
Sobic.001G406300
Sobic.001G423800
Sobic.001G448100
Sobic.001G482800
Sobic.001G497300
Sobic.001G520100
Sobic.002G107900
Sobic.002G197600
Sobic.002G207300
Sobic.002G232800
Sobic.002G259700
Sobic.002G326650
Sobic.002G327500
Sobic.002G327800
Sobic.002G328500
Sobic.002G329000
Sobic.002G333400
Sobic.002G351400
Sobic.003G023500
Sobic.003G037500
Sobic.003G149100
Sobic.003G199400
Sobic.003G212300
Sobic.003G295400
Sobic.003G321300
Sobic.003G337800
Sobic.003G360900
Sobic.003G422000
Sobic.003G430900
Sobic.004G065900
Sobic.004G076100
Sobic.004G157000
Sobic.004G157800
Sobic.004G168700
Sobic.004G182300
Sobic.004G212600
Sobic.004G265800
Sobic.004G278000
Sobic.004G312100
Sobic.004G326900
Sobic.004G347900
Sobic.005G072200
Sobic.005G095900
Sobic.005G169200
Sobic.005G169400
Sobic.005G208100
Sobic.006G055000
Sobic.006G075000
Sobic.006G127400
Sobic.006G167800
Sobic.006G190100
Sobic.006G199100
Sobic.006G206000
Sobic.006G217900
Sobic.006G229800
Sobic.006G267000
Sobic.008G042900
Sobic.008G043500
Sobic.008G107500
Sobic.008G139600
Sobic.009G068900
Sobic.009G181200
Sobic.009G200700
Sobic.009G212800
Sobic.010G020200
Sobic.010G120800
Sobic.010G137400
Sobic.010G209200

## Sheet: protein phosphorylation
Sobic.001G019400
Sobic.001G063600
Sobic.001G074200
Sobic.001G079200
Sobic.001G085300
Sobic.001G108400
Sobic.001G116600
Sobic.001G141800
Sobic.001G150200
Sobic.001G161200
Sobic.001G190100
Sobic.001G193000
Sobic.001G195000
Sobic.001G237000
Sobic.001G240800
Sobic.001G253700
Sobic.001G279900
Sobic.001G280300
Sobic.001G329100
Sobic.001G341600
Sobic.001G390500
Sobic.001G414000
Sobic.001G424700
Sobic.001G427800
Sobic.001G429300
Sobic.001G449800
Sobic.001G487600
Sobic.001G497300
Sobic.001G503300
Sobic.001G516100
Sobic.002G024000
Sobic.002G024200
Sobic.002G107900
Sobic.002G136800
Sobic.002G195800
Sobic.002G197600
Sobic.002G217100
Sobic.002G224400
Sobic.002G276400
Sobic.002G290400
Sobic.002G300400
Sobic.002G302500
Sobic.002G314700
Sobic.002G326650
Sobic.002G327500
Sobic.002G327800
Sobic.002G328500
Sobic.002G329000
Sobic.002G333400
Sobic.002G343100
Sobic.002G350800
Sobic.002G362900
Sobic.002G363400
Sobic.002G386800
Sobic.002G419000
Sobic.002G424800
Sobic.002G428900
Sobic.002G431600
Sobic.003G024800
Sobic.003G025300
Sobic.003G027500
Sobic.003G096900
Sobic.003G113800
Sobic.003G188000
Sobic.003G192600
Sobic.003G208700
Sobic.003G220200
Sobic.003G247600
Sobic.003G289800
Sobic.003G338400
Sobic.003G345200
Sobic.003G410100
Sobic.003G438600
Sobic.004G014000
Sobic.004G032800
Sobic.004G059000
Sobic.004G069200
Sobic.004G076100
Sobic.004G106200
Sobic.004G157000
Sobic.004G189900
Sobic.004G198000
Sobic.004G212600
Sobic.004G214900
Sobic.004G219900
Sobic.004G245000
Sobic.004G299300
Sobic.004G323500
Sobic.004G347900
Sobic.005G095900
Sobic.005G098200
Sobic.005G122400
Sobic.005G193500
Sobic.005G205300
Sobic.005G208100
Sobic.005G213200
Sobic.006G024400
Sobic.006G054700
Sobic.006G055000
Sobic.006G087900
Sobic.006G127400
Sobic.006G128200
Sobic.006G138500
Sobic.006G148400
Sobic.006G152200
Sobic.006G163401
Sobic.006G164500
Sobic.006G192900
Sobic.006G217900
Sobic.006G218700
Sobic.006G228700
Sobic.006G229800
Sobic.007G098400
Sobic.007G111200
Sobic.007G125900
Sobic.007G149900
Sobic.007G200200
Sobic.008G007400
Sobic.008G139600
Sobic.008G165800
Sobic.008G186300
Sobic.009G033700
Sobic.009G087600
Sobic.009G138200
Sobic.009G167900
Sobic.009G181200
Sobic.009G193400
Sobic.009G203600
Sobic.009G234300
Sobic.009G249000
Sobic.010G013200
Sobic.010G055100
Sobic.010G076600
Sobic.010G118100
Sobic.010G120800
Sobic.010G137400
Sobic.010G163800
Sobic.010G167500
Sobic.010G174500
Sobic.010G207400
Sobic.010G218600
Sobic.010G228000
Sobic.010G265800

## Sheet: phosphorylation
Sobic.001G019400
Sobic.001G052500
Sobic.001G063600
Sobic.001G074200
Sobic.001G079200
Sobic.001G085300
Sobic.001G108400
Sobic.001G116600
Sobic.001G141800
Sobic.001G150200
Sobic.001G161200
Sobic.001G190100
Sobic.001G193000
Sobic.001G195000
Sobic.001G237000
Sobic.001G240800
Sobic.001G253300
Sobic.001G253700
Sobic.001G279900
Sobic.001G280300
Sobic.001G329100
Sobic.001G333900
Sobic.001G341600
Sobic.001G390500
Sobic.001G414000
Sobic.001G424700
Sobic.001G427800
Sobic.001G429300
Sobic.001G449800
Sobic.001G487600
Sobic.001G497300
Sobic.001G503300
Sobic.001G516100
Sobic.002G024000
Sobic.002G024200
Sobic.002G107900
Sobic.002G136800
Sobic.002G195800
Sobic.002G197600
Sobic.002G217100
Sobic.002G224400
Sobic.002G276400
Sobic.002G290400
Sobic.002G300400
Sobic.002G302500
Sobic.002G314700
Sobic.002G326650
Sobic.002G327500
Sobic.002G327800
Sobic.002G328500
Sobic.002G329000
Sobic.002G333400
Sobic.002G343100
Sobic.002G350800
Sobic.002G362900
Sobic.002G363400
Sobic.002G386800
Sobic.002G419000
Sobic.002G424800
Sobic.002G428900
Sobic.002G431600
Sobic.003G024800
Sobic.003G025300
Sobic.003G027500
Sobic.003G034700
Sobic.003G096900
Sobic.003G113800
Sobic.003G130800
Sobic.003G188000
Sobic.003G192600
Sobic.003G208700
Sobic.003G220200
Sobic.003G247600
Sobic.003G289800
Sobic.003G338400
Sobic.003G345200
Sobic.003G393900
Sobic.003G410100
Sobic.003G438600
Sobic.004G012400
Sobic.004G014000
Sobic.004G032800
Sobic.004G059000
Sobic.004G069200
Sobic.004G076100
Sobic.004G106200
Sobic.004G157000
Sobic.004G189900
Sobic.004G198000
Sobic.004G212600
Sobic.004G214900
Sobic.004G219900
Sobic.004G245000
Sobic.004G265800
Sobic.004G299300
Sobic.004G318100
Sobic.004G323500
Sobic.004G324100
Sobic.004G347900
Sobic.005G095900
Sobic.005G098200
Sobic.005G104500
Sobic.005G122400
Sobic.005G193500
Sobic.005G205300
Sobic.005G208100
Sobic.005G213200
Sobic.006G024400
Sobic.006G054700
Sobic.006G055000
Sobic.006G087900
Sobic.006G127400
Sobic.006G128200
Sobic.006G138500
Sobic.006G148400
Sobic.006G152200
Sobic.006G163401
Sobic.006G164500
Sobic.006G192900
Sobic.006G217900
Sobic.006G218700
Sobic.006G228700
Sobic.006G229800
Sobic.007G098400
Sobic.007G111200
Sobic.007G125900
Sobic.007G149900
Sobic.007G200200
Sobic.008G007400
Sobic.008G139600
Sobic.008G165800
Sobic.008G186300
Sobic.009G033700
Sobic.009G069800
Sobic.009G071800
Sobic.009G087600
Sobic.009G138200
Sobic.009G141800
Sobic.009G167900
Sobic.009G181200
Sobic.009G193400
Sobic.009G203600
Sobic.009G234300
Sobic.009G249000
Sobic.010G013200
Sobic.010G055100
Sobic.010G076600
Sobic.010G090100
Sobic.010G118100
Sobic.010G120800
Sobic.010G137400
Sobic.010G145900
Sobic.010G163800
Sobic.010G167500
Sobic.010G174500
Sobic.010G207400
Sobic.010G218600
Sobic.010G228000
Sobic.010G265800

## Sheet: phosphate-containing compound m
Sobic.001G008600
Sobic.001G019400
Sobic.001G052500
Sobic.001G063600
Sobic.001G074200
Sobic.001G079200
Sobic.001G085300
Sobic.001G108400
Sobic.001G116600
Sobic.001G141800
Sobic.001G150200
Sobic.001G161200
Sobic.001G162700
Sobic.001G190100
Sobic.001G193000
Sobic.001G195000
Sobic.001G237000
Sobic.001G240800
Sobic.001G253300
Sobic.001G253700
Sobic.001G279900
Sobic.001G280300
Sobic.001G282900
Sobic.001G329100
Sobic.001G333900
Sobic.001G341600
Sobic.001G353300
Sobic.001G390500
Sobic.001G400900
Sobic.001G401100
Sobic.001G401300
Sobic.001G406300
Sobic.001G414000
Sobic.001G424700
Sobic.001G427800
Sobic.001G429300
Sobic.001G433900
Sobic.001G449800
Sobic.001G487600
Sobic.001G497300
Sobic.001G503300
Sobic.001G516100
Sobic.001G520200
Sobic.002G024000
Sobic.002G024200
Sobic.002G105200
Sobic.002G107900
Sobic.002G136800
Sobic.002G195800
Sobic.002G197600
Sobic.002G217100
Sobic.002G217400
Sobic.002G224400
Sobic.002G276400
Sobic.002G290400
Sobic.002G300400
Sobic.002G302500
Sobic.002G314700
Sobic.002G326650
Sobic.002G327500
Sobic.002G327800
Sobic.002G328500
Sobic.002G329000
Sobic.002G333400
Sobic.002G343100
Sobic.002G350800
Sobic.002G362900
Sobic.002G363400
Sobic.002G386800
Sobic.002G419000
Sobic.002G424800
Sobic.002G428900
Sobic.002G431600
Sobic.003G024800
Sobic.003G025300
Sobic.003G027500
Sobic.003G034700
Sobic.003G096900
Sobic.003G113800
Sobic.003G130800
Sobic.003G158400
Sobic.003G188000
Sobic.003G192600
Sobic.003G208700
Sobic.003G220200
Sobic.003G247600
Sobic.003G289800
Sobic.003G338400
Sobic.003G345200
Sobic.003G393900
Sobic.003G410100
Sobic.003G438600
Sobic.004G010300
Sobic.004G012400
Sobic.004G014000
Sobic.004G032800
Sobic.004G037600
Sobic.004G059000
Sobic.004G069200
Sobic.004G076100
Sobic.004G106200
Sobic.004G157000
Sobic.004G157300
Sobic.004G189600
Sobic.004G189900
Sobic.004G198000
Sobic.004G212600
Sobic.004G214900
Sobic.004G219900
Sobic.004G227600
Sobic.004G245000
Sobic.004G265800
Sobic.004G271600
Sobic.004G299300
Sobic.004G318100
Sobic.004G323500
Sobic.004G324100
Sobic.004G347900
Sobic.005G033000
Sobic.005G095900
Sobic.005G098200
Sobic.005G104500
Sobic.005G122400
Sobic.005G193500
Sobic.005G205300
Sobic.005G208100
Sobic.005G213200
Sobic.005G214400
Sobic.006G024400
Sobic.006G054700
Sobic.006G054800
Sobic.006G055000
Sobic.006G087900
Sobic.006G127400
Sobic.006G128200
Sobic.006G138500
Sobic.006G148400
Sobic.006G152200
Sobic.006G163401
Sobic.006G164500
Sobic.006G192900
Sobic.006G199100
Sobic.006G217900
Sobic.006G218700
Sobic.006G228700
Sobic.006G229800
Sobic.007G024700
Sobic.007G065600
Sobic.007G098400
Sobic.007G111200
Sobic.007G125900
Sobic.007G149900
Sobic.007G200200
Sobic.008G007400
Sobic.008G016900
Sobic.008G037000
Sobic.008G139600
Sobic.008G165800
Sobic.008G183400
Sobic.008G186300
Sobic.009G033700
Sobic.009G069800
Sobic.009G071800
Sobic.009G087600
Sobic.009G138200
Sobic.009G141800
Sobic.009G152600
Sobic.009G162000
Sobic.009G165400
Sobic.009G167900
Sobic.009G181200
Sobic.009G183300
Sobic.009G193400
Sobic.009G203600
Sobic.009G234300
Sobic.009G239500
Sobic.009G249000
Sobic.010G013200
Sobic.010G028200
Sobic.010G055100
Sobic.010G076600
Sobic.010G090100
Sobic.010G118100
Sobic.010G120800
Sobic.010G137400
Sobic.010G145900
Sobic.010G163800
Sobic.010G167500
Sobic.010G174500
Sobic.010G193300
Sobic.010G207400
Sobic.010G218600
Sobic.010G228000
Sobic.010G265800

## Sheet: phosphorus metabolic process
Sobic.001G008600
Sobic.001G019400
Sobic.001G052500
Sobic.001G063600
Sobic.001G074200
Sobic.001G079200
Sobic.001G085300
Sobic.001G108400
Sobic.001G116600
Sobic.001G141800
Sobic.001G150200
Sobic.001G161200
Sobic.001G162700
Sobic.001G190100
Sobic.001G193000
Sobic.001G195000
Sobic.001G237000
Sobic.001G240800
Sobic.001G253300
Sobic.001G253700
Sobic.001G279900
Sobic.001G280300
Sobic.001G282900
Sobic.001G329100
Sobic.001G333900
Sobic.001G341600
Sobic.001G353300
Sobic.001G390500
Sobic.001G400900
Sobic.001G401100
Sobic.001G401300
Sobic.001G406300
Sobic.001G414000
Sobic.001G424700
Sobic.001G427800
Sobic.001G429300
Sobic.001G433900
Sobic.001G449800
Sobic.001G487600
Sobic.001G497300
Sobic.001G503300
Sobic.001G516100
Sobic.001G520200
Sobic.002G024000
Sobic.002G024200
Sobic.002G105200
Sobic.002G107900
Sobic.002G136800
Sobic.002G195800
Sobic.002G197600
Sobic.002G217100
Sobic.002G217400
Sobic.002G224400
Sobic.002G276400
Sobic.002G290400
Sobic.002G300400
Sobic.002G302500
Sobic.002G314700
Sobic.002G326650
Sobic.002G327500
Sobic.002G327800
Sobic.002G328500
Sobic.002G329000
Sobic.002G333400
Sobic.002G343100
Sobic.002G350800
Sobic.002G362900
Sobic.002G363400
Sobic.002G386800
Sobic.002G419000
Sobic.002G424800
Sobic.002G428900
Sobic.002G431600
Sobic.003G024800
Sobic.003G025300
Sobic.003G027500
Sobic.003G034700
Sobic.003G096900
Sobic.003G113800
Sobic.003G130800
Sobic.003G158400
Sobic.003G188000
Sobic.003G192600
Sobic.003G208700
Sobic.003G220200
Sobic.003G247600
Sobic.003G289800
Sobic.003G338400
Sobic.003G345200
Sobic.003G393900
Sobic.003G410100
Sobic.003G438600
Sobic.004G010300
Sobic.004G012400
Sobic.004G014000
Sobic.004G032800
Sobic.004G037600
Sobic.004G059000
Sobic.004G060700
Sobic.004G069200
Sobic.004G076100
Sobic.004G106200
Sobic.004G157000
Sobic.004G157300
Sobic.004G189600
Sobic.004G189900
Sobic.004G198000
Sobic.004G212600
Sobic.004G214900
Sobic.004G219900
Sobic.004G227600
Sobic.004G245000
Sobic.004G265800
Sobic.004G271600
Sobic.004G299300
Sobic.004G318100
Sobic.004G323500
Sobic.004G324100
Sobic.004G347900
Sobic.005G033000
Sobic.005G095900
Sobic.005G098200
Sobic.005G104500
Sobic.005G122400
Sobic.005G193500
Sobic.005G205300
Sobic.005G208100
Sobic.005G213200
Sobic.005G214400
Sobic.006G024400
Sobic.006G054700
Sobic.006G054800
Sobic.006G055000
Sobic.006G087900
Sobic.006G127400
Sobic.006G128200
Sobic.006G138500
Sobic.006G148400
Sobic.006G152200
Sobic.006G163401
Sobic.006G164500
Sobic.006G192900
Sobic.006G199100
Sobic.006G217900
Sobic.006G218700
Sobic.006G228700
Sobic.006G229800
Sobic.007G024700
Sobic.007G065600
Sobic.007G098400
Sobic.007G111200
Sobic.007G125900
Sobic.007G149900
Sobic.007G170800
Sobic.007G200200
Sobic.008G007400
Sobic.008G016900
Sobic.008G037000
Sobic.008G139600
Sobic.008G165800
Sobic.008G183400
Sobic.008G186300
Sobic.009G033700
Sobic.009G069800
Sobic.009G071800
Sobic.009G087600
Sobic.009G138200
Sobic.009G141800
Sobic.009G152600
Sobic.009G162000
Sobic.009G165400
Sobic.009G167900
Sobic.009G181200
Sobic.009G183300
Sobic.009G193400
Sobic.009G203600
Sobic.009G234300
Sobic.009G239500
Sobic.009G249000
Sobic.010G013200
Sobic.010G028200
Sobic.010G055100
Sobic.010G076600
Sobic.010G090100
Sobic.010G118100
Sobic.010G120800
Sobic.010G137400
Sobic.010G145900
Sobic.010G163800
Sobic.010G167500
Sobic.010G174500
Sobic.010G193300
Sobic.010G207400
Sobic.010G218600
Sobic.010G228000
Sobic.010G265800

## Sheet: sphingolipid biosynthetic proce
Sobic.001G427900
Sobic.002G122700
Sobic.003G346100
Sobic.004G252400
Sobic.004G269700
Sobic.005G126800
Sobic.006G148200
Sobic.006G182100
Sobic.010G092200

## Sheet: glucosamine-containing compound
Sobic.002G055600
Sobic.002G055700
Sobic.003G364300
Sobic.004G208700
Sobic.005G084300
Sobic.005G099000
Sobic.005G224900
Sobic.006G132200
Sobic.006G132300
Sobic.006G132400
Sobic.006G132500
Sobic.006G132700
Sobic.008G016900

## Sheet: chitin metabolic process
Sobic.002G055600
Sobic.002G055700
Sobic.003G364300
Sobic.004G208700
Sobic.005G084300
Sobic.005G099000
Sobic.005G224900
Sobic.006G132200
Sobic.006G132300
Sobic.006G132400
Sobic.006G132500
Sobic.006G132700

## Sheet: chitin catabolic process
Sobic.002G055600
Sobic.002G055700
Sobic.003G364300
Sobic.004G208700
Sobic.005G084300
Sobic.005G099000
Sobic.005G224900
Sobic.006G132200
Sobic.006G132300
Sobic.006G132400
Sobic.006G132500
Sobic.006G132700

## Sheet: response to chitin
Sobic.001G079500
Sobic.001G515800
Sobic.002G174200
Sobic.002G232800
Sobic.003G000600
Sobic.003G349600
Sobic.004G065900
Sobic.004G076100
Sobic.004G117600
Sobic.004G245100
Sobic.004G297100
Sobic.006G167800
Sobic.006G206000
Sobic.009G010400
Sobic.009G238500
Sobic.010G209200

[truncated: 5 more sheets: response to organonitrogen comp, response to stimulus, response to biotic stimulus, amino sugar catabolic process, cell communication]
