# Supplementary material for: Variation in Gene Expression between Two Sorghum bicolor Lines Differing in Innate Immunity Response
Source: Plants (Basel). 2021 Jul 27;10(8):1536. doi: 10.3390/plants10081536 (PMC8399927; doi:10.3390/plants10081536)
Supplement: Supplementary file 1 [file plants-10-01536-s001.zip › Table S8_ GO_BTx623_chitin_Up.xlsx]

## Sheet: defense reponse
Sup_tab_3_ GO terms of biological process enriched genes of chitin up-regulated BTx623 DEGs
Sobic.001G002500
Sobic.001G012000
Sobic.001G038900
Sobic.001G053900
Sobic.001G141800
Sobic.001G190100
Sobic.001G223100
Sobic.001G224400
Sobic.001G252300
Sobic.001G261501
Sobic.001G312600
Sobic.001G314300
Sobic.001G320200
Sobic.001G387600
Sobic.001G400800
Sobic.001G400900
Sobic.001G401100
Sobic.001G401200
Sobic.001G401300
Sobic.001G406300
Sobic.001G423800
Sobic.001G482800
Sobic.001G497300
Sobic.001G520100
Sobic.002G107900
Sobic.002G197600
Sobic.002G207300
Sobic.002G232800
Sobic.002G259700
Sobic.002G303600
Sobic.002G326650
Sobic.002G327500
Sobic.002G327700
Sobic.002G327800
Sobic.002G328500
Sobic.002G329000
Sobic.002G333400
Sobic.002G333500
Sobic.002G351400
Sobic.003G023500
Sobic.003G024200
Sobic.003G037500
Sobic.003G142400
Sobic.003G199400
Sobic.003G212300
Sobic.003G295400
Sobic.003G306100
Sobic.003G310500
Sobic.003G319600
Sobic.003G321300
Sobic.003G360900
Sobic.003G386600
Sobic.003G410300
Sobic.003G422000
Sobic.003G430900
Sobic.004G065900
Sobic.004G076100
Sobic.004G157000
Sobic.004G157800
Sobic.004G182300
Sobic.004G250300
Sobic.004G263900
Sobic.004G264000
Sobic.004G265800
Sobic.004G278000
Sobic.004G347900
Sobic.005G016400
Sobic.005G072200
Sobic.005G095900
Sobic.005G169200
Sobic.005G169400
Sobic.005G172400
Sobic.005G175600
Sobic.006G055000
Sobic.006G127400
Sobic.006G190100
Sobic.006G206000
Sobic.006G217900
Sobic.006G267000
Sobic.006G274400
Sobic.007G117500
Sobic.007G192200
Sobic.008G042900
Sobic.008G060300
Sobic.008G107500
Sobic.008G139600
Sobic.008G146900
Sobic.008G185900
Sobic.009G051700
Sobic.009G068900
Sobic.009G082000
Sobic.009G082200
Sobic.009G099500
Sobic.009G181200
Sobic.009G200700
Sobic.009G212800
Sobic.010G120800
Sobic.010G130000
Sobic.010G137400
Sobic.010G161600
Sobic.010G273600
Sobic.K029900

## Sheet: protein phosphorylation
Sobic.001G019400
Sobic.001G029900
Sobic.001G052200
Sobic.001G063600
Sobic.001G074200
Sobic.001G075000
Sobic.001G079200
Sobic.001G085300
Sobic.001G085700
Sobic.001G108400
Sobic.001G116600
Sobic.001G141800
Sobic.001G150200
Sobic.001G190100
Sobic.001G193000
Sobic.001G195000
Sobic.001G236200
Sobic.001G240800
Sobic.001G253700
Sobic.001G273500
Sobic.001G279900
Sobic.001G280300
Sobic.001G310700
Sobic.001G321900
Sobic.001G329100
Sobic.001G341600
Sobic.001G404700
Sobic.001G414000
Sobic.001G427800
Sobic.001G429300
Sobic.001G449800
Sobic.001G487600
Sobic.001G497300
Sobic.001G498000
Sobic.001G503300
Sobic.001G516100
Sobic.001G517900
Sobic.001G523200
Sobic.002G002400
Sobic.002G016200
Sobic.002G024000
Sobic.002G024200
Sobic.002G107900
Sobic.002G136800
Sobic.002G137100
Sobic.002G180000
Sobic.002G195800
Sobic.002G197600
Sobic.002G217100
Sobic.002G224400
Sobic.002G276400
Sobic.002G283300
Sobic.002G290400
Sobic.002G302500
Sobic.002G314700
Sobic.002G326650
Sobic.002G327500
Sobic.002G327700
Sobic.002G327800
Sobic.002G328500
Sobic.002G329000
Sobic.002G333400
Sobic.002G333500
Sobic.002G343100
Sobic.002G350800
Sobic.002G362900
Sobic.002G363400
Sobic.002G386800
Sobic.002G419000
Sobic.002G428900
Sobic.002G431600
Sobic.003G024800
Sobic.003G025300
Sobic.003G027500
Sobic.003G029700
Sobic.003G034600
Sobic.003G056800
Sobic.003G096500
Sobic.003G096900
Sobic.003G113800
Sobic.003G114700
Sobic.003G161700
Sobic.003G188000
Sobic.003G192600
Sobic.003G208700
Sobic.003G220200
Sobic.003G224200
Sobic.003G238200
Sobic.003G247600
Sobic.003G263300
Sobic.003G295200
Sobic.003G319600
Sobic.003G338400
Sobic.003G345200
Sobic.003G410100
Sobic.003G438600
Sobic.004G008100
Sobic.004G014000
Sobic.004G021000
Sobic.004G028600
Sobic.004G032800
Sobic.004G059000
Sobic.004G069200
Sobic.004G076100
Sobic.004G099700
Sobic.004G104900
Sobic.004G106200
Sobic.004G157000
Sobic.004G189900
Sobic.004G214900
Sobic.004G245000
Sobic.004G252200
Sobic.004G264000
Sobic.004G286000
Sobic.004G299300
Sobic.004G323500
Sobic.004G347900
Sobic.005G095900
Sobic.005G098200
Sobic.005G122400
Sobic.005G175600
Sobic.005G182400
Sobic.005G205300
Sobic.005G213200
Sobic.006G024400
Sobic.006G054700
Sobic.006G055000
Sobic.006G087900
Sobic.006G127400
Sobic.006G128200
Sobic.006G138500
Sobic.006G148400
Sobic.006G152200
Sobic.006G164500
Sobic.006G182000
Sobic.006G192900
Sobic.006G217900
Sobic.006G218700
Sobic.006G228700
Sobic.006G273200
Sobic.007G059600
Sobic.007G098400
Sobic.007G111200
Sobic.007G125900
Sobic.007G149900
Sobic.007G200200
Sobic.008G002700
Sobic.008G007400
Sobic.008G022300
Sobic.008G074500
Sobic.008G139600
Sobic.008G165800
Sobic.008G186300
Sobic.009G019100
Sobic.009G032300
Sobic.009G033700
Sobic.009G050400
Sobic.009G082000
Sobic.009G082200
Sobic.009G087600
Sobic.009G138200
Sobic.009G167900
Sobic.009G175600
Sobic.009G181200
Sobic.009G193400
Sobic.009G203600
Sobic.009G234300
Sobic.009G246800
Sobic.009G249000
Sobic.010G013200
Sobic.010G052800
Sobic.010G055000
Sobic.010G070100
Sobic.010G084900
Sobic.010G118100
Sobic.010G120800
Sobic.010G129600
Sobic.010G137400
Sobic.010G167500
Sobic.010G174500
Sobic.010G228000
Sobic.010G260600
Sobic.010G265800

## Sheet: phosphorylation
Sobic.001G019400
Sobic.001G029900
Sobic.001G052200
Sobic.001G063600
Sobic.001G074200
Sobic.001G075000
Sobic.001G079200
Sobic.001G085300
Sobic.001G085700
Sobic.001G108400
Sobic.001G116600
Sobic.001G141800
Sobic.001G150200
Sobic.001G190100
Sobic.001G193000
Sobic.001G195000
Sobic.001G236200
Sobic.001G240800
Sobic.001G253300
Sobic.001G253700
Sobic.001G273500
Sobic.001G279900
Sobic.001G280300
Sobic.001G310700
Sobic.001G321900
Sobic.001G329100
Sobic.001G333900
Sobic.001G341600
Sobic.001G404700
Sobic.001G414000
Sobic.001G427800
Sobic.001G429300
Sobic.001G449800
Sobic.001G487600
Sobic.001G497300
Sobic.001G498000
Sobic.001G503300
Sobic.001G516100
Sobic.001G517900
Sobic.001G523200
Sobic.002G002400
Sobic.002G016200
Sobic.002G024000
Sobic.002G024200
Sobic.002G066800
Sobic.002G107900
Sobic.002G136800
Sobic.002G137100
Sobic.002G180000
Sobic.002G186900
Sobic.002G195800
Sobic.002G197600
Sobic.002G217100
Sobic.002G224400
Sobic.002G276400
Sobic.002G283300
Sobic.002G290400
Sobic.002G302500
Sobic.002G314700
Sobic.002G326650
Sobic.002G327500
Sobic.002G327700
Sobic.002G327800
Sobic.002G328500
Sobic.002G329000
Sobic.002G333400
Sobic.002G333500
Sobic.002G339500
Sobic.002G343100
Sobic.002G350800
Sobic.002G362900
Sobic.002G363400
Sobic.002G386800
Sobic.002G419000
Sobic.002G428900
Sobic.002G431600
Sobic.003G024800
Sobic.003G025300
Sobic.003G027500
Sobic.003G029700
Sobic.003G034600
Sobic.003G034700
Sobic.003G056800
Sobic.003G096500
Sobic.003G096900
Sobic.003G113800
Sobic.003G114700
Sobic.003G130800
Sobic.003G161700
Sobic.003G188000
Sobic.003G192600
Sobic.003G208700
Sobic.003G220200
Sobic.003G224200
Sobic.003G238200
Sobic.003G247600
Sobic.003G263300
Sobic.003G295200
Sobic.003G319600
Sobic.003G338400
Sobic.003G345200
Sobic.003G393900
Sobic.003G410100
Sobic.003G438600
Sobic.004G008100
Sobic.004G012400
Sobic.004G014000
Sobic.004G021000
Sobic.004G028600
Sobic.004G032800
Sobic.004G059000
Sobic.004G069200
Sobic.004G076100
Sobic.004G099700
Sobic.004G104900
Sobic.004G106200
Sobic.004G146000
Sobic.004G157000
Sobic.004G170400
Sobic.004G189900
Sobic.004G214900
Sobic.004G245000
Sobic.004G252200
Sobic.004G264000
Sobic.004G265800
Sobic.004G286000
Sobic.004G299300
Sobic.004G318100
Sobic.004G323500
Sobic.004G324100
Sobic.004G347900
Sobic.005G095900
Sobic.005G098200
Sobic.005G104500
Sobic.005G122400
Sobic.005G175600
Sobic.005G182400
Sobic.005G205300
Sobic.005G213200
Sobic.006G024400
Sobic.006G054700
Sobic.006G055000
Sobic.006G087900
Sobic.006G127400
Sobic.006G128200
Sobic.006G138500
Sobic.006G148400
Sobic.006G152200
Sobic.006G164500
Sobic.006G182000
Sobic.006G192900
Sobic.006G217900
Sobic.006G218700
Sobic.006G228700
Sobic.006G273200
Sobic.007G059600
Sobic.007G098400
Sobic.007G111200
Sobic.007G125900
Sobic.007G139500
Sobic.007G140300
Sobic.007G149900
Sobic.007G200200
Sobic.008G002700
Sobic.008G007400
Sobic.008G022300
Sobic.008G074500
Sobic.008G139600
Sobic.008G165800
Sobic.008G186300
Sobic.009G019100
Sobic.009G032300
Sobic.009G033700
Sobic.009G050400
Sobic.009G069800
Sobic.009G071800
Sobic.009G082000
Sobic.009G082200
Sobic.009G087600
Sobic.009G138200
Sobic.009G141800
Sobic.009G167900
Sobic.009G175600
Sobic.009G181200
Sobic.009G191100
Sobic.009G193400
Sobic.009G203600
Sobic.009G234300
Sobic.009G246800
Sobic.009G249000
Sobic.010G013200
Sobic.010G052800
Sobic.010G055000
Sobic.010G070100
Sobic.010G084900
Sobic.010G118100
Sobic.010G120800
Sobic.010G129600
Sobic.010G137400
Sobic.010G145900
Sobic.010G167500
Sobic.010G174500
Sobic.010G228000
Sobic.010G260600
Sobic.010G265800

## Sheet: phosphate-containing compound..
Sobic.001G015800
Sobic.001G019400
Sobic.001G029900
Sobic.001G052200
Sobic.001G063600
Sobic.001G074200
Sobic.001G075000
Sobic.001G079200
Sobic.001G085300
Sobic.001G085700
Sobic.001G108400
Sobic.001G116600
Sobic.001G141800
Sobic.001G150200
Sobic.001G162700
Sobic.001G190100
Sobic.001G193000
Sobic.001G195000
Sobic.001G236200
Sobic.001G240800
Sobic.001G253300
Sobic.001G253700
Sobic.001G273500
Sobic.001G279900
Sobic.001G280300
Sobic.001G282900
Sobic.001G310700
Sobic.001G321900
Sobic.001G329100
Sobic.001G333900
Sobic.001G341600
Sobic.001G353300
Sobic.001G400900
Sobic.001G401100
Sobic.001G401300
Sobic.001G404700
Sobic.001G406300
Sobic.001G414000
Sobic.001G427800
Sobic.001G429300
Sobic.001G433900
Sobic.001G449800
Sobic.001G487600
Sobic.001G497300
Sobic.001G498000
Sobic.001G503300
Sobic.001G516100
Sobic.001G517900
Sobic.001G520200
Sobic.001G523200
Sobic.002G002400
Sobic.002G016200
Sobic.002G024000
Sobic.002G024200
Sobic.002G066800
Sobic.002G105200
Sobic.002G107900
Sobic.002G136800
Sobic.002G137100
Sobic.002G157300
Sobic.002G180000
Sobic.002G186900
Sobic.002G195800
Sobic.002G197600
Sobic.002G217100
Sobic.002G217400
Sobic.002G224400
Sobic.002G250400
Sobic.002G276400
Sobic.002G283300
Sobic.002G290400
Sobic.002G302500
Sobic.002G314700
Sobic.002G326650
Sobic.002G327500
Sobic.002G327700
Sobic.002G327800
Sobic.002G328500
Sobic.002G329000
Sobic.002G333400
Sobic.002G333500
Sobic.002G339500
Sobic.002G343100
Sobic.002G350800
Sobic.002G362900
Sobic.002G363400
Sobic.002G386800
Sobic.002G405400
Sobic.002G419000
Sobic.002G428900
Sobic.002G431600
Sobic.003G024800
Sobic.003G025300
Sobic.003G027500
Sobic.003G029700
Sobic.003G034600
Sobic.003G034700
Sobic.003G056800
Sobic.003G096500
Sobic.003G096900
Sobic.003G107900
Sobic.003G113800
Sobic.003G114700
Sobic.003G130800
Sobic.003G158400
Sobic.003G161700
Sobic.003G188000
Sobic.003G192600
Sobic.003G208700
Sobic.003G220200
Sobic.003G224200
Sobic.003G238200
Sobic.003G247600
Sobic.003G263300
Sobic.003G270500
Sobic.003G279300
Sobic.003G290100
Sobic.003G295200
Sobic.003G319600
Sobic.003G326800
Sobic.003G338400
Sobic.003G345200
Sobic.003G393900
Sobic.003G410100
Sobic.003G438600
Sobic.004G008100
Sobic.004G010300
Sobic.004G012400
Sobic.004G014000
Sobic.004G021000
Sobic.004G028600
Sobic.004G032800
Sobic.004G037600
Sobic.004G059000
Sobic.004G069200
Sobic.004G076100
Sobic.004G092500
Sobic.004G099700
Sobic.004G104900
Sobic.004G106200
Sobic.004G146000
Sobic.004G157000
Sobic.004G157300
Sobic.004G170400
Sobic.004G189600
Sobic.004G189900
Sobic.004G206100
Sobic.004G214900
Sobic.004G227600
Sobic.004G245000
Sobic.004G252200
Sobic.004G264000
Sobic.004G265800
Sobic.004G268300
Sobic.004G286000
Sobic.004G299300
Sobic.004G318100
Sobic.004G323500
Sobic.004G324100
Sobic.004G347900
Sobic.005G033000
Sobic.005G095900
Sobic.005G098200
Sobic.005G104500
Sobic.005G122400
Sobic.005G175600
Sobic.005G182400
Sobic.005G205300
Sobic.005G213200
Sobic.006G024400
Sobic.006G054700
Sobic.006G054800
Sobic.006G055000
Sobic.006G087900
Sobic.006G127400
Sobic.006G128200
Sobic.006G138500
Sobic.006G148400
Sobic.006G152200
Sobic.006G160600
Sobic.006G164500
Sobic.006G182000
Sobic.006G192900
Sobic.006G217900
Sobic.006G218700
Sobic.006G228700
Sobic.006G273200
Sobic.007G024700
Sobic.007G059600
Sobic.007G098400
Sobic.007G111200
Sobic.007G115100
Sobic.007G125900
Sobic.007G131700
Sobic.007G139500
Sobic.007G140300
Sobic.007G149900
Sobic.007G200200
Sobic.007G207600
Sobic.008G002700
Sobic.008G007400
Sobic.008G016900
Sobic.008G022300
Sobic.008G037000
Sobic.008G074500
Sobic.008G139600
Sobic.008G165800
Sobic.008G183400
Sobic.008G186300
Sobic.009G019100
Sobic.009G032300
Sobic.009G033700
Sobic.009G050400
Sobic.009G069800
Sobic.009G071800
Sobic.009G082000
Sobic.009G082200
Sobic.009G087600
Sobic.009G125600
Sobic.009G138200
Sobic.009G141800
Sobic.009G152600
Sobic.009G162000
Sobic.009G165400
Sobic.009G167900
Sobic.009G175600
Sobic.009G178300
Sobic.009G181200
Sobic.009G183300
Sobic.009G191100
Sobic.009G193400
Sobic.009G203600
Sobic.009G221500
Sobic.009G225100
Sobic.009G234300
Sobic.009G239500
Sobic.009G246800
Sobic.009G249000
Sobic.010G013200
Sobic.010G028200
Sobic.010G052800
Sobic.010G055000
Sobic.010G070100
Sobic.010G084900
Sobic.010G118100
Sobic.010G120800
Sobic.010G129600
Sobic.010G137400
Sobic.010G145900
Sobic.010G167500
Sobic.010G174500
Sobic.010G185600
Sobic.010G193300
Sobic.010G212100
Sobic.010G223300
Sobic.010G228000
Sobic.010G260600
Sobic.010G261500
Sobic.010G265800

## Sheet: phosphorus metabolic process
Sobic.001G015800
Sobic.001G019400
Sobic.001G029900
Sobic.001G052200
Sobic.001G063600
Sobic.001G074200
Sobic.001G075000
Sobic.001G079200
Sobic.001G085300
Sobic.001G085700
Sobic.001G108400
Sobic.001G116600
Sobic.001G141800
Sobic.001G150200
Sobic.001G162700
Sobic.001G190100
Sobic.001G193000
Sobic.001G195000
Sobic.001G236200
Sobic.001G240800
Sobic.001G253300
Sobic.001G253700
Sobic.001G273500
Sobic.001G279900
Sobic.001G280300
Sobic.001G282900
Sobic.001G310700
Sobic.001G321900
Sobic.001G329100
Sobic.001G333900
Sobic.001G341600
Sobic.001G353300
Sobic.001G400900
Sobic.001G401100
Sobic.001G401300
Sobic.001G404700
Sobic.001G406300
Sobic.001G414000
Sobic.001G427800
Sobic.001G429300
Sobic.001G433900
Sobic.001G449800
Sobic.001G487600
Sobic.001G497300
Sobic.001G498000
Sobic.001G503300
Sobic.001G516100
Sobic.001G517900
Sobic.001G520200
Sobic.001G523200
Sobic.002G002400
Sobic.002G016200
Sobic.002G024000
Sobic.002G024200
Sobic.002G066800
Sobic.002G105200
Sobic.002G107900
Sobic.002G136800
Sobic.002G137100
Sobic.002G157300
Sobic.002G180000
Sobic.002G186900
Sobic.002G195800
Sobic.002G197600
Sobic.002G217100
Sobic.002G217400
Sobic.002G224400
Sobic.002G250400
Sobic.002G276400
Sobic.002G283300
Sobic.002G290400
Sobic.002G302500
Sobic.002G314700
Sobic.002G326650
Sobic.002G327500
Sobic.002G327700
Sobic.002G327800
Sobic.002G328500
Sobic.002G329000
Sobic.002G333400
Sobic.002G333500
Sobic.002G339500
Sobic.002G343100
Sobic.002G350800
Sobic.002G362900
Sobic.002G363400
Sobic.002G386800
Sobic.002G405400
Sobic.002G419000
Sobic.002G428900
Sobic.002G431600
Sobic.003G024800
Sobic.003G025300
Sobic.003G027500
Sobic.003G029700
Sobic.003G034600
Sobic.003G034700
Sobic.003G056800
Sobic.003G096500
Sobic.003G096900
Sobic.003G107900
Sobic.003G113800
Sobic.003G114700
Sobic.003G130800
Sobic.003G158400
Sobic.003G161700
Sobic.003G188000
Sobic.003G192600
Sobic.003G208700
Sobic.003G220200
Sobic.003G224200
Sobic.003G238200
Sobic.003G247600
Sobic.003G263300
Sobic.003G270500
Sobic.003G279300
Sobic.003G290100
Sobic.003G295200
Sobic.003G319600
Sobic.003G326800
Sobic.003G338400
Sobic.003G345200
Sobic.003G393900
Sobic.003G410100
Sobic.003G438600
Sobic.004G008100
Sobic.004G010300
Sobic.004G012400
Sobic.004G014000
Sobic.004G021000
Sobic.004G028600
Sobic.004G032800
Sobic.004G037600
Sobic.004G059000
Sobic.004G060700
Sobic.004G069200
Sobic.004G076100
Sobic.004G092500
Sobic.004G099700
Sobic.004G104900
Sobic.004G106200
Sobic.004G146000
Sobic.004G157000
Sobic.004G157300
Sobic.004G170400
Sobic.004G189600
Sobic.004G189900
Sobic.004G206100
Sobic.004G214900
Sobic.004G227600
Sobic.004G244000
Sobic.004G245000
Sobic.004G252200
Sobic.004G264000
Sobic.004G265800
Sobic.004G268300
Sobic.004G286000
Sobic.004G299300
Sobic.004G318100
Sobic.004G323500
Sobic.004G324100
Sobic.004G347900
Sobic.005G033000
Sobic.005G095900
Sobic.005G098200
Sobic.005G104500
Sobic.005G122400
Sobic.005G175600
Sobic.005G182400
Sobic.005G205300
Sobic.005G213200
Sobic.006G024400
Sobic.006G054700
Sobic.006G054800
Sobic.006G055000
Sobic.006G087900
Sobic.006G127400
Sobic.006G128200
Sobic.006G138500
Sobic.006G148400
Sobic.006G152200
Sobic.006G160600
Sobic.006G164500
Sobic.006G182000
Sobic.006G192900
Sobic.006G217900
Sobic.006G218700
Sobic.006G228700
Sobic.006G273200
Sobic.007G024700
Sobic.007G059600
Sobic.007G098400
Sobic.007G111200
Sobic.007G115100
Sobic.007G125900
Sobic.007G131700
Sobic.007G139500
Sobic.007G140300
Sobic.007G149900
Sobic.007G200200
Sobic.007G207600
Sobic.008G002700
Sobic.008G007400
Sobic.008G016900
Sobic.008G022300
Sobic.008G037000
Sobic.008G074500
Sobic.008G139600
Sobic.008G165800
Sobic.008G183400
Sobic.008G186300
Sobic.009G019100
Sobic.009G032300
Sobic.009G033700
Sobic.009G050400
Sobic.009G069800
Sobic.009G071800
Sobic.009G082000
Sobic.009G082200
Sobic.009G087600
Sobic.009G125600
Sobic.009G138200
Sobic.009G141800
Sobic.009G152600
Sobic.009G162000
Sobic.009G165400
Sobic.009G167900
Sobic.009G175600
Sobic.009G178300
Sobic.009G181200
Sobic.009G183300
Sobic.009G191100
Sobic.009G193400
Sobic.009G203600
Sobic.009G221500
Sobic.009G225100
Sobic.009G234300
Sobic.009G239500
Sobic.009G246800
Sobic.009G249000
Sobic.010G013200
Sobic.010G023800
Sobic.010G028200
Sobic.010G052800
Sobic.010G055000
Sobic.010G070100
Sobic.010G084900
Sobic.010G118100
Sobic.010G120800
Sobic.010G129600
Sobic.010G137400
Sobic.010G145900
Sobic.010G167500
Sobic.010G174500
Sobic.010G185600
Sobic.010G193300
Sobic.010G212100
Sobic.010G223300
Sobic.010G228000
Sobic.010G260600
Sobic.010G261500
Sobic.010G265800

## Sheet: sphingolipid biosynthetic...
Sobic.001G427900
Sobic.002G122700
Sobic.002G125900
Sobic.003G346100
Sobic.004G252400
Sobic.004G269700
Sobic.005G126800
Sobic.006G148200
Sobic.006G182100
Sobic.010G092200

## Sheet: glucosamine-containing comp...
Sobic.001G516000
Sobic.002G055600
Sobic.002G055700
Sobic.003G364200
Sobic.003G364300
Sobic.004G208700
Sobic.005G084300
Sobic.005G177600
Sobic.005G224900
Sobic.006G132300
Sobic.006G132400
Sobic.006G132500
Sobic.006G132700
Sobic.008G016900
Sobic.010G273600
Sobic.K029900

## Sheet: chitin metabolic process
Sobic.001G516000
Sobic.002G055600
Sobic.002G055700
Sobic.003G364200
Sobic.003G364300
Sobic.004G208700
Sobic.005G084300
Sobic.005G177600
Sobic.005G224900
Sobic.006G132300
Sobic.006G132400
Sobic.006G132500
Sobic.006G132700
Sobic.010G273600
Sobic.K029900

## Sheet: chitin catabolic process
Sobic.001G516000
Sobic.002G055600
Sobic.002G055700
Sobic.003G364200
Sobic.003G364300
Sobic.004G208700
Sobic.005G084300
Sobic.005G177600
Sobic.005G224900
Sobic.006G132300
Sobic.006G132400
Sobic.006G132500
Sobic.006G132700
Sobic.010G273600
Sobic.K029900

## Sheet: amino sugar catabolic process
Sobic.001G516000
Sobic.002G055600
Sobic.002G055700
Sobic.003G364200
Sobic.003G364300
Sobic.004G208700
Sobic.005G084300
Sobic.005G177600
Sobic.005G224900
Sobic.006G132300
Sobic.006G132400
Sobic.006G132500
Sobic.006G132700
Sobic.010G273600
Sobic.K029900
