# Supplementary material for: Variation in Gene Expression between Two Sorghum bicolor Lines Differing in Innate Immunity Response
Source: Plants (Basel). 2021 Jul 27;10(8):1536. doi: 10.3390/plants10081536 (PMC8399927; doi:10.3390/plants10081536)
Supplement: Supplementary file 1 [file plants-10-01536-s001.zip › Table S9_ GO_SC155_chitin_Up.xlsx]

## Sheet: defense response
Sup_tab_4_ GO terms of biological process enriched genes of chitin up-regulated SC155-14E DEGs
Sobic.001G002500
Sobic.001G016000
Sobic.001G038900
Sobic.001G053900
Sobic.001G141800
Sobic.001G190100
Sobic.001G223100
Sobic.001G252300
Sobic.001G314300
Sobic.001G320200
Sobic.001G400800
Sobic.001G400900
Sobic.001G401000
Sobic.001G401100
Sobic.001G401200
Sobic.001G401300
Sobic.001G406300
Sobic.001G423800
Sobic.001G482800
Sobic.001G497300
Sobic.001G520100
Sobic.002G107900
Sobic.002G197600
Sobic.002G207300
Sobic.002G232800
Sobic.002G259700
Sobic.002G326650
Sobic.002G327500
Sobic.002G327700
Sobic.002G327800
Sobic.002G328500
Sobic.002G329000
Sobic.002G333400
Sobic.002G351400
Sobic.003G023500
Sobic.003G037500
Sobic.003G142400
Sobic.003G149100
Sobic.003G184900
Sobic.003G199400
Sobic.003G212300
Sobic.003G295400
Sobic.003G319600
Sobic.003G321300
Sobic.003G337800
Sobic.003G360900
Sobic.003G386600
Sobic.003G422000
Sobic.003G430900
Sobic.004G065900
Sobic.004G076100
Sobic.004G157000
Sobic.004G157800
Sobic.004G182300
Sobic.004G264000
Sobic.004G265800
Sobic.004G278000
Sobic.004G326900
Sobic.004G347900
Sobic.005G028400
Sobic.005G072200
Sobic.005G095900
Sobic.005G128100
Sobic.005G169200
Sobic.005G169400
Sobic.005G175600
Sobic.006G055000
Sobic.006G127400
Sobic.006G167800
Sobic.006G190100
Sobic.006G199100
Sobic.006G206000
Sobic.006G217900
Sobic.006G267000
Sobic.006G274400
Sobic.007G192200
Sobic.008G042900
Sobic.008G043500
Sobic.008G060300
Sobic.008G107500
Sobic.008G139600
Sobic.008G146900
Sobic.008G185900
Sobic.009G068900
Sobic.009G099500
Sobic.009G181200
Sobic.009G200700
Sobic.009G212800
Sobic.010G120800
Sobic.010G130000
Sobic.010G137400
Sobic.010G161600
Sobic.010G209200

## Sheet: protein phosphorylation
Sobic.001G019400
Sobic.001G029900
Sobic.001G052200
Sobic.001G063600
Sobic.001G074200
Sobic.001G075000
Sobic.001G079200
Sobic.001G085300
Sobic.001G085700
Sobic.001G108400
Sobic.001G116600
Sobic.001G122100
Sobic.001G141800
Sobic.001G150200
Sobic.001G161200
Sobic.001G190100
Sobic.001G193000
Sobic.001G195000
Sobic.001G237000
Sobic.001G240800
Sobic.001G253700
Sobic.001G273500
Sobic.001G279900
Sobic.001G280300
Sobic.001G329100
Sobic.001G341600
Sobic.001G390500
Sobic.001G404700
Sobic.001G414000
Sobic.001G427800
Sobic.001G429300
Sobic.001G449800
Sobic.001G487600
Sobic.001G497300
Sobic.001G498000
Sobic.001G503300
Sobic.001G516100
Sobic.001G517900
Sobic.001G523200
Sobic.001G525500
Sobic.002G002400
Sobic.002G016200
Sobic.002G024000
Sobic.002G024200
Sobic.002G107900
Sobic.002G136800
Sobic.002G137100
Sobic.002G195800
Sobic.002G197600
Sobic.002G217100
Sobic.002G224400
Sobic.002G276400
Sobic.002G283300
Sobic.002G290400
Sobic.002G302500
Sobic.002G314700
Sobic.002G326650
Sobic.002G327500
Sobic.002G327700
Sobic.002G327800
Sobic.002G328500
Sobic.002G329000
Sobic.002G333400
Sobic.002G343100
Sobic.002G350800
Sobic.002G362900
Sobic.002G363400
Sobic.002G386800
Sobic.002G419000
Sobic.002G424800
Sobic.002G428900
Sobic.002G431600
Sobic.003G024800
Sobic.003G025300
Sobic.003G027500
Sobic.003G056800
Sobic.003G096500
Sobic.003G096900
Sobic.003G113800
Sobic.003G114700
Sobic.003G117900
Sobic.003G151300
Sobic.003G161700
Sobic.003G188000
Sobic.003G192600
Sobic.003G220200
Sobic.003G247600
Sobic.003G319600
Sobic.003G338400
Sobic.003G345200
Sobic.003G410100
Sobic.003G438600
Sobic.004G008100
Sobic.004G014000
Sobic.004G015500
Sobic.004G032800
Sobic.004G059000
Sobic.004G069200
Sobic.004G076100
Sobic.004G099700
Sobic.004G104900
Sobic.004G106200
Sobic.004G106400
Sobic.004G157000
Sobic.004G189900
Sobic.004G198000
Sobic.004G214900
Sobic.004G219900
Sobic.004G245000
Sobic.004G252200
Sobic.004G264000
Sobic.004G299300
Sobic.004G347900
Sobic.004G349300
Sobic.005G095900
Sobic.005G098200
Sobic.005G122400
Sobic.005G175600
Sobic.005G182400
Sobic.005G193500
Sobic.005G205300
Sobic.005G213200
Sobic.006G024400
Sobic.006G054700
Sobic.006G055000
Sobic.006G087900
Sobic.006G127400
Sobic.006G128200
Sobic.006G138500
Sobic.006G148400
Sobic.006G152200
Sobic.006G163401
Sobic.006G164500
Sobic.006G182000
Sobic.006G192900
Sobic.006G217900
Sobic.006G218700
Sobic.006G228700
Sobic.006G273200
Sobic.007G059600
Sobic.007G098400
Sobic.007G111200
Sobic.007G125900
Sobic.007G149900
Sobic.007G200200
Sobic.008G002700
Sobic.008G007400
Sobic.008G074500
Sobic.008G139600
Sobic.008G165800
Sobic.008G186300
Sobic.009G033700
Sobic.009G050400
Sobic.009G087600
Sobic.009G138200
Sobic.009G167900
Sobic.009G175600
Sobic.009G181200
Sobic.009G193400
Sobic.009G203600
Sobic.009G234300
Sobic.009G246800
Sobic.009G249000
Sobic.010G013200
Sobic.010G052800
Sobic.010G055100
Sobic.010G076600
Sobic.010G118100
Sobic.010G120800
Sobic.010G129600
Sobic.010G137400
Sobic.010G163800
Sobic.010G167500
Sobic.010G174500
Sobic.010G228000
Sobic.010G265800
Sobic.010G274900

## Sheet: phosphorylation
Sobic.001G019400
Sobic.001G029900
Sobic.001G052200
Sobic.001G052500
Sobic.001G063600
Sobic.001G074200
Sobic.001G075000
Sobic.001G079200
Sobic.001G085300
Sobic.001G085700
Sobic.001G108400
Sobic.001G116600
Sobic.001G122100
Sobic.001G141800
Sobic.001G150200
Sobic.001G161200
Sobic.001G190100
Sobic.001G193000
Sobic.001G195000
Sobic.001G237000
Sobic.001G240800
Sobic.001G253300
Sobic.001G253700
Sobic.001G273500
Sobic.001G279900
Sobic.001G280300
Sobic.001G329100
Sobic.001G333900
Sobic.001G341600
Sobic.001G390500
Sobic.001G404700
Sobic.001G414000
Sobic.001G427800
Sobic.001G429300
Sobic.001G449800
Sobic.001G487600
Sobic.001G497300
Sobic.001G498000
Sobic.001G503300
Sobic.001G516100
Sobic.001G517900
Sobic.001G523200
Sobic.001G525500
Sobic.002G002400
Sobic.002G016200
Sobic.002G024000
Sobic.002G024200
Sobic.002G107900
Sobic.002G136800
Sobic.002G137100
Sobic.002G195800
Sobic.002G197600
Sobic.002G201700
Sobic.002G217100
Sobic.002G224400
Sobic.002G276400
Sobic.002G283300
Sobic.002G290400
Sobic.002G302500
Sobic.002G314700
Sobic.002G326650
Sobic.002G327500
Sobic.002G327700
Sobic.002G327800
Sobic.002G328500
Sobic.002G329000
Sobic.002G333400
Sobic.002G343100
Sobic.002G350800
Sobic.002G362900
Sobic.002G363400
Sobic.002G386800
Sobic.002G419000
Sobic.002G424800
Sobic.002G428900
Sobic.002G431600
Sobic.003G024800
Sobic.003G025300
Sobic.003G027500
Sobic.003G034700
Sobic.003G056800
Sobic.003G096500
Sobic.003G096900
Sobic.003G113800
Sobic.003G114700
Sobic.003G117900
Sobic.003G130800
Sobic.003G151300
Sobic.003G161700
Sobic.003G188000
Sobic.003G192600
Sobic.003G220200
Sobic.003G247600
Sobic.003G319600
Sobic.003G338400
Sobic.003G345200
Sobic.003G393900
Sobic.003G410100
Sobic.003G438600
Sobic.004G008100
Sobic.004G012400
Sobic.004G014000
Sobic.004G015500
Sobic.004G032800
Sobic.004G059000
Sobic.004G069200
Sobic.004G076100
Sobic.004G099700
Sobic.004G104900
Sobic.004G106200
Sobic.004G106400
Sobic.004G146000
Sobic.004G157000
Sobic.004G170400
Sobic.004G189900
Sobic.004G198000
Sobic.004G214900
Sobic.004G219900
Sobic.004G245000
Sobic.004G252200
Sobic.004G264000
Sobic.004G265800
Sobic.004G299300
Sobic.004G318100
Sobic.004G324100
Sobic.004G347900
Sobic.004G349300
Sobic.005G095900
Sobic.005G098200
Sobic.005G104500
Sobic.005G122400
Sobic.005G175600
Sobic.005G182400
Sobic.005G193500
Sobic.005G205300
Sobic.005G213200
Sobic.006G024400
Sobic.006G054700
Sobic.006G055000
Sobic.006G087900
Sobic.006G127400
Sobic.006G128200
Sobic.006G138500
Sobic.006G148400
Sobic.006G152200
Sobic.006G163401
Sobic.006G164500
Sobic.006G182000
Sobic.006G192900
Sobic.006G217900
Sobic.006G218700
Sobic.006G228700
Sobic.006G273200
Sobic.007G059600
Sobic.007G098400
Sobic.007G111200
Sobic.007G125900
Sobic.007G149900
Sobic.007G200200
Sobic.008G002700
Sobic.008G007400
Sobic.008G062300
Sobic.008G074500
Sobic.008G139600
Sobic.008G165800
Sobic.008G186300
Sobic.009G033700
Sobic.009G050400
Sobic.009G069800
Sobic.009G071800
Sobic.009G087600
Sobic.009G138200
Sobic.009G141800
Sobic.009G167900
Sobic.009G175600
Sobic.009G181200
Sobic.009G191100
Sobic.009G193400
Sobic.009G203600
Sobic.009G234300
Sobic.009G246800
Sobic.009G249000
Sobic.010G013200
Sobic.010G052800
Sobic.010G055100
Sobic.010G076600
Sobic.010G090100
Sobic.010G118100
Sobic.010G120800
Sobic.010G129600
Sobic.010G137400
Sobic.010G163800
Sobic.010G167500
Sobic.010G174500
Sobic.010G228000
Sobic.010G265800
Sobic.010G274900

## Sheet: phosphate-containing compound..
Sobic.001G019400
Sobic.001G029900
Sobic.001G052200
Sobic.001G052500
Sobic.001G063600
Sobic.001G074200
Sobic.001G075000
Sobic.001G079200
Sobic.001G085300
Sobic.001G085700
Sobic.001G108400
Sobic.001G116600
Sobic.001G122100
Sobic.001G141800
Sobic.001G150200
Sobic.001G161200
Sobic.001G162700
Sobic.001G190100
Sobic.001G193000
Sobic.001G193700
Sobic.001G195000
Sobic.001G237000
Sobic.001G240800
Sobic.001G253300
Sobic.001G253700
Sobic.001G273500
Sobic.001G279900
Sobic.001G280300
Sobic.001G282900
Sobic.001G329100
Sobic.001G333900
Sobic.001G341600
Sobic.001G353300
Sobic.001G390500
Sobic.001G400900
Sobic.001G401100
Sobic.001G401300
Sobic.001G403300
Sobic.001G404700
Sobic.001G406300
Sobic.001G414000
Sobic.001G427800
Sobic.001G429300
Sobic.001G433900
Sobic.001G449800
Sobic.001G487600
Sobic.001G497300
Sobic.001G498000
Sobic.001G503300
Sobic.001G516100
Sobic.001G517900
Sobic.001G520200
Sobic.001G523200
Sobic.001G525500
Sobic.002G002400
Sobic.002G016200
Sobic.002G024000
Sobic.002G024200
Sobic.002G105200
Sobic.002G107900
Sobic.002G136800
Sobic.002G137100
Sobic.002G157300
Sobic.002G195800
Sobic.002G197600
Sobic.002G201700
Sobic.002G217100
Sobic.002G217400
Sobic.002G224400
Sobic.002G250400
Sobic.002G276400
Sobic.002G283300
Sobic.002G290400
Sobic.002G302500
Sobic.002G314700
Sobic.002G326650
Sobic.002G327500
Sobic.002G327700
Sobic.002G327800
Sobic.002G328500
Sobic.002G329000
Sobic.002G333400
Sobic.002G343100
Sobic.002G350800
Sobic.002G362900
Sobic.002G363400
Sobic.002G386800
Sobic.002G405400
Sobic.002G419000
Sobic.002G424800
Sobic.002G428900
Sobic.002G431600
Sobic.003G024800
Sobic.003G025300
Sobic.003G027500
Sobic.003G034700
Sobic.003G056800
Sobic.003G096500
Sobic.003G096900
Sobic.003G107900
Sobic.003G113800
Sobic.003G114700
Sobic.003G117900
Sobic.003G130800
Sobic.003G151300
Sobic.003G161700
Sobic.003G188000
Sobic.003G192600
Sobic.003G209600
Sobic.003G220200
Sobic.003G247600
Sobic.003G270500
Sobic.003G319600
Sobic.003G326800
Sobic.003G338400
Sobic.003G345200
Sobic.003G362000
Sobic.003G393900
Sobic.003G410100
Sobic.003G438600
Sobic.004G008100
Sobic.004G010300
Sobic.004G012400
Sobic.004G014000
Sobic.004G015500
Sobic.004G032800
Sobic.004G037600
Sobic.004G059000
Sobic.004G069200
Sobic.004G076100
Sobic.004G092500
Sobic.004G099700
Sobic.004G104900
Sobic.004G106200
Sobic.004G106400
Sobic.004G146000
Sobic.004G157000
Sobic.004G157300
Sobic.004G170400
Sobic.004G189600
Sobic.004G189900
Sobic.004G198000
Sobic.004G214900
Sobic.004G219900
Sobic.004G227600
Sobic.004G245000
Sobic.004G252200
Sobic.004G264000
Sobic.004G265800
Sobic.004G268300
Sobic.004G299300
Sobic.004G318100
Sobic.004G324100
Sobic.004G347900
Sobic.004G349300
Sobic.005G033000
Sobic.005G095900
Sobic.005G098200
Sobic.005G104500
Sobic.005G122400
Sobic.005G175600
Sobic.005G182400
Sobic.005G193500
Sobic.005G205300
Sobic.005G213200
Sobic.006G024400
Sobic.006G054700
Sobic.006G054800
Sobic.006G055000
Sobic.006G087900
Sobic.006G127400
Sobic.006G128200
Sobic.006G138500
Sobic.006G148400
Sobic.006G152200
Sobic.006G160600
Sobic.006G163401
Sobic.006G164500
Sobic.006G182000
Sobic.006G192900
Sobic.006G199100
Sobic.006G217900
Sobic.006G218700
Sobic.006G228700
Sobic.006G251800
Sobic.006G273200
Sobic.007G024700
Sobic.007G059600
Sobic.007G098400
Sobic.007G111200
Sobic.007G125900
Sobic.007G131700
Sobic.007G149900
Sobic.007G200200
Sobic.007G207600
Sobic.008G002700
Sobic.008G007400
Sobic.008G016900
Sobic.008G037000
Sobic.008G062300
Sobic.008G074500
Sobic.008G139600
Sobic.008G165800
Sobic.008G183400
Sobic.008G186300
Sobic.009G033700
Sobic.009G050400
Sobic.009G069800
Sobic.009G070700
Sobic.009G071800
Sobic.009G087600
Sobic.009G138200
Sobic.009G141800
Sobic.009G152600
Sobic.009G162000
Sobic.009G165400
Sobic.009G167900
Sobic.009G175600
Sobic.009G181200
Sobic.009G183300
Sobic.009G191100
Sobic.009G193400
Sobic.009G203600
Sobic.009G225100
Sobic.009G234300
Sobic.009G239500
Sobic.009G246800
Sobic.009G249000
Sobic.010G013200
Sobic.010G028200
Sobic.010G052800
Sobic.010G055100
Sobic.010G076600
Sobic.010G090100
Sobic.010G118100
Sobic.010G120800
Sobic.010G129600
Sobic.010G137400
Sobic.010G163800
Sobic.010G167500
Sobic.010G174500
Sobic.010G185600
Sobic.010G193300
Sobic.010G212100
Sobic.010G223300
Sobic.010G228000
Sobic.010G265800
Sobic.010G274900

## Sheet: phosphorus metabolic process
Sobic.001G019400
Sobic.001G029900
Sobic.001G052200
Sobic.001G052500
Sobic.001G063600
Sobic.001G074200
Sobic.001G075000
Sobic.001G079200
Sobic.001G085300
Sobic.001G085700
Sobic.001G108400
Sobic.001G116600
Sobic.001G122100
Sobic.001G141800
Sobic.001G150200
Sobic.001G161200
Sobic.001G162700
Sobic.001G190100
Sobic.001G193000
Sobic.001G193700
Sobic.001G195000
Sobic.001G237000
Sobic.001G240800
Sobic.001G253300
Sobic.001G253700
Sobic.001G273500
Sobic.001G279900
Sobic.001G280300
Sobic.001G282900
Sobic.001G329100
Sobic.001G333900
Sobic.001G341600
Sobic.001G353300
Sobic.001G390500
Sobic.001G400900
Sobic.001G401100
Sobic.001G401300
Sobic.001G403300
Sobic.001G404700
Sobic.001G406300
Sobic.001G414000
Sobic.001G427800
Sobic.001G429300
Sobic.001G433900
Sobic.001G449800
Sobic.001G487600
Sobic.001G497300
Sobic.001G498000
Sobic.001G503300
Sobic.001G516100
Sobic.001G517900
Sobic.001G520200
Sobic.001G523200
Sobic.001G525500
Sobic.002G002400
Sobic.002G016200
Sobic.002G024000
Sobic.002G024200
Sobic.002G105200
Sobic.002G107900
Sobic.002G136800
Sobic.002G137100
Sobic.002G157300
Sobic.002G195800
Sobic.002G197600
Sobic.002G201700
Sobic.002G217100
Sobic.002G217400
Sobic.002G224400
Sobic.002G250400
Sobic.002G276400
Sobic.002G283300
Sobic.002G290400
Sobic.002G302500
Sobic.002G314700
Sobic.002G326650
Sobic.002G327500
Sobic.002G327700
Sobic.002G327800
Sobic.002G328500
Sobic.002G329000
Sobic.002G333400
Sobic.002G343100
Sobic.002G350800
Sobic.002G362900
Sobic.002G363400
Sobic.002G386800
Sobic.002G405400
Sobic.002G419000
Sobic.002G424800
Sobic.002G428900
Sobic.002G431600
Sobic.003G024800
Sobic.003G025300
Sobic.003G027500
Sobic.003G034700
Sobic.003G056800
Sobic.003G096500
Sobic.003G096900
Sobic.003G107900
Sobic.003G113800
Sobic.003G114700
Sobic.003G117900
Sobic.003G130800
Sobic.003G151300
Sobic.003G161700
Sobic.003G188000
Sobic.003G192600
Sobic.003G209600
Sobic.003G220200
Sobic.003G247600
Sobic.003G270500
Sobic.003G319600
Sobic.003G326800
Sobic.003G338400
Sobic.003G345200
Sobic.003G362000
Sobic.003G393900
Sobic.003G410100
Sobic.003G438600
Sobic.004G008100
Sobic.004G010300
Sobic.004G012400
Sobic.004G014000
Sobic.004G015500
Sobic.004G032800
Sobic.004G037600
Sobic.004G059000
Sobic.004G060700
Sobic.004G069200
Sobic.004G076100
Sobic.004G092500
Sobic.004G099700
Sobic.004G104900
Sobic.004G106200
Sobic.004G106400
Sobic.004G146000
Sobic.004G157000
Sobic.004G157300
Sobic.004G170400
Sobic.004G189600
Sobic.004G189900
Sobic.004G198000
Sobic.004G214900
Sobic.004G219900
Sobic.004G227600
Sobic.004G245000
Sobic.004G252200
Sobic.004G264000
Sobic.004G265800
Sobic.004G268300
Sobic.004G299300
Sobic.004G318100
Sobic.004G324100
Sobic.004G347900
Sobic.004G349300
Sobic.005G033000
Sobic.005G095900
Sobic.005G098200
Sobic.005G104500
Sobic.005G122400
Sobic.005G175600
Sobic.005G182400
Sobic.005G193500
Sobic.005G205300
Sobic.005G213200
Sobic.006G024400
Sobic.006G054700
Sobic.006G054800
Sobic.006G055000
Sobic.006G087900
Sobic.006G127400
Sobic.006G128200
Sobic.006G138500
Sobic.006G148400
Sobic.006G152200
Sobic.006G160600
Sobic.006G163401
Sobic.006G164500
Sobic.006G182000
Sobic.006G192900
Sobic.006G199100
Sobic.006G217900
Sobic.006G218700
Sobic.006G228700
Sobic.006G251800
Sobic.006G273200
Sobic.007G024700
Sobic.007G059600
Sobic.007G098400
Sobic.007G111200
Sobic.007G125900
Sobic.007G131700
Sobic.007G149900
Sobic.007G170800
Sobic.007G200200
Sobic.007G207600
Sobic.008G002700
Sobic.008G007400
Sobic.008G016900
Sobic.008G037000
Sobic.008G062300
Sobic.008G074500
Sobic.008G139600
Sobic.008G165800
Sobic.008G183400
Sobic.008G186300
Sobic.009G033700
Sobic.009G050400
Sobic.009G069800
Sobic.009G070700
Sobic.009G071800
Sobic.009G087600
Sobic.009G138200
Sobic.009G141800
Sobic.009G152600
Sobic.009G162000
Sobic.009G165400
Sobic.009G167900
Sobic.009G175600
Sobic.009G181200
Sobic.009G183300
Sobic.009G191100
Sobic.009G193400
Sobic.009G203600
Sobic.009G225100
Sobic.009G234300
Sobic.009G239500
Sobic.009G246800
Sobic.009G249000
Sobic.010G013200
Sobic.010G028200
Sobic.010G052800
Sobic.010G055100
Sobic.010G076600
Sobic.010G090100
Sobic.010G118100
Sobic.010G120800
Sobic.010G129600
Sobic.010G137400
Sobic.010G163800
Sobic.010G167500
Sobic.010G174500
Sobic.010G185600
Sobic.010G193300
Sobic.010G212100
Sobic.010G223300
Sobic.010G228000
Sobic.010G265800
Sobic.010G274900

## Sheet: sphingolipid biosynthetic proce
Sobic.001G427900
Sobic.002G122700
Sobic.003G346100
Sobic.004G252400
Sobic.004G269700
Sobic.005G126800
Sobic.006G148200
Sobic.006G182100
Sobic.010G092200

## Sheet: glucosamine-containing compound
Sobic.002G055600
Sobic.002G055700
Sobic.003G364300
Sobic.004G208700
Sobic.005G084300
Sobic.005G099000
Sobic.005G224900
Sobic.006G132200
Sobic.006G132300
Sobic.006G132400
Sobic.006G132500
Sobic.006G132700
Sobic.008G016900

## Sheet: response to chitin
Sobic.001G079500
Sobic.001G515800
Sobic.002G141300
Sobic.002G174200
Sobic.002G232800
Sobic.003G000600
Sobic.003G349600
Sobic.004G065900
Sobic.004G076100
Sobic.004G117600
Sobic.004G245100
Sobic.004G297100
Sobic.006G167800
Sobic.006G206000
Sobic.008G060300
Sobic.009G010400
Sobic.009G238500
Sobic.010G209200

## Sheet: response to organonitrogen comp
Sobic.001G079500
Sobic.001G223100
Sobic.001G429300
Sobic.001G515800
Sobic.002G141300
Sobic.002G174200
Sobic.002G232800
Sobic.003G000600
Sobic.003G349600
Sobic.004G065900
Sobic.004G076100
Sobic.004G117600
Sobic.004G245100
Sobic.004G297100
Sobic.006G167800
Sobic.006G206000
Sobic.008G060300
Sobic.009G010400
Sobic.009G238500
Sobic.010G209200

## Sheet: response to stimulus
Sobic.001G002500
Sobic.001G005300
Sobic.001G010400
Sobic.001G016000
Sobic.001G017400
Sobic.001G038900
Sobic.001G040800
Sobic.001G045100
Sobic.001G052200
Sobic.001G053900
Sobic.001G056700
Sobic.001G063600
Sobic.001G079200
Sobic.001G079500
Sobic.001G080300
Sobic.001G085700
Sobic.001G094300
Sobic.001G118900
Sobic.001G141800
Sobic.001G146400
Sobic.001G150200
Sobic.001G161200
Sobic.001G162700
Sobic.001G190100
Sobic.001G193000
Sobic.001G193600
Sobic.001G196300
Sobic.001G196900
Sobic.001G202600
Sobic.001G216300
Sobic.001G217100
Sobic.001G223100
Sobic.001G252300
Sobic.001G277000
Sobic.001G290400
Sobic.001G314300
Sobic.001G320200
Sobic.001G320900
Sobic.001G321500
Sobic.001G329100
Sobic.001G330700
Sobic.001G333900
Sobic.001G342400
Sobic.001G349500
Sobic.001G353200
Sobic.001G390500
Sobic.001G400800
Sobic.001G400900
Sobic.001G401000
Sobic.001G401100
Sobic.001G401200
Sobic.001G401300
Sobic.001G403300
Sobic.001G405800
Sobic.001G406300
Sobic.001G407600
Sobic.001G414500
Sobic.001G418200
Sobic.001G423800
Sobic.001G424400
Sobic.001G427900
Sobic.001G429300
Sobic.001G432500
Sobic.001G433900
Sobic.001G443800
Sobic.001G447600
Sobic.001G449800
Sobic.001G454100
Sobic.001G467600
Sobic.001G469100
Sobic.001G481800
Sobic.001G482800
Sobic.001G483400
Sobic.001G489500
Sobic.001G497300
Sobic.001G505200
Sobic.001G515800
Sobic.001G516100
Sobic.001G520100
Sobic.001G523200
Sobic.002G016200
Sobic.002G060900
Sobic.002G105200
Sobic.002G107900
Sobic.002G113500
Sobic.002G141300
Sobic.002G174200
Sobic.002G194100
Sobic.002G195400
Sobic.002G197600
Sobic.002G207300
Sobic.002G209200
Sobic.002G217400
Sobic.002G232800
Sobic.002G247500
Sobic.002G251700
Sobic.002G259700
Sobic.002G291300
Sobic.002G318300
Sobic.002G323300
Sobic.002G326650
Sobic.002G327500
Sobic.002G327700
Sobic.002G327800
Sobic.002G328500
Sobic.002G329000
Sobic.002G333400
Sobic.002G337800
Sobic.002G351400
Sobic.002G371900
Sobic.002G375400
Sobic.002G386800
Sobic.002G400000
Sobic.002G416500
Sobic.002G419000
Sobic.002G431600
Sobic.003G000600
Sobic.003G022700
Sobic.003G023500
Sobic.003G037500
Sobic.003G045900
Sobic.003G071000
Sobic.003G083200
Sobic.003G111300
Sobic.003G113800
Sobic.003G116600
Sobic.003G117000
Sobic.003G117500
Sobic.003G139300
Sobic.003G142400
Sobic.003G146100
Sobic.003G148300
Sobic.003G149100
Sobic.003G160700
Sobic.003G161700
Sobic.003G183600
Sobic.003G184900
Sobic.003G188000
Sobic.003G199400
Sobic.003G212300
Sobic.003G223400
Sobic.003G252300
Sobic.003G253000
Sobic.003G258800
Sobic.003G260200
Sobic.003G275800
Sobic.003G276100
Sobic.003G278200
Sobic.003G295400
Sobic.003G300800
Sobic.003G319600
Sobic.003G320800
Sobic.003G321200
Sobic.003G321300
Sobic.003G331600
Sobic.003G336100
Sobic.003G337400
Sobic.003G337800
Sobic.003G348400
Sobic.003G349600
Sobic.003G355000
Sobic.003G360000
Sobic.003G360900
Sobic.003G373000
Sobic.003G373600
Sobic.003G386600
Sobic.003G396000
Sobic.003G422000
Sobic.003G422300
Sobic.003G423900
Sobic.003G424300
Sobic.003G426000
Sobic.003G430900
Sobic.003G436800
Sobic.004G004500
Sobic.004G008100
Sobic.004G032800
Sobic.004G040000
Sobic.004G049800
Sobic.004G056400
Sobic.004G056900
Sobic.004G057400
Sobic.004G065900
Sobic.004G076100
Sobic.004G104900
Sobic.004G107500
Sobic.004G117600
Sobic.004G129900
Sobic.004G146000
Sobic.004G157000
Sobic.004G157800
Sobic.004G162400
Sobic.004G169000
Sobic.004G171000
Sobic.004G175500
Sobic.004G182300
Sobic.004G189900
Sobic.004G192100
Sobic.004G207300
Sobic.004G219900
Sobic.004G227600
Sobic.004G243100
Sobic.004G245000
Sobic.004G245100
Sobic.004G264000
Sobic.004G265800
Sobic.004G268700
Sobic.004G271700
Sobic.004G273300
Sobic.004G273400
Sobic.004G278000
Sobic.004G280800
Sobic.004G283500
Sobic.004G285700
Sobic.004G297100
Sobic.004G297700
Sobic.004G301000
Sobic.004G308700
Sobic.004G314700
Sobic.004G315300
Sobic.004G321300
Sobic.004G324100
Sobic.004G326900
Sobic.004G347900
Sobic.004G353600
Sobic.005G028400
Sobic.005G042000
Sobic.005G044400
Sobic.005G072200
Sobic.005G087000
Sobic.005G095900
Sobic.005G117400
Sobic.005G126800
Sobic.005G128100
Sobic.005G168100
Sobic.005G169200
Sobic.005G169400
Sobic.005G175600
Sobic.005G194000
Sobic.005G196800
Sobic.006G055000
Sobic.006G078400
Sobic.006G092400
Sobic.006G127400
Sobic.006G128200
Sobic.006G132200
Sobic.006G148400
Sobic.006G152200
Sobic.006G159100
Sobic.006G167800
Sobic.006G168300
Sobic.006G173900
Sobic.006G182000
Sobic.006G184400
Sobic.006G187900
Sobic.006G190100
Sobic.006G192700
Sobic.006G199100
Sobic.006G199800
Sobic.006G200000
Sobic.006G206000
Sobic.006G217900
Sobic.006G237400
Sobic.006G251800
Sobic.006G267000
Sobic.006G274400
Sobic.006G277600
Sobic.007G008100
Sobic.007G011400
Sobic.007G024700
Sobic.007G025700
Sobic.007G032000
Sobic.007G035600
Sobic.007G044300
Sobic.007G059600
Sobic.007G065500
Sobic.007G092000
Sobic.007G092100
Sobic.007G098400
Sobic.007G106900
Sobic.007G130500
Sobic.007G141200
Sobic.007G145700
Sobic.007G171000
Sobic.007G192200
Sobic.007G192300
Sobic.007G203500
Sobic.008G010400
Sobic.008G019400
Sobic.008G042900
Sobic.008G043500
Sobic.008G060300
Sobic.008G107500
Sobic.008G119400
Sobic.008G123100
Sobic.008G139600
Sobic.008G146900
Sobic.008G185900
Sobic.008G186300
Sobic.008G191300
Sobic.009G009900
Sobic.009G010400
Sobic.009G036100
Sobic.009G043600
Sobic.009G046600
Sobic.009G050400
Sobic.009G055100
Sobic.009G059700
Sobic.009G068900
Sobic.009G069700
Sobic.009G088100
Sobic.009G099500
Sobic.009G130900
Sobic.009G144800
Sobic.009G145500
Sobic.009G159400
Sobic.009G165400
Sobic.009G167900
Sobic.009G179300
Sobic.009G181200
Sobic.009G186600
Sobic.009G190000
Sobic.009G193400
Sobic.009G196300
Sobic.009G200700
Sobic.009G212800
Sobic.009G231900
Sobic.009G234300
Sobic.009G238500
Sobic.009G246800
Sobic.009G247900
Sobic.009G249000
Sobic.009G255700
Sobic.010G009400
Sobic.010G021800
Sobic.010G033400
Sobic.010G045600
Sobic.010G052200
Sobic.010G055100
Sobic.010G056000
Sobic.010G071200
Sobic.010G091000
Sobic.010G092200
Sobic.010G099400
Sobic.010G120800
Sobic.010G122200
Sobic.010G122400
Sobic.010G129600
Sobic.010G130000
Sobic.010G137400
Sobic.010G149700
Sobic.010G161600
Sobic.010G161700
Sobic.010G162000
Sobic.010G163000
Sobic.010G174500
Sobic.010G178800
Sobic.010G181500
Sobic.010G186500
Sobic.010G193300
Sobic.010G209200
Sobic.010G224600
Sobic.010G240400
Sobic.010G264500
Sobic.010G267500
Sobic.K013100

[truncated: 5 more sheets: response to biotic stimulus, response to bacterium, cell communication, response to salicylic acid, response to stress ]
